# Supplementary material for: Disturbance of Key Cellular Subproteomes upon Propofol Treatment Is Associated with Increased Permeability of the Blood-Brain Barrier
Source: Proteomes. 2022 Aug 15;10(3):28. doi: 10.3390/proteomes10030028 (PMC9397097; doi:10.3390/proteomes10030028)
Supplement: Supplementary file 1 [file proteomes-10-00028-s001.zip]

Archive with 5 entries (5 files):
- Supplementary Figure S1 PCA plot.pdf
- Supplementary Table S1 Differentially_quantified_proteins.xlsx
- Supplementary Table S2 peptides.xlsx
- Supplementary Table S3 protein.xlsx
- Supplementary Table S4 PSM.xlsx
