# Supplementary material for: Disturbance of Key Cellular Subproteomes upon Propofol Treatment Is Associated with Increased Permeability of the Blood-Brain Barrier
Source: Proteomes. 2022 Aug 15;10(3):28. doi: 10.3390/proteomes10030028 (PMC9397097; doi:10.3390/proteomes10030028)
Supplement: Supplementary file 1 [file proteomes-10-00028-s001.zip › Supplementary Table S1 Differentially_quantified_proteins.xlsx]

## Sheet: Differentially abundant protein
Accession	Description	Exp. q-value: Combined	Sum PEP Score	Coverage [%]	# Peptides	# PSMs	# Unique Peptides	(Lipid) / (Control) - Log2	P Value: (Lipid) / (Control)	(Propofol) / (Control) - Log2	P Value: (Propofol) / (Control)	(Propofol) / (Lipid) - Log2	P Value: (Propofol) / (Lipid)	Modifications
A0A2R8Y5V9	Tropomyosin alpha-4 chain OS=Homo sapiens OX=9606 GN=TPM4 PE=1 SV=1	0	52.854	41	14	113	5	-0.632629	0.00497492	1.28865	6.44275e-16	1.40871	5.03689e-14	Met-loss+Acetyl [N-Term]
P24390	ER lumen protein-retaining receptor 1 OS=Homo sapiens OX=9606 GN=KDELR1 PE=1 SV=1	0	34.452	40	6	46	5	1.14274	6.47309e-16	0.813935	3.33746e-08	-0.296899	0.155527
P49247	Ribose-5-phosphate isomerase OS=Homo sapiens OX=9606 GN=RPIA PE=1 SV=3	0	10.742	9	2	15	2	-0.263612	0.813331	1.06764	1.29039e-06	1.38736	5.34935e-07
A0A0G2JN29	Nodal modulator 1 OS=Homo sapiens OX=9606 GN=NOMO1 PE=1 SV=1	0	161.019	37	31	274	2	-1.074	0.0241044	1.04544	1.78829e-06	2.12002	7.69443e-16
A0A087WWU8	Tropomyosin alpha-3 chain OS=Homo sapiens OX=9606 GN=TPM3 PE=1 SV=1	0	94.531	52	21	181	7	-0.628162	2.61484e-08	0.719841	3.50869e-11	1.39671	7.69443e-16	Met-loss+Acetyl [N-Term]
O95498	Vascular non-inflammatory molecule 2 OS=Homo sapiens OX=9606 GN=VNN2 PE=1 SV=3	0	6.157	8	2	2	2	-0.140826	0.972045	1.03633	0.00610826	1.17696	0.033277
P62310	U6 snRNA-associated Sm-like protein LSm3 OS=Homo sapiens OX=9606 GN=LSM3 PE=1 SV=2	0	7.979	33	2	21	2	-0.194295	0.854636	0.835116	0.000114938	1.00863	1.96565e-05	Met-loss+Acetyl [N-Term]
P16104	Histone H2AX OS=Homo sapiens OX=9606 GN=H2AX PE=1 SV=2	0	31.356	52	5	1368	2	-0.386468	0.000115976	-2.57347	6.44275e-16	-2.61706	7.69443e-16
Q9NYB0	Telomeric repeat-binding factor 2-interacting protein 1 OS=Homo sapiens OX=9606 GN=TERF2IP PE=1 SV=1	0	9.951	11	2	2	2	-1.04692	0.00128955	0.0426443	0.973622	1.07587	0.0714765
P02794	Ferritin heavy chain OS=Homo sapiens OX=9606 GN=FTH1 PE=1 SV=2	0	61.946	56	8	141	8	-1.23107	6.47309e-16	0.728574	4.61628e-11	1.50182	7.69443e-16
Q13867	Bleomycin hydrolase OS=Homo sapiens OX=9606 GN=BLMH PE=1 SV=1	0	47.013	22	7	37	7	-0.12658	0.867434	0.916094	5.4687e-09	1.08814	1.06223e-08
P78382	CMP-sialic acid transporter OS=Homo sapiens OX=9606 GN=SLC35A1 PE=1 SV=1	0	6.151	7	2	4	2	-0.21424	0.93172	1.22157	0.000909958	1.21101	0.0240766
Q9BXW6	Oxysterol-binding protein-related protein 1 OS=Homo sapiens OX=9606 GN=OSBPL1A PE=1 SV=2	0	5.398	2	2	8	2	2.86196	6.47309e-16	-0.0262051	0.99997	-0.403542	0.62374
Q5BJH2	Transmembrane protein 128 OS=Homo sapiens OX=9606 GN=TMEM128 PE=1 SV=2	0.001	4.421	16	2	4	2	-1.11404	0.00568529	0.238787	0.766933	1.24245	0.0155007
P35527	Keratin, type I cytoskeletal 9 OS=Homo sapiens OX=9606 GN=KRT9 PE=1 SV=3	0	141.075	46	23	219	22	-1.74662	6.47309e-16	-2.11404	6.44275e-16	-0.637109	0.000293228
P08779	Keratin, type I cytoskeletal 16 OS=Homo sapiens OX=9606 GN=KRT16 PE=1 SV=4	0	92.881	47	21	169	9	-1.75147	6.47309e-16	-1.61264	6.44275e-16	0.0881416	0.963898
Q15555	Microtubule-associated protein RP/EB family member 2 OS=Homo sapiens OX=9606 GN=MAPRE2 PE=1 SV=1	0	6.623	11	2	4	2	-0.823677	0.0463424	-1.06492	0.0593643	-0.334607	0.752441
P13647	Keratin, type II cytoskeletal 5 OS=Homo sapiens OX=9606 GN=KRT5 PE=1 SV=3	0	59.851	24	14	78	7	-1.63039	6.47309e-16	-1.82113	6.44275e-16	-0.788365	0.0765972
Q14257	Reticulocalbin-2 OS=Homo sapiens OX=9606 GN=RCN2 PE=1 SV=1	0	24.996	21	6	30	6	-0.573467	0.014794	0.464668	0.0325349	1.24367	8.48225e-10
Q8N9V3	WD repeat, SAM and U-box domain-containing protein 1 OS=Homo sapiens OX=9606 GN=WDSUB1 PE=1 SV=3	0	13.185	13	3	16	3	1.0072	3.16272e-05	-0.0740006	0.929574	-0.244685	0.688138
Q68DQ2	Very large A-kinase anchor protein OS=Homo sapiens OX=9606 GN=CRYBG3 PE=1 SV=3	0	5.047	1	2	2	2	-1.24127	0.000503227	-0.415037	0.556746	0.77905	0.316764
H0YNE9	Ras-related protein Rab-8B (Fragment) OS=Homo sapiens OX=9606 GN=RAB8B PE=1 SV=1	0	33.837	38	7	162	2	1.07929	4.5026e-06	0.171207	0.829657	-0.841663	0.00317797
Q9H1C4	Protein unc-93 homolog B1 OS=Homo sapiens OX=9606 GN=UNC93B1 PE=1 SV=2	0	8.116	5	2	7	2	-1.77103	6.47309e-16	-0.0664274	0.863825	1.57095	1.44966e-09
P69905	Hemoglobin subunit alpha OS=Homo sapiens OX=9606 GN=HBA1 PE=1 SV=2	0	17.748	46	4	129	4	-0.181149	0.713593	1.98404	6.44275e-16	1.66767	7.69443e-16	Acetyl [K128]
Q9HAV0	Guanine nucleotide-binding protein subunit beta-4 OS=Homo sapiens OX=9606 GN=GNB4 PE=1 SV=3	0	37.633	34	7	152	2	-0.891643	0.0107745	-1.09234	0.000456257	-0.929611	0.0288438	Met-loss+Acetyl [N-Term]
P04183	Thymidine kinase, cytosolic OS=Homo sapiens OX=9606 GN=TK1 PE=1 SV=2	0	9.117	11	2	14	2	-0.140826	0.880211	-0.641604	0.00410414	-1.08314	2.07379e-06
Q9Y256	CAAX prenyl protease 2 OS=Homo sapiens OX=9606 GN=RCE1 PE=1 SV=1	0	4.837	7	2	5	2	0.60027	0.0908754	1.23266	9.56109e-05	0.41792	0.736226	Met-loss+Acetyl [N-Term]
Q9BS16	Centromere protein K OS=Homo sapiens OX=9606 GN=CENPK PE=1 SV=1	0	6.581	12	2	3	2	-6.64386	6.47309e-16	-0.207561	0.898032	6.64386	7.69443e-16
Q49AN9	Small nuclear ribonucleoprotein G OS=Homo sapiens OX=9606 GN=SNRPG PE=1 SV=1	0	13.182	20	2	87	2	-1.0145	2.77858e-14	0.389567	0.0305415	1.39671	7.69443e-16
P35908	Keratin, type II cytoskeletal 2 epidermal OS=Homo sapiens OX=9606 GN=KRT2 PE=1 SV=2	0	93.976	43	20	175	13	-1.32916	6.47309e-16	-0.913216	6.44275e-16	0.202888	0.667378
Q9UBF6	RING-box protein 2 OS=Homo sapiens OX=9606 GN=RNF7 PE=1 SV=1	0	7.637	19	2	2	2	0.488515	0.311648	-6.64386	6.44275e-16	-6.64386	7.69443e-16
A0A096LNZ9	Ubiquitin-like protein ISG15 (Fragment) OS=Homo sapiens OX=9606 GN=ISG15 PE=1 SV=6	0	9.825	21	2	10	2	-1.06794	1.89038e-06	0.0285692	0.98653	1.09424	0.000394109
P20827	Ephrin-A1 OS=Homo sapiens OX=9606 GN=EFNA1 PE=1 SV=2	0	11.135	17	3	27	3	0.648005	5.05649e-07	-0.110916	0.798452	-1.31115	7.69443e-16
P08590	Myosin light chain 3 OS=Homo sapiens OX=9606 GN=MYL3 PE=1 SV=3	0	14.833	31	5	12	4	0.617298	0.0356334	1.21847	8.10366e-09	1.89685	1.69361e-14
Q9NX76	CKLF-like MARVEL transmembrane domain-containing protein 6 OS=Homo sapiens OX=9606 GN=CMTM6 PE=1 SV=1	0	8.903	16	2	12	2	1.00216	5.58483e-05	1.06143	0.000477183	0.553852	0.374612	Acetyl [N-Term]
V9GYY5	Uncharacterized protein (Fragment) OS=Homo sapiens OX=9606 PE=4 SV=1	0	4.918	8	2	3	2	-0.954557	0.0305388	0.271426	0.742018	1.16479	0.014953
P13645	Keratin, type I cytoskeletal 10 OS=Homo sapiens OX=9606 GN=KRT10 PE=1 SV=6	0	140.543	46	26	260	20	-1.45008	6.47309e-16	-1.59074	6.44275e-16	-0.237864	0.286219
P04264	Keratin, type II cytoskeletal 1 OS=Homo sapiens OX=9606 GN=KRT1 PE=1 SV=6	0	223.974	55	34	465	30	-1.83136	6.47309e-16	-1.8997	6.44275e-16	-0.330973	0.0465509	Phospho [T471]
P63316	Troponin C, slow skeletal and cardiac muscles OS=Homo sapiens OX=9606 GN=TNNC1 PE=1 SV=1	0	10.598	14	2	3	2	1.08134	0.0026764	2.01757	6.44275e-16	0.936591	0.00394875
P02538	Keratin, type II cytoskeletal 6A OS=Homo sapiens OX=9606 GN=KRT6A PE=1 SV=3	0	89.668	36	19	222	3	-1.72261	6.47309e-16	-1.2863	6.44275e-16	0.556797	0.0631773	Met-loss+Acetyl [N-Term]
P02533	Keratin, type I cytoskeletal 14 OS=Homo sapiens OX=9606 GN=KRT14 PE=1 SV=4	0	86.181	39	18	161	6	-1.79586	6.47309e-16	-2.13924	6.44275e-16	-0.00578235	0.965887
Q8N142	Adenylosuccinate synthetase isozyme 1 OS=Homo sapiens OX=9606 GN=ADSS1 PE=1 SV=1	0	10.379	12	3	15	2	0.941858	0.00665929	-1.07097	0.110199	-1.90509	4.51669e-06
