# Supplementary material for: Disturbance of Key Cellular Subproteomes upon Propofol Treatment Is Associated with Increased Permeability of the Blood-Brain Barrier
Source: Proteomes. 2022 Aug 15;10(3):28. doi: 10.3390/proteomes10030028 (PMC9397097; doi:10.3390/proteomes10030028)
Supplement: Supplementary file 1 [file proteomes-10-00028-s001.zip › Supplementary Table S2 peptides.xlsx]

## Sheet: PeptideGroups
Checked	Confidence	Annotated Sequence	Modifications	Contaminant	Qvality PEP	Qvality q-value	# Protein Groups	# Proteins	# PSMs	Master Protein Accessions	Positions in Master Proteins	Modifications in Master Proteins	# Missed Cleavages	Theo. MH+ [Da]	Abundance Ratio: (Lipid) / (Control)	Abundance Ratio: (Propofol) / (Control)	Abundance Ratio: (Propofol) / (Lipid)	Abundance Ratio Adj. P-Value: (Lipid) / (Control)	Abundance Ratio Adj. P-Value: (Propofol) / (Control)	Abundance Ratio Adj. P-Value: (Propofol) / (Lipid)	Abundance Ratio Variability [%]: (Lipid) / (Control)	Abundance Ratio Variability [%]: (Propofol) / (Control)	Abundance Ratio Variability [%]: (Propofol) / (Lipid)	Abundances (Grouped): Control	Abundances (Grouped): Lipid	Abundances (Grouped): Propofol	Abundances (Grouped) CV [%]: Control	Abundances (Grouped) CV [%]: Lipid	Abundances (Grouped) CV [%]: Propofol	Quan Info	Found in Sample: [S2] F2: Sample, Control	Found in Sample: [S5] F5: Sample, Control	Found in Sample: [S8] F8: Sample, Control	Found in Sample: [S1] F1: Sample, Lipid	Found in Sample: [S4] F4: Sample, Lipid	Found in Sample: [S7] F7: Sample, Lipid	Found in Sample: [S3] F3: Sample, Propofol	Found in Sample: [S6] F6: Sample, Propofol	Confidence (by Search Engine): Sequest HT	Percolator q-Value (by Search Engine): Sequest HT	Percolator PEP (by Search Engine): Sequest HT	XCorr (by Search Engine): Sequest HT	Top Apex RT [min]
FALSE	High	[R].AAAAAAAAAAAAAAAGAGAGAK.[Q]		FALSE	2.42576e-09	4.15075e-05	1	2	1	P55011	P55011 [93-114]		0	1596.85	0.948	1.035	1.074	0.999995	0.999914	0.99974	12.81	27.13	23.33	99.1	94	106.9	26.79	21.19	12.15		Peak Found	Peak Found	Peak Found	Peak Found	Peak Found	High	Peak Found	Peak Found	High	6.934e-06	1.931e-10	4.01	93.69
FALSE	High	[K].IMADNPSWDGEK.[T]		FALSE	4.95555e-05	4.15075e-05	1	1	7	Q6P2Q9	Q6P2Q9 [2199-2210]		0	1362.6	0.906	0.885	0.86	0.993936	0.978597	0.98021	88.09	53.59	100.15	102.8	120.1	77.1	43.99	60.66	44.1		High	High	High	Peak Found	High	High	High	High	High	6.934e-06	7.097e-06	2.18	62.4
FALSE	High	[K].ILYSHLVDYFPEFDGPQR.[D]		FALSE	5.22413e-05	4.15075e-05	1	2	7	P29992	P29992 [283-300]		0	2196.08	0.83	0.907	1.092	0.912927	0.98154	0.998142	9.85	10.56	5	110.3	91.6	98.1	26.62	4.56	4.86		High	High	Peak Found	High	High	High	High	High	High	6.934e-06	7.501e-06	2.98	142.98
FALSE	High	[K].LLYPDHFHLLR.[G]		FALSE	2.63789e-05	4.15075e-05	1	3	10	H0YDU8	H0YDU8 [290-300]		0	1423.78	0.826	0.936	1.116	0.778931	0.994396	0.991969	23.6	25.93	26.84	108.3	89.4	102.3	18.3	15.74	24.59		High	Peak Found	Peak Found	High	High	High	High	High	High	6.934e-06	3.605e-06	3.11	104.12
FALSE	High	[K].LLYNNVSNFGR.[L]		FALSE	6.50094e-05	4.15075e-05	1	3	48	A0A087WVQ6	A0A087WVQ6 [1220-1230]		0	1296.67	0.99	1.15	1.129	0.999995	0.924885	0.981054	12.49	21.41	11.44	97.1	96.1	106.8	20.12	6.51	11.05		High	High	High	High	High	High	High	High	High	6.934e-06	9.474e-06	3.27	87.72
FALSE	High	[R].LLYMAIDGVAPR.[A]		FALSE	2.51125e-05	4.15075e-05	1	1	9	Q9H0D6	Q9H0D6 [97-108]		0	1318.72	100	100	0.294	2.47836e-16	2.96777e-16	0.00323858			6.64		231.8	68.2		6.33			High	High	Not Found	Peak Found	Peak Found	High	High	High	High	6.934e-06	3.434e-06	2.23	119.47
FALSE	High	[K].IIYIVHDEVKDK.[A]		FALSE	6.30583e-05	4.15075e-05	1	2	23	P25788	P25788 [197-208]		1	1471.82	1.525	1.198	0.765	0.0219648	0.888486	0.841868	26.28	38.03	38.45	81.3	123.3	95.3	20.81	18.49	35.85		High	High	High	High	High	High	High	High	High	6.934e-06	9.163e-06	3.06	60.34
FALSE	High	[K].IIYIVHDEVK.[D]		FALSE	0.000101502	4.15075e-05	1	2	28	P25788	P25788 [197-206]		0	1228.69	0.856	0.782	0.947	0.87879	0.791864	0.991969	27.51	76.27	79.48	112	95.9	92.1	26.3	12.35	73.29		High	High	High	High	High	High	High	High	High	6.934e-06	1.536e-05	2.47	71.58
FALSE	High	[K].LLYLLESTEDPVIIER.[A]		FALSE	2.05569e-06	4.15075e-05	1	3	20	Q8N2F6	Q8N2F6 [101-116]		0	1903.04	0.987	1.009	1.179	0.999995	0.999684	0.980714	26.85	8.72	6.65	105.4	88.3	106.3	11.46	22.54	3.1		High	High	High	High	High	High	High	High	High	6.934e-06	2.415e-07	3.83	148.48
FALSE	High	[K].LIYGTVTEDNEEEDDDTLEELGGLFR.[V]		FALSE	4.25702e-06	4.15075e-05	1	1	7	Q14692	Q14692 [692-717]		0	2972.35	0.677	0.793	1.171	0.526642	0.915329	0.990812	21.07	21.07	0	121.4	82.3	96.3	26.33				High	Peak Found	High	High	High	High	High	High	High	6.934e-06	5.232e-07	4.38	157.15
FALSE	High	[R].IIYGGSVTGATCK.[E]	1xCarbamidomethyl [C12]	FALSE	1.4855e-05	4.15075e-05	1	1	74	P60174	P60174 [244-256]		0	1326.67	0.993	0.997	0.934	0.999995	0.999914	0.979392	18.9	31.52	34.66	106.4	100.5	93.1	14.55	6.15	33.37		High	High	High	High	High	High	High	High	High	6.934e-06	1.959e-06	3.3	57.52
FALSE	High	[K].IIYGDPVTFLPHLPR.[K]		FALSE	0.000100228	4.15075e-05	1	3	2	A0A0A0MTC1	A0A0A0MTC1 [4766-4780]		0	1737.97	1.138	0.838	0.735	0.999686	0.973812	0.938665	24.49	45.58	43.57	100.2	109.3	90.5	27	27.75	44.44		High	Peak Found	Peak Found	High	Peak Found	Peak Found	Peak Found	Peak Found	High	6.934e-06	1.514e-05	2.14	143.42
FALSE	High	[K].ILYEGTHLDPER.[K]		FALSE	1.4722e-05	4.15075e-05	1	1	21	Q5RI15	Q5RI15 [99-110]		0	1442.73	0.913	0.817	0.904	0.997712	0.884976	0.983611	15.77	61.92	58.17	110.9	101.2	87.9	8.14	16.91	58.33		High	High	High	High	High	High	High	High	High	6.934e-06	1.942e-06	3.79	66.82
FALSE	High	[R].ILYEEVDESEVEVIHVPSPALEER.[K]		FALSE	2.60274e-05	4.15075e-05	1	3	9	Q86TI2	Q86TI2 [275-298]		0	2781.38	1.047	1.052	0.963	0.999995	0.999725	0.995091	24.42	23.73	18.97	90.6	108.9	100.5	23.11	18.63	15.23		High	High	High	High	High	High	High	High	High	6.934e-06	3.557e-06	2.09	133.59
FALSE	High	[K].LMAELVHNR.[S]		FALSE	6.22392e-05	4.15075e-05	1	3	5	Q9UIA9	Q9UIA9 [774-782]		0	1082.58	0.829	0.64	0.774	0.958863	0.460491	0.9199	27.5	26.77	27.5	121.7	100.5	77.8	41.16	38.39			High	High	Peak Found	Peak Found	Peak Found	High	High	Not Found	High	6.934e-06	9.048e-06	2.15	53.77
FALSE	High	[R].LLYEANLPENFR.[R]		FALSE	8.10337e-05	4.15075e-05	1	2	12	Q8IYB5	Q8IYB5 [96-107]		0	1478.76	1.06	1.262	1.167	0.999995	0.922306	0.983034	8.45	6.45	6.58	91.1	96.5	112.4	3.54	6.32	6.28		High	High	High	Peak Found	High	High	High	High	High	6.934e-06	1.204e-05	2.56	112.01
FALSE	High	[R].LLYAVNTHCHADHITGSGLLR.[S]	1xCarbamidomethyl [C9]	FALSE	2.17935e-07	4.15075e-05	1	2	9	O95571	O95571 [72-92]		0	2348.19	1.489	0.804	0.719	0.0863584	0.866454	0.761473	74.5	86.46	48.42	93.4	139	67.6	75.48	41.51	60.12		Peak Found	High	High	High	High	High	High	High	High	6.934e-06	2.255e-08	2.92	84.38
FALSE	High	[R].LLWGLEGLPLTVSAVQGAHPVLR.[Y]		FALSE	2.02798e-06	4.15075e-05	1	2	15	Q9H6R4	Q9H6R4 [672-694]		0	2426.39	1.073	0.732	0.695	0.999995	0.82046	0.789539	26.13	22.16	8.9	106.9	114.8	78.3	18.97	8.81	4.12		High	High	High	High	High	High	High	High	High	6.934e-06	2.383e-07	3.64	158.81
FALSE	High	[K].LLWEQELYNNFVYNSPR.[G]		FALSE	8.82656e-05	4.15075e-05	1	1	6	O00401	O00401 [88-104]		0	2185.07	1.312	1.732	1.32	0.516077	0.344578	0.935631	11.44	0	11.44	74.2	97.3	128.5		10.88			High	Not Found	High	High	Peak Found	High	Not Found	High	High	6.934e-06	1.322e-05	2.44	152.83
FALSE	High	[K].ILVVIEPLLIDEDYYAR.[V]		FALSE	2.37993e-05	4.15075e-05	1	1	7	O75533	O75533 [574-590]		0	2034.12	1.031	0.728	0.639	0.999995	0.719175	0.541491	33.25	73.62	76.6	123.6	101	75.5	20.57	32.64	73.16		High	Peak Found	Peak Found	High	High	High	High	High	High	6.934e-06	3.235e-06	4.06	162.81
FALSE	High	[K].LLVVGITDPDPDIR.[Y]		FALSE	6.0367e-05	4.15075e-05	1	1	27	P42345	P42345 [659-672]		0	1522.85	0.854	1.259	1.43	0.984726	0.957113	0.871082	39.3	31	10.37	96.4	82.3	121.3	30.88	8.68	4.78		High	High	High	High	High	High	High	High	High	6.934e-06	8.764e-06	2.34	123.64
FALSE	High	[K].ILVVGAHGSLEAALQCLFQR.[K]	1xCarbamidomethyl [C16]	FALSE	6.3401e-07	4.15075e-05	1	4	1	A0A087WVM4	A0A087WVM4 [158-177]		0	2182.18	0.94	0.575	0.612	0.999995	0.434475	0.694851	36.68	8.07	49.04	119.3	112.1	68.6	7.69	59.64			Not Found	Peak Found	Peak Found	Peak Found	Peak Found	High	Not Found	Peak Found	High	6.934e-06	6.981e-08	3.49	157.98
FALSE	High	[R].ILVTLLHTLER.[M]		FALSE	1.16493e-05	4.15075e-05	1	1	67	Q9BWD1	Q9BWD1 [362-372]		0	1307.8	1.263	0.991	0.785	0.741123	0.998948	0.838973	29.38	13.14	31.86	92.2	116.4	91.4	14.79	27.34	8.23		High	High	High	High	High	High	High	High	High	6.934e-06	1.515e-06	2.69	121.85
FALSE	High	[R].ILVTGGSGLVGK.[A]		FALSE	0.000121975	4.15075e-05	1	6	13	Q13630	Q13630 [10-21]		0	1100.67	1.012	1.007	1.002	0.999995	0.999914	1	12.35	5.83	13.71	99.2	100.3	100.5	5.66	11.24	2.91		High	High	High	High	High	High	High	High	High	6.934e-06	1.883e-05	2.79	76.77
FALSE	High	[R].LLVTDMSDAEQYR.[S]	1xOxidation [M6]	FALSE	2.35871e-05	4.15075e-05	1	1	4	O14929	O14929 [337-349]		0	1556.73	0.621	0.927	1.288	0.213014	0.994584	0.960047	20.99	48.43	49.49	124.3	77.2	98.5	27.88	9.68	48.06		Peak Found	Peak Found	Peak Found	High	High	Peak Found	Peak Found	High	High	6.934e-06	3.211e-06	2.19	68.43
FALSE	High	[R].LLVTDMSDAEQYR.[S]		FALSE	5.8293e-05	4.15075e-05	1	1	12	O14929	O14929 [337-349]		0	1540.73	3.45	4.973	1.473	9.89245e-08	7.83484e-11	0.713361	110.95	117.84	32.72	31.8	109.8	158.3	114.67	40	17.93		High	High	Peak Found	High	High	High	High	High	High	6.934e-06	8.435e-06	2.66	92.83
FALSE	High	[R].ILVSIGESFGTSEK.[F]		FALSE	5.17842e-05	4.15075e-05	1	2	6	A0A3B3IS71	A0A3B3IS71 [831-844]		0	1466.77	0.955	1.125	1.395	0.999995	0.994584	0.867881	32.58	21.79	5.91	102.6	82	115.4	17.68	31.94	2.76		High	High	Peak Found	High	Peak Found	High	High	High	High	6.934e-06	7.432e-06	2.91	107.62
FALSE	High	[R].LLVSGSSDSTLK.[V]		FALSE	4.45786e-05	4.15075e-05	1	3	17	Q9NVX2	Q9NVX2 [428-439]		0	1206.66	0.956	0.846	0.858	0.999995	0.964429	0.970265	30.12	25.75	20.74	96	115.2	88.8	22.56	14.48	15.06		Peak Found	High	High	High	High	High	High	High	High	6.934e-06	6.319e-06	1.98	61.41
FALSE	High	[R].IIVSDHVEFPVR.[Q]		FALSE	7.53221e-05	4.15075e-05	1	2	11	O15397	O15397 [42-53]		0	1410.77	0.97	1.092	1.126	0.999995	0.994584	0.985618	23.32	15.61	23.33	98	95	107	13.12	21.13	1.29		High	High	High	High	High	High	High	High	High	6.934e-06	1.109e-05	3.11	96.87
FALSE	High	[K].LLYDLADQLHAAVGASR.[A]		FALSE	5.7834e-09	4.15075e-05	1	4	45	P13804	P13804 [233-249]		0	1812.96	0.871	0.996	1.132	0.967775	0.999914	0.984075	29.81	30.76	28.88	112.3	86.4	101.3	24.25	26.35	26.12		High	High	High	High	High	High	High	High	High	6.934e-06	4.84e-10	3.84	127.74
FALSE	High	[K].LLVQTIQETTGR.[E]		FALSE	3.55616e-05	4.15075e-05	1	2	4	Q562E7	Q562E7 [608-619]		0	1358.76	0.308	0.842	2.309	0.000105782	0.961124	0.15593	39.83	83.49	111.77	148.6	45.7	105.6	37.48	12.61	89.96		High	High	High	Peak Found	Not Found	Peak Found	High	Peak Found	High	6.934e-06	4.977e-06	3.27	85.51
FALSE	High	[R].LMAPYTPFLTELMYQNLK.[V]	1xOxidation [M2]	FALSE	3.00262e-05	4.15075e-05	1	3	5	P41252	P41252 [768-785]		0	2189.1	1.823	1.436	0.935	0.0994243	0.845367	0.995043	76.77	73.52	81.12	71	138.5	90.5	49.37	64.34	68.99		High	High	Peak Found	Peak Found	High	High	Peak Found	High	High	6.934e-06	4.141e-06	3.16	162.4
FALSE	High	[K].IMDATNILVSPLVYLYPDIPKEEAFGK.[Y]	1xOxidation [M2]	FALSE	2.03718e-06	4.15075e-05	1	2	6	P40763	P40763 [659-685]		1	3052.6	1.02	0.903	0.885	0.999995	0.986836	0.986837	76.15	18.7	73.48	97.5	107.4	95.1	11.25	69.82	19.09		High	High	Peak Found	Peak Found	High	High	High	High	High	6.934e-06	2.399e-07	3.78	162.56
FALSE	High	[K].LMIEMDGTENK.[S]	2xOxidation [M2; M5]	FALSE	3.29717e-05	4.15075e-05	1	5	348	P06733	P06733 [93-103]		0	1312.58	1.011	1.14	1.07	0.999995	0.924245	0.995091	39.84	19.09	31.12	97	98.1	104.9	21.14	36.16	9.74		High	High	High	High	High	High	High	High	High	6.934e-06	4.577e-06	2.64	55.35
FALSE	High	[K].LMIEMDGTENK.[S]	1xOxidation [M]	FALSE	4.303e-05	4.15075e-05	1	5	397	P06733	P06733 [93-103]		0	1296.58	1.035	1.192	1.192	0.999995	0.823364	0.907328	24.57	18.86	22.29	93.3	96.6	110.1	14.17	23.05	18.03		High	High	High	High	High	High	High	High	High	6.934e-06	6.097e-06	2.61	64.62
FALSE	High	[K].LMIEMDGTENK.[S]		FALSE	5.60409e-05	4.15075e-05	1	5	37	P06733	P06733 [93-103]		0	1280.59	1.123	1.24	0.995	0.86665	0.777027	1	62.14	32.33	81.98	85.1	118.9	96	35.08	54.32	32.99		High	High	High	High	High	High	High	High	High	6.934e-06	8.094e-06	2.98	75.79
FALSE	High	[K].LMHQAALLGGLIQDAPNYGWEVAQPVPHDWR.[K]	1xOxidation [M2]	FALSE	9.98068e-05	4.15075e-05	1	7	3	A0A182DWF2	A0A182DWF2 [66-96]		0	3498.74																No Quan Values	High	High	Not Found	High	Not Found	Not Found	Not Found	Not Found	High	6.934e-06	1.507e-05	3.29
FALSE	High	[K].IMGNLGAADIDHK.[L]	1xOxidation [M2]	FALSE	3.81799e-05	4.15075e-05	1	1	15	O75533	O75533 [875-887]		0	1370.67	0.577	0.689	1.259	0.0246728	0.544539	0.937785	55.09	33.83	42.6	126.6	73	100.5	34.52	41.66	35.93		High	High	High	Peak Found	Peak Found	Peak Found	High	High	High	6.934e-06	5.351e-06	1.28	49.96
FALSE	High	[K].IMGNLGAADIDHK.[L]		FALSE	1.79413e-05	4.15075e-05	1	1	10	O75533	O75533 [875-887]		0	1354.68	0.664	0.801	1.184	0.30376	0.890877	0.989653	39.63	71.7	92.63	144.1	79	76.8	42.2	42.99	85.62		High	High	High	High	High	High	High	High	High	6.934e-06	2.398e-06	3.1	65.78
FALSE	High	[R].IMGIPEEEQMGLLR.[V]	1xOxidation [M]	FALSE	1.77809e-05	4.15075e-05	1	1	49	P35579	P35579 [328-341]		0	1631.81	1.159	1.356	1.224	0.721533	0.570949	0.947528	72.79	31.8	32.01	87.3	101.2	111.6	69.77	34.69	17.12		High	High	Peak Found	High	High	High	High	High	High	6.934e-06	2.374e-06	2.34	112.7
FALSE	High	[R].IMGLDLPDGGHLTHGYMSDVK.[R-]		FALSE	2.92331e-05	4.15075e-05	1	5	3	P34897	P34897 [161-181]		0	2256.08	0.624	0.875	1.403	0.27151	0.969619	0.860447	36.11	48.33	45.7	120	74.9	105.1	35.02	42.32	54.74		High	High	Not Found	Not Found	Peak Found	High	Peak Found	Peak Found	High	6.934e-06	4.028e-06	1.96	116.7
FALSE	High	[R].IMEVIDAITTTAQSHQR.[T]	1xOxidation [M2]	FALSE	2.48888e-05	4.15075e-05	1	1	16	P17858	P17858 [185-201]		0	1929.97	1.05	0.628	0.498	0.999995	0.454619	0.20314	28.22	35.99	57.16	115.9	116.1	68	14.42	62.8	33.99		High	Peak Found	High	High	Peak Found	High	High	High	High	6.934e-06	3.394e-06	2.6	93.53
FALSE	High	[R].LMETQEEDVVLLTAGEHNK.[A]		FALSE	6.77957e-06	4.15075e-05	1	4	16	Q6PI48	Q6PI48 [429-447]		0	2156.05	1.06	1.609	1.586	0.999995	0.437687	0.764886	36.78	33.44	30.06	75.6	95.2	129.1	35.15	26.83	28.14		High	High	High	High	High	High	High	High	High	6.934e-06	8.538e-07	3.38	104.38
FALSE	High	[R].LMEPYYFVEVQAPADCVSAVYTVLAR.[R]	1xCarbamidomethyl [C16]; 1xOxidation [M2]	FALSE	1.02886e-06	4.15075e-05	1	1	2	Q15029	Q15029 [827-852]		0	3007.46	100	100	0.368	2.47836e-16	2.96777e-16	0.039883			21.12		219.2	80.8		19.94			Not Found	Not Found	Not Found	Not Found	High	High	Not Found	Peak Found	High	6.934e-06	1.164e-07	3.68	161.02
FALSE	High	[R].IMEIVDAITTTAQSHQR.[T]	1xOxidation [M2]	FALSE	1.25764e-05	4.15075e-05	1	3	10	P08237	P08237 [185-201]		0	1929.97	1.491	0.777	0.498	0.223327	0.891758	0.20314	43.8	39.36	31.18	101.3	125.3	73.4	27.13	35.83	33.99		High	High	Peak Found	High	High	Peak Found	High	High	High	6.934e-06	1.649e-06	2.95	93.53
FALSE	High	[K].LMELHGEGSSSGK.[A]	1xOxidation [M2]	FALSE	1.51247e-05	4.15075e-05	1	5	19	P61247	P61247 [228-240]		0	1347.62	1.059	0.733	0.77	0.999995	0.888503	0.970304	50.22	92.27	104.23	70.5	53.3	176.2	154.08	156.42	127.87		High	Peak Found	Peak Found	High	Peak Found	Peak Found	High	Peak Found	High	6.934e-06	2e-06	2.59	21.16
FALSE	High	[K].IMATPEQVGK.[M]	1xOxidation [M2]	FALSE	9.44729e-05	4.15075e-05	1	2	195	P12956	P12956 [452-461]		0	1089.56	0.981	1.045	1.02	0.999995	0.99466	1	17.35	24.73	19.11	102.1	100.1	97.8	21.86	7.08	18.86		High	High	High	High	High	High	High	High	High	6.934e-06	1.42e-05	2.6	35.14
FALSE	High	[R].IMEGPAFNFLDAPAVR.[V]	1xOxidation [M2]	FALSE	4.21871e-06	4.15075e-05	1	1	99	P11177	P11177 [309-324]		0	1763.88	1.03	0.95	0.971	0.999995	0.994584	0.993856	30.25	30.06	19.23	102.4	100.2	97.3	24.31	19.36	5.03		High	High	High	High	High	High	High	High	High	6.934e-06	5.167e-07	3.36	137.44
FALSE	High	[K].LMDYSLLVGIHDVER.[A]	1xOxidation [M2]	FALSE	1.04551e-05	4.15075e-05	1	3	10	P48426	P48426 [271-285]		0	1775.9	0.961	1.009	1.136	0.999995	0.999725	0.990677	40.1	21.1	33.75	97.6	93.8	108.6	15.74	38.67	19.6		High	High	High	High	High	High	High	High	High	6.934e-06	1.354e-06	2.49	117.99
FALSE	High	[K].LMDYSLLVGIHDVER.[A]		FALSE	7.66313e-05	4.15075e-05	1	3	6	P48426	P48426 [271-285]		0	1759.9	0.474	1.287	2.949	0.00316058	0.889677	0.00738182	48.41	42.55	19.69	108.6	51.5	139.8	43.59	18.16	17.4		High	High	Peak Found	Peak Found	High	High	High	High	High	6.934e-06	1.131e-05	2.89	131.79
FALSE	High	[K].IMDYSLLLGIHDIIR.[G]	1xOxidation [M2]	FALSE	1.85878e-08	4.15075e-05	1	2	27	Q8TBX8	Q8TBX8 [278-292]		0	1787.97	1.142	1.018	0.867	0.922194	0.999914	0.952422	18.49	27.51	31.74	97.5	111.4	91.1	11.31	17.27	28.02		High	High	High	High	High	High	High	High	High	6.934e-06	1.667e-09	4.45	149.28
FALSE	High	[K].IMDYSLLLGIHDIIR.[G]		FALSE	8.9421e-07	4.15075e-05	1	2	7	Q8TBX8	Q8TBX8 [278-292]		0	1771.98	1.336	1.436	1.32	0.638457	0.712452	0.952708	57.69	44.06	45.04	76.8	102.5	120.7	25.91	45.62	39.83		High	High	Peak Found	Peak Found	High	High	High	High	High	6.934e-06	1.002e-07	3.11	154.88
FALSE	High	[K].LMDVGLIAIR.[-]	1xOxidation [M2]	FALSE	1.73081e-05	4.15075e-05	1	1	233	P31948	P31948 [534-543]		0	1116.64	0.782	1.123	1.427	0.429614	0.974929	0.490263	1.66	29.68	29.88	105.8	82.7	111.5	7.6	6.96	29.5		High	High	High	High	High	High	High	High	High	6.934e-06	2.309e-06	2.75	110.28
FALSE	High	[R].IMDPNIVGSEHYDVAR.[G]	1xOxidation [M2]	FALSE	5.7529e-10	4.15075e-05	1	2	123	P06576	P06576 [407-422]		0	1831.86	1.08	0.935	0.779	0.973089	0.994584	0.751396	62.74	46.31	31.64	99.5	107.5	93.1	47.25	30.09	16.9		High	High	High	High	High	High	High	High	High	6.934e-06	4.222e-11	4.82	74.03
FALSE	High	[R].IMDPNIVGSEHYDVAR.[G]		FALSE	2.62174e-08	4.15075e-05	1	2	44	P06576	P06576 [407-422]		0	1815.87	1.102	1.16	1.055	0.900677	0.923988	0.998387	44.76	27.27	50.43	96.3	106.1	97.6	18.89	38.19	29.16		High	High	High	High	High	High	High	High	High	6.934e-06	2.391e-09	4.78	85.01
FALSE	High	[R].LMDLLGEGLKR.[S]	1xOxidation [M2]	FALSE	8.65097e-06	4.15075e-05	1	1	40	P54136	P54136 [462-472]		1	1260.7	1.699	0.939	0.516	0.00559234	0.994584	0.0517997	46.63	38.88	25.35	75.6	147.3	77.1	37.34	32.12	23.14		High	High	High	High	High	High	High	High	High	6.934e-06	1.105e-06	2.97	83.57
FALSE	High	[R].LMDLLGEGLKR.[S]		FALSE	3.31188e-05	4.15075e-05	1	1	21	P54136	P54136 [462-472]		1	1244.7	1.94	1.697	0.928	0.000453261	0.174221	0.987945	43.47	30.72	84.69	66.8	129.5	103.7	16.86	68.29	31.22		High	High	High	High	High	High	High	High	High	6.934e-06	4.614e-06	3.44	103.46
FALSE	High	[K].LMDLDVEQLGIPEQEYSCVVK.[M]	1xCarbamidomethyl [C18]; 1xOxidation [M2]	FALSE	2.85713e-08	4.15075e-05	1	1	12	P12004	P12004 [118-138]		0	2481.19	0.748	0.734	1.113	0.695697	0.77451	0.991652	83.75	70.08	46.48	120.9	90.4	88.8	63.02	35.3	26.59		Peak Found	High	High	Peak Found	High	High	Peak Found	High	High	6.934e-06	2.626e-09	2.94	136.19
FALSE	High	[K].LMDLDVEQLGIPEQEYSCVVK.[M]	1xCarbamidomethyl [C18]	FALSE	7.82976e-05	4.15075e-05	1	1	6	P12004	P12004 [118-138]		0	2465.19	1.235	1.095	0.634	0.856804	0.996131	0.516155	60.17	85.9	105.66	108.6	117.2	74.2	59.02	36.56	96.22		Peak Found	High	High	Not Found	High	High	Peak Found	High	High	6.934e-06	1.161e-05	2.15	146.05
FALSE	High	[K].LMDHVGTEPSIKEDQVIQLMNAIFSK.[K]	1xOxidation [M2]	FALSE	7.12714e-08	4.15075e-05	1	4	21	P04844	P04844 [218-243]		1	2959.49	3.56	1.003	0.334	7.4563e-13	0.998948	5.21642e-06	38.34	72.08	34	52.7	187.5	59.8	78.22	5.35	33.06		High	High	High	High	High	High	High	High	High	6.934e-06	6.89e-09	4.77	157.65
FALSE	High	[K].LMDHVGTEPSIKEDQVIQLMNAIFSK.[K]		FALSE	4.80509e-05	4.15075e-05	1	4	16	P04844	P04844 [218-243]		1	2943.5	9.906	1.409	0.322	2.47836e-16	0.82332	0.000113237	119.27	98.1	147.06	17.3	229.4	53.3	132.03	46.12	121.33		High	High	High	High	High	High	Peak Found	High	High	6.934e-06	6.839e-06	3.28	159.59
FALSE	High	[R].IMEGPAFNFLDAPAVR.[V]		FALSE	1.02683e-05	4.15075e-05	1	1	10	P11177	P11177 [309-324]		0	1747.88	0.926	2.113	1.758	0.999995	0.0143795	0.363867	54.27	24.38	50.09	68.1	84.1	147.8	47.14	47.3	10.66		High	High	High	High	Peak Found	High	High	High	High	6.934e-06	1.328e-06	2.54	145.89
FALSE	High	[R].LLVQFQDEGGQLLGSPFDVPVDITPDR.[L]		FALSE	5.37946e-09	4.15075e-05	1	4	8	Q9NVX2	Q9NVX2 [17-43]		0	2955.51	0.543	0.507	0.934	0.0253973	0.0404766	0.993777	35.26	35.26	0	146.3	79.5	74.2	47.45				High	High	High	High	High	High	High	High	High	6.934e-06	4.48e-10	3.57	160.5
FALSE	High	[R].LLVQDKFEVLNYTSIPIFLPEVTIGAHQTDR.[V]		FALSE	4.35212e-08	4.15075e-05	1	6	7	O95299	O95299 [296-326]		1	3556.91	1.483	1.695	0.697	0.309813	0.39856	0.666226	56.49	77.98	3.02	58.5	142.3	99.2	65.83	49.74			Not Found	Peak Found	High	High	High	High	Not Found	High	High	6.934e-06	4.095e-09	5.31	162.26
FALSE	High	[R].LLVPTQYVGAIIGK.[E]		FALSE	0.00010193	4.15075e-05	1	1	9	Q9NZI8	Q9NZI8 [200-213]		0	1471.89	0.842	1.072	1.273	0.928622	0.994584	0.878878	23.36	7.4	23.2	102.9	86.7	110.4	7.29	20.47	7.05		High	High	High	High	High	High	High	High	High	6.934e-06	1.543e-05	1.9	146.41
FALSE	High	[R].LLVACCLADIFR.[I]	2xCarbamidomethyl [C5; C6]	FALSE	6.22392e-05	4.15075e-05	2	3	6	Q9NTI5; Q29RF7	Q9NTI5 [78-89]; Q29RF7 [88-99]		0	1450.75	1.559	1.6	1.026	0.0897605	0.309803	1	26.99	31.06	20.88	72.1	112.5	115.4	29	19.72		Shared	Not Found	High	High	Not Found	High	High	Not Found	High	High	6.934e-06	9.07e-06	2.63	154.65
FALSE	High	[R].LLTVQHPLEESR.[D]		FALSE	3.09782e-05	4.15075e-05	1	3	7	Q6P3W7	Q6P3W7 [101-112]		0	1421.77	1.031	0.81	0.784	0.999995	0.928733	0.907277	11.04	17.85	17.82	104.3	107.6	88.1	11.82	10.66	17.61		High	High	High	High	High	High	High	Peak Found	High	6.934e-06	4.289e-06	2.13	64.25
FALSE	High	[R].ILTVEDHYYEGGIGEAVSSAVVGEPGITVTHLAVNRVPR.[S]		FALSE	2.39061e-05	4.15075e-05	1	2	2	P29401	P29401 [556-594]		1	4105.14	100		0.01	2.47836e-16		3.42324e-16					300						Not Found	Not Found	Not Found	Not Found	High	High	Not Found	Not Found	High	6.934e-06	3.251e-06	3.4	142.08
FALSE	High	[R].ILTVEDHYYEGGIGEAVSSAVVGEPGITVTHLAVNR.[V]		FALSE	4.37499e-13	4.15075e-05	1	2	24	P29401	P29401 [556-591]		0	3752.91	0.873	1.155	1.308	0.91859	0.944357	0.81462	13	12.1	12.92	101.7	84.2	114.1	9.83	11.35	11.84		High	High	High	High	High	High	High	High	High	6.934e-06	2.116e-14	6.72	143.88
FALSE	High	[K].ILTTSEDSNAQEIK.[D]		FALSE	2.10872e-05	4.15075e-05	1	4	8	B5MDU6	B5MDU6 [94-107]		0	1548.78	1.147	0.876	0.886	0.991796	0.977954	0.981131	9.76	25.63	28.54	95.4	109.4	95.3	21.97	2.62	27.37		High	High	High	High	High	High	High	High	High	6.934e-06	2.842e-06	2.2	51.26
FALSE	High	[K].ILTTNTWSSELSK.[L]		FALSE	7.53221e-05	4.15075e-05	1	1	12	O60701	O60701 [208-220]		0	1479.77	1.247	1.111	0.891	0.5265	0.984652	0.969152	4.75	9.7	8.75	88.7	110.8	100.5	9.77	7.79	4.48		High	High	High	High	High	High	High	High	High	6.934e-06	1.114e-05	2.45	94.27
FALSE	High	[R].LLTTILHSDGDLTEQGK.[I]		FALSE	1.55216e-07	4.15075e-05	1	1	15	Q9NTI5	Q9NTI5 [853-869]		0	1840.97	0.895	0.847	1.086	0.999995	0.957743	0.998862	44.11	39.29	45.86	94.6	100.1	105.2	44.54	21.46	43.05		High	High	High	High	High	High	High	High	High	6.934e-06	1.573e-08	2.46	96.11
FALSE	High	[K].ILTTIEDLDQKK.[N]		FALSE	9.01641e-05	4.15075e-05	1	2	6	O95347	O95347 [1015-1026]		1	1416.79	1.791	1.074	0.684	0.0663813	0.998948	0.772867	34.33	46.28	53.53	71.3	129.2	99.6	35.61	18.5	53.31		High	Peak Found	High	High	High	High	Peak Found	High	High	6.934e-06	1.353e-05	1.92	78.96
FALSE	High	[K].ILTTEIGLHDLR.[K]		FALSE	5.31212e-06	4.15075e-05	1	1	11	O15439	O15439 [1103-1114]		0	1380.78	0.997	0.951	0.954	0.999995	0.995212	0.997738	23.4	13.09	13.69	102.8	102.7	94.5	10.56	18.22	6.24		High	High	High	High	High	High	High	High	High	6.934e-06	6.605e-07	3.12	97.14
FALSE	High	[K].ILTTASSHEFEHTK.[K]		FALSE	6.13833e-06	4.15075e-05	1	10	9	Q16851	Q16851 [39-52]		0	1600.8	0.685	0.185	0.271	0.155596	3.9149e-14	1.83936e-07	15.95	325.54	324.11	157.8	113	29.3	11.06	11.53	130.95		High	High	Peak Found	High	High	High	High	Peak Found	High	6.934e-06	7.689e-07	2.95	41.44
FALSE	High	[K].LLTSYGFIQCSER.[Q]	1xCarbamidomethyl [C10]	FALSE	0.000106747	4.15075e-05	1	3	7	O75534	O75534 [33-45]		0	1573.77	0.932	1.276	1.356	0.999995	0.92492	0.876467	34.03	33.48	29.38	105.5	82.3	112.2	27.14	20.04	27.34		Peak Found	High	High	Peak Found	Peak Found	High	High	High	High	6.934e-06	1.627e-05	2.95	104
FALSE	High	[K].ILTSVDQYLELIGNSLPGTTAK.[S]		FALSE	2.25806e-08	4.15075e-05	1	1	16	Q96TA1	Q96TA1 [124-145]		0	2333.26	0.989	0.735	0.795	0.999995	0.574459	0.861016	39.83	25.22	5.42	113.3	103.4	83.3	31.93	14.57	2.64		High	High	High	High	High	High	High	High	High	6.934e-06	2.045e-09	4.01	162.04
FALSE	High	[K].LITSNTDASDGDSVALVK.[E]		FALSE	1.0013e-06	4.15075e-05	1	3	8	Q14789	Q14789 [1125-1142]		0	1805.91	0.926	1.166	1.257	0.999995	0.993858	0.96285	7.24	20.31	21.25	100.8	89.4	109.8	7.92	7.04	20.5		High	High	High	High	High	High	High	High	High	6.934e-06	1.127e-07	3.42	81.15
FALSE	High	[R].LLVALGTLISDDSNAVQLAK.[S]		FALSE	4.61779e-06	4.15075e-05	1	1	7	Q9Y263	Q9Y263 [745-764]		0	2041.15	1.022	1.098	1.071	0.999995	0.994584	1	32.79	34.68	30.76	106	84.3	109.7	20.04	25	34.07		High	High	Peak Found	High	High	High	High	High	High	6.934e-06	5.683e-07	3.21	152.32
FALSE	High	[K].LLTSLFQDLQVEALHK.[G]		FALSE	5.50669e-05	4.15075e-05	1	1	12	Q5T4S7	Q5T4S7 [483-498]		0	1855.03	1.158	1.035	0.894	0.924674	0.999691	0.981054	21.57	21.52	8.89	94	108.8	97.2	27.1	19.62	4.09		High	High	High	High	High	High	High	High	High	6.934e-06	7.942e-06	2.89	150.01
FALSE	High	[K].LITQTFSHHNQLAQK.[T]		FALSE	2.7575e-07	4.15075e-05	1	3	15	Q9Y266	Q9Y266 [54-68]		0	1765.93	1.025	0.847	0.799	0.999995	0.909699	0.871932	17.77	12.35	11.74	105.7	106.5	87.8	13.21	10.27	11.51		High	High	High	High	High	High	High	High	High	6.934e-06	2.892e-08	2.85	51.21
FALSE	High	[K].LLTQHENIKNEIDNYEEDYQK.[M]		FALSE	8.04728e-09	4.15075e-05	1	2	12	Q01082	Q01082 [1100-1120]		1	2636.25	2.075	1.237	0.684	4.1984e-05	0.882233	0.456225	49.55	67.68	31.92	65.4	145.1	89.5	76.16	18.47	29.53		High	High	High	High	High	High	High	High	High	6.934e-06	6.862e-10	4.55	86.09
FALSE	High	[K].LLTQGFTNWTK.[R]		FALSE	8.75165e-05	4.15075e-05	2	3	8	P28370; A0A0A0MRP6	P28370 [852-862]; A0A0A0MRP6 [840-850]		0	1308.69	0.958	1.255	1.306	0.999995	0.910334	0.913861	45.55	38.53	7.38	93.4	89.4	117.2	36.14	9.3	7.01	Shared	High	High	High	High	High	High	High	High	High	6.934e-06	1.306e-05	2.62	106.72
FALSE	High	[K].ILTPLVSLDTPGK.[A]		FALSE	2.21532e-05	4.15075e-05	1	3	28	Q9HC38	Q9HC38 [240-252]		0	1353.8	0.907	1.32	1.169	0.999995	0.665769	0.974958	38.63	13.67	12.49	84.3	101.3	114.5	33.55	17.54	6.22		High	High	High	High	High	High	High	High	High	6.934e-06	3.001e-06	2.93	121.95
FALSE	High	[K].ILTPIIFKEENLR.[FT]		FALSE	6.11627e-05	4.15075e-05	1	4	11	P82650	P82650 [204-216]		1	1585.93	6.005	1.182	0.369	2.47836e-16	0.975757	0.00256481	73.12	76.42	102.04	33.1	199.1	67.8	102.83	22.1	92.42		Peak Found	Peak Found	High	High	High	High	Peak Found	High	High	6.934e-06	8.881e-06	3.07	118.42
FALSE	High	[K].LITNTAEAVLQK.[M]		FALSE	9.32795e-05	4.15075e-05	1	1	8	Q6PL18	Q6PL18 [176-187]		0	1300.75	0.894	0.813	0.819	0.999995	0.924885	0.961023	20.18	5.12	5.32	106.2	106.7	87.1	9.21	27.93	2.49		High	High	High	High	High	High	High	High	High	6.934e-06	1.399e-05	1.68	86.4
FALSE	High	[R].IITMLPTSINAIEAYSGANGILK.[K]	1xOxidation [M4]	FALSE	7.82976e-05	4.15075e-05	1	2	2	P31937	P31937 [99-121]		0	2406.29	2.108	1.1	0.476	0.018032	0.997714	0.136896	95.53	147.75	60.62	68	157.3	74.8	99.83	41.03			Not Found	Peak Found	Peak Found	High	Peak Found	High	Not Found	Peak Found	High	6.934e-06	1.159e-05	4.15	151.73
FALSE	High	[R].IITMLPTSINAIEAYSGANGILK.[K]		FALSE	7.43539e-05	4.15075e-05	1	2	5	P31937	P31937 [99-121]		0	2390.3	100	100	0.812	2.47836e-16	2.96777e-16	0.969025			33.33		165.5	134.5		31.02			Not Found	Not Found	High	High	High	High	Not Found	High	High	6.934e-06	1.095e-05	4.06	158.63
FALSE	High	[R].ILTMDGLIEDIK.[H]		FALSE	3.3415e-05	4.15075e-05	1	1	9	P82921	P82921 [29-40]		0	1360.74	0.918	1.74	1.269	0.999995	0.328169	0.963129	53.99	70.79	9.23	72.7	100.8	126.5	60.68	47.86	4.56		High	High	High	High	High	High	High	High	High	6.934e-06	4.654e-06	2.33	143.64
FALSE	High	[R].IITITGTQDQIQNAQYLLQNSVK.[Q]		FALSE	8.62421e-07	4.15075e-05	1	1	82	P61978	P61978 [434-456]		0	2589.39	1.103	1.148	1.362	0.736945	0.9126	0.54111	35.03	7.82	15.44	100.3	84.5	115.2	21.41	27.67	3.47		High	High	High	High	High	High	High	High	High	6.934e-06	9.642e-08	5.11	143.83
FALSE	High	[R].IITLTGPTNAIFK.[A]		FALSE	1.88497e-05	4.15075e-05	1	1	78	Q15365	Q15365 [58-70]		0	1388.81	0.926	1.141	1.149	0.999995	0.946386	0.972804	19.4	17.54	12.72	91.9	98	110.1	15.22	12.79	9.13		High	High	High	High	High	High	High	High	High	6.934e-06	2.533e-06	2.94	127.19
FALSE	High	[K].LITINQQWKPIEELQNVQR.[V]		FALSE	4.41458e-07	4.15075e-05	1	1	47	Q9C002	Q9C002 [62-80]		0	2350.29	1.334	1.069	0.838	0.175764	0.991128	0.93419	7.65	17.86	8.51	87.3	116.5	96.3	20.29	2.06	8.01		High	High	High	High	High	High	High	High	High	6.934e-06	4.759e-08	5.01	128.47
FALSE	High	[K].ILTINEDGSLGLK.[T]		FALSE	5.95812e-05	4.15075e-05	1	1	11	Q9UQR1	Q9UQR1 [154-166]		0	1372.77	0.987	1.366	1.374	0.999995	0.872114	0.887679	38.7	15.76	14.53	89.5	88.3	122.2	48.35	20.95	6.55		High	High	High	High	High	High	High	High	High	6.934e-06	8.628e-06	2.63	106.41
FALSE	High	[K].LITSDKVENFHEEHEK.[N]		FALSE	6.25111e-05	4.15075e-05	1	1	7	Q7Z5K2	Q7Z5K2 [163-178]		1	1954.95	1.249	0.769	0.655	0.742757	0.858978	0.656755	33.44	33.62	26.46	97.4	121.7	81	35.52	7.97	25.23		Peak Found	High	High	High	Peak Found	High	High	High	High	6.934e-06	9.099e-06	2.59	43.98
FALSE	High	[K].ILVATDIHLGFMEK.[D]		FALSE	3.7012e-05	4.15075e-05	1	5	8	P49959	P49959 [15-28]		0	1586.86	0.758	1.848	1.491	0.687735	0.196601	0.816527	61.33	35.33	14.74	72.5	93.6	133.9	51.17	37.25	7.4		High	Peak Found	Peak Found	Peak Found	Peak Found	High	High	High	High	6.934e-06	5.175e-06	2.56	130.54
FALSE	High	[R].ILVATNLFGR.[G]		FALSE	4.74196e-05	4.15075e-05	2	6	227	O00148; Q13838	O00148 [339-348]; Q13838 [340-349]		0	1103.66	0.744	1.131	1.543	0.182223	0.937575	0.145534	43.05	35.98	7.75	104.3	77.6	118	35.79	10.56	3.8	Shared	High	High	High	High	High	High	High	High	High	6.934e-06	6.751e-06	2.59	119.23
FALSE	High	[R].LLVATTFTHSYPFCWR.[S]	1xCarbamidomethyl [C14]	FALSE	6.84703e-07	4.15075e-05	1	3	7	P41252	P41252 [387-402]		0	1998.99	0.931	1.995	2.144	0.999995	0.188869	0.180786	55.9	50.14	45.28	70.8	87.9	141.3	63.55	34.57	53.36		Not Found	High	Peak Found	Peak Found	High	High	High	High	High	6.934e-06	7.566e-08	3.6	141.74
FALSE	High	[R].LLVPLVPDLQDVAQLR.[S]		FALSE	1.55383e-05	4.15075e-05	1	1	47	Q9BSJ8	Q9BSJ8 [308-323]		0	1789.06	0.781	0.793	0.976	0.407309	0.778993	0.997955	25.8	18.75	26.56	118	89	93	14.16	25.93	17.63		High	High	High	High	High	High	High	High	High	6.934e-06	2.055e-06	3.87	161.17
FALSE	High	[R].LLVPGEEWEFEVTAFYR.[G]		FALSE	5.05456e-06	4.15075e-05	1	8	3	Q14653	Q14653 [195-211]		0	2085.03	1.331	0.759	0.57	0.532241	0.843586	0.300307	83.77	190.43	117.54	97.1	129.2	73.7	16.22	75.72	116.19		Not Found	Peak Found	Peak Found	Not Found	Peak Found	High	Peak Found	High	High	6.934e-06	6.251e-07	3.64	160.07
FALSE	High	[K].LLVLYSGEDDELLQR.[A]		FALSE	2.24016e-06	4.15075e-05	1	2	32	A0A1W2PNX8	A0A1W2PNX8 [962-976]		0	1762.92	1.037	1.2	1.114	0.999995	0.959851	0.993464	19.32	25.13	26.12	94.9	98.3	106.8	9.22	14.62	25.15		High	High	High	High	High	High	High	High	High	6.934e-06	2.65e-07	3.04	129.28
FALSE	High	[K].LLVITVATAETEGYLR.[F]		FALSE	4.57754e-05	4.15075e-05	1	3	16	O60568	O60568 [39-54]		0	1748.98	0.664	0.958	1.444	0.398802	0.996131	0.808344	13.19	11.83	13.27	114.4	75.9	109.6	26.32	31.47	4.45		High	High	High	High	High	High	High	High	High	6.934e-06	6.515e-06	2.63	146.21
FALSE	High	[K].LLVLEDENANVDEVELKPDTLIK.[L]		FALSE	3.72864e-09	4.15075e-05	1	7	9	A0A590UJ50	A0A590UJ50 [631-653]		0	2609.39	0.842	1.084	1.227	0.892541	0.995212	0.981521	29.4	14.83	27.85	104.3	87.9	107.8	7.21	27.18	14.76		High	High	High	High	High	High	High	High	High	6.934e-06	3.05e-10	4.58	136.6
FALSE	High	[R].LLVLEAFQVSHPCR.[Q]	1xCarbamidomethyl [C13]	FALSE	3.10227e-06	4.15075e-05	1	7	6	G3V5T0	G3V5T0 [179-192]		0	1668.89	1.234	1.207	0.978	0.852249	0.977609	0.998588	46.87	46.87	1.09	87.2	107.6	105.2	58.67	5.87	0.25		High	High	Peak Found	High	High	Peak Found	High	High	High	6.934e-06	3.732e-07	3.36	124.5
FALSE	High	[K].LLVLDVDYTLFDHR.[S]		FALSE	3.97553e-08	4.15075e-05	1	1	15	Q8WVY7	Q8WVY7 [139-152]		0	1718.91	0.864	1.584	1.892	0.966843	0.408246	0.130061	23.57	52.75	59.23	79.7	79	141.3	19.13	19.94	55.04		High	High	High	High	High	High	High	High	High	6.934e-06	3.726e-09	4.32	149.45
FALSE	High	[R].LLVLDLFAESQPVYTR.[T]		FALSE	4.20888e-05	4.15075e-05	1	1	19	P54802	P54802 [378-393]		0	1864.02	1.257	0.961	0.694	0.673577	0.99466	0.768695	53.26	51.75	47.6	108.3	112.6	79.1	39.36	26.79	43.73		High	High	High	High	High	High	High	High	High	6.934e-06	5.949e-06	2.15	160.27
FALSE	High	[R].ILVLDDTNHER.[E]		FALSE	4.31513e-06	4.15075e-05	1	5	27	P09543	P09543 [118-128]		0	1324.69	0.865	0.79	0.961	0.88478	0.746534	0.99555	10.52	24.5	25.79	110.5	95.7	93.8	15.36	5.5	24.72		High	High	High	High	High	High	High	High	High	6.934e-06	5.29e-07	3.22	62.43
FALSE	High	[K].IIVHTVQSQDR.[V]		FALSE	8.97814e-05	4.15075e-05	1	1	4	O15111	O15111 [589-599]		0	1295.71	6.89	0.69	0.1	1.92202e-12	0.941157	6.29122e-11	450.84	72.77	454.2	35	240.9	24.1	134.34		134.44		High	Peak Found	Not Found	High	Not Found	Not Found	Peak Found	Peak Found	High	6.934e-06	1.343e-05	1.95	33.95
FALSE	High	[R].LLVGNDDVHIIAR.[S]		FALSE	6.42675e-07	4.15075e-05	1	1	44	Q7Z6Z7	Q7Z6Z7 [2606-2618]		0	1434.81	0.934	0.919	1.004	0.999995	0.987244	1	39.24	29.44	12.46	105.2	98.2	96.7	28.24	4.26	12.08		High	High	High	High	High	High	High	High	High	6.934e-06	7.055e-08	3.69	92.22
FALSE	High	[K].LLVFTAAGVKPQGK.[VLD]		FALSE	4.10584e-06	4.15075e-05	1	8	10	Q96T60	Q96T60 [153-166]		0	1428.86	0.991	1.094	1.169	0.999995	0.994584	0.981054	28.1	32.99	31.16	100.6	99.6	99.8	26.11	18.84	33.67		High	High	High	High	High	High	High	High	High	6.934e-06	5.014e-07	3.81	91.43
FALSE	High	[R].LLVFSTDAGFHFAGDGK.[L]		FALSE	3.09959e-08	4.15075e-05	1	1	144	P05556	P05556 [273-289]		0	1781.89	1.002	1.237	1.211	0.999995	0.777027	0.952325	26.23	11.8	26.81	91.8	94.2	114	16.83	21.67	5.37		High	High	High	High	High	High	High	High	High	6.934e-06	2.867e-09	4.64	130.12
FALSE	High	[R].IIVENLFYPVTLDVLHQIFSK.[F]		FALSE	1.93745e-07	4.15075e-05	1	6	32	P26599	P26599 [186-206]		0	2488.39	0.802	0.303	0.442	0.465118	7.50809e-10	0.000824481	55.34	93	86.31	126.1	128.9	44.9	45.53	27.12	85.61		High	High	High	High	High	High	High	High	High	6.934e-06	1.99e-08	5.48	163
FALSE	High	[K].LLVENGANVHAR.[A]		FALSE	5.90627e-05	4.15075e-05	1	2	20	Q9Y5S1	Q9Y5S1 [181-192]		0	1292.71	2.184	0.986	0.565	6.20556e-05	0.998948	0.191957	21.58	43.53	53.69	68	148.4	83.6	40.44	1.16	48.64		High	High	High	High	High	High	High	High	High	6.934e-06	8.546e-06	2.67	45.29
FALSE	High	[R].ILVELATFLEK.[T]		FALSE	0.000105856	4.15075e-05	1	1	36	Q9NZM1	Q9NZM1 [537-547]		0	1275.76	0.895	1.546	1.776	0.999995	0.384258	0.144058	13.39	73.18	76.52	85	76.1	139	15.75	10.85	70.38		High	High	High	High	High	High	High	High	High	6.934e-06	1.609e-05	2.98	152.16
FALSE	High	[K].ILVEGVGEVQEYVDICDYAVGLSR.[M]	1xCarbamidomethyl [C16]	FALSE	4.19969e-06	4.15075e-05	1	13	4	A0A1B0GTG2	A0A1B0GTG2 [139-162]		0	2683.33	0.896	0.758	0.845	0.994895	0.778864	0.970785	28.98	28.98	8.94	113	101.3	85.6	45.73	6.63			Peak Found	Peak Found	High	Peak Found	High	High	Not Found	High	High	6.934e-06	5.16e-07	3.03	154.67
FALSE	High	[K].ILVDVSNPTEQEHLQHR.[E]		FALSE	3.11128e-09	4.15075e-05	1	2	9	Q658P3	Q658P3 [110-126]		0	2015.03	1.075	0.778	0.725	0.988767	0.865055	0.740403	6.29	18.36	18.99	103.1	114.4	82.6	4.94	4.37	17.89		High	High	High	High	High	High	High	High	High	6.934e-06	2.517e-10	3.12	70.68
FALSE	High	[K].LLVDVDESTLSPEEQKER.[K]		FALSE	1.27579e-09	4.15075e-05	1	1	8	O75533	O75533 [478-495]		1	2087.05	1.164	1.341	1.292	0.967097	0.757508	0.937999	64.59	39.62	62.64	81.8	95.2	123	24.74	63.58	37.06		High	High	High	High	High	High	High	High	High	6.934e-06	9.805e-11	4.79	92.43
FALSE	High	[K].LLVDVDESTLSPEEQK.[E]		FALSE	2.38658e-06	4.15075e-05	1	1	4	O75533	O75533 [478-493]		0	1801.91	0.866	0.774	0.82	0.927274	0.802109	0.906648	4.35	31.26	29.44	113.9	98.7	87.4	1.79	11.87	29.67		High	Peak Found	High	Peak Found	Peak Found	High	Peak Found	High	High	6.934e-06	2.827e-07	4.03	101.31
FALSE	High	[K].IIVDTYGGWGAHGGGAFSGK.[D]		FALSE	2.80786e-07	4.15075e-05	2	2	19	Q00266; P31153	Q00266 [266-285]; P31153 [266-285]		0	1949.95	0.819	0.886	0.947	0.768669	0.970694	0.987944	34.07	33.62	38.44	110.5	86.5	103	11.73	37.88	32.81	Shared	High	High	High	High	High	High	High	High	High	6.934e-06	2.941e-08	2.62	99.57
FALSE	High	[R].ILVDLLTLAHLHVSR.[A]		FALSE	3.46256e-05	4.15075e-05	1	2	5	O75165	O75165 [938-952]		0	1700.02	0.816	0.77	1.01	0.921905	0.884008	1	35.39	26.38	44.13	115.2	94	90.8	14.05	43.92	25.36		High	High	Peak Found	High	High	Peak Found	Peak Found	High	High	6.934e-06	4.831e-06	3.13	146.44
FALSE	High	[R].LIVDHNIADYMTAK.[N]		FALSE	2.95116e-07	4.15075e-05	1	2	18	Q6P2Q9	Q6P2Q9 [999-1012]		0	1603.81	0.951	1.209	1.312	0.999995	0.919015	0.898012	53.95	43.95	27.96	93.6	93.3	113.2	41.6	30.74	14.75		High	High	High	High	High	High	High	High	High	6.934e-06	3.101e-08	3.95	103.3
FALSE	High	[R].LIVDHHGTAQLQALR.[Q]		FALSE	3.99108e-05	4.15075e-05	1	2	7	Q68E01	Q68E01 [216-230]		0	1671.93	1.017	0.874	0.827	0.999995	0.964429	0.96348	32.41	39.5	30.01	110	111.9	78.1	29.74	19	32.86		High	High	High	High	High	High	High	Peak Found	High	6.934e-06	5.627e-06	2.23	68.76
FALSE	High	[K].IIVDELKQEVISTSSK.[A]		FALSE	2.80786e-07	4.15075e-05	1	9	141	P63244	P63244 [265-280]		1	1789	1.423	1.173	0.77	0.0129644	0.896668	0.551709	27.58	22.78	19.98	78.8	125	96.2	21.53	20.43	10.05		High	High	High	High	High	High	High	High	High	6.934e-06	2.936e-08	3.36	104.12
FALSE	High	[K].LIVDAFLQQLPNCVNR.[D]	1xCarbamidomethyl [C13]	FALSE	0.00010855	4.15075e-05	1	1	13	Q9HAU5	Q9HAU5 [566-581]		0	1900.01	1.546	1.324	1.004	0.455179	0.941618	1	12.6	44.92	48.61	74.2	114.6	111.2	22.86	4.12	45.54		High	High	High	High	High	High	High	High	High	6.934e-06	1.651e-05	2.9	149.06
FALSE	High	[R].LLVDADNCLHR.[L]	1xCarbamidomethyl [C8]	FALSE	5.9842e-05	4.15075e-05	1	1	13	Q9NZB2	Q9NZB2 [46-56]		0	1325.66	0.831	0.729	0.873	0.915173	0.660457	0.974305	68.71	61.62	42.09	117	97.7	85.3	46.75	40.06	7.79		High	High	High	High	High	Peak Found	High	High	High	6.934e-06	8.659e-06	1.85	65.73
FALSE	High	[K].LLVCNIDGCLTNGHIYVSGDQK.[E]	2xCarbamidomethyl [C4; C9]	FALSE	3.39586e-06	4.15075e-05	1	1	3	Q8NFW8	Q8NFW8 [277-298]		0	2476.2	0.975	0.554	0.568	0.999995	0.46565	0.46401	132.97	91.39	90.63	86.5	165.6	47.9	123.25	85.3	111.05		Not Found	Peak Found	Peak Found	Peak Found	High	High	Peak Found	High	High	6.934e-06	4.109e-07	3.34	113.26
FALSE	High	[K].LIVAYVDDLDRR.[G]		FALSE	1.76219e-05	4.15075e-05	1	1	23	O14776	O14776 [1070-1081]		1	1447.79	1.041	1.009	0.96	0.999995	0.999914	0.995015	22.88	11.98	18.33	102.1	100.4	97.5	10.09	26.92	9.43		High	High	High	High	High	High	High	High	High	6.934e-06	2.348e-06	3.58	100.88
FALSE	High	[K].LMLESQEFDHFLATK.[F]	1xOxidation [M2]	FALSE	8.08477e-06	4.15075e-05	1	1	18	Q96HY7	Q96HY7 [169-183]		0	1824.88	0.988	0.932	0.944	0.999995	0.994584	0.9907	18.29	18.04	16.16	102.7	101.5	95.8	25.55	18.21	6.05		High	High	High	High	High	High	High	High	High	6.934e-06	1.032e-06	2.82	120.24
FALSE	High	[R].IMLFTNEDNPHGNDSAK.[A]		FALSE	9.52686e-07	4.15075e-05	1	2	11	P12956	P12956 [166-182]		0	1902.87	1.329	1.25	0.749	0.324083	0.910475	0.713188	78.28	24.45	24.77	75.5	130.1	94.4	27.09	55.92	10.83		High	High	High	High	High	High	High	High	High	6.934e-06	1.072e-07	3.95	76
FALSE	High	[R].IMLFTNEDNPHGNDSAK.[A]	1xOxidation [M2]	FALSE	1.36643e-08	4.15075e-05	1	2	83	P12956	P12956 [166-182]		0	1918.86	1.093	0.829	0.772	0.945484	0.864372	0.716624	14.03	11.65	9.06	97.8	116.9	85.3	10.49	6.71	8.98		High	High	High	High	High	High	High	High	High	6.934e-06	1.204e-09	4.08	66.84
FALSE	High	[K].LMLLLEVISGER.[L]	1xOxidation [M2]	FALSE	3.572e-05	4.15075e-05	2	11	96	P12814; O43707	P12814 [65-76]; O43707 [84-95]		0	1388.78	0.963	2	3.174	0.999995	0.0360632	0.00645495	40.43	81.27	106.89	58.2	56	185.8	87.82	24.35	95.49	Shared	High	High	High	High	High	High	High	High	High	6.934e-06	4.99e-06	2.2	152.14
FALSE	High	[R].INIASCSLGAAHASVILTR.[D]	1xCarbamidomethyl [C6]	FALSE	4.78599e-08	4.15075e-05	1	1	8	Q9UKU7	Q9UKU7 [278-296]		0	1954.05	1.125	0.937	0.876	0.999995	0.994396	0.987517	18.91	15.09	19.46	93.4	112.5	94.1	13.34	18.76	15.38		Peak Found	High	High	High	High	High	Peak Found	Peak Found	High	6.934e-06	4.528e-09	4.01	106.65
FALSE	High	[K].LNLAFVANLFNK.[Y]		FALSE	9.24915e-05	4.15075e-05	1	3	17	P13797	P13797 [365-376]		0	1363.77	0.691	0.737	0.818	0.164551	0.668326	0.914041	68.56	70.97	64.88	136.4	91.7	71.9	55.35	30.22	60.41		High	High	High	High	High	High	High	High	High	6.934e-06	1.392e-05	3.32	158.41
FALSE	High	[R].INLAEDVLAWEHER.[F]		FALSE	3.17274e-07	4.15075e-05	1	6	25	Q969V3	Q969V3 [361-374]		0	1694.85	0.98	1.147	1.25	0.999995	0.977954	0.954535	19.11	24.28	22.63	93.7	91.8	114.5	20.98	0.72	21.49		High	High	High	High	High	High	High	High	High	6.934e-06	3.344e-08	3.77	134.41
FALSE	High	[K].LNKPFLFDTKPLIVQYEVNFQNGIECGGAYVK.[L]	1xCarbamidomethyl [C26]	FALSE	1.63757e-08	4.15075e-05	1	6	9	P27824	P27824 [135-166]		0	3701.9	2.187	1.216	0.829	7.84319e-07	0.909658	0.863314	81.49	94.14	111.26	55.2	152.9	91.9	79.83	34.35	103.08		High	Peak Found	High	High	High	High	High	High	High	6.934e-06	1.459e-09	5.86	151.31
FALSE	High	[R].LNHVGDWGTQFGMLIAHLQDK.[F]		FALSE	3.76751e-05	4.15075e-05	1	1	4	P54136	P54136 [235-255]		0	2380.19	0.868	0.795	0.973	0.969476	0.871979	0.997738	50.47	18.08	48.81	110.6	96	93.4	16.92	40.43	12.66		High	High	Peak Found	High	Peak Found	High	Peak Found	Peak Found	High	6.934e-06	5.296e-06	1.39	149.93
FALSE	High	[K].INHLEYEDQYKDDNFGEGNDGGILDDK.[L]		FALSE	3.15842e-07	4.15075e-05	1	1	9	O60216	O60216 [206-232]		1	3113.36	1.018	0.955	0.889	0.999995	0.99466	0.973956	32.21	38.13	32.97	108.2	95.3	96.5	17.45	25.29	34.72		High	High	High	High	High	High	High	High	High	6.934e-06	3.332e-08	3.51	92.28
FALSE	High	[K].INGTVTENMSLTDAK.[T]		FALSE	9.20999e-05	4.15075e-05	1	5	1	G5E9E7	G5E9E7 [236-250]		0	1593.78	1.523	1.209	0.782	0.469049	0.987303	0.949554	60.15	48.21	57.65	82.9	126.2	90.9	26.08	41.37	47.69		Peak Found	Peak Found	Peak Found	Peak Found	Peak Found	High	Peak Found	Peak Found	High	6.934e-06	1.382e-05	1.7	73.56
FALSE	High	[K].LNGTDPEDVIR.[N]		FALSE	8.90205e-05	4.15075e-05	2	5	20	P24844; O14950	P24844 [94-104]; O14950 [94-104]		0	1228.62	1.465	1.057	0.782	0.0590972	0.99466	0.82159	42.09	45.96	62.59	70.5	131.2	98.4	36.11	36.22	54.1	Shared	High	High	High	High	High	High	High	High	High	6.934e-06	1.331e-05	2.76	68.83
FALSE	High	[K].LNGQVLVFTLPLTDQVSVIK.[V]		FALSE	7.76271e-05	4.15075e-05	1	1	8	Q15459	Q15459 [722-741]		0	2184.26	3.464	0.852	0.369	4.55031e-10	0.958046	0.00292193	58.93	58.15	80.22	52.7	182.4	64.9	77.76	5.13	69.82		High	High	High	High	High	High	High	High	High	6.934e-06	1.146e-05	4.61	160.74
FALSE	High	[K].LNGLENRVEVGKDQEFTVDTR.[G]		FALSE	4.65905e-05	4.15075e-05	1	2	1	O75369	O75369 [949-969]		2	2419.22	100		0.01	2.47836e-16		3.42324e-16					300						Not Found	Not Found	Not Found	Not Found	High	Not Found	Not Found	Not Found	High	6.934e-06	6.623e-06	3.11	83.81
FALSE	High	[R].INGGGGGSVPGIER.[M]		FALSE	2.47777e-05	4.15075e-05	1	1	8	M0QZM1	M0QZM1 [158-171]		0	1269.65	3.684	1.025	0.459	5.94427e-13	0.999725	0.0195058	39.18	85.68	73.16	47.8	176.3	75.9	96.27	16.52	71.24		High	Peak Found	High	High	Peak Found	Peak Found	High	High	High	6.934e-06	3.376e-06	2.66	51.54
FALSE	High	[K].INGFPNAFWGWGGEDDDLWNR.[V]		FALSE	9.9387e-05	4.15075e-05	1	3	3	O43286	O43286 [286-306]		0	2466.09	100	100	1.028	2.47836e-16	2.96777e-16	0.998152			0		147.9	152.1					Not Found	Not Found	Not Found	High	Not Found	High	Not Found	High	High	6.934e-06	1.504e-05	2.82	160.28
FALSE	High	[K].INGEVSSISSK.[F]		FALSE	6.27841e-05	4.15075e-05	1	1	8	Q9Y5K6	Q9Y5K6 [426-436]		0	1120.58	0.982	0.802	0.679	0.999995	0.915329	0.698794	95.29	103.85	93.51	122.3	82.1	95.6	64.02	96.67	103.86		High	Peak Found	High	High	High	High	High	Peak Found	High	6.934e-06	9.132e-06	3.02	36.83
FALSE	High	[K].LNLDNVISVSIGAR.[N]		FALSE	2.69751e-05	4.15075e-05	1	1	9	Q9Y2R4	Q9Y2R4 [366-379]		0	1470.83	1.133	3.881	1.969	0.999995	0.00102467	0.285601	124.65	76.48	72	40.8	100.6	158.5	89.14	65.38	45.75		High	High	High	Peak Found	High	Peak Found	High	High	High	6.934e-06	3.703e-06	3.01	138.71
FALSE	High	[K].INFVLNSVAHLQR.[L]		FALSE	0.000120466	4.15075e-05	1	1	6	O43156	O43156 [415-427]		0	1510.85	1.162	1.098	1.106	0.999995	0.994753	0.990677	40.25	82.88	64.67	102	129.6	68.4	52.4	61.32	95.44		Peak Found	Peak Found	High	High	High	High	Peak Found	High	High	6.934e-06	1.853e-05	2.39	113.61
FALSE	High	[R].INFLSNNQCENIR.[R]	1xCarbamidomethyl [C9]	FALSE	8.06869e-05	4.15075e-05	1	1	6	Q9UBD5	Q9UBD5 [355-367]		0	1621.78	0.649	0.696	1.073	0.235106	0.617487	0.996703	35.34	43.31	26.6	127.9	83	89.1	33.8	23.12	6.94		High	High	Peak Found	Peak Found	Peak Found	High	High	High	High	6.934e-06	1.2e-05	1.91	87.09
FALSE	High	[R].LNFGDDIPSALR.[I]		FALSE	7.33974e-05	4.15075e-05	1	3	7	Q9UNE7	Q9UNE7 [129-140]		0	1317.68	0.952	1.152	1.191	0.999995	0.984299	0.989675	5.03	3.47	4.36	95.8	93.2	111	5.59	4.15	1.64		High	High	High	High	High	Peak Found	High	High	High	6.934e-06	1.084e-05	2.73	117.05
FALSE	High	[R].LNFDYSYGYQEHGER.[T]		FALSE	2.32723e-05	4.15075e-05	1	8	7	A0A3B3ISF0	A0A3B3ISF0 [369-383]		0	1877.81	0.784	1	1.958	0.874747	0.999691	0.483389	81.32	4.19	20.36	120.1	60.8	119.1	29.41	50.7	2.03		High	High	Peak Found	High	Peak Found	High	High	High	High	6.934e-06	3.157e-06	2.44	81.99
FALSE	High	[R].INFDVNGYIVGANIETYLLEK.[S]		FALSE	9.39281e-08	4.15075e-05	1	1	12	P35579	P35579 [241-261]		0	2385.23	1.078	1.016	0.743	0.999446	0.999914	0.719773	95.52	115.43	81.74	126.9	110.9	62.2	75.33	47.76	90.16		High	High	High	High	High	High	High	High	High	6.934e-06	9.246e-09	5.89	162.14
FALSE	High	[R].INFAVFPSLQGGPHNHAIAAVAVALK.[Q]		FALSE	1.50454e-06	4.15075e-05	1	3	10	P34897	P34897 [315-340]		0	2642.46	0.836	1.685	1.71	0.813788	0.0839059	0.196647	54.81	43	44.1	80.3	84.3	135.4	45.22	48.29	25.18		High	High	High	High	Peak Found	High	High	High	High	6.934e-06	1.734e-07	4.9	143.6
FALSE	High	[K].INEWLTLVEK.[E]		FALSE	8.45784e-05	4.15075e-05	1	1	56	Q14204	Q14204 [1698-1707]		0	1244.69	0.979	1.34	1.39	0.999995	0.614124	0.581019	34.12	27.72	5.36	90.4	88.5	121.1	31.13	16.51	2.6		High	High	High	High	High	High	High	High	High	6.934e-06	1.26e-05	2.29	127.66
FALSE	High	[K].INEVQTDVGVDTK.[H]		FALSE	1.40743e-05	4.15075e-05	1	2	8	Q12792	Q12792 [159-171]		0	1417.72	1.026	0.91	0.87	0.999995	0.984868	0.93785	19.91	19.86	11.67	105.9	101.7	92.3	17.41	10.61	11.58		High	High	High	High	High	Peak Found	High	High	High	6.934e-06	1.849e-06	3.42	55.51
FALSE	High	[K].LNEVEQLLYYLQNR.[R]		FALSE	2.96271e-05	4.15075e-05	1	1	16	Q92845	Q92845 [86-99]		0	1794.94	1.219	1.123	0.8	0.855249	0.989724	0.949554	46.1	75.23	71.92	98.3	103.8	97.9	33.07	24.08	70.21		High	High	High	High	High	High	High	High	High	6.934e-06	4.098e-06	2.92	161.49
FALSE	High	[R].LNETLSSFSDDNK.[I]		FALSE	2.89733e-05	4.15075e-05	1	1	4	Q96K76	Q96K76 [1097-1109]		0	1469.68	0.981	0.901	1.051	0.999995	0.984326	1	9.28	23.8	33.93	103.8	102	94.2	5.64	26.78	22.56		Peak Found	High	High	High	Peak Found	Peak Found	High	Peak Found	High	6.934e-06	3.991e-06	2.09	69.96
FALSE	High	[K].INETFVDKDFVPYQDIR.[I]		FALSE	4.57624e-06	4.15075e-05	1	1	6	Q8WUA2	Q8WUA2 [139-155]		1	2099.04	0.593	1.186	1.777	0.157644	0.957264	0.412757	92.79	77.51	43.69	127.8	62	110.2	64.08	34.87	50.13		High	High	Peak Found	High	Not Found	High	High	High	High	6.934e-06	5.641e-07	3.28	114.96
FALSE	High	[R].LNESTTFVLGSR.[A]		FALSE	9.60858e-05	4.15075e-05	1	3	4	Q9H147	Q9H147 [207-218]		0	1323.69	1.521	1.043	0.683	0.2786	0.999691	0.787076	6.96	67.03	63.97	84.2	128	87.8	1.17	5.52	58.66		Peak Found	Not Found	Peak Found	High	High	High	Peak Found	High	High	6.934e-06	1.446e-05	1.51	85.9
FALSE	High	[K].LNESTFDTQITKK.[M]		FALSE	2.16622e-05	4.15075e-05	1	1	5	P78527	P78527 [1858-1870]		1	1524.79	9.885	8.334	1.163	2.47836e-16	2.96777e-16	0.983034	115.9	171.47	10.79	18.2	130.3	151.5	106.98	46.91			Peak Found	Not Found	High	High	High	High	Not Found	High	High	6.934e-06	2.936e-06	3.34	60.17
FALSE	High	[K].LNESTFDTQITK.[K]		FALSE	1.22411e-05	4.15075e-05	1	1	13	P78527	P78527 [1858-1869]		0	1396.7	0.768	0.878	1.157	0.534322	0.964734	0.983034	17.32	28.59	16.09	117.5	87.8	94.8	22.18	15.76	16.32		High	High	High	High	High	High	High	High	High	6.934e-06	1.596e-06	3.26	71.96
FALSE	High	[R].LNFSHGTHEYHAETIK.[N]		FALSE	5.11824e-09	4.15075e-05	1	6	103	P14618	P14618 [74-89]		0	1883.9	0.966	0.693	0.682	0.999995	0.264169	0.209153	27.93	26.2	22.54	120	105	75	20.12	15.71	22.25		High	High	High	High	High	High	High	High	High	6.934e-06	4.252e-10	5.92	46.23
FALSE	High	[K].INLEAAELGEISDIHTK.[L]		FALSE	9.34052e-06	4.15075e-05	1	9	8	A0A494C045	A0A494C045 [488-504]		0	1852.97	0.89	1.148	1.291	0.999995	0.985078	0.945421	24.23	29.52	28.56	87.6	92.7	119.7	22.42	27.02	32.19		Peak Found	High	High	High	High	High	Peak Found	High	High	6.934e-06	1.201e-06	2.23	113.84
FALSE	High	[R].LNLEAINYMAADGDFK.[I]		FALSE	4.49426e-06	4.15075e-05	1	1	48	P09382	P09382 [113-128]		0	1784.85	1.139	1.339	1.175	0.874676	0.783551	0.981054	80.76	44.4	71.24	90.8	103.4	105.9	28.45	72.63	45.99		High	High	High	High	High	High	High	High	High	6.934e-06	5.529e-07	2.42	136
FALSE	High	[R].LNLEAINYMAADGDFK.[I]	1xOxidation [M9]	FALSE	4.51462e-06	4.15075e-05	1	1	37	P09382	P09382 [113-128]		0	1800.85	1.077	0.866	0.823	0.999995	0.962121	0.935044	67.15	63.91	57.15	102.9	110.8	86.3	59.69	23.2	54.48		High	High	High	High	High	High	High	High	High	6.934e-06	5.549e-07	3.04	117.6
FALSE	High	[R].INNAAFEAVVVTNTIPQEDK.[M]		FALSE	2.93844e-06	4.15075e-05	1	2	13	P11908	P11908 [261-280]		0	2173.11	1.019	1.022	1.003	0.999995	0.999914	1	12.16	18.47	8.1	98.7	100.5	100.8	14.99	7.79	3.34		High	High	High	High	High	High	High	High	High	6.934e-06	3.526e-07	4.97	120.37
FALSE	High	[K].INMNGVNSSNGVVDPR.[A]		FALSE	2.1114e-07	4.15075e-05	1	4	8	Q13404	Q13404 [88-103]		0	1672.81	2.389	0.784	0.328	0.000297401	0.83978	0.00153877	113.23	71.63	124.97	60.8	191.5	47.7	110.09	43.59	114.2		Not Found	Peak Found	High	High	High	High	Peak Found	High	High	6.934e-06	2.179e-08	3.2	68.36
FALSE	High	[R].INMAHLCVIGSHAVNGVAR.[I]	1xCarbamidomethyl [C7]	FALSE	2.56567e-06	4.15075e-05	1	1	3	P11216	P11216 [440-458]		0	2019.04	1.259	2.269	1.02	0.868696	0.0492181	1	75.72	131.78	40.33	54.6	121.5	123.9	93.95	66.92			Not Found	Peak Found	High	Peak Found	Peak Found	High	Not Found	Peak Found	High	6.934e-06	3.06e-07	3.53	90.88
FALSE	High	[R].LNLVEAFVEDAELR.[Q]		FALSE	1.50568e-05	4.15075e-05	1	6	16	P43246	P43246 [360-373]		0	1617.85	0.893	0.767	0.795	0.984274	0.742358	0.887404	10.45	28.88	31.18	117.7	101.4	80.9	12.3	3.51	30.09		High	High	High	High	High	High	High	High	High	6.934e-06	1.987e-06	3.29	161.91
FALSE	High	[R].LNLSVTTPYNADFDGDEMNLHLPQSLETR.[A]		FALSE	7.94012e-06	4.15075e-05	1	1	2	P24928	P24928 [484-512]		0	3290.56	0.387	1.068	2.758	0.00125346	0.998948	0.0151634	23.07	0	23.07	122.2	47.3	130.5		21.75			High	Not Found	Not Found	Peak Found	Not Found	Peak Found	Peak Found	High	High	6.934e-06	1.008e-06	3.33	145.53
FALSE	High	[K].INISQVIAVVGQQNVEGK.[R]		FALSE	1.51744e-07	4.15075e-05	1	1	18	P24928	P24928 [779-796]		0	1896.05	0.853	1.115	1.125	0.969537	0.994396	0.988586	41.03	31.16	31.84	94.3	96.8	108.9	32.75	30.09	14.7		High	High	High	High	High	High	High	High	High	6.934e-06	1.535e-08	3.76	143.49
FALSE	High	[R].LNLSGDTVGPVR.[F]		FALSE	6.90839e-05	4.15075e-05	1	2	7	Q96CD0	Q96CD0 [282-293]		0	1227.67	0.972	0.722	0.827	0.999995	0.789798	0.972402	32.12	28.45	26.85	108.3	107.7	84.1	31.3	15.95	23.85		Peak Found	Peak Found	High	Peak Found	High	High	High	High	High	6.934e-06	1.014e-05	2.76	77.37
FALSE	High	[K].LNISFPATGCQK.[L]	1xCarbamidomethyl [C10]	FALSE	4.13502e-05	4.15075e-05	1	2	25	P62753	P62753 [3-14]		0	1335.67	0.982	1.294	1.327	0.999995	0.648487	0.807646	7.07	28.82	30.18	89.2	90.7	120	5.78	4.57	28.38		High	High	High	High	High	High	High	High	High	6.934e-06	5.827e-06	3.37	92.53
FALSE	High	[R].INISEGNCPER.[I]	1xCarbamidomethyl [C8]	FALSE	6.0367e-05	4.15075e-05	4	11	31	E9PFP8; F8VZX2; Q15366; Q15365	E9PFP8 [47-57]; F8VZX2 [47-57]; Q15366 [47-57]; Q15365 [47-57]		0	1288.6	0.811	0.729	0.965	0.530674	0.421901	0.993892	27.55	12.31	23.58	120.8	91.2	88	27.98	17.98	2.68	Shared	High	High	High	High	High	High	High	High	High	6.934e-06	8.747e-06	1.97	42.42
FALSE	High	[K].LNLSCIHSPVVNELMR.[G]	1xCarbamidomethyl [C5]; 1xOxidation [M15]	FALSE	2.74616e-05	4.15075e-05	1	1	22	Q9Y2X3	Q9Y2X3 [102-117]		0	1897.96	0.967	0.844	1.056	0.999995	0.949862	0.999238	36.72	19.13	4.7	113.5	90.7	95.8	16.89	36.56	0.07		High	High	High	High	Peak Found	High	High	High	High	6.934e-06	3.769e-06	1.85	108.59
FALSE	High	[K].LNLSCIHSPVVNELMR.[G]	1xCarbamidomethyl [C5]	FALSE	2.03718e-06	4.15075e-05	1	1	14	Q9Y2X3	Q9Y2X3 [102-117]		0	1881.97	1.096	1.305	1.257	0.997405	0.845367	0.95747	43.43	18.63	33.16	86.4	94.7	119	17.04	44.75	12.19		High	High	High	Peak Found	High	High	High	High	High	6.934e-06	2.397e-07	2.71	124.55
FALSE	High	[K].LNIQPSEADYAVDIR.[S]		FALSE	1.9715e-05	4.15075e-05	1	1	16	Q9NYU2	Q9NYU2 [440-454]		0	1703.86	0.832	1.427	1.798	0.939726	0.622868	0.207486	53.73	40.16	27.79	90	81.6	128.4	48.81	22.9	21.89		High	High	High	High	High	High	High	High	High	6.934e-06	2.658e-06	3.51	104.38
FALSE	High	[K].LNLQFLTLHDYLLR.[N]		FALSE	1.86014e-07	4.15075e-05	1	2	12	O60306	O60306 [455-468]		0	1758.99	0.712	0.977	1.37	0.323971	0.997714	0.874288	39.41	33.86	33.87	110.2	82.1	107.7	36.08	33.08	18.5		High	High	High	High	High	High	High	High	High	6.934e-06	1.904e-08	3.94	151.54
FALSE	High	[R].LNIPNPAQTSVVVEDLLPNHSYVFR.[V]		FALSE	4.54319e-11	4.15075e-05	1	2	3	P16144	P16144 [1575-1599]		0	2822.48	1.124	0.924	0.822	0.997712	0.994396	0.955636	14.46	14.62	9.7	98.4	110.7	90.9	14.7	9.78	8.2		Peak Found	High	Not Found	Not Found	Peak Found	High	High	Peak Found	High	6.934e-06	2.874e-12	5.09	157.03
FALSE	High	[K].LNLPINIIGLAPLCENMPSGK.[A]	1xCarbamidomethyl [C14]; 1xOxidation [M17]	FALSE	2.77081e-05	4.15075e-05	1	1	13	P28838	P28838 [322-342]		0	2280.21	0.762	0.563	0.658	0.668376	0.213389	0.692742	79.18	60.39	39.11	129	98.3	72.7	65.56	18.43	40.19		Peak Found	High	High	High	High	High	High	Peak Found	High	6.934e-06	3.811e-06	3.6	159.4
FALSE	High	[K].LNLPINIIGLAPLCENMPSGK.[A]	1xCarbamidomethyl [C14]	FALSE	3.33466e-07	4.15075e-05	1	1	4	P28838	P28838 [322-342]		0	2264.21	1.89	1.215	0.584	0.0232653	0.972642	0.373871	1.99	27.29	15.11	75.1	141.9	83	23.23		14.34		High	Peak Found	Peak Found	Not Found	Not Found	High	Peak Found	High	High	6.934e-06	3.527e-08	3.68	162.43
FALSE	High	[R].INLNLIYDHNPK.[V]		FALSE	1.4722e-05	4.15075e-05	1	2	9	O95163	O95163 [750-761]		0	1453.78	1.058	1.166	1.091	0.999995	0.97563	0.996135	12.77	9.6	11.91	94.3	95.8	109.9	11.9	9.5	7.75		High	Peak Found	Peak Found	High	High	High	High	High	High	6.934e-06	1.946e-06	3.16	94.76
FALSE	High	[K].LNLNGNWLLTASR.[D]		FALSE	5.11056e-05	4.15075e-05	1	1	8	Q9C0J8	Q9C0J8 [296-308]		0	1471.8	1.688	1.541	0.906	0.157214	0.751468	0.990677	30.63	79.2	92.06	65.9	111.2	122.9	41.71	36.65	86.37		High	Peak Found	Peak Found	High	High	High	Peak Found	High	High	6.934e-06	7.312e-06	2.02	132.01
FALSE	High	[R].LNIISNLDCVNEVIGIR.[Q]	1xCarbamidomethyl [C9]	FALSE	2.41838e-07	4.15075e-05	2	4	13	P30154; P30153	P30154 [394-410]; P30153 [382-398]		0	1942.04	0.593	0.805	1.34	0.0188832	0.867272	0.855507	47.25	47.4	11.03	125.1	74.2	100.7	37.2	10.92	5.63	Shared	High	High	High	High	High	High	High	High	High	6.934e-06	2.509e-08	4.04	152.56
FALSE	High	[R].LNLLQSHPQEVMYFQPGEPFGSVEDDHIPFLR.[R]	1xOxidation [M12]	FALSE	4.8109e-07	4.15075e-05	1	1	5	Q9NXS2	Q9NXS2 [302-333]		0	3755.82	1.067	0.01	0.01	0.999995	2.96777e-16	3.42324e-16	0			145.1	154.9						High	High	High	High	Not Found	Not Found	High	Not Found	High	6.934e-06	5.205e-08	2.98	151
FALSE	High	[R].LNLLQSHPQEVMYFQPGEPFGSVEDDHIPFLR.[R]		FALSE	1.04081e-05	4.15075e-05	1	1	4	Q9NXS2	Q9NXS2 [302-333]		0	3739.82																No Quan Values	High	High	Not Found	Not Found	Not Found	High	High	Not Found	High	6.934e-06	1.346e-06	2.52
FALSE	High	[R].LNIIIVAEGAIDTQNKPITSEK.[I]		FALSE	5.20776e-10	4.15075e-05	1	3	75	Q01813	Q01813 [266-287]		0	2367.31	0.751	1.301	1.387	0.263572	0.601561	0.679913	29.66	22.56	6.07	92.6	86.9	120.5	23.62	20.83	2.84		High	High	High	High	High	High	High	High	High	6.934e-06	3.797e-11	5.63	141
FALSE	High	[R].LNIIIVAEGAIDK.[N]		FALSE	3.63604e-05	4.15075e-05	1	3	8	P08237	P08237 [257-269]		0	1368.81	1.085	1.464	1.349	0.992278	0.560789	0.809259	34.48	36	19.98	84.5	91.7	123.7	31.48	20.06	1.35		High	High	High	High	High	High	High	High	High	6.934e-06	5.096e-06	3.33	145.2
FALSE	High	[K].LNLIHSEISNLAGFEVEAIINPTNADIDLKDDLGNTLEK.[K]		FALSE	2.0072e-05	4.15075e-05	1	1	1	O75367	O75367 [197-235]		1	4249.19	100	100	0.293	2.47836e-16	2.96777e-16	0.00183071			0		232.1	67.9					Not Found	Not Found	Not Found	Not Found	Not Found	High	Not Found	Peak Found	High	6.934e-06	2.703e-06	2.4	162.85
FALSE	High	[K].LNLIHSEISNLAGFEVEAIINPTNADIDLK.[D]		FALSE	1.20198e-10	4.15075e-05	1	1	5	O75367	O75367 [197-226]		0	3263.72	0.567	0.462	0.815	0.108628	0.0148695	0.955694	16.84	0	16.84	147.8	83.9	68.3		15.96			Not Found	Peak Found	High	Not Found	Peak Found	High	High	High	High	6.934e-06	8.063e-12	5.83	162.7
FALSE	High	[R].LNLHYAVVSK.[R]		FALSE	6.25111e-05	4.15075e-05	1	6	21	P47897	P47897 [487-496]		0	1143.65	0.97	1.006	1.062	0.999995	0.999914	0.997738	22.68	22.66	8.13	101.6	96.2	102.2	18.04	13.11	2.19		High	High	High	High	High	High	High	High	High	6.934e-06	9.097e-06	4.07	68.22
FALSE	High	[K].LNIHVGNISLVDQFEWDMSEK.[E]		FALSE	1.70564e-08	4.15075e-05	2	3	4	G5E975; Q12824	G5E975 [275-295]; Q12824 [266-286]		0	2474.2	0.721	1.86	2.581	0.798685	0.311584	0.094808	55.38	47.59	64.19	82	65.6	152.5	54.15	42.98	61.25	Shared	Not Found	High	Peak Found	Peak Found	Peak Found	High	High	High	High	6.934e-06	1.523e-09	3.81	150.5
FALSE	High	[K].LNLEHIATSSAVSK.[E]		FALSE	1.68388e-07	4.15075e-05	1	1	13	Q96QK1	Q96QK1 [383-396]		0	1469.8	0.839	1.075	1.281	0.938272	0.99466	0.935631	28.48	23.69	17.4	103	86.4	110.6	23.19	19.49	8.12		High	High	High	High	High	High	High	High	High	6.934e-06	1.715e-08	4.62	75.66
FALSE	High	[R].INIEHALTFLR.[N]		FALSE	0.00011224	4.15075e-05	1	5	12	Q8WXH0	Q8WXH0 [92-102]		0	1326.75	1.109	1.104	1.006	0.989295	0.992131	1	19.85	18.46	9.48	93.4	103.6	103.1	16.72	8.71	4.84		High	High	High	High	High	High	High	High	High	6.934e-06	1.719e-05	2.72	126.06
FALSE	High	[R].LNEQYEHASIHLWDLLEGK.[E]		FALSE	3.80225e-07	4.15075e-05	1	2	10	Q14444	Q14444 [203-221]		0	2295.14	0.945	1.349	1.428	0.999995	0.702487	0.668791	28.65	33.5	28.71	91.1	86.1	122.9	37.48	26.6	3.71		High	High	High	High	High	High	High	High	High	6.934e-06	4.051e-08	3.43	140.73
FALSE	High	[R].LLTIGDANGEIQR.[H]		FALSE	0.000125563	4.15075e-05	1	3	20	Q86X55	Q86X55 [37-49]		0	1399.75	1.756	1.081	0.814	0.0620981	0.994584	0.930787	47.21	45.23	55.36	63.8	132.7	103.5	54.56	14.9	55.9		High	High	High	High	High	High	High	High	High	6.934e-06	1.936e-05	3.3	85.43
FALSE	High	[K].LNEQQSVLQR.[I]		FALSE	0.000124014	4.15075e-05	1	3	12	Q14683	Q14683 [1010-1019]		0	1214.65	0.967	0.868	0.893	0.999995	0.961959	0.973956	10.52	11.88	11.81	105.9	102.4	91.7	6.25	13.02	11.27		High	High	High	High	High	High	Peak Found	High	High	6.934e-06	1.917e-05	3.05	44.71
FALSE	High	[R].LNEQASEEILK.[V]		FALSE	5.11056e-05	4.15075e-05	1	2	24	Q01105	Q01105 [58-68]		0	1273.66	0.286	0.647	1.837	2.47836e-16	0.144465	0.0915878	21.65	52.98	47.84	153	43.8	103.2	9.84	43.12	50.6		High	High	High	High	High	High	High	High	High	6.934e-06	7.324e-06	2.57	65.48
FALSE	High	[R].IMVANIEEVLQR.[G]	1xOxidation [M2]	FALSE	1.12121e-06	4.15075e-05	1	2	79	O75396	O75396 [148-159]		0	1430.77	0.934	1.142	1.249	0.999995	0.952456	0.918483	15.48	13.97	4.96	97.5	91.1	111.4	16.99	4.31	3.9		High	High	High	High	High	High	High	High	High	6.934e-06	1.273e-07	3.99	122.98
FALSE	High	[R].IMVANIEEVLQR.[G]		FALSE	2.57957e-05	4.15075e-05	1	2	41	O75396	O75396 [148-159]		0	1414.77	0.817	1.939	1.338	0.804464	0.020166	0.860577	72.92	72.76	17.66	67.8	100.7	131.5	61.1	55.95	9.01		High	High	High	Peak Found	High	High	High	High	High	6.934e-06	3.522e-06	3.94	132.26
FALSE	High	[K].LMTQAQLEEATR.[Q]		FALSE	5.34013e-05	4.15075e-05	1	5	12	P82650	P82650 [105-116]		0	1390.7	0.897	0.819	1.114	0.999995	0.946091	0.99257	46.11	59.34	49.63	94	115.2	90.9	23.97	38.42	60.44		High	High	High	High	High	High	High	High	High	6.934e-06	7.668e-06	2.31	70.77
FALSE	High	[K].LMSDPDSSIIDFYPEDFAIDLNGKK.[Y]	1xOxidation [M2]	FALSE	1.05178e-07	4.15075e-05	1	1	6	Q9H0D6	Q9H0D6 [617-641]		1	2846.34	0.769	0.277	0.32	0.798391	3.93575e-05	0.00100628	26.47	77.68	68.9	146.6	112.7	40.7		30.45	65.63		Not Found	Not Found	High	High	High	High	Peak Found	High	High	6.934e-06	1.039e-08	4.99	150.58
FALSE	High	[K].LMSDPDSSIIDFYPEDFAIDLNGKK.[Y]		FALSE	2.56491e-07	4.15075e-05	1	1	4	Q9H0D6	Q9H0D6 [617-641]		1	2830.35	0.98	0.01	0.01	0.999995	2.96777e-16	3.42324e-16	2.21			151.5	148.5			2.1			Not Found	Not Found	High	Peak Found	High	High	Not Found	High	High	6.934e-06	2.671e-08	4.76	153.48
FALSE	High	[K].LMSDPDSSIIDFYPEDFAIDLNGK.[K]	1xOxidation [M2]	FALSE	1.02221e-05	4.15075e-05	1	1	5	Q9H0D6	Q9H0D6 [617-640]		0	2718.25	0.735	0.357	0.486	0.785803	0.0104656	0.315808	64.24	35.43	52.2	143.8	105.1	51.1	3.82	58.05	34.08		High	High	High	Peak Found	High	Peak Found	High	Peak Found	High	6.934e-06	1.317e-06	3.33	157.2
FALSE	High	[R].IMRPTDVPDTGLLCDLLWSDPDKDVQGWGENDR.[G]	1xCarbamidomethyl [C14]; 1xOxidation [M2]	FALSE	1.81852e-07	4.15075e-05	1	1	3	P62140	P62140 [188-220]		1	3829.78	0.687	0.01	0.01	0.556318	2.96777e-16	3.42324e-16	47.99			177.8	122.2		43.55				Not Found	High	High	Not Found	Not Found	High	Not Found	Not Found	High	6.934e-06	1.863e-08	2.72	152.39
FALSE	High	[R].IMRPTDVPDTGLLCDLLWSDPDKDVQGWGENDR.[G]	1xCarbamidomethyl [C14]	FALSE	2.52852e-08	4.15075e-05	1	1	2	P62140	P62140 [188-220]		1	3813.78																No Quan Values	Not Found	Not Found	Not Found	Not Found	Not Found	High	High	Not Found	High	6.934e-06	2.303e-09	4.73
FALSE	High	[R].IMRPTDVPDQGLLCDLLWSDPDKDVQGWGENDR.[G]	1xCarbamidomethyl [C14]; 1xOxidation [M2]	FALSE	7.08959e-09	4.15075e-05	1	2	6	P62136	P62136 [189-221]		1	3856.79	0.585	0.306	0.523	0.208096	0.00187036	0.391908	22.82	120.27	116.34	158.7	92.8	48.5	20.15	24.73	96.66		High	High	High	Not Found	High	High	Peak Found	High	High	6.934e-06	6.011e-10	4.8	150.57
FALSE	High	[R].IMRPTDVPDQGLLCDLLWSDPDKDVQGWGENDR.[G]	1xCarbamidomethyl [C14]	FALSE	3.14196e-08	4.15075e-05	1	2	4	P62136	P62136 [189-221]		1	3840.8	1.253	0.01	0.01	0.812542	2.96777e-16	3.42324e-16	22.69			133.2	166.8			21.4			Not Found	Not Found	High	Not Found	High	High	Not Found	High	High	6.934e-06	2.899e-09	3.2	153.03
FALSE	High	[R].IMRPDDANVAGNVHGGTILK.[M]	1xOxidation [M2]	FALSE	1.14536e-08	4.15075e-05	1	1	61	O00154	O00154 [59-78]		0	2094.08	1.029	0.759	0.868	0.999995	0.61861	0.949554	43.01	36.17	31.57	117.2	94.6	88.1	36.42	31.91	16.93		High	High	High	High	High	High	High	High	High	6.934e-06	9.974e-10	3.43	65.59
FALSE	High	[R].IMRPDDANVAGNVHGGTILK.[M]		FALSE	4.25702e-06	4.15075e-05	1	1	12	O00154	O00154 [59-78]		0	2078.08	1.164	0.946	0.826	0.782097	0.994584	0.932122	16.47	11.51	24.67	96.9	112.8	90.3	9.03	35.66	10.79		High	High	High	High	High	High	High	High	High	6.934e-06	5.215e-07	1.62	74.7
FALSE	High	[K].IMQSSSEVGYDAMAGDFVNMVEK.[G]	1xOxidation [M]	FALSE	1.60291e-06	4.15075e-05	1	1	20	P10809	P10809 [494-516]		0	2524.1	0.949	1.063	1.12	0.999995	0.996131	0.989653	49.72	64.2	49.71	99.6	94.5	105.9	49.01	37.44	1.53		High	High	High	High	High	High	High	High	High	6.934e-06	1.854e-07	2.16	141.36
FALSE	High	[K].IMVDMLDSDGSGK.[L]	1xOxidation [M2]	FALSE	6.44462e-05	4.15075e-05	1	1	10	P17655	P17655 [579-591]		0	1383.61	0.947	1.303	1.376	0.999995	0.917783	0.899072	29.59	32.12	19.14	92.3	87.4	120.3	32.74	15.83	0.06		Peak Found	High	High	High	High	High	High	High	High	6.934e-06	9.406e-06	2.36	79.72
FALSE	High	[K].IMQSSSEVGYDAMAGDFVNMVEK.[G]		FALSE	3.2897e-07	4.15075e-05	1	1	12	P10809	P10809 [494-516]		0	2508.11	2.35	2.325	0.989	0.000612257	0.0173192	0.998711	52.75	59.8	24.34	52.9	124.2	122.9	67.75	23.27	2.27		High	High	High	Not Found	High	High	High	High	High	6.934e-06	3.471e-08	3.28	144.42
FALSE	High	[K].LMQITSLHSLNAFLLPIK.[T]	1xOxidation [M2]	FALSE	3.61993e-05	4.15075e-05	1	1	22	P49915	P49915 [498-515]		0	2055.17	1.508	1.107	0.821	0.236016	0.994406	0.933099	50.7	43.18	51.35	84	126.7	89.3	28.11	41.93	41.05		High	High	High	High	High	Peak Found	High	High	High	6.934e-06	5.058e-06	3.8	150.08
FALSE	High	[K].LMQITSLHSLNAFLLPIK.[T]		FALSE	2.23526e-05	4.15075e-05	1	1	4	P49915	P49915 [498-515]		0	2039.17	1.755	2.14	1.299	0.168229	0.20992	0.963808	36.27	66.48	62.39	66.9	117.3	115.8	23.42	40.34	68.52		Peak Found	Peak Found	Peak Found	Peak Found	High	High	Peak Found	High	High	6.934e-06	3.037e-06	1.74	155.99
FALSE	High	[R].IMNVIGEPIDERGPIK.[T]		FALSE	5.19346e-06	4.15075e-05	1	3	3	P06576	P06576 [144-159]		1	1780.96	3.111	3.546	1.14	0.015071	0.00659641	0.984792	103.69	25.29	119.34	39.2	121.9	138.9	23.78	121.88			Not Found	Peak Found	Peak Found	Peak Found	High	High	Not Found	High	High	6.934e-06	6.452e-07	3.24	99.48
FALSE	High	[R].IMNVIGEPIDER.[G]	1xOxidation [M2]	FALSE	1.7386e-05	4.15075e-05	1	3	149	P06576	P06576 [144-155]		0	1401.7	1.008	0.974	0.901	0.999995	0.999726	0.981521	28.09	18.91	17.27	101.2	99.9	98.9	19.58	14.19	17.94		High	High	High	High	High	High	High	High	High	6.934e-06	2.325e-06	2.95	80.03
FALSE	High	[R].IMNVIGEPIDER.[G]		FALSE	3.29717e-05	4.15075e-05	1	3	39	P06576	P06576 [144-155]		0	1385.71	1.078	1.217	1.143	0.978716	0.887399	0.981054	53.32	25.08	39.97	86.6	102.3	111	26.16	54.81	22.43		High	High	High	High	High	High	High	High	High	6.934e-06	4.591e-06	2.73	95.99
FALSE	High	[R].IMNTFSVVPSPK.[V]	1xOxidation [M2]	FALSE	2.88577e-06	4.15075e-05	5	11	198	Q13509; P04350; Q5JP53; P07437; P68371	Q13509 [163-174]; P04350 [163-174]; Q5JP53 [145-156]; P07437 [163-174]; P68371 [163-174]		0	1335.7	1.612	0.987	0.726	0.000606245	0.999914	0.588335	13.48	41.47	35.46	78.6	126.7	94.8	41.92	4.88	33.84	Shared	High	High	High	High	High	High	High	High	High	6.934e-06	3.459e-07	2.53	87.44
FALSE	High	[R].IMNTFSVVPSPK.[V]		FALSE	9.89688e-05	4.15075e-05	5	11	15	Q13509; P04350; Q5JP53; P07437; P68371	Q13509 [163-174]; P04350 [163-174]; Q5JP53 [145-156]; P07437 [163-174]; P68371 [163-174]		0	1319.7	1.952	1.501	0.872	0.00096305	0.481875	0.975547	30.62	32.29	81.56	62.4	138.4	99.1	12.35	60.07	30.49	Shared	High	High	High	High	High	High	High	High	High	6.934e-06	1.495e-05	3.11	100.59
FALSE	High	[K].LMNESLMLVTALNPHIGYDK.[A]	2xOxidation [M2; M7]	FALSE	7.58968e-06	4.15075e-05	1	1	6	P07954	P07954 [448-467]		0	2291.14	1.207	0.793	0.601	0.915173	0.864061	0.589293	29.51	23.32	39.76	104.7	126.4	69	20.16	33.01	26.08		Peak Found	Peak Found	High	High	High	Peak Found	Peak Found	Peak Found	High	6.934e-06	9.633e-07	2.64	129.53
FALSE	High	[K].LMNESLMLVTALNPHIGYDK.[A]	1xOxidation [M]	FALSE	1.04081e-05	4.15075e-05	1	1	10	P07954	P07954 [448-467]		0	2275.15	1.859	1.628	0.99	0.0691355	0.396133	0.998611	39.38	65.75	37.95	62.8	116.7	120.5	60.82	19.87	36.45		High	High	Peak Found	High	High	High	High	High	High	6.934e-06	1.346e-06	3.21	141.03
FALSE	High	[K].IMLNTPEDVQALVSGK.[L]	1xOxidation [M2]	FALSE	2.25968e-07	4.15075e-05	1	1	19	O00231	O00231 [259-274]		0	1730.9	1.033	1.045	1.044	0.999995	0.998948	1	11.84	17.86	17.04	98.3	103.1	98.6	13.94	11.64	17.62		High	High	High	High	High	High	High	High	High	6.934e-06	2.342e-08	3.08	123.57
FALSE	High	[K].IMLNTPEDVQALVSGK.[L]		FALSE	6.42675e-07	4.15075e-05	1	1	28	O00231	O00231 [259-274]		0	1714.9	0.86	1.616	1.455	0.969476	0.346829	0.765646	67.63	47.07	23.48	79.4	92.2	128.4	40.19	51.88	12.22		High	High	High	High	High	High	High	High	High	6.934e-06	7.052e-08	3.17	130.19
FALSE	High	[K].IMIMTDQDQDGSHIK.[G]		FALSE	4.99937e-05	4.15075e-05	2	3	4	P11388; Q02880	P11388 [536-550]; Q02880 [557-571]		0	1731.8	1.738	0.698	0.401	0.113778	0.82734	0.027303	15.19	15.19	0	87.3	151.8	60.9	14.42			Shared	High	High	Not Found	Not Found	High	High	Peak Found	Not Found	High	6.934e-06	7.164e-06	2.35	66.62
FALSE	High	[R].LMLISMANDLK.[E]	1xOxidation [M2]	FALSE	9.44729e-05	4.15075e-05	1	3	18	Q9Y394	Q9Y394 [272-282]		0	1264.66	1.136	1.175	1.596	0.987943	0.983545	0.65328	55.46	34.35	44.89	103.9	73.9	122.2	44.13	52.02	18.28		High	High	High	High	High	High	High	High	High	6.934e-06	1.423e-05	2.3	118.1
FALSE	High	[R].LMQQLLESDKYAER.[K]		FALSE	6.64378e-05	4.15075e-05	1	1	1	Q92616	Q92616 [1381-1394]		1	1723.87	2.284	0.99	0.434	0.0301547	0.999914	0.164135	13.07	13.45	4.23	70.2	160.3	69.5	12.77	4.03			Peak Found	Not Found	Peak Found	Not Found	Peak Found	High	Peak Found	Not Found	High	6.934e-06	9.727e-06	1.31	87.07
FALSE	High	[R].LMVHTVATFNSIK.[E]	1xOxidation [M2]	FALSE	0.000122482	4.15075e-05	2	3	6	A0A0D9SF54; Q13813	A0A0D9SF54 [1177-1189]; Q13813 [1197-1209]		0	1476.79	1.287	1.006	0.801	0.646496	0.998948	0.95995	25.45	51.16	52.42	82.3	124.2	93.5	16.69	12.18	52.38	Shared	Peak Found	High	Peak Found	High	High	High	Peak Found	High	High	6.934e-06	1.884e-05	1.87	80.32
FALSE	High	[R].IMYTVFEHTFHVR.[E]		FALSE	1.13898e-05	4.15075e-05	1	1	13	P41250	P41250 [584-596]		0	1679.84	0.791	1.302	0.979	0.703245	0.891118	0.998241	61.99	57.43	10.4	81.9	111.4	106.7	46.98	42.57	4.79		High	High	High	High	High	High	High	High	High	6.934e-06	1.481e-06	2.89	109.35
FALSE	High	[R].IMYTVFEHTFHVR.[E]	1xOxidation [M2]	FALSE	4.33467e-06	4.15075e-05	1	1	50	P41250	P41250 [584-596]		0	1695.83	0.732	0.843	1.1	0.370057	0.940386	0.997738	22.16	20.4	48.17	115.5	84.6	99.9	3	51.33	19.77		High	High	High	High	High	High	High	High	High	6.934e-06	5.335e-07	2.18	99.98
FALSE	High	[K].LNENHSGELWK.[G]		FALSE	6.19684e-05	4.15075e-05	1	2	14	A0A0A0MTH3	A0A0A0MTH3 [230-240]		0	1326.64	1.057	0.724	0.716	0.999995	0.711344	0.758177	12.95	19.87	16.91	108.5	114.7	76.7	18.46	12.31	9.74		High	High	High	High	High	High	High	High	High	6.934e-06	9.003e-06	2.54	49.11
FALSE	High	[R].INEIVYFLPFCHSELIQLVNK.[E]	1xCarbamidomethyl [C11]	FALSE	1.91052e-05	4.15075e-05	1	4	7	Q9H078	Q9H078 [562-582]		0	2576.36	2.343	1.728	0.738	0.00201278	0.51889	0.842827	39.39	54.41	48.75	59.2	138.6	102.2	48.73	44.18			High	High	High	Not Found	High	High	High	High	High	6.934e-06	2.559e-06	2.86	160.97
FALSE	High	[K].LNEIVGNEDTVSR.[L]		FALSE	2.35871e-05	4.15075e-05	1	7	11	P35250	P35250 [47-59]		0	1445.72	1.064	0.876	0.747	0.999995	0.976218	0.87213	15.45	11.51	5.8	98.3	115.5	86.2	11.33	11.19	2.7		High	High	High	High	High	High	High	High	High	6.934e-06	3.208e-06	3.05	58.74
FALSE	High	[K].INEKPQVIADYESGR.[A]		FALSE	2.56308e-08	4.15075e-05	1	1	38	O60869	O60869 [99-113]		0	1718.87	0.992	0.806	0.792	0.999995	0.864767	0.84025	17	26.16	29.25	114.8	102.9	82.3	13.6	9.92	27.64		High	High	High	High	High	High	High	High	High	6.934e-06	2.342e-09	4.69	63.79
FALSE	High	[R].LNEHPSNNWSPQLSYFEYR.[R]		FALSE	8.60359e-05	4.15075e-05	1	1	7	Q13753	Q13753 [319-337]		0	2381.09	1.037	0.949	0.896	0.999995	0.994584	0.991969	17.93	22.31	21.26	106.1	101.7	92.2	14.03	11.77	20.31		High	High	High	High	High	Peak Found	High	High	High	6.934e-06	1.284e-05	1.96	116.36
FALSE	High	[K].LNEHFLNTTDFLDTIK.[S]		FALSE	1.66952e-06	4.15075e-05	1	2	60	P48735	P48735 [427-442]		0	1920.97	0.974	0.973	0.933	0.999995	0.998948	0.990535	27.49	31.05	18.4	107.2	96.8	95.9	24.88	11.83	18.47		High	High	High	High	High	High	High	High	High	6.934e-06	1.935e-07	4.47	136.74
FALSE	High	[R].INEGIGQGDLSELPELHALTAGLK.[A]		FALSE	6.24112e-10	4.15075e-05	1	1	8	Q15067	Q15067 [355-378]		0	2475.31	1.295	0.765	0.626	0.578795	0.837592	0.479231	47.75	33.01	35.21	96.8	126.1	77.1	35.69	29	31.97		High	High	High	High	High	High	High	High	High	6.934e-06	4.608e-11	5.65	146.94
FALSE	High	[R].LNEELKVDEETQEVLENLKDR.[W]		FALSE	1.81032e-05	4.15075e-05	1	3	9	A0A5F9UP49	A0A5F9UP49 [176-196]		2	2543.28	0.997	1.824	1.83	0.999995	0.226804	0.395067	62.61	15.83	53.47	78.5	78.3	143.2	27.89	60.36	4.1		High	Peak Found	High	High	Peak Found	Peak Found	High	High	High	6.934e-06	2.42e-06	3.68	126.28
FALSE	High	[K].LNEDIFIVDQHATDEK.[Y]		FALSE	0.000109462	4.15075e-05	1	3	2	P54278	P54278 [691-706]		0	1886.91	1.016	0.907	0.893	0.999995	0.992131	0.988087	16.64	4.7	4.7	102.6	104.1	93.2	7.87	21.84	2.29		High	Peak Found	Peak Found	Peak Found	High	Peak Found	Peak Found	Peak Found	High	6.934e-06	1.671e-05	1.89	97.11
FALSE	High	[K].INEAVECLLSLK.[A]	1xCarbamidomethyl [C7]	FALSE	2.15653e-05	4.15075e-05	1	2	25	P07814	P07814 [850-861]		0	1388.75	0.975	1.163	1.183	0.999995	0.964734	0.979392	19.52	9.36	17.38	94.2	95.5	110.3	10.87	31.93	8.86		High	High	High	High	High	High	High	High	High	6.934e-06	2.911e-06	3.46	131.77
FALSE	High	[K].LNEAQPSTIATSMR.[D]		FALSE	1.99822e-05	4.15075e-05	1	2	5	P56537	P56537 [224-237]		0	1518.76	1.111	1.101	1.166	0.967238	0.987147	0.973246	22.23	33.63	52.91	92.8	103.6	103.6	12.65	40.64	30.87		Peak Found	Peak Found	High	Peak Found	High	High	Peak Found	High	High	6.934e-06	2.689e-06	3.14	69.33
FALSE	High	[K].INEAIVAVQAIIADPK.[T]		FALSE	3.63604e-05	4.15075e-05	1	1	11	Q9Y224	Q9Y224 [219-234]		0	1664.96	1.011	1.093	1.062	0.999995	0.995232	0.99332	25.67	28.93	17.05	94.1	95.1	110.9	26.72	11.83	17.37		High	High	High	High	High	High	High	High	High	6.934e-06	5.082e-06	3.23	146.6
FALSE	High	[R].INEALITTILHLLNHPK.[T]		FALSE	4.61812e-05	4.15075e-05	1	2	14	Q6R327	Q6R327 [223-239]		0	1940.13	1.08	0.577	0.647	0.999995	0.135762	0.651555	35.85	16.92	28.67	122.9	107.5	69.5	25.67	24.89	7.59		High	High	High	High	High	High	High	High	High	6.934e-06	6.584e-06	3.22	162.56
FALSE	High	[K].INEAFIEMATTEDAQAAVDYYTTTPALVFGKPVR.[V]		FALSE	3.19691e-09	4.15075e-05	2	6	7	A8MXP9; A0A0R4J2E8	A8MXP9 [434-467]; A0A0R4J2E8 [434-467]		0	3732.85	1.834	0.615	0.336	0.0477612	0.556184	0.00224999	46.47	43.33	36.92	87	159.5	53.5	11.61	45.56	42.77	Shared	Not Found	High	High	Not Found	High	High	Peak Found	High	High	6.934e-06	2.594e-10	4.08	162.12
FALSE	High	[K].LNEADHNGDLALDLALSR.[R]		FALSE	0.000105856	4.15075e-05	1	1	7	Q9P2R3	Q9P2R3 [249-266]		0	1936.97	1.571	1.403	0.893	0.171532	0.797735	0.985695	24.97	10.61	9.23	75.5	118.6	105.9	28.12	16.45	3.79		Peak Found	High	High	Peak Found	High	High	High	High	High	6.934e-06	1.611e-05	2.71	111.06
FALSE	High	[R].LNEAAAGLNQAATELVQASR.[G]		FALSE	1.89411e-07	4.15075e-05	1	1	44	Q9Y490	Q9Y490 [1242-1261]		0	2027.05	1.03	1.115	1.132	0.999995	0.981216	0.986837	25.57	18.13	13.49	95.4	98.3	106.4	21.66	14	12.84		High	High	High	High	High	High	High	High	High	6.934e-06	1.94e-08	5.58	123.69
FALSE	High	[R].LNDSILQATEQR.[R]		FALSE	8.08477e-06	4.15075e-05	1	1	15	P15924	P15924 [1256-1267]		0	1387.72	0.949	1.095	1.174	0.999995	0.992131	0.9728	24.21	7.34	23.7	97.9	93	109.1	9.27	18.87	3.41		High	High	High	High	High	High	High	High	High	6.934e-06	1.028e-06	3.34	79.26
FALSE	High	[K].INDRFEFPEQLPLDEFLQK.[T]		FALSE	5.12354e-06	4.15075e-05	1	4	12	Q93009	Q93009 [421-439]		1	2378.2	1.543	1.118	0.828	0.0718477	0.981131	0.948645	18.71	45.41	27.54	76.8	124	99.2	38.6	8.6	25.38		High	High	High	High	High	High	High	High	High	6.934e-06	6.357e-07	3.64	153.66
FALSE	High	[K].LNDLEDALQQAK.[E]		FALSE	1.43945e-05	4.15075e-05	1	1	10	P04264	P04264 [444-455]		0	1357.7	0.167	0.152	1.281	2.47836e-16	2.96777e-16	0.972804	122.63	73.34	105.98	211.8	35.4	52.8	91.94	113.78	76.09		High	Peak Found	High	Peak Found	Peak Found	High	High	High	High	6.934e-06	1.902e-06	3.7	90.41
FALSE	High	[K].LNDHFPLVVWQTGSGTQTNMNVNEVISNR.[A]	1xOxidation [M20]	FALSE	1.89495e-06	4.15075e-05	1	1	9	P07954	P07954 [132-160]		0	3286.59	1.496	0.81	0.535	0.42687	0.963296	0.368456	19.49	39.18	48.46	94.4	141.2	64.4	25.84	32.71	24.07		High	High	High	High	High	High	High	High	High	6.934e-06	2.22e-07	3.23	133.48
FALSE	High	[K].LNDHFPLVVWQTGSGTQTNMNVNEVISNR.[A]		FALSE	7.58753e-09	4.15075e-05	1	1	9	P07954	P07954 [132-160]		0	3270.6	1.102	1.474	1.248	0.996837	0.63299	0.95873	20.15	32.14	21.13	86.3	95.1	118.6	27.72	1.95	20.2		High	High	High	High	High	High	High	High	High	6.934e-06	6.468e-10	4.88	142.06
FALSE	High	[R].LNDGNEYLFQAK.[D]		FALSE	1.40743e-05	4.15075e-05	1	2	15	Q01082	Q01082 [2279-2290]		0	1411.69	0.811	1.137	1.44	0.735903	0.968556	0.729927	18.99	29.26	19.44	108.8	81.5	109.8	23.13	18.4	19.63		High	High	High	High	High	High	High	High	High	6.934e-06	1.851e-06	2.18	82.57
FALSE	High	[R].INDDLISEFPDK.[F]		FALSE	6.68834e-06	4.15075e-05	1	28	14	A0A590UJ08	A0A590UJ08 [698-709]		0	1405.68	0.906	1.078	1.294	0.999995	0.994584	0.916008	24.84	23.18	25.83	93.8	86.6	119.6	21.69	10.83	24.95		High	High	High	High	High	High	High	High	High	6.934e-06	8.418e-07	3.22	105.38
FALSE	High	[K].LNCQVIGASVDSHFCHLAWVNTPK.[K]	2xCarbamidomethyl [C3; C15]	TRUE	2.25462e-10	4.15075e-05	1	2	32	Q06830	Q06830 [69-92]		0	2753.33	1.373	0.939	0.884	0.142049	0.994396	0.972804	90.6	90.75	63.51	90.6	124.4	85.1	90.3	42.96	40.67		Peak Found	High	High	High	High	High	High	High	High	6.934e-06	1.568e-11	6.84	119.96
FALSE	High	[K].LNAVVNDFWAEISESVDKIEVLYEDEGFR.[S]		FALSE	4.19969e-06	4.15075e-05	1	3	2	Q99460	Q99460 [27-55]		1	3386.64																No Quan Values	Not Found	Not Found	Not Found	Not Found	Not Found	Not Found	High	High	High	6.934e-06	5.157e-07	3.21
FALSE	High	[K].LNAVVNDFWAEISESVDK.[I]		FALSE	6.96852e-05	4.15075e-05	1	4	7	Q99460	Q99460 [27-44]		0	2036	0.498	0.573	1.139	0.00635726	0.142705	0.993072	18.11	99.16	100.15	143.5	69.8	86.7	19.44	19.11	88.83		High	High	Peak Found	High	High	High	High	Peak Found	High	6.934e-06	1.021e-05	3.3	159.89
FALSE	High	[K].LNATNIELATVQPGQNFHMFTKEELEEVIKDI.[-]		FALSE	1.23518e-05	4.15075e-05	1	1	4	P28066	P28066 [210-241]		2	3671.86	3.246	4.468	1.376	5.11971e-10	6.25343e-10	0.755675	106.96	0	62.14	34.4	111.8	153.8		89.21			Not Found	Not Found	High	Peak Found	High	High	Not Found	High	High	6.934e-06	1.617e-06	4.18	159.76
FALSE	High	[K].LNATNIELATVQPGQNFHMFTK.[E]		FALSE	8.90173e-07	4.15075e-05	1	1	2	P28066	P28066 [210-231]		0	2474.25	0.685	1.533	2.075	0.329175	0.540653	0.0752002	32.79	48.26	34.36	84.4	70.1	145.5	45.25	41.39	20.46		Peak Found	Peak Found	Peak Found	High	Peak Found	High	Peak Found	Peak Found	High	6.934e-06	9.985e-08	3.48	127.67
FALSE	High	[R].INAGMLAQFIDKPVCFVGR.[L]	1xCarbamidomethyl [C15]	FALSE	2.05569e-06	4.15075e-05	1	1	12	P35244	P35244 [12-30]		0	2136.11	1.846	1.7	0.893	0.0701842	0.485227	0.990535	54.47	88.35	79.02	68.2	125.9	105.8	11.04	37.96	77.85		Peak Found	High	High	High	High	High	High	High	High	6.934e-06	2.421e-07	2.92	150.25
FALSE	High	[R].LNEQASEEILKVEQK.[Y]		FALSE	1.00584e-06	4.15075e-05	1	2	6	Q01105	Q01105 [58-72]		1	1757.93	8.872	1.274	0.363	2.47836e-16	0.950554	0.000506204	121.05	94.24	180.17	23.2	205.5	71.3	140.22	19.7	117.31		Peak Found	Peak Found	High	High	High	High	Peak Found	High	High	6.934e-06	1.133e-07	3.86	77.98
FALSE	High	[R].LITIEINPDCAAITQR.[M]	1xCarbamidomethyl [C10]	FALSE	7.02896e-06	4.15075e-05	1	4	9	P21964	P21964 [136-151]		0	1827.96	0.703	1.096	1.561	0.349426	0.994584	0.600891	19.9	35.33	33.38	101.7	79.2	119.1	17.02	15.75	32.17		High	High	High	High	Peak Found	Peak Found	High	High	High	6.934e-06	8.864e-07	3.45	122.39
FALSE	High	[R].IITLAGPTNAIFK.[A]		FALSE	2.47777e-05	4.15075e-05	2	6	73	F8VZX2; Q15366	F8VZX2 [58-70]; Q15366 [58-70]		0	1358.8	0.979	1.432	1.336	0.999995	0.316814	0.715987	27.7	18.2	22.03	85.6	91.8	122.6	19.31	24.56	1.61	Shared	High	High	High	High	High	High	High	High	High	6.934e-06	3.377e-06	3.07	127.84
FALSE	High	[K].LITKPSEGTTLR.[V]		FALSE	4.37976e-05	4.15075e-05	1	2	15	P49959	P49959 [417-428]		0	1315.76	0.962	0.882	0.977	0.999995	0.961124	0.99741	10.61	24.35	22.96	105.7	103	91.3	4.17	11.36	23.82		High	High	High	High	High	High	High	High	High	6.934e-06	6.211e-06	2.81	46.14
FALSE	High	[K].ILNPHGIPLGPLDFSTK.[G]		FALSE	6.55773e-05	4.15075e-05	1	1	17	Q86Y07	Q86Y07 [312-328]		0	1819.01	1.017	1.247	1.171	0.999995	0.960745	0.986837	29.94	22.45	21.04	88.9	97.2	113.9	23.06	22.72	11.65		High	Peak Found	High	High	High	High	High	High	High	6.934e-06	9.552e-06	2.51	133.27
FALSE	High	[K].ILNNSGLPITSAIDLEDAAKK.[A]		FALSE	5.65341e-05	4.15075e-05	1	2	6	Q96I99	Q96I99 [404-424]		1	2183.19	13.563	1.006	0.256	2.47836e-16	0.999914	0.000183938	40.72	87.6	218.85	15.7	229.8	54.6	147.81	16.79	122.76		Peak Found	Peak Found	High	High	High	High	Peak Found	High	High	6.934e-06	8.156e-06	3.05	126.64
FALSE	High	[K].ILNNSGLPITSAIDLEDAAK.[K]		FALSE	8.31437e-05	4.15075e-05	1	2	5	Q96I99	Q96I99 [404-423]		0	2055.1	0.917	0.7	0.945	0.999995	0.731107	0.997955	91.38	71.49	60.98	114.7	105.1	80.3	67.62	38.85	32.9		Peak Found	High	High	Peak Found	Peak Found	High	High	High	High	6.934e-06	1.239e-05	1.75	138.93
FALSE	High	[R].LINNNPEIFGPLK.[R]		FALSE	4.82631e-05	4.15075e-05	1	1	13	Q9NW13	Q9NW13 [559-571]		0	1468.82	1.032	1.275	1.243	0.999995	0.919339	0.970328	24.33	20.35	13.54	90.7	93.6	115.7	20.77	14.71	9.29		High	High	High	High	High	High	High	High	High	6.934e-06	6.886e-06	2.76	113.06
FALSE	High	[R].LLNNAFEELVAFQR.[A]		FALSE	3.36529e-06	4.15075e-05	1	3	16	P25205	P25205 [65-78]		0	1663.88	1.004	1.023	1.037	0.999995	0.999914	1	19.61	53.81	51.45	99.3	99.6	101.1	18.28	6.02	48.88		High	High	High	High	High	High	High	High	High	6.934e-06	4.07e-07	3.56	150.37
FALSE	High	[R].LINKPGPDTFPDYGDVLR.[A]		FALSE	9.22985e-07	4.15075e-05	1	1	18	Q9UER7	Q9UER7 [274-291]		0	2017.04	0.876	1.059	1.268	0.987943	0.999691	0.966688	22.41	13.18	19.06	103.7	86.6	109.8	12.99	18.52	2.43		High	High	High	High	High	High	High	High	High	6.934e-06	1.035e-07	3.09	111.49
FALSE	High	[R].ILNHVLQHAEPGNAQSVLEAIDTYCEQK.[E]	1xCarbamidomethyl [C25]	FALSE	8.23765e-08	4.15075e-05	1	4	6	P21964	P21964 [59-86]		0	3177.56	1.136	1.61	0.73	0.987374	0.592182	0.846271	134.12	113.44	32.51	62.3	137.4	100.3	109.88	65.56	7.29		Peak Found	High	High	Peak Found	High	High	Peak Found	High	High	6.934e-06	8.06e-09	3.57	127.53
FALSE	High	[R].ILNHFDVQLPESMEDDGLSER.[Q]		FALSE	5.77852e-05	4.15075e-05	1	1	1	O75691	O75691 [652-672]		0	2444.14	1.203	1.457	1.12	0.973778	0.904994	0.990677	96.81	107.07	29.69	76.9	111	112.1	89.6	23	17.67		Not Found	Peak Found	Peak Found	Peak Found	Peak Found	Peak Found	High	Peak Found	High	6.934e-06	8.361e-06	2.36	124.03
FALSE	High	[K].LLNGPGDVETGTSITVPQKK.[W]		FALSE	1.24636e-05	4.15075e-05	1	2	6	Q9HC07	Q9HC07 [209-228]		1	2054.11	4.694	1.437	0.43	2.00337e-11	0.825763	0.0129334	94.82	84.41	97.11	39.9	187.5	72.5	81.91	13.31	84.27		Peak Found	Peak Found	High	High	High	High	Peak Found	High	High	6.934e-06	1.633e-06	2.89	82.41
FALSE	High	[K].IINEVSKPLAHHIPVEK.[I]		FALSE	9.68368e-06	4.15075e-05	1	2	25	P55145	P55145 [88-104]		0	1924.1	1.156	0.86	0.715	0.721258	0.940192	0.706517	29.03	28.14	15.98	91	123	86	30.42	15.54	14.83		High	High	High	High	High	High	High	High	High	6.934e-06	1.246e-06	4.23	64.45
FALSE	High	[R].IINEPTAAAIAYGLDR.[TR]		FALSE	1.24348e-07	4.15075e-05	1	3	62	A0A0G2JIW1	A0A0G2JIW1 [173-188]		0	1687.9	1.278	1.252	0.984	0.25215	0.733175	0.997738	5.97	19.42	19.59	83	110.4	106.6	3.3	3.42	18.9		High	High	High	High	High	High	High	High	High	6.934e-06	1.244e-08	4.05	118.26
FALSE	High	[R].IINEPTAAAIAYGLDKR.[E]		FALSE	5.37946e-09	4.15075e-05	1	1	35	P11021	P11021 [198-214]		1	1816	2.036	1.606	0.657	2.12445e-05	0.0770836	0.285182	62.7	68.16	65.12	67.4	133.1	99.5	43.07	29.76	63.23		High	High	High	High	High	High	High	High	High	6.934e-06	4.482e-10	4.01	106.24
FALSE	High	[R].IINEPTAAAIAYGLDKK.[VG]		FALSE	6.93623e-08	4.15075e-05	3	5	104	P54652; P11142; E9PN89	P54652 [173-189]; P11142 [172-188]; E9PN89 [112-128]		1	1787.99	2.824	1.243	0.555	2.47836e-16	0.719736	0.00314491	41.56	54.94	64.7	54.2	153	92.8	55.74	17.22	60.87	Shared	High	High	High	High	High	High	High	High	High	6.934e-06	6.695e-09	5.04	103.63
FALSE	High	[K].LLNQEEGEYYNVPIPEGDEEGNMELR.[Q]		FALSE	8.38582e-05	4.15075e-05	1	2	2	P17252	P17252 [277-302]		0	3037.37	1.233	1.236	1.003	0.979342	0.976218	1	36.65	48.61	42.43	86.5	106.6	106.9	44.06	38.91			High	Peak Found	Not Found	Not Found	Peak Found	High	Peak Found	Not Found	High	6.934e-06	1.246e-05	1.69	125.28
FALSE	High	[R].IINEPTAAAIAYGLDK.[-KRG]		FALSE	1.38511e-08	4.15075e-05	5	9	90	P54652; P11142; P11021; P34931; E9PN89	P54652 [173-188]; P11142 [172-187]; P11021 [198-213]; P34931 [174-189]; E9PN89 [112-127]		0	1659.9	0.612	0.857	1.358	0.00442798	0.926477	0.741775	32.77	39.53	35.96	131.7	66	102.3	20.63	20.27	36.84	Shared	High	High	High	High	High	High	High	High	High	6.934e-06	1.221e-09	4.44	115.38
FALSE	High	[K].ILNDVQDRFEVNISELPDEIDISSYIEQTR.[-]		FALSE	3.3449e-09	4.15075e-05	1	2	6	Q13838	Q13838 [399-428]		1	3550.75	4.807	6.382	1.147	2.47836e-16	2.96777e-16	0.973246	98.05	72.14	86.21	36.9	163.2	99.9	71.47	83.41	104.18		Peak Found	High	Peak Found	Peak Found	High	High	Peak Found	High	High	6.934e-06	2.711e-10	6.55	158.03
FALSE	High	[K].LLNDEDQVVVNK.[A]		FALSE	4.53507e-06	4.15075e-05	1	10	10	A0A2R8YCH5	A0A2R8YCH5 [159-170]		0	1385.73	0.935	0.866	0.953	0.999995	0.964429	0.992866	19.38	15.41	12.86	106.8	99.9	93.3	18.11	10.18	11.99		High	High	High	High	High	High	High	High	High	6.934e-06	5.588e-07	2.58	64.66
FALSE	High	[K].LLNDEDPVVVTK.[A]		FALSE	1.31555e-05	4.15075e-05	1	5	18	P14923	P14923 [150-161]		0	1341.73	1.037	0.958	0.923	0.999995	0.99466	0.984792	29.52	29.21	6.27	100.2	103.9	95.9	24.47	5.88	2.25		High	High	High	High	High	High	High	High	High	6.934e-06	1.722e-06	3.02	79.3
FALSE	High	[R].LINANMMVLGHEPR.[Q]	1xOxidation [M]	FALSE	9.85522e-05	4.15075e-05	1	1	6	O00487	O00487 [162-175]		0	1610.81	2.494	0.846	0.473	0.00146717	0.959274	0.0703176	67.88	61.02	79.57	58.6	160.7	80.7	67.92	22.97	78.74		Peak Found	Peak Found	High	Peak Found	High	High	Peak Found	High	High	6.934e-06	1.49e-05	2.33	82.72
FALSE	High	[R].LINANMMVLGHEPR.[Q]		FALSE	1.01303e-05	4.15075e-05	1	1	5	O00487	O00487 [162-175]		0	1594.82	2.891	1.917	0.574	6.13486e-05	0.21965	0.268398	28.04	54.58	57.56	54.1	156.3	89.7	33.77	12.89	55.36		Peak Found	Peak Found	High	Not Found	High	High	Peak Found	High	High	6.934e-06	1.309e-06	2.53	97.28
FALSE	High	[K].IINADSEDPKYIINVK.[Q]		FALSE	4.65971e-06	4.15075e-05	1	2	7	P35998	P35998 [101-116]		1	1831.98	3.137	3.084	0.983	2.964e-07	0.000201298	0.998711	0.29	0	0.29	41.5	130.3	128.1		19.52			Not Found	Not Found	Peak Found	High	High	High	Not Found	High	High	6.934e-06	5.76e-07	2.88	90.26
FALSE	High	[K].IIMYDQNHLLGR.[A]	1xOxidation [M3]	FALSE	4.23782e-06	4.15075e-05	1	2	11	Q6PD62	Q6PD62 [123-134]		0	1488.76	0.962	0.914	0.931	0.999995	0.991461	0.990677	27.2	8.03	29.01	105	101	94	3.92	25.13	7.5		High	High	High	High	High	High	High	High	High	6.934e-06	5.2e-07	2.28	77.98
FALSE	High	[R].ILMVGLDAAGK.[T]	1xOxidation [M3]	FALSE	5.27024e-05	4.15075e-05	4	11	388	P61204; P18085; P84077; P84085	P61204 [20-30]; P18085 [20-30]; P84077 [20-30]; P84085 [20-30]		0	1103.61	0.896	1.008	1.131	0.969476	0.998948	0.971663	19.48	16.43	10.62	103.5	92.2	104.3	24.51	10.43	4.2	Shared	High	High	High	High	High	High	High	High	High	6.934e-06	7.558e-06	3.04	83.43
FALSE	High	[R].ILMVGLDAAGK.[T]		FALSE	0.000117501	4.15075e-05	4	11	55	P61204; P18085; P84077; P84085	P61204 [20-30]; P18085 [20-30]; P84077 [20-30]; P84085 [20-30]		0	1087.62	0.839	1.296	1.118	0.755582	0.659942	0.984792	52.53	52.06	26.69	84.3	106.4	109.3	54.85	60.02	13.99	Shared	High	High	High	High	High	High	High	High	High	6.934e-06	1.802e-05	2.21	99.57
FALSE	High	[K].LLMMAGIDDCYTSAR.[G]	1xCarbamidomethyl [C10]; 1xOxidation [M]	FALSE	8.75165e-05	4.15075e-05	1	5	9	P15880	P15880 [213-227]		0	1732.77	0.738	0.959	1.404	0.69498	0.99466	0.881514	82.08	54.15	86.87	113.5	77.6	108.9	61.43	86.11	8.05		Peak Found	High	High	Peak Found	Peak Found	High	High	High	High	6.934e-06	1.31e-05	2.09	102.25
FALSE	High	[K].LLMMAGIDDCYTSAR.[G]	1xCarbamidomethyl [C10]	FALSE	4.41864e-05	4.15075e-05	1	5	3	P15880	P15880 [213-227]		0	1716.78	1.9	1.613	0.849	0.0829461	0.775144	0.985153	60.03	52.49	84.56	66.5	126.3	107.2	47.48	70.42	0.94		Peak Found	Peak Found	Not Found	Not Found	Peak Found	High	Peak Found	High	High	6.934e-06	6.281e-06	1.82	116.05
FALSE	High	[R].IIMIGTLTALQWFIYDSVK.[V]	1xOxidation [M3]	FALSE	1.53992e-05	4.15075e-05	2	2	5	F8VVM2; Q00325	F8VVM2 [281-299]; Q00325 [319-337]		0	2228.2	0.481	0.589	1.506	0.00130665	0.167946	0.770777	89.52	128.96	107.41	134.5	64.6	100.9	31.83	80.75	105.98	Shared	Peak Found	High	High	High	High	High	Peak Found	Peak Found	High	6.934e-06	2.036e-06	3.6	163.05
FALSE	High	[R].IIMIGTLTALQWFIYDSVK.[V]		FALSE	5.76216e-06	4.15075e-05	2	2	9	F8VVM2; Q00325	F8VVM2 [281-299]; Q00325 [319-337]		0	2212.21	0.527	0.991	3.545	0.0224787	0.999914	6.44117e-06	41.1	124.8	117.76	119.1	62.8	118.1	7	79.13	93.7	Shared	Not Found	High	Peak Found	Peak Found	High	High	High	High	High	6.934e-06	7.206e-07	4.21	163.01
FALSE	High	[K].ILNDVQDRFEVNVAELPEEIDISTYIEQSR.[-]		FALSE	2.21755e-08	4.15075e-05	1	1	3	O00148	O00148 [398-427]		1	3534.76	100		0.01	2.47836e-16		3.42324e-16					300						Not Found	Not Found	Not Found	Not Found	High	High	Not Found	High	High	6.934e-06	2.01e-09	3.41	157.74
FALSE	High	[K].LINRPIIVFR.[G]		FALSE	2.87275e-06	4.15075e-05	1	4	72	Q16658	Q16658 [380-389]		0	1240.79	0.901	1.116	1.342	0.998666	0.962333	0.769412	29.22	27.39	15.05	108.2	82.2	109.5	24.27	18.61	14.39		High	High	High	High	High	High	High	High	High	6.934e-06	3.448e-07	3.45	99.77
FALSE	High	[K].LLNSELADALGGLLNR.[C]		FALSE	4.36045e-05	4.15075e-05	1	1	6	Q96GW9	Q96GW9 [394-409]		0	1668.93	0.868	0.775	0.892	0.988894	0.873143	0.986909	0	0	0	113.5	98.5	87.9					High	High	Not Found	High	High	High	High	Not Found	High	6.934e-06	6.179e-06	2.58	157.59
FALSE	High	[K].ILNVSVIEESGNKNDQK.[S]		FALSE	7.05964e-05	4.15075e-05	1	2	5	E9PHV5	E9PHV5 [326-342]		1	1886.98	1.214	1.075	0.91	0.988313	0.998948	0.995091	33.17	32.9	33.75	91.6	111.2	97.3	40.21	18.34	30.25		Peak Found	Peak Found	High	Peak Found	Peak Found	High	Peak Found	High	High	6.934e-06	1.037e-05	2.04	79.57
FALSE	High	[R].LLQAGFSELKETEK.[W]		FALSE	3.75082e-05	4.15075e-05	1	8	5	E5RIA4	E5RIA4 [38-51]		1	1592.85	2.246	1.32	0.696	0.000496054	0.911297	0.816849	42.55	64.07	76.03	59.8	140.4	99.9	29.07	40.15	67.94		Peak Found	Peak Found	Peak Found	High	High	High	Peak Found	Peak Found	High	6.934e-06	5.247e-06	3.03	82.47
FALSE	High	[R].LLQAETASNSAR.[A]		FALSE	0.000105413	4.15075e-05	1	2	24	Q14980	Q14980 [1271-1282]		0	1260.65	0.797	0.567	0.691	0.82396	0.186834	0.729824	14.25	97.02	91.24	123.4	98.3	78.3	19.11	25.95	86.78		High	High	High	High	High	High	High	High	High	6.934e-06	1.605e-05	1.9	35.65
FALSE	High	[K].LLPVLVHTFWIDTK.[N]		FALSE	5.4826e-05	4.15075e-05	1	1	10	Q13505	Q13505 [253-266]		0	1681.97	1.221	1.135	1.042	0.787411	0.982499	0.998862	41.03	23.26	41.83	102.2	90.4	107.4	21.57	35.29	18.76		High	High	High	High	High	High	High	High	High	6.934e-06	7.893e-06	2.15	151.13
FALSE	High	[R].IIPVLLEHGLER.[L]		FALSE	0.000106301	4.15075e-05	1	3	21	P18858	P18858 [516-527]		0	1388.83	0.964	0.988	1.044	0.999995	0.996131	0.998817	15.51	7.76	5.57	102.2	96.8	101	11.03	18.17	2.35		High	High	High	High	High	High	High	High	High	6.934e-06	1.615e-05	1.8	114.78
FALSE	High	[K].IIPTLEEYQHYK.[G]		FALSE	0.000126084	4.15075e-05	1	1	9	Q5T6W2	Q5T6W2 [104-115]		0	1533.79	1.042	1.087	1.05	0.999995	0.995238	1	22.65	25.42	15.13	93.7	97.6	108.7	23.07	9.21	13.78		High	High	High	High	High	High	High	High	High	6.934e-06	1.947e-05	2.58	87.41
FALSE	High	[K].IIPTLEEGLQLPSPTATSQLPLESDAVECLNYQHYK.[G]	1xCarbamidomethyl [C29]; 1xPhospho [S/T]	FALSE	2.18923e-07	4.15075e-05	1	1	7	P61978	P61978 [104-139]	P61978 1xPhospho [S/T]	0	4135	0.786	0.787	0.931	0.761712	0.869261	0.991969	53.47	55.56	33.18	119.2	93.7	87.2	49.39	2.73	31.46		High	Peak Found	High	High	High	High	High	High	High	6.934e-06	2.266e-08	4.01	155.12
FALSE	High	[K].IIPTLEEGLQLPSPTATSQLPLESDAVECLNYQHYK.[G]	1xCarbamidomethyl [C29]	FALSE	3.7012e-05	4.15075e-05	1	1	5	P61978	P61978 [104-139]		0	4055.03	0.589	0.851	1.788	0.104956	0.960325	0.448804	74.35	31.67	49.51	128.9	61.4	109.7	55.9	36.17	1.76		High	Peak Found	High	High	Peak Found	Peak Found	High	High	High	6.934e-06	5.185e-06	2.1	152.73
FALSE	High	[K].ILPTLEAVAALGNK.[V]		FALSE	5.8805e-05	4.15075e-05	1	3	27	B4DY09	B4DY09 [90-103]		0	1409.84	0.945	1.197	1.184	0.999995	0.960325	0.956508	36.98	28.14	30.1	84.3	106.2	109.4	26.91	23.91	21.72		High	High	High	High	High	High	High	High	High	6.934e-06	8.524e-06	3.22	137.28
FALSE	High	[K].LLPQLTYLDGYDRDDK.[E]		FALSE	3.65059e-06	4.15075e-05	1	2	15	P39687	P39687 [138-153]		1	1924.97	0.619	1.285	2.078	0.0744151	0.886208	0.0718496	52.77	67.96	30.96	103.3	63.9	132.8	78.95	36.75	18.46		High	Peak Found	High	Peak Found	Peak Found	High	High	High	High	6.934e-06	4.433e-07	3	119.53
FALSE	High	[K].LLPQLTYLDGYDR.[DE]		FALSE	9.36758e-05	4.15075e-05	2	3	20	P39687; Q92688	P39687 [138-150]; Q92688 [138-150]		0	1566.82	0.599	1.077	1.685	0.0170946	0.994584	0.358329	34.43	41.11	21.08	112.1	67.1	120.8	40.7	20.31	18.66	Shared	High	High	High	High	High	High	High	High	High	6.934e-06	1.407e-05	2.49	131.34
FALSE	High	[R].LLPQGTVIFEDISIEHFEGTVTK.[V]		FALSE	4.49219e-08	4.15075e-05	1	2	11	O75534	O75534 [247-269]		0	2573.35	0.857	0.744	0.751	0.937924	0.699385	0.750232	31.63	13.45	31.53	109.8	108.6	81.6	31.46	26.88	5.79		High	Peak Found	High	High	High	High	Peak Found	High	High	6.934e-06	4.242e-09	5.38	151.91
FALSE	High	[K].LLPQAEMFEHLSGK.[L]		FALSE	7.43539e-05	4.15075e-05	2	5	11	A0A590UJG2; H3BPE1	A0A590UJG2 [2101-2114]; H3BPE1 [4214-4227]		0	1599.82	0.82	1.071	1.358	0.867796	0.998948	0.855193	42.12	35.15	34.73	86.4	99	114.7	31.94	23.27	37.42	Shared	High	High	Peak Found	Peak Found	High	High	High	High	High	6.934e-06	1.098e-05	2.03	114.78
FALSE	High	[R].IIPPGSGIIHQVNLEYLAR.[V]		FALSE	6.11627e-05	4.15075e-05	1	1	26	P21399	P21399 [169-187]		0	2090.18	0.958	1.078	1.172	0.999995	0.994584	0.981131	24.3	15.9	14.77	97.2	96.2	106.6	16.97	12.81	14.83		High	High	High	High	High	High	High	High	High	6.934e-06	8.9e-06	3.25	134.41
FALSE	High	[K].LLPPFKPQVTSEVDTR.[Y-]		FALSE	4.13502e-05	4.15075e-05	1	4	21	P31751	P31751 [422-437]		0	1827	1.015	1.12	1.114	0.999995	0.991478	0.992866	13.27	7.71	13.07	96	96.5	107.5	7.38	19.11	3.22		High	High	High	High	High	High	High	High	High	6.934e-06	5.844e-06	2.75	96.95
FALSE	High	[K].IIPLYSTLPPQQQQR.[I]		FALSE	5.17842e-05	4.15075e-05	1	1	74	O43143	O43143 [385-399]		0	1781.99	1.021	1.1	1.08	0.999995	0.995081	0.991652	24.95	21.36	11.72	96.2	98	105.8	20.75	12.19	0.08		High	High	High	High	High	High	High	High	High	6.934e-06	7.424e-06	2.35	105.67
FALSE	High	[K].LLPLVSDEVFIRDVAK.[V]		FALSE	4.55737e-05	4.15075e-05	1	1	8	P11216	P11216 [522-537]		1	1814.04	100	100	1.799	2.47836e-16	2.96777e-16	0.46356			90.36		107.2	192.8		74.15			Not Found	Not Found	Not Found	High	High	High	Not Found	High	High	6.934e-06	6.484e-06	2.9	144.3
FALSE	High	[K].LLPLVSDEVFIR.[D]		FALSE	4.47759e-05	4.15075e-05	1	1	30	P11216	P11216 [522-533]		0	1400.81	1.018	1.052	1.015	0.999995	0.994584	1	13.39	3.58	12.25	98.3	100.1	101.6	3.14	11.81	3.19		High	High	High	High	High	High	High	High	High	6.934e-06	6.366e-06	2.22	147.88
FALSE	High	[K].LIPLLLSSLNDEVPEVR.[Q]		FALSE	0.00010193	4.15075e-05	1	3	1	Q86Y56	Q86Y56 [286-302]		0	1907.08	1.095	0.721	0.679	0.999995	0.872794	0.796893	13.17	39.96	41.35	101.6	120	78.4	10.92	12.93	39.22		Peak Found	Peak Found	Peak Found	Peak Found	Peak Found	Peak Found	High	Peak Found	High	6.934e-06	1.548e-05	2.61	157.61
FALSE	High	[K].LLPLEEHYR.[F]		FALSE	4.51731e-05	4.15075e-05	3	7	80	A0A024R571; Q9NZN3; Q9NZN4	A0A024R571 [47-55]; Q9NZN3 [33-41]; Q9NZN4 [33-41]		0	1169.63	0.998	0.894	0.877	0.999995	0.975357	0.958613	12.49	14.34	6.57	106.4	101.3	92.4	16.08	4.79	6.51	Shared	High	High	High	High	High	High	High	High	High	6.934e-06	6.419e-06	2.29	71.88
FALSE	High	[R].LLPIDGANDLFFQPPPLTPTSK.[V]		FALSE	7.27661e-05	4.15075e-05	1	1	16	O60502	O60502 [692-713]		0	2381.28	1.177	0.755	0.673	0.87401	0.781162	0.599507	18.51	33.4	34.89	101.5	119.5	79	18.51	9.69	31.99		High	High	High	High	High	High	High	High	High	6.934e-06	1.07e-05	2.22	157.15
FALSE	High	[R].LIPHTVLTFVFLEQLR.[K]		FALSE	9.17097e-05	4.15075e-05	1	2	18	B4DLN1	B4DLN1 [418-433]		0	1926.12	1.155	1.099	1.012	0.908242	0.994584	1	25.73	75.99	64.89	96.9	123.2	80	49.77	45.86	79.7		Peak Found	High	High	High	High	High	Peak Found	High	High	6.934e-06	1.376e-05	2.46	160.4
FALSE	High	[R].LLPGLEADSKPGR.[R]		FALSE	1.05024e-05	4.15075e-05	1	1	17	Q86Y56	Q86Y56 [34-46]		0	1352.75	1.024	0.836	0.872	0.999995	0.93537	0.9728	8.33	18.4	18.89	103.4	105.9	90.7	10.83	2.39	18.26		High	High	High	High	High	High	High	High	High	6.934e-06	1.36e-06	2.62	66.89
FALSE	High	[R].IIPGFMCQGGDFTR.[H]	1xCarbamidomethyl [C7]; 1xOxidation [M6]	FALSE	1.46559e-05	4.15075e-05	1	4	478	P62937	P62937 [56-69]		0	1614.74	1.158	1.05	0.921	0.54591	0.992131	0.971064	35.55	57.58	44.08	100.9	112.7	86.5	44.25	36.06	39.59		High	High	High	High	High	High	High	High	High	6.934e-06	1.938e-06	2.19	97.68
FALSE	High	[R].IIPGFMCQGGDFTR.[H]	1xCarbamidomethyl [C7]	FALSE	1.53301e-05	4.15075e-05	1	4	173	P62937	P62937 [56-69]		0	1598.75	1.415	1.386	0.976	0.0646648	0.393345	0.997955	52.98	32.99	85.05	82.5	116.8	100.7	18.16	66.95	34.66		High	High	High	High	High	High	High	High	High	6.934e-06	2.027e-06	2.85	113.6
FALSE	High	[R].LLPDITLLEPVEGEAAEELSR.[C]		FALSE	4.25702e-06	4.15075e-05	1	4	9	O15160	O15160 [235-255]		0	2294.21	0.735	0.679	0.92	0.631319	0.534698	0.992778	22.98	18.79	20.67	130.1	84.1	85.8	20.41	18.63	16.09		High	High	High	High	High	High	High	High	High	6.934e-06	5.228e-07	3.27	158.51
FALSE	High	[R].LLPDHTYSVVSGGDPLCIPELTWEQLK.[Q]	1xCarbamidomethyl [C17]	FALSE	7.90436e-06	4.15075e-05	1	1	2	Q5JRX3	Q5JRX3 [225-251]		0	3067.54	1.1	0.625	0.568	0.999995	0.514417	0.435329	0	0	0	110.1	121.1	68.8					Not Found	Not Found	High	Not Found	Not Found	High	Peak Found	Not Found	High	6.934e-06	1.005e-06	3.28	155.83
FALSE	High	[R].LLPASFPCIFGPGENQPLSPEASR.[K]	1xCarbamidomethyl [C8]	FALSE	1.85142e-05	4.15075e-05	1	1	6	O14841	O14841 [401-424]		0	2584.29	0.895	0.867	0.998	0.999995	0.97991	1	46.92	31.3	41.35	104.2	104.9	90.9	38.05	30.41	29.4		Peak Found	High	Peak Found	High	High	High	High	High	High	6.934e-06	2.483e-06	1.49	150.87
FALSE	High	[R].LLPALTVLDIHDNQLTSLPSAIR.[E]		FALSE	1.9186e-08	4.15075e-05	1	1	10	Q9H9A6	Q9H9A6 [103-125]		0	2500.41	0.97	0.909	0.844	0.999995	0.984868	0.941907	27.91	30.96	39.25	110.2	105.8	84	19.05	27.17	34.19		High	High	High	Peak Found	High	High	High	High	High	6.934e-06	1.723e-09	4.41	155.89
FALSE	High	[R].LINYHQEQAVNCLLGNVFYER.[L]	1xCarbamidomethyl [C12]	FALSE	4.19969e-06	4.15075e-05	1	1	3	P35573	P35573 [388-408]		0	2580.27	1.134	1.057	0.872	0.999995	0.998948	0.981562	45.24	31.56	22.18	94	106.6	99.4	34.22	23.13	18.02		Peak Found	Peak Found	Peak Found	High	High	High	Peak Found	Peak Found	High	6.934e-06	5.159e-07	3.78	142.07
FALSE	High	[R].LLMLGLDNAGK.[T]		FALSE	9.01641e-05	4.15075e-05	1	2	7	P36404	P36404 [19-29]		0	1144.64	0.846	1.711	1.293	0.913346	0.317823	0.969025	67.25	65.81	20.47	74.4	98.4	127.3	50.08	55.75	1.8		High	High	High	Peak Found	High	High	High	High	High	6.934e-06	1.35e-05	1.97	115.92
FALSE	High	[K].LLQALAQYQNHLQEQPR.[K]		FALSE	8.20046e-08	4.15075e-05	1	2	28	Q9BQG0	Q9BQG0 [162-178]		0	2050.08	1.001	1.102	1.101	0.999995	0.992131	0.996512	30.02	30.05	13.68	96.7	96.8	106.5	24.95	20.17	2.53		High	High	High	High	High	High	High	High	High	6.934e-06	8.007e-09	3.97	95.58
FALSE	High	[R].ILMLGLDAAGK.[T]	1xOxidation [M3]	FALSE	8.13819e-05	4.15075e-05	1	1	75	P62330	P62330 [16-26]		0	1117.63	1.085	1.097	1.051	0.988121	0.987845	0.996512	16.15	18.53	20.66	91.6	99.4	109.1	10.56	16.33	18.71		High	High	High	High	High	High	High	High	High	6.934e-06	1.211e-05	2.01	101.41
FALSE	High	[K].LIIWDSYTTNK.[VM]		FALSE	0.000108097	4.15075e-05	3	10	48	Q9HAV0; P62873; P62879	Q9HAV0 [79-89]; P62873 [79-89]; P62879 [79-89]		0	1353.7	1.026	1.109	1.095	0.999995	0.973406	0.990677	18.14	18.48	6.88	95.7	98.2	106.1	15.05	6.05	3.64	Shared	High	High	High	High	High	High	High	High	High	6.934e-06	1.648e-05	2.78	108.22
FALSE	High	[K].IILNALVAQQK.[N]		FALSE	0.000126084	4.15075e-05	1	1	14	Q92604	Q92604 [220-230]		0	1210.75	0.942	1.04	1.066	0.999995	0.998948	0.998711	23.65	17.47	8.78	100.6	94.8	104.6	16.98	5.9	8.08		High	High	High	High	High	High	High	High	High	6.934e-06	1.947e-05	2.52	99.81
FALSE	High	[R].LILLWNVYGDCDNYATLK.[G]	1xCarbamidomethyl [C11]	FALSE	0.000118975	4.15075e-05	1	1	7	Q96DI7	Q96DI7 [89-106]		0	2171.08	0.817	0.943	0.827	0.941377	0.994584	0.949554	15.97	79.82	56.22	120.4	98.3	81.3	53.9	5.31	51.81		Peak Found	Peak Found	High	Not Found	High	High	Peak Found	High	High	6.934e-06	1.832e-05	1.8	154.83
FALSE	High	[R].LLLINNAGSLGDVSK.[G]		FALSE	9.09111e-06	4.15075e-05	1	1	28	P35270	P35270 [95-109]		0	1513.86	1.127	0.989	0.872	0.929706	0.998948	0.97826	14.52	9.32	6.99	96.3	108.5	95.2	15.99	7.39	4.47		High	High	High	High	High	High	High	High	High	6.934e-06	1.166e-06	3.02	114.1
FALSE	High	[K].LLIIIQNEDIAGFIHK.[I]		FALSE	6.96852e-05	4.15075e-05	1	2	5	Q9UK61	Q9UK61 [1275-1290]		0	1837.06	1.008	1.595	1.68	0.999995	0.632138	0.605382	68.17	36.82	32.13	66.5	99.1	134.3	36.38	24.35	36.68		High	High	Peak Found	High	High	Peak Found	Peak Found	High	High	6.934e-06	1.022e-05	2.96	145.82
FALSE	High	[R].LLLLGSGVGTVR.[L]		FALSE	0.00011318	4.15075e-05	1	2	11	A4D1P6	A4D1P6 [465-476]		0	1184.74	0.927	1.134	1.24	0.999995	0.988566	0.970191	36.81	30.68	5.56	98	90.9	111.1	28.58	4.65	2.7		High	High	High	High	High	High	High	High	High	6.934e-06	1.73e-05	2.61	116.39
FALSE	High	[R].ILILGLDGAGK.[T]		FALSE	6.14302e-05	4.15075e-05	1	4	34	F8VYN9	F8VYN9 [20-30]		0	1069.66	0.598	1.041	1.65	0.00432419	0.998948	0.180966	31.07	45.91	27.64	118.6	71	110.4	36.31	13.17	27.43		High	High	High	High	High	High	High	High	High	6.934e-06	8.923e-06	2.58	116.13
FALSE	High	[K].ILIIGGSIANFTNVAATFK.[G]		FALSE	3.3564e-05	4.15075e-05	1	2	20	P53396	P53396 [337-355]		0	1950.11	0.769	0.667	0.818	0.650658	0.58793	0.905818	31.02	18.14	35.99	125.1	96.2	78.7	15.71	74.22	13.86		High	High	High	High	High	High	High	High	High	6.934e-06	4.67e-06	2.95	158.68
FALSE	High	[KR].LLLIGDSGVGK.[TS]		FALSE	8.45784e-05	4.15075e-05	8	19	125	P61026; P62820; P59190; P61006; H0YNE9; P51153; Q9H0U4; Q15286	P61026 [12-22]; P62820 [14-24]; P59190 [11-21]; P61006 [11-21]; H0YNE9 [11-21]; P51153 [11-21]; Q9H0U4 [11-21]; Q15286 [11-21]		0	1071.64	0.937	1.092	1.152	0.999995	0.969619	0.958247	33	26.97	5.87	99.1	92.8	108.1	28.21	6.54	2.74	Shared	High	High	High	High	High	High	High	High	High	6.934e-06	1.259e-05	2.86	99.59
FALSE	High	[KR].LLLLGAGESGK.[S]		FALSE	9.60858e-05	4.15075e-05	5	24	73	P04899; Q5JWF2; Q14344; P08754; P63096	P04899 [36-46]; Q5JWF2 [686-696]; Q14344 [51-61]; P08754 [36-46]; P63096 [36-46]		0	1057.63	0.991	1.159	1.182	0.999995	0.893232	0.923376	17.99	8.65	12.61	100.2	88.6	111.2	7.53	9.73	8.6	Shared	High	High	High	High	High	High	High	High	High	6.934e-06	1.446e-05	2.62	91.57
FALSE	High	[R].ILLIFEGTNEILR.[M]		FALSE	0.000108097	4.15075e-05	1	2	34	Q9H845	Q9H845 [421-433]		0	1530.89	0.839	1.267	1.339	0.912491	0.921022	0.918444	23.26	49.26	49.38	98.4	82.6	119	5.65	22.88	46.66		High	High	High	High	High	High	High	High	High	6.934e-06	1.647e-05	2.73	153.41
FALSE	High	[R].IILLFDAHKLDISDEFSEVIK.[A]		FALSE	4.87511e-06	4.15075e-05	2	6	4	A0A024R571; Q9NZN3	A0A024R571 [199-219]; Q9NZN3 [185-205]		1	2445.33	1.276	3.022	2.368	0.804407	0.000933747	0.042814	115.39	17.53	101.32	56.6	72.3	171.1	16.6	104.28		Shared	Not Found	Peak Found	High	High	High	Peak Found	Not Found	High	High	6.934e-06	6.03e-07	3.26	155.05
FALSE	High	[R].LLLLESVSGLLQPR.[T]		FALSE	5.90627e-05	4.15075e-05	1	5	32	Q8IZL8	Q8IZL8 [35-48]		0	1537.93	0.896	0.735	0.826	0.997712	0.70084	0.941156	16.73	22.73	17.21	116.3	104.3	79.4	19.25	9.85	17.2		High	High	High	High	High	High	High	High	High	6.934e-06	8.547e-06	2.56	159.89
FALSE	High	[K].LIILEHYSQASEWAAK.[Y]		FALSE	6.25025e-06	4.15075e-05	1	7	24	P46926	P46926 [3-18]		0	1858.97	1.022	1.066	1.023	0.999995	0.998072	1	13.57	33.92	35.59	101.2	100.5	98.3	14.63	15.99	34.45		High	High	High	High	High	High	High	High	High	6.934e-06	7.843e-07	2.7	108.15
FALSE	High	[R].ILINDAYKR.[T]		FALSE	0.000117014	4.15075e-05	1	1	5	Q9Y4W6	Q9Y4W6 [703-711]		1	1105.64	6.346	0.972	0.255	2.47836e-16	0.998948	1.68935e-05	95	69.15	110.79	28.7	206.3	65	106.38	41.9	104.1		Peak Found	Peak Found	High	High	High	High	Peak Found	High	High	6.934e-06	1.796e-05	3.44	53.48
FALSE	High	[R].LLLLDTVTMQVTAR.[S]		FALSE	0.000104972	4.15075e-05	1	2	10	Q9Y678	Q9Y678 [846-859]		0	1573.9	0.906	1.591	1.614	0.999995	0.644806	0.641486	35.53	38.91	42.65	86.6	77.9	135.5	22.16	31.91	36.48		Peak Found	High	High	High	High	High	High	High	High	6.934e-06	1.595e-05	2.09	146.9
FALSE	High	[R].LIILDEIHLLHDDRGPVLEALVAR.[A]		FALSE	5.50675e-08	4.15075e-05	1	2	22	O75643	O75643 [611-634]		1	2720.55	1.002	1.216	1.041	0.999995	0.944502	0.998152	69.42	79.42	94.27	105.3	102.1	92.6	37.84	50.56	84.18		High	High	High	High	High	High	High	High	High	6.934e-06	5.244e-09	5	154.7
FALSE	High	[R].LIILDEIHLLHDDR.[G]		FALSE	3.12997e-07	4.15075e-05	1	2	34	O75643	O75643 [611-624]		0	1714.95	0.31	0.923	2.255	9.12431e-07	0.992131	0.0158306	63.1	82.1	71.81	136.5	42.2	121.3	51.55	32.1	75.56		High	High	High	High	High	High	High	High	High	6.934e-06	3.3e-08	2.65	138.16
FALSE	High	[K].ILLLCVGEAGDTVQFAEYIQK.[N]	1xCarbamidomethyl [C5]	FALSE	5.58566e-07	4.15075e-05	1	1	26	P49721	P49721 [42-62]		0	2367.23	0.987	1.51	1.318	0.999995	0.410348	0.897126	72.02	89.28	83.43	92.4	91.2	116.4	70.29	29.27	82.75		Peak Found	High	High	Peak Found	High	High	High	High	High	6.934e-06	6.095e-08	4.7	153.7
FALSE	High	[R].LILIACGTSYHAGVATR.[Q]	1xCarbamidomethyl [C6]	FALSE	3.39586e-06	4.15075e-05	1	1	3	Q06210	Q06210 [387-403]		0	1802.96	0.878	1.068	1.169	0.999995	0.998948	0.987827	19.89	14.11	31.92	103.4	88.3	108.3	10.56	42.4	13.66		High	Peak Found	Peak Found	Peak Found	High	Peak Found	High	Peak Found	High	6.934e-06	4.12e-07	2.25	93.89
FALSE	High	[R].LLIHQSLAGGIIGVK.[G]		FALSE	2.29139e-06	4.15075e-05	2	2	113	P61978; Q5T6W2	P61978 [149-163]; Q5T6W2 [125-139]		0	1518.94	0.997	0.96	0.979	0.999995	0.997714	0.998152	38.48	18.09	34	100.9	100.6	98.5	15.79	38.68	17.43	Shared	High	High	High	High	High	High	High	High	High	6.934e-06	2.713e-07	3.75	109.91
FALSE	High	[K].LLIGTLYHR.[A]		FALSE	6.19684e-05	4.15075e-05	1	2	20	A0A0J9YXF2	A0A0J9YXF2 [361-369]		0	1085.65	1.305	1.308	0.899	0.274314	0.681938	0.98553	17.4	25.44	28.02	87.9	114.7	97.5	21.14	7.42	28.05		High	High	High	High	High	High	High	High	High	6.934e-06	9.027e-06	2.62	88.57
FALSE	High	[K].LLLGTLHLPR.[R]		FALSE	1.04551e-05	4.15075e-05	1	8	11	A0A0C4DFX9	A0A0C4DFX9 [67-76]		0	1132.72	0.754	0.985	1.317	0.650131	0.998948	0.850915	25.62	30.28	21.31	111.7	82.8	105.5	27.57	21.8	15.93		High	High	High	High	High	High	High	High	High	6.934e-06	1.353e-06	2.91	115.73
FALSE	High	[R].ILIGSSFPLSGGR.[R]		FALSE	5.1557e-05	4.15075e-05	1	1	58	Q9Y2J8	Q9Y2J8 [429-441]		0	1303.74	0.845	1.27	1.503	0.842697	0.739921	0.448559	42.03	29.7	27.47	96.3	81.4	122.3	38.3	23.35	4.74		High	High	High	High	High	High	High	High	High	6.934e-06	7.376e-06	2.55	118.05
FALSE	High	[K].LLLGAGAVAYGVR.[E]		FALSE	1.20768e-05	4.15075e-05	1	7	59	Q99623	Q99623 [25-37]		0	1259.75	1.66	1.95	0.924	0.0152992	0.00681292	0.985153	35.82	52.75	60.34	71.2	118.2	110.7	45.2	17.35	57.62		High	High	High	High	High	High	High	High	High	6.934e-06	1.572e-06	3.36	110.76
FALSE	High	[K].LLIGADGHNSGVR.[Q]		FALSE	2.09929e-05	4.15075e-05	1	3	8	Q9Y2Z9	Q9Y2Z9 [203-215]		0	1308.7	1.073	0.852	0.812	0.999995	0.964429	0.933369	9.63	29.23	29.88	101.5	108.8	89.7	4.59	8.38	28.36		Peak Found	High	Peak Found	High	High	Peak Found	High	High	High	6.934e-06	2.841e-06	2.33	52.84
FALSE	High	[R].LLLEVTYEAIVDGGINPDSLR.[G]		FALSE	1.22963e-05	4.15075e-05	1	3	17	P49327	P49327 [81-101]		0	2287.22	0.842	0.706	0.866	0.915252	0.67545	0.972804	121.54	97.92	56.79	117.8	99.2	83.1	158.99	60.56	44.25		Peak Found	High	High	High	High	High	High	High	High	6.934e-06	1.605e-06	3.63	162.27
FALSE	High	[R].LILEVHQFSR.[D]		FALSE	1.6697e-05	4.15075e-05	1	2	10	Q01082	Q01082 [2015-2024]		0	1241.7	1.689	1.366	0.782	0.0409821	0.76456	0.873509	31.03	47.61	51.98	76.4	126.5	97.2	18.94	22.36	46.08		High	High	High	High	High	High	High	High	High	6.934e-06	2.228e-06	2.58	87.65
FALSE	High	[R].LLLETHLPSK.[K]		FALSE	1.99822e-05	4.15075e-05	1	3	29	O00567	O00567 [78-87]		0	1150.68	0.817	0.984	1.226	0.643337	0.999914	0.917549	29.62	33.54	23.38	110	89.9	100.1	29.52	23.89	23.69		High	High	High	High	High	High	High	High	High	6.934e-06	2.689e-06	2.5	79.56
FALSE	High	[R].LLILDEVHLLHEDR.[G]		FALSE	6.61498e-05	4.15075e-05	1	1	8	Q8N3C0	Q8N3C0 [607-620]		0	1714.95	0.341	0.894	2.061	5.5491e-06	0.973194	0.0396974	63.9	79.66	77.62	138	47.1	114.9	47.72	21.91	75.33		High	High	Peak Found	High	High	High	High	High	High	6.934e-06	9.655e-06	2.89	138.16
FALSE	High	[K].LIINELSNVMEANAAR.[Q]		FALSE	6.44462e-05	4.15075e-05	1	1	13	Q96P70	Q96P70 [920-935]		0	1757.92	1.113	2.052	1.856	0.999995	0.0402338	0.244531	58.15	18.08	40.11	71	80.2	148.8	22.52	45.72	8.08		High	High	High	Peak Found	High	High	High	High	High	6.934e-06	9.396e-06	2.99	138.18
FALSE	High	[K].LLLNLISQVGR.[V]		FALSE	9.20999e-05	4.15075e-05	2	4	5	F2Z2U4; H0Y4W2	F2Z2U4 [3220-3230]; H0Y4W2 [2960-2970]		0	1225.76	0.892	1.246	1.516	0.999995	0.972642	0.691102	83.17	54.56	40.51	95.6	85.3	119.1	57.4	32.59	22.59	Shared	High	High	Peak Found	High	High	Peak Found	High	Peak Found	High	6.934e-06	1.383e-05	2.45	140.91
FALSE	High	[K].LLLNLSENPAMTEGLLR.[A]		FALSE	4.22754e-05	4.15075e-05	1	3	8	Q8N2F6	Q8N2F6 [241-257]		0	1884.03	1.255	1.56	1.243	0.842843	0.509488	0.974305	56.88	44.99	50.36	78.6	98.7	122.7	34.64	43.2	3.51		High	High	High	High	High	High	High	High	High	6.934e-06	5.975e-06	2.65	149.33
FALSE	High	[K].IILWDHDLNPER.[E]		FALSE	1.53992e-05	4.15075e-05	1	2	51	Q9HC35	Q9HC35 [533-544]		0	1520.79	0.692	1.08	1.599	0.220519	0.994584	0.371426	43.59	41.85	37.02	101.8	77.8	120.4	31.26	31.5	35.32		High	High	High	High	High	High	High	High	High	6.934e-06	2.036e-06	2.57	105.17
FALSE	High	[K].LIIVSNPVDILTYVAWK.[IL]		FALSE	1.18611e-05	4.15075e-05	1	3	31	P00338	P00338 [133-149]		0	1944.12	1.459	1.724	1.371	0.0700801	0.0475146	0.65587	60.14	54.32	50.1	67	98.3	134.7	48.29	59.38	33.7		High	High	High	High	High	High	High	High	High	6.934e-06	1.547e-06	2.44	163.09
FALSE	High	[K].LILVNFHWQVSEILDR.[Y]		FALSE	2.92518e-06	4.15075e-05	1	2	9	O95376	O95376 [93-108]		0	1982.09	1.217	2.399	1.877	0.969476	0.0399214	0.358332	101.97	69.68	94.23	110.2	56	133.8	69.86	91.46	96.21		High	High	High	Peak Found	High	Peak Found	High	High	High	6.934e-06	3.504e-07	3.32	154.76
FALSE	High	[K].IILVILDAISNIFQAAEK.[L]		FALSE	2.73392e-05	4.15075e-05	1	1	4	P52292	P52292 [436-453]		0	1971.15	1.427	0.712	1.332	0.507382	0.782945	0.949554	28.95	188.84	71.93	92.4	141.8	65.8	12.57	72.42	114.87		Not Found	High	Peak Found	Peak Found	High	High	Peak Found	High	High	6.934e-06	3.754e-06	3.15	163.27
FALSE	High	[K].ILITTSDRPHGR.[T]		FALSE	5.90627e-05	4.15075e-05	1	1	12	Q9H9Y2	Q9H9Y2 [144-155]		0	1365.76	0.801	0.704	0.872	0.958814	0.845912	0.993701	28.71	69.35	70.68	119.3	94	86.7	21.2	22.4	66.9		High	High	High	High	High	High	High	High	High	6.934e-06	8.559e-06	1.78	38.15
FALSE	High	[K].ILLTQENPFFR.[K]		FALSE	0.000118482	4.15075e-05	1	1	39	Q08J23	Q08J23 [629-639]		0	1377.75	1.019	1.307	1.309	0.999995	0.87772	0.882861	50.81	53.62	10	90.2	91.9	117.9	42.93	11.78	4.95		High	High	High	High	High	High	High	High	High	6.934e-06	1.818e-05	2.86	133.58
FALSE	High	[K].LLITGTEQFNQKPK.[K]		FALSE	0.000105856	4.15075e-05	1	3	9	Q92538	Q92538 [702-715]		0	1616.9	0.975	0.94	0.886	0.999995	0.994584	0.973825	23.06	31.62	33.99	109	104.6	86.4	20.6	11.7	33.63		Peak Found	High	High	High	High	High	Peak Found	High	High	6.934e-06	1.607e-05	2.04	75.87
FALSE	High	[R].ILITGGAGFVGSHLTDK.[L]		FALSE	3.08404e-05	4.15075e-05	1	2	4	Q8NBZ7	Q8NBZ7 [91-107]		0	1685.92	1.191	1.615	1.293	0.969476	0.613344	0.936484	44.41	43.27	35.89	78.8	93.9	127.3	50.47	37.31	16.14		High	High	Peak Found	Peak Found	Peak Found	High	High	Peak Found	High	6.934e-06	4.268e-06	2.27	104.65
FALSE	High	[R].LLLSTSLDAKDELEER.[L]		FALSE	7.55899e-08	4.15075e-05	1	1	18	Q68E01	Q68E01 [36-51]		1	1831.96	1.104	0.937	1.003	0.958111	0.994584	0.998862	29.47	21.49	21.68	107.8	95.3	96.9	19.5	26.66	9.53		High	High	High	High	High	High	High	High	High	6.934e-06	7.356e-09	3.83	103.15
FALSE	High	[K].LLLSTLTLLSK.[K]		FALSE	0.000124528	4.15075e-05	1	3	8	Q96EK6	Q96EK6 [136-146]		0	1201.78	1.274	1.191	0.93	0.604848	0.960605	0.990272	30.58	17.33	22.07	87.5	111.5	101	16.54	23.61	16.94		High	High	High	High	High	High	High	High	High	6.934e-06	1.924e-05	1.64	147.29
FALSE	High	[K].LILSTDTLEELKEIDK.[G]		FALSE	1.58768e-07	4.15075e-05	1	3	35	V5IRT4	V5IRT4 [90-105]		1	1860.02	0.72	1.256	1.614	0.352651	0.910475	0.416977	49.27	34.84	46.64	108.8	65.3	125.8	24.36	41.48	34.97		High	High	High	High	High	High	High	High	High	6.934e-06	1.611e-08	2.99	133.99
FALSE	High	[K].LLLSSETPIEGK.[N]		FALSE	3.93836e-05	4.15075e-05	1	2	43	Q9HDC9	Q9HDC9 [184-195]		0	1286.72	1.005	0.983	1.044	0.999995	0.999691	1	9.68	10.89	9.96	99.2	99.7	101.2	11.22	3.83	9.75		High	High	High	High	High	High	High	High	High	6.934e-06	5.543e-06	2.69	88.02
FALSE	High	[R].ILLSQTTGVAIPLHASSLDDVSLASTPK.[R]		FALSE	7.96871e-10	4.15075e-05	1	1	10	P12270	P12270 [616-643]		0	2834.55	0.931	1.158	1.223	0.999995	0.976095	0.969025	30.74	14.53	12.27	96.6	91.5	111.9	25.22	33.71	5.03		High	High	High	High	High	High	High	High	High	6.934e-06	5.945e-11	5.22	141.04
FALSE	High	[R].LLISLSQGNRDESTNVDMSLAQR.[D]		FALSE	5.8669e-08	4.15075e-05	1	1	16	P50995	P50995 [337-359]		1	2547.28	2.397	1.722	0.879	4.48998e-05	0.306442	0.980479	56.51	73.66	82.02	49.4	137.2	113.5	53	25.53	82.6		High	High	High	High	High	High	High	High	High	6.934e-06	5.619e-09	4.44	112.02
FALSE	High	[R].ILISLATGHREEGGENLDQAR.[E]		FALSE	2.27076e-06	4.15075e-05	2	3	9	P08133; E5RK69	P08133 [500-520]; E5RK69 [293-313]		1	2279.17	3.797	0.959	0.337	7.31298e-11	0.994584	0.00227211	88.05	111.37	138.65	49.3	187.2	63.5	80.36	7.84	100.55	Shared	Peak Found	Peak Found	High	High	High	High	High	High	High	6.934e-06	2.679e-07	3.01	81.23
FALSE	High	[R].ILISLATGHR.[E]		FALSE	0.000124014	4.15075e-05	2	3	46	P08133; E5RK69	P08133 [500-509]; E5RK69 [293-302]		0	1080.65	0.42	0.89	1.859	4.41625e-05	0.964429	0.165338	25.37	32.87	37.33	142	54.3	103.7	23.09	9.45	35.91	Shared	High	High	High	High	High	High	High	High	High	6.934e-06	1.914e-05	2.8	78.69
FALSE	High	[R].LLISHEAPLTGGFASEISSTVQEECFLNLEAPISR.[V]	1xCarbamidomethyl [C25]	FALSE	6.02842e-06	4.15075e-05	1	1	3	P21953	P21953 [325-359]		0	3815.92																No Quan Values	Not Found	Not Found	High	Not Found	High	High	Not Found	Not Found	High	6.934e-06	7.552e-07	3.52
FALSE	High	[K].LLLSEEEIEKGVEIEEK.[I]		FALSE	4.23782e-06	4.15075e-05	1	1	8	Q9HAB8	Q9HAB8 [278-294]		1	1987.05	1.893	1.269	0.679	0.0233778	0.915329	0.557634	32.34	43.22	50.43	62.4	143.8	93.8	29.26	24.11	44.11		High	High	High	High	High	Peak Found	High	High	High	6.934e-06	5.192e-07	3.5	115.42
FALSE	High	[R].LLISCWGHSEPSMR.[A]	1xCarbamidomethyl [C5]	FALSE	3.04307e-05	4.15075e-05	1	1	8	Q8IV08	Q8IV08 [362-375]		0	1672.79	1.791	1.546	0.889	0.103671	0.772527	0.990533	19.56	8.39	20.03	70	121.8	108.2	8.76	19.04	0.78		High	High	Peak Found	Not Found	High	High	High	High	High	6.934e-06	4.202e-06	1.98	95.4
FALSE	High	[K].LLIQVGHEPMPPTLGTNVLGR.[K]	1xOxidation [M10]	FALSE	6.14302e-05	4.15075e-05	1	2	40	Q9NZJ7	Q9NZJ7 [104-124]		0	2258.23	0.922	1.138	1.287	0.999995	0.978121	0.937644	39.42	14.61	40.15	96.5	89	114.5	14.74	43.93	12.46		High	High	High	High	High	High	High	High	High	6.934e-06	8.942e-06	2.75	124.98
FALSE	High	[K].LLIQVGHEPMPPTLGTNVLGR.[K]		FALSE	1.75429e-05	4.15075e-05	1	2	18	Q9NZJ7	Q9NZJ7 [104-124]		0	2242.24	0.825	1.71	2.072	0.953549	0.515307	0.223009	44.25	34	12.76	84.9	70	145.1	47.77	11.99	5.2		High	High	High	High	High	High	High	High	High	6.934e-06	2.344e-06	2.68	134.43
FALSE	High	[R].LLLQQLEATLETGKR.[F]		FALSE	2.21532e-05	4.15075e-05	1	1	8	Q14CX7	Q14CX7 [729-743]		1	1712.99	1.559	1.387	0.915	0.227599	0.803146	0.986837	19.03	33.09	35.85	79.3	123.6	97.1	14.59	24.09	34.63		High	High	High	High	High	High	High	High	High	6.934e-06	3.002e-06	3.31	140.81
FALSE	High	[R].ILLQGTPVAQMTEDAVDAER.[L]		FALSE	2.10872e-05	4.15075e-05	1	1	7	P01024	P01024 [980-999]		0	2157.09	0.895	1.37	1.439	0.999995	0.922083	0.878733	23.34	13.7	20.61	89	86.5	124.5	31.68	20.39	6.23		High	High	Peak Found	Peak Found	High	High	High	High	High	6.934e-06	2.843e-06	2.26	137.4
FALSE	High	[K].LLLQGEADQSLLTFIDK.[A]		FALSE	9.34052e-06	4.15075e-05	1	1	43	P78527	P78527 [3051-3067]		0	1904.04	0.947	0.968	1.115	0.999995	0.996231	0.990645	27.12	23.26	15.1	106.3	90.8	102.9	22.34	24.54	6.82		High	High	High	High	High	High	High	High	High	6.934e-06	1.199e-06	4.52	153.99
FALSE	High	[R].LILPVGPAGGNQMLEQYDK.[L]		FALSE	6.84703e-07	4.15075e-05	1	5	12	P22061	P22061 [179-197]		0	2043.06	0.834	1.298	1.555	0.887505	0.910475	0.605767	49.21	43.03	38.51	99.2	78.6	122.2	18.13	46.84	41.35		High	High	High	Not Found	High	High	High	High	High	6.934e-06	7.573e-08	3.52	133.13
FALSE	High	[K].IIIPPFLAYGEK.[G]		FALSE	0.000101076	4.15075e-05	1	1	7	Q96AY3	Q96AY3 [229-240]		0	1360.79	0.754	1.158	1.375	0.65235	0.976181	0.868942	12.77	54.86	49.3	104.7	77.5	117.7	5.5	18	51.41		High	High	High	Peak Found	High	High	High	High	High	6.934e-06	1.528e-05	2.81	150.35
FALSE	High	[K].LLIPERDPLEEIAESSPQTAANSAAELLK.[Q]		FALSE	1.65995e-08	4.15075e-05	1	1	6	Q68CZ2	Q68CZ2 [1278-1306]		1	3105.63	1.653	1.104	0.57	0.0650828	0.994584	0.30105	62.83	49.09	61.86	74.3	143.8	82	53.83	52.77	2.76		High	High	Peak Found	High	High	Peak Found	High	High	High	6.934e-06	1.478e-09	5.37	153.33
FALSE	High	[K].IILNTAVAEFFK.[S]		FALSE	0.00010855	4.15075e-05	1	2	10	Q9H9A5	Q9H9A5 [63-74]		0	1365.78	1.072	1.375	1.323	0.999995	0.864767	0.921464	32.02	29.28	32.91	93.7	79	127.3	23.59	28.82	27.72		High	High	High	High	High	Peak Found	High	High	High	6.934e-06	1.655e-05	2.83	150.29
FALSE	High	[R].LLLNNDNLLR.[E]		FALSE	6.14302e-05	4.15075e-05	2	5	86	P47755; P52907	P47755 [38-47]; P52907 [38-47]		0	1197.69	1.02	1.085	1.06	0.999995	0.980108	0.998711	20.03	19.99	3.59	96.6	98.6	104.8	15.65	1.18	3.41	Shared	High	High	High	High	High	High	High	High	High	6.934e-06	8.903e-06	2.36	106.73
FALSE	High	[R].ILMLGLDAAGK.[T]		FALSE	8.86423e-05	4.15075e-05	1	1	10	P62330	P62330 [16-26]		0	1101.63	0.728	1.394	1.211	0.617828	0.737645	0.971215	63.65	63.61	14.43	84.6	97.4	118	65.2	64.05	4.01		High	High	High	High	High	High	High	High	High	6.934e-06	1.328e-05	1.73	114.39
FALSE	High	[R].INNACFEAVVVTNTIPQEDK.[M]	1xCarbamidomethyl [C5]	FALSE	4.45471e-07	4.15075e-05	1	3	8	B1ALA9	B1ALA9 [228-247]		0	2262.11	0.997	0.895	0.898	0.999995	0.98369	0.9907	43.16	34.36	32.92	103.8	103.4	92.8	45.03	38.05	13.26		Peak Found	High	High	High	High	High	Peak Found	High	High	6.934e-06	4.784e-08	3.7	115.37
FALSE	High	[R].ILQAVNFPFLVK.[L]		FALSE	0.000112709	4.15075e-05	1	3	15	P17612	P17612 [95-106]		0	1388.83	0.891	1.147	1.176	0.999995	0.984559	0.985692	41.37	31.2	30.59	101	90	109	33.99	14.08	27.78		High	High	High	High	High	High	High	High	High	6.934e-06	1.724e-05	2.06	150.9
FALSE	High	[K].ILQDGGLQVVEK.[Q]		FALSE	5.95812e-05	4.15075e-05	1	12	16	O43175	O43175 [22-33]		0	1298.73	0.93	0.943	1.006	0.999995	0.994584	1	8.59	9.3	6.35	104.2	97	98.8	9.43	6.65	4.95		High	High	High	High	High	High	High	High	High	6.934e-06	8.64e-06	2.87	79.71
FALSE	High	[R].LISQIVSSITASLR.[F]		FALSE	8.12134e-06	4.15075e-05	3	9	190	F5H5D3; C9J2C0; P68366	F5H5D3 [300-313]; C9J2C0 [254-267]; P68366 [230-243]		0	1487.88	0.995	0.889	0.87	0.999995	0.970674	0.937368	19.05	21.33	8.61	102.6	106.2	91.2	17.18	13.43	3.98	Shared	High	High	High	High	High	High	High	High	High	6.934e-06	1.033e-06	3.4	156.28
FALSE	High	[R].LISQDIHSNTYNYK.[S]		FALSE	3.9036e-05	4.15075e-05	1	2	7	Q96D46	Q96D46 [226-239]		0	1695.83	1.135	0.929	0.817	0.96968	0.994584	0.921391	10.76	9.32	10.3	100.4	107	92.5	8.97	8.96	8.8		High	High	High	High	High	High	Peak Found	High	High	6.934e-06	5.481e-06	2.15	57.75
FALSE	High	[K].LLSPVVPQISAPQSNK.[E]		FALSE	1.5813e-06	4.15075e-05	1	4	23	Q8N1F7	Q8N1F7 [645-660]		0	1677.95	1.007	1.373	1.364	0.999995	0.696723	0.87213	45.68	44.45	14.01	88.8	89.4	121.9	33.05	21.42	2.89		High	High	High	High	High	High	High	High	High	6.934e-06	1.83e-07	3.11	107.7
FALSE	High	[R].LLSPSHVVQFR.[S]		FALSE	0.000109005	4.15075e-05	1	1	11	Q5SY16	Q5SY16 [425-435]		0	1282.73	0.746	0.907	1.051	0.611969	0.980496	0.998387	37.64	29.11	25.08	115.5	84.6	99.9	26.87	15.18	26		High	High	High	High	High	High	High	High	High	6.934e-06	1.661e-05	3.07	83.28
FALSE	High	[R].LISPNLGVVFFNACEAASR.[L]	1xCarbamidomethyl [C14]	FALSE	2.22527e-05	4.15075e-05	1	1	5	Q66K74	Q66K74 [329-347]		0	2065.05	1.32	0.734	0.556	0.816629	0.875059	0.528368	53.85	108.68	136.31	97.9	130.2	71.9	51.41	15.35	103.46		Not Found	High	High	Peak Found	High	High	Peak Found	High	High	6.934e-06	3.013e-06	2.58	151.82
FALSE	High	[R].LLSPFMPFVTEELFQR.[L]	1xOxidation [M6]	FALSE	5.53089e-05	4.15075e-05	1	2	17	P26640	P26640 [1059-1074]		0	1970.01	1.045	0.638	0.575	0.999995	0.342393	0.432834	27.27	27.34	24.6	124.8	106.6	68.6	22.02	17.87	25.81		High	High	High	High	High	High	High	High	High	6.934e-06	7.969e-06	2.85	162.04
FALSE	High	[K].LISPESTVMLLEAQAATGGIIDPHRNEK.[L]		FALSE	2.67225e-06	4.15075e-05	1	1	6	P15924	P15924 [2039-2066]		1	2990.56	1.163	1.179	1.014	0.979342	0.978597	1	4.64	0	4.5	89.8	104.4	105.8		3.14			Not Found	Not Found	High	High	High	High	Not Found	High	High	6.934e-06	3.189e-07	3.9	151.68
FALSE	High	[K].LISPESTVMLLEAQAATGGIIDPHR.[N]		FALSE	4.97741e-05	4.15075e-05	1	1	8	P15924	P15924 [2039-2063]		0	2619.38	0.492	0.514	1.002	0.00991748	0.12419	1	86.5	92.55	88.9	149.2	73.5	77.3	5.7	77.83	77.95		High	High	High	High	High	High	High	High	High	6.934e-06	7.113e-06	1.91	157.67
FALSE	High	[K].IISNSGHSFNVDFDDTENK.[S]		FALSE	9.01641e-05	4.15075e-05	1	1	7	Q8N1Q1	Q8N1Q1 [59-77]		0	2138.96	1.254	0.7	0.637	0.801509	0.629806	0.595811	22.81	29.82	29.54	99.7	125.3	75	22.32	8.65	29.87		High	Peak Found	High	High	High	High	High	High	High	6.934e-06	1.351e-05	2.1	84.63
FALSE	High	[R].LISNFLFSNPPPTQTSVR.[V]		FALSE	6.8191e-05	4.15075e-05	1	1	1	Q92575	Q92575 [428-445]		0	2018.07	0.945	1.571	1.221	0.999995	0.571277	0.981521	39.44	11.6	12.03	77.8	100.1	122.2	26.68	23.23			High	Peak Found	Peak Found	Peak Found	Peak Found	Peak Found	Peak Found	Not Found	High	6.934e-06	9.963e-06	2.96	133.41
FALSE	High	[K].ILSNESLVQENLYFQR.[C]		FALSE	7.86877e-06	4.15075e-05	1	1	43	Q9Y2J8	Q9Y2J8 [531-546]		0	1953.01	1.031	1.076	1.09	0.999995	0.994584	0.992167	16.79	11.8	16.67	98.4	96.5	105.1	16.72	16.31	5.91		High	High	High	High	High	High	High	High	High	6.934e-06	1.003e-06	3.33	119.1
FALSE	High	[K].IISNASCTTNCLAPLAK.[V]	2xCarbamidomethyl [C7; C11]	FALSE	1.14169e-06	4.15075e-05	1	2	15	P04406	P04406 [146-162]		0	1833.92	1.69	0.895	0.589	0.00288522	0.970051	0.285237	90.87	99.36	91.37	82.9	149	68.2	76.79	64.34	95.99		High	High	High	High	High	High	Peak Found	High	High	6.934e-06	1.299e-07	3.35	85.02
FALSE	High	[R].LISLTDENALSGNEELTVK.[I]		FALSE	1.25198e-05	4.15075e-05	1	3	34	P14625	P14625 [117-135]		0	2046.06	0.863	0.882	1.039	0.958683	0.964429	1	57.22	33.15	47.33	105.9	91.4	102.7	24.7	49.94	33.73		High	High	High	High	High	High	High	High	High	6.934e-06	1.635e-06	3.46	118.62
FALSE	High	[K].LLSQSGPVHAPVFTMSVDVDGTTYEASGPSK.[K]		FALSE	1.51928e-05	4.15075e-05	1	1	2	Q96SI9	Q96SI9 [406-436]		0	3177.54	0.01	1.388	100	2.47836e-16	0.887222	3.42324e-16		0		125.6		174.4					High	Peak Found	Not Found	Not Found	Not Found	Not Found	High	Not Found	High	6.934e-06	2.008e-06	2.2	128.88
FALSE	High	[R].ILSISADIETIGEILKK.[I]		FALSE	8.31762e-07	4.15075e-05	2	2	76	P61978; Q5T6W2	P61978 [87-103]; Q5T6W2 [87-103]		1	1843.08	1.759	0.854	0.489	2.0313e-05	0.936959	0.00560802	68.04	86.08	79.1	83.1	146.2	70.7	58.88	19.18	76.87	Shared	High	High	High	High	High	High	High	High	High	6.934e-06	9.299e-08	4.04	159.78
FALSE	High	[R].LLSLGAQANFFHPEK.[G]		FALSE	2.64971e-05	4.15075e-05	2	8	16	F8VXI9; Q9Y2X7	F8VXI9 [152-166]; Q9Y2X7 [152-166]		0	1671.89	1.401	1.194	0.858	0.407705	0.972642	0.973246	26.02	30.46	32.5	84.2	118	97.7	5.44	21.73	29.25	Shared	High	High	High	High	High	High	High	High	High	6.934e-06	3.622e-06	2.45	117.17
FALSE	High	[R].IISLETYNLLR.[E]		FALSE	0.000106301	4.15075e-05	2	2	49	Q15149; H0YDN1	Q15149 [3794-3804]; H0YDN1 [2557-2567]		0	1334.77	1.146	1.494	1.326	0.791453	0.303053	0.82888	16.03	35.01	33.43	85.2	100.5	114.3	23.8	22.71	35.99	Shared	High	High	High	High	High	High	High	High	High	6.934e-06	1.618e-05	2.68	133.4
FALSE	High	[R].LLSLDPSHER.[A]		FALSE	6.8191e-05	4.15075e-05	1	1	13	O15460	O15460 [233-242]		0	1166.62	0.908	0.725	0.774	0.991796	0.649281	0.885145	15.26	36.66	36.93	120	99.1	80.9	13.28	10.72	35.92		High	High	High	High	High	High	High	High	High	6.934e-06	9.97e-06	2.46	63.73
FALSE	High	[K].IISLDLPVAEVYK.[K]		FALSE	6.64378e-05	4.15075e-05	1	2	6	Q5T4S7	Q5T4S7 [4414-4426]		0	1459.84	0.875	1.344	1.524	0.978279	0.741761	0.612477	76.16	53.55	20.96	93.2	81.6	125.2	55.2	6.01	19.66		High	High	High	Peak Found	Peak Found	High	High	High	High	6.934e-06	9.687e-06	3.01	143.64
FALSE	High	[K].LISKPVASDSTYFAWCPDGEHILTATCAPR.[L]	2xCarbamidomethyl [C16; C27]	FALSE	1.02221e-05	4.15075e-05	1	3	6	Q9BY44	Q9BY44 [351-380]		0	3363.61	1.451	0.01	0.01	0.404502	2.96777e-16	3.42324e-16	62.43			122.4	177.6		55.39	1.52			Not Found	High	High	Not Found	High	High	High	High	High	6.934e-06	1.318e-06	2.25	126.99
FALSE	High	[R].ILSKPIEVQVGGR.[S]		FALSE	4.5373e-05	4.15075e-05	2	2	36	A0A0C4DG89; Q7L014	A0A0C4DG89 [574-586]; Q7L014 [574-586]		0	1395.83	0.915	0.899	0.904	0.999995	0.984559	0.973246	20.18	18.07	17.21	107.5	98.3	94.2	4.41	19.4	17.21	Shared	High	High	High	High	High	High	High	High	High	6.934e-06	6.459e-06	3.18	70.72
FALSE	High	[R].LISGVVQSYVELGLNEDDAFAK.[G]		FALSE	7.79616e-05	4.15075e-05	1	7	3	A0A590UJ50	A0A590UJ50 [183-204]		0	2367.21	0.719	0.943	1.067	0.578148	0.994584	0.998414	25.58	40.8	49.82	112.8	81.1	106.1	4.22	46.02	39.02		High	Peak Found	Peak Found	High	High	Peak Found	Peak Found	Peak Found	High	6.934e-06	1.151e-05	2.25	153.63
FALSE	High	[R].LISGVSRPDEVLECIER.[G]	1xCarbamidomethyl [C14]	FALSE	2.08989e-05	4.15075e-05	1	1	7	Q9H974	Q9H974 [250-266]		0	1972.02	1.124	0.89	0.791	0.997409	0.97989	0.940587	62.36	75.94	17.62	99.5	111.9	88.6	61.11	8.33	17.69		Peak Found	Peak Found	High	Not Found	High	High	High	High	High	6.934e-06	2.82e-06	1.82	114.75
FALSE	High	[R].LLSGPSQESPQTLGK.[E]		FALSE	4.82631e-05	4.15075e-05	1	4	10	E7EVL6	E7EVL6 [19-33]		0	1541.82	0.852	0.956	1.137	0.96876	0.994584	0.99174	12.3	16.36	16.1	106.9	91.1	102	3.29	10.06	15.49		High	High	High	High	High	High	High	High	High	6.934e-06	6.882e-06	1.14	64.65
FALSE	High	[R].LLSGLQEKPDQK.[D]		FALSE	6.73091e-05	4.15075e-05	1	2	14	Q92797	Q92797 [649-660]		0	1355.75	0.867	0.856	1.003	0.963203	0.958657	0.998862	21.12	19.08	18	107.3	99.6	93.1	14.17	15.62	18.28		High	High	High	High	High	High	High	High	High	6.934e-06	9.833e-06	2.89	47.8
FALSE	High	[R].LISGLHASINVHLSAR.[Y]		FALSE	2.96513e-06	4.15075e-05	1	1	17	Q96HE7	Q96HE7 [250-265]		0	1687.96	1.082	1.034	0.975	0.988767	0.999691	0.997738	7.73	25.25	26.61	93.7	105.8	100.5	5.4	7	24.9		High	High	High	High	High	High	High	High	High	6.934e-06	3.563e-07	3.93	91.44
FALSE	High	[K].LLSGGSVLDIIK.[H]		FALSE	4.7211e-05	4.15075e-05	1	2	18	O95747	O95747 [94-105]		0	1214.74	0.932	1.325	1.229	0.999995	0.754977	0.935836	27.44	28.62	8.52	88.2	95	116.8	23.16	23.15	2.54		High	High	High	High	High	High	High	High	High	6.934e-06	6.721e-06	1.87	134.3
FALSE	High	[K].LLSGGSMLDIIK.[Y]		FALSE	2.01623e-05	4.15075e-05	1	1	7	Q9UEW8	Q9UEW8 [140-151]		0	1246.71	0.889	1.493	1.636	0.995309	0.654628	0.600891	29.11	30.86	25.07	87.3	82.3	130.4	36.71	34.45	13.19		High	High	High	Peak Found	High	High	High	High	High	6.934e-06	2.711e-06	3.42	131.65
FALSE	High	[K].LLSLLEKDEFK.[S]		FALSE	9.28848e-05	4.15075e-05	1	1	7	P35270	P35270 [241-251]		1	1334.76	0.988	0.91	0.924	0.999995	0.989724	0.986837	17.63	25.33	32.46	99.9	98.7	101.5	22.68	30.91	17.4		High	Peak Found	High	High	High	High	High	Peak Found	High	6.934e-06	1.393e-05	1.39	104.82
FALSE	High	[R].LLSRPQDALEGVVLSPSLEAR.[V]		FALSE	5.55681e-08	4.15075e-05	1	1	11	Q9NVI7	Q9NVI7 [355-375]		0	2250.25	1.021	1.1	0.942	0.999995	0.994584	0.99479	24.33	21.57	22.59	100.6	98.1	101.3	10.06	24.75	22.21		High	High	High	High	High	High	High	High	High	6.934e-06	5.312e-09	4.39	128.69
FALSE	High	[R].LLSSAFDEVYPALPSDVQTAIK.[S]		FALSE	2.5311e-06	4.15075e-05	1	8	7	O00410	O00410 [69-90]		0	2364.23	0.942	1.04	1.145	0.999995	0.999691	0.990535	18.88	15.72	26.97	95.7	99.4	104.9	9.11	30.19	14.16		High	Peak Found	High	High	High	High	High	High	High	6.934e-06	3.009e-07	4	147.99
FALSE	High	[K].IISSDRDLLAVVFYGTEK.[D]		FALSE	1.12991e-08	4.15075e-05	1	2	60	P12956	P12956 [75-92]		1	2026.09	1.968	1.051	0.598	2.27112e-06	0.995212	0.151602	29.76	47.19	58.29	66.5	142.4	91.1	34.04	17.59	54.84		High	High	High	High	High	High	High	High	High	6.934e-06	9.831e-10	4.56	147.28
FALSE	High	[R].LITHGLGGEGYLNFMGNEFGHPEWLDFPR.[K]	1xOxidation [M15]	FALSE	3.51027e-11	4.15075e-05	1	2	18	Q04446	Q04446 [525-553]		0	3319.56	0.865	0.761	0.996	0.970193	0.823809	1	41.69	37.02	28.4	125.6	84.8	89.6	31.52	28.29	18.41		High	High	High	High	High	High	High	High	High	6.934e-06	2.193e-12	4.71	148.69
FALSE	High	[R].LITHGLGGEGYLNFMGNEFGHPEWLDFPR.[K]		FALSE	1.43289e-11	4.15075e-05	1	2	12	Q04446	Q04446 [525-553]		0	3303.57	1.504	1.204	1.053	0.234801	0.951993	0.998611	110.45	44.61	85.03	73.4	110.4	116.2	40.3	87.7	50.32		High	High	High	High	High	High	High	High	High	6.934e-06	8.493e-13	4.82	155.79
FALSE	High	[R].ILTGHTQSVTCLR.[W]	1xCarbamidomethyl [C11]	FALSE	9.1321e-05	4.15075e-05	1	3	4	Q9NVX2	Q9NVX2 [241-253]		0	1485.78	1.182	0.766	0.648	0.909858	0.872176	0.666169	64.27	57.3	64.23	101.8	120.3	78	42.33	47.82	5		Peak Found	High	High	Peak Found	High	High	Peak Found	Peak Found	High	6.934e-06	1.373e-05	2.94	55.67
FALSE	High	[R].IITGGAPELAVEGNGPVESNAVLTK.[A]		FALSE	9.21497e-06	4.15075e-05	1	3	7	Q12996	Q12996 [658-682]		0	2436.3	1.951	1.473	0.709	0.0193916	0.725641	0.799667	53.32	48.12	20.97	61.9	137	101	56.77	25.15	19.7		Peak Found	Peak Found	High	High	High	High	High	High	High	6.934e-06	1.182e-06	1.84	113.6
FALSE	High	[K].LLTGELLPTDGMIR.[K]	1xOxidation [M12]	FALSE	7.69619e-05	4.15075e-05	1	1	18	Q9UG63	Q9UG63 [442-455]		0	1544.84	0.975	1.763	2.276	0.999995	0.283631	0.0407954	52.7	24.17	29.51	89.1	64.1	146.9	25.83	47.25	12.57		High	High	High	High	High	High	High	High	High	6.934e-06	1.138e-05	2.2	118.74
FALSE	High	[R].ILTEAEIDAHLVALAERD.[-]		FALSE	2.6125e-06	4.15075e-05	1	3	11	P60900	P60900 [229-246]		1	1979.04	0.867	0.844	0.932	0.999995	0.96226	0.99211	59.11	29.84	46.92	130.2	80.7	89.2	25.17	45.54	32.08		High	High	High	High	High	High	High	High	High	6.934e-06	3.117e-07	2.88	136.75
FALSE	High	[R].ILTDYGFEGHPFR.[K]		FALSE	2.1508e-06	4.15075e-05	1	1	42	O75489	O75489 [187-199]		0	1551.76	0.813	0.886	1.02	0.656197	0.961124	1	18.54	49.26	48.92	114.7	90.3	94.9	7.97	14.13	47.54		High	High	High	High	High	High	High	High	High	6.934e-06	2.531e-07	3.45	99.08
FALSE	High	[K].IITDVIGNPEEER.[R]		FALSE	2.52252e-05	4.15075e-05	1	4	3	Q92925	Q92925 [481-493]		0	1484.76	0.563	1.139	1.546	0.114167	0.994584	0.631955	26.84	40.98	49.15	126.6	67.2	106.2	38.33	13.13	47.85		High	High	Peak Found	Peak Found	Peak Found	Peak Found	High	Peak Found	High	6.934e-06	3.451e-06	2.93	87.59
FALSE	High	[K].LITDLQDQNQK.[M]		FALSE	6.8191e-05	4.15075e-05	1	1	12	P33176	P33176 [729-739]		0	1315.69	1.049	0.907	0.881	0.999995	0.970955	0.960047	16.52	4.68	16.6	100.9	105.8	93.3	3.86	17.01	4.54		High	High	High	High	High	High	High	High	High	6.934e-06	9.966e-06	2.84	53.4
FALSE	High	[R].LLTDILGIEDYNGDMDFK.[I]		FALSE	4.0266e-05	4.15075e-05	1	1	6	Q8TCS8	Q8TCS8 [529-546]		0	2071.99	1.138	1.748	1.469	0.999995	0.452978	0.77753	39.12	28.98	35.69	77.3	88	134.7	9.13	40.3	27.2		Peak Found	High	High	High	High	High	Peak Found	High	High	6.934e-06	5.673e-06	2.94	153.64
FALSE	High	[R].LLTAHELPLDAHVLEPDEDLQR.[L]		FALSE	4.35431e-06	4.15075e-05	1	2	9	Q8WUQ7	Q8WUQ7 [563-584]		0	2524.3	0.837	0.722	0.778	0.991838	0.869368	0.952821	27.78	39.12	24.17	126.2	94.8	79	27.22	11.29	24.35		High	High	High	High	Peak Found	High	High	High	High	6.934e-06	5.351e-07	2.41	119.6
FALSE	High	[R].IITAESGKPLK.[E]		FALSE	7.121e-05	4.15075e-05	1	3	6	P51649	P51649 [141-151]		0	1156.69	0.932	0.672	0.699	0.999995	0.889333	0.942185	55.99	102.71	99.53	50.4	46.9	202.7	162.64	164.95	137.48		High	Peak Found	Peak Found	High	Peak Found	Peak Found	High	Peak Found	High	6.934e-06	1.048e-05	3.27	37.7
FALSE	High	[K].LITAADTTAEQR.[R]		FALSE	7.27661e-05	4.15075e-05	1	2	13	Q9NPF5	Q9NPF5 [271-282]		0	1289.67	1.186	1.033	0.875	0.948407	0.999914	0.979468	10.45	21.08	14.13	89.3	109	101.7	16.18	10.94	14.3		High	High	High	High	High	High	High	High	High	6.934e-06	1.071e-05	2.83	43.77
FALSE	High	[R].ILSYDTVVQTTGDSWHIPYDEDLVER.[C]		FALSE	4.32206e-05	4.15075e-05	1	1	7	O15091	O15091 [542-567]		0	3051.46	100		0.01	2.47836e-16		3.42324e-16					300						High	High	High	High	Not Found	High	High	High	High	6.934e-06	6.131e-06	2.61	144.83
FALSE	High	[K].LLSYASYCIEHGDLELAAK.[F]	1xCarbamidomethyl [C8]	FALSE	3.23069e-07	4.15075e-05	2	5	12	C9J406; Q16891	C9J406 [591-609]; Q16891 [690-708]		0	2153.06	1.064	0.74	0.78	0.999995	0.696723	0.905523	59.11	78	39.82	107	113.8	79.2	63.48	34.1	16.74	Shared	Peak Found	Peak Found	High	High	High	High	High	High	High	6.934e-06	3.418e-08	3.43	115.09
FALSE	High	[K].IISYAQGFMLLR.[Q]		FALSE	0.000113653	4.15075e-05	1	2	2	P52209	P52209 [332-343]		0	1411.78	100	100	2.536	2.47836e-16	2.96777e-16	0.0325677			18.28		84.8	215.2		17.31			Not Found	Not Found	Not Found	Not Found	High	Peak Found	Not Found	High	High	6.934e-06	1.739e-05	2.76	143.88
FALSE	High	[K].LISWYDNEFGYSNR.[V]		FALSE	3.01925e-06	4.15075e-05	1	2	914	P04406	P04406 [310-323]		0	1763.8	1.006	1.135	1.265	0.999995	0.93161	0.757856	14.01	31.98	28.52	96	96.6	107.3	7.49	21.07	30.26		High	High	High	High	High	High	High	High	High	6.934e-06	3.638e-07	3.48	120.73
FALSE	High	[R].ILSVQGTEPLVLFK.[E]		FALSE	0.000116528	4.15075e-05	1	2	16	Q9H8H0	Q9H8H0 [112-125]		0	1543.91	1.215	1.398	1.102	0.919656	0.836197	0.994048	39.05	47.06	9.11	81.8	103.8	114.4	34.56	20.73	1.11		High	High	High	High	High	High	High	High	High	6.934e-06	1.787e-05	2.6	143.4
FALSE	High	[R].IISVNSVDLR.[A]		FALSE	8.45784e-05	4.15075e-05	1	22	26	A0A590UJ08	A0A590UJ08 [461-470]		0	1115.64	1.385	1.213	0.888	0.255354	0.938234	0.948523	22.16	13.5	12.19	84.8	114.2	101.1	20.12	12.88	6.78		High	High	High	High	High	High	High	High	High	6.934e-06	1.26e-05	2.33	88.82
FALSE	High	[K].IISVNEDVTLR.[S]		FALSE	7.40338e-05	4.15075e-05	1	2	26	Q96BW9	Q96BW9 [140-150]		0	1258.7	0.983	1.231	1.15	0.999995	0.929034	0.986785	6.81	15.41	16.62	96.3	94.6	109.1	13.2	1.48	15.87		High	High	High	High	High	High	High	High	High	6.934e-06	1.092e-05	2	88.21
FALSE	High	[K].LISVETDIVVDHYKEEK.[F]		FALSE	1.45764e-06	4.15075e-05	1	2	21	Q12931	Q12931 [547-563]		1	2017.05	1.21	0.985	0.966	0.608924	0.999914	0.998611	28.06	28.01	8.01	100.5	100.6	98.9	22.53	28.33	3.93		High	High	High	High	High	High	High	High	High	6.934e-06	1.677e-07	3.17	93.53
FALSE	High	[K].LISVDTEHSNIYLQNGPDR.[I]		FALSE	2.22922e-07	4.15075e-05	1	2	5	P00450	P00450 [44-62]		0	2171.07	1.371	1.151	0.752	0.477304	0.983126	0.819771	47.2	10.3	23.15	81.5	124.8	93.8	44.66	18.15	3.81		Peak Found	High	High	High	High	Peak Found	Peak Found	Peak Found	High	6.934e-06	2.306e-08	3.84	89.51
FALSE	High	[R].LLSTSPALQGTPASR.[G]		FALSE	9.05019e-06	4.15075e-05	1	1	7	Q9UBB6	Q9UBB6 [579-593]		0	1498.82	1.074	0.96	0.894	0.999995	0.994584	0.987827	28.62	23.98	10.95	98.9	106.2	94.9	24.8	11.96	1.38		Peak Found	High	High	High	High	High	High	High	High	6.934e-06	1.163e-06	2.32	73.21
FALSE	High	[K].LLSTHSDEVTDSINWASGEDDHVVAR.[A]		FALSE	7.02572e-09	4.15075e-05	1	1	7	Q92968	Q92968 [253-278]		0	2853.33	1.239	1.002	0.841	0.834764	0.998948	0.976332	23.55	7.35	23.15	91.4	113.3	95.3	5.82	20.91	6.74		High	High	High	Peak Found	High	High	High	High	High	6.934e-06	5.949e-10	3.7	101.51
FALSE	High	[R].LLSTCGLVQSVELQEKPDLAESPK.[E]	1xCarbamidomethyl [C5]	FALSE	1.30964e-05	4.15075e-05	1	1	3	Q9Y3A4	Q9Y3A4 [78-101]		0	2641.38	1.132	1.018	0.989	0.997142	0.999914	1	8.09	27.41	18.11	90.6	105.5	103.9	20.88	2.8	17.1		High	Peak Found	Peak Found	High	Peak Found	High	Peak Found	Peak Found	High	6.934e-06	1.715e-06	1.22	122.62
FALSE	High	[K].IISSNQELIYEGR.[R]		FALSE	8.15808e-06	4.15075e-05	1	9	9	A0A494C045	A0A494C045 [345-357]		0	1521.79	1.118	1.096	0.972	0.998056	0.99466	0.998862	9.45	4.65	4.81	93.9	104.9	101.2	7.31	11.4	2.25		High	High	High	High	High	High	High	High	High	6.934e-06	1.038e-06	2.56	78.65
FALSE	High	[R].IISSIEQKEENKGGEDK.[L]		FALSE	2.75846e-05	4.15075e-05	1	4	7	P62258	P62258 [62-78]		2	1903.96	28.46	1.136	0.099	2.47836e-16	0.992131	3.42324e-16	132.8	103.7	141.41	6.7	272.3	20.9	148.19	39.15	116.67		Peak Found	Peak Found	High	High	High	High	Peak Found	High	High	6.934e-06	3.79e-06	2.57	31.1
FALSE	High	[R].IISSIEQKEENK.[G]		FALSE	2.80818e-05	4.15075e-05	1	4	36	P62258	P62258 [62-73]		1	1417.75	4.548	0.947	0.199	2.47836e-16	0.99466	2.23181e-12	93.84	56	45.13	44.8	212.8	42.4	101.67	43.56	19.65		High	High	High	High	High	High	High	High	High	6.934e-06	3.858e-06	3.56	35.06
FALSE	High	[R].LLSSFDFFLTDAR.[I]		FALSE	2.88443e-05	4.15075e-05	1	5	30	O76021	O76021 [148-160]		0	1531.78	0.974	1.065	1.148	0.999995	0.995746	0.990677	52.5	45.69	43.52	100.5	97.9	101.6	36.94	12.76	43.68		High	High	High	High	High	High	High	High	High	6.934e-06	3.975e-06	2.6	155.26
FALSE	High	[R].LISGEEHFSSK.[K]		FALSE	4.76291e-05	4.15075e-05	1	3	11	Q9BTE7	Q9BTE7 [39-49]		0	1233.61	0.965	0.784	0.796	0.999995	0.873033	0.96285	12.92	56.49	58.16	114.3	101.5	84.2	11.25	13.44	55.35		High	High	High	High	High	High	High	High	High	6.934e-06	6.794e-06	3.1	40
FALSE	High	[R].LLQAVTDLGWSRPTLIQEK.[A]		FALSE	1.98927e-05	4.15075e-05	1	4	11	Q9NY93	Q9NY93 [18-36]		0	2168.21	2.117	1.286	0.735	0.00221408	0.942377	0.880005	65.42	61.07	51.21	65.4	138.5	96	58.04	17.22	50.36		High	Peak Found	High	High	High	High	High	High	High	6.934e-06	2.676e-06	3.08	130.86
FALSE	High	[R].LISETTSVCKPEQVAK.[Q]	1xCarbamidomethyl [C9]	FALSE	1.10111e-06	4.15075e-05	1	2	14	K7ERC8	K7ERC8 [237-252]		0	1789.94	0.931	0.744	0.873	0.999995	0.762743	0.972848	31.27	38.78	35.08	110.8	105.9	83.4	22.3	14.01	36.18		High	High	High	High	High	High	High	High	High	6.934e-06	1.246e-07	2.78	53.89
FALSE	High	[K].LLSEIEFLVNHMDLAK.[G]		FALSE	3.52469e-05	4.15075e-05	1	1	3	Q9NV70	Q9NV70 [269-284]		0	1871.99	1.422	1.024	0.786	0.519692	0.999914	0.949554	51.98	35	64.25	83.4	132.3	84.3	17.54	40.42	32.91		Peak Found	Peak Found	Peak Found	Peak Found	High	High	Peak Found	Peak Found	High	6.934e-06	4.914e-06	2.49	159.49
FALSE	High	[K].LIQPDHPQISQQVAASLEK.[N]		FALSE	4.70033e-05	4.15075e-05	1	1	10	Q5GLZ8	Q5GLZ8 [470-488]		0	2102.12	1.11	0.855	0.783	0.999995	0.968299	0.949554	35.21	44.52	45.24	98.8	109.7	91.5	12.61	34.97	43.75		High	High	High	High	High	High	High	High	High	6.934e-06	6.683e-06	2.84	93.11
FALSE	High	[R].LLQPDFQPVCASQLYPR.[H]	1xCarbamidomethyl [C10]	FALSE	8.42176e-05	4.15075e-05	1	1	13	Q9UJW0	Q9UJW0 [249-265]		0	2032.03	0.931	1.097	1.286	0.999995	0.994584	0.938874	28.52	39.61	31.68	94.5	100.8	104.6	16.98	25.98	36.2		High	High	High	High	High	High	Peak Found	High	High	6.934e-06	1.256e-05	2.93	128.12
FALSE	High	[K].LIQNNHYAMEDVATRR.[D]		FALSE	0.000116044	4.15075e-05	2	3	1	A0A0D9SF54; Q13813	A0A0D9SF54 [533-548]; Q13813 [533-548]		1	1930.96	3.667	1.434	0.391	7.47858e-06	0.919573	0.019307	86.47	0	86.47	49.2	180.3	70.5		71.25		Shared	Not Found	Not Found	Peak Found	Not Found	High	Peak Found	Not Found	Peak Found	High	6.934e-06	1.78e-05	2.69	57
FALSE	High	[K].LIQNLDANHDGR.[I]		FALSE	1.24418e-06	4.15075e-05	1	1	21	Q96FQ6	Q96FQ6 [62-73]		0	1365.69	0.938	0.833	0.886	0.999995	0.91302	0.981521	16.37	32.88	34.67	114.5	96.7	88.9	9.57	9.61	33.34		High	High	High	High	High	High	High	High	High	6.934e-06	1.421e-07	4.26	40.82
FALSE	High	[R].ILQMEEEYIQQLCEDIIQLKPDVVITEK.[G]	1xCarbamidomethyl [C13]; 1xOxidation [M4]	FALSE	1.73104e-06	4.15075e-05	1	2	5	P49368	P49368 [267-294]		0	3433.75																No Quan Values	Not Found	High	High	High	High	High	Not Found	Not Found	High	6.934e-06	2.012e-07	4.07
FALSE	High	[K].LLQLPSTTIENISVSVHQPQPK.[H]		FALSE	9.85522e-05	4.15075e-05	1	1	9	Q5T6F2	Q5T6F2 [480-501]		0	2429.34	1.05	1.272	1.247	0.999995	0.951628	0.970191	17.75	17.74	13	90.3	94.9	114.9	16.34	12.35	6.49		High	High	High	High	High	High	High	High	High	6.934e-06	1.492e-05	2.93	128.53
FALSE	High	[R].LLQIIDRDGEEEEEEEEPLDESSVK.[K]		FALSE	2.76804e-08	4.15075e-05	1	3	8	Q8WYA6	Q8WYA6 [59-83]		1	2930.36	0.525	0.746	1.294	0.0512178	0.82152	0.946739	39.8	68.48	61.38	136	66.7	97.3	34.25	28.1	63.43		High	High	High	High	High	High	High	High	High	6.934e-06	2.539e-09	4.64	103.08
FALSE	High	[R].ILQLCMGNHELYMR.[R]	1xCarbamidomethyl [C5]	FALSE	2.10271e-06	4.15075e-05	1	2	4	P15311	P15311 [280-293]		0	1777.85	2.379	1.991	0.683	0.00895263	0.217834	0.802921	11.68	31.65	35.17	60.8	142.1	97	28.24	5.82	33.94		Peak Found	Peak Found	Peak Found	Not Found	High	High	High	High	High	6.934e-06	2.48e-07	2.51	110.92
FALSE	High	[R].IIQHCSNYSTQELLR.[F]	1xCarbamidomethyl [C5]	FALSE	2.25031e-06	4.15075e-05	1	1	11	O00429	O00429 [442-456]		0	1861.92	1.287	1.004	0.852	0.571234	0.999914	0.973246	38.92	44.73	34.87	94	121	85	42.66	26.5	35.55		High	High	High	High	High	High	High	High	High	6.934e-06	2.654e-07	3.73	69.01
FALSE	High	[K].LIQHANVQAHSSLIR.[N]		FALSE	8.96891e-06	4.15075e-05	1	3	13	Q15833	Q15833 [425-439]		0	1686.94	1.239	0.916	0.763	0.617179	0.994396	0.830879	20.16	11.49	19.45	101.8	109	89.2	10.39	15.96	10.19		High	High	High	High	High	High	High	High	High	6.934e-06	1.148e-06	2.73	51.03
FALSE	High	[R].LLQGRPPLDFYPPGVHPSGLVPR.[E]		FALSE	4.76291e-05	4.15075e-05	1	1	13	P48634	P48634 [734-756]		0	2512.38	1.154	0.99	0.877	0.994895	0.994584	0.983618	33.57	42.51	28.78	85.7	114.2	100.1	39.01	19.76	26.94		High	High	High	High	High	High	High	High	High	6.934e-06	6.804e-06	2.28	126.78
FALSE	High	[K].IIQGQGVDEPLSETGFK.[Q]		FALSE	9.85994e-06	4.15075e-05	1	1	9	Q9NQ88	Q9NQ88 [21-37]		0	1817.93	1.094	1.106	0.993	0.999995	0.989866	0.998969	7.23	4.35	1.37	93.2	103.8	103	8.93	2.99	0.65		High	High	High	High	High	High	High	High	High	6.934e-06	1.269e-06	2.96	94.23
FALSE	High	[K].ILQEYITQEGHK.[L]		FALSE	0.000101502	4.15075e-05	1	5	37	Q9BXS5	Q9BXS5 [130-141]		0	1458.76	1.115	0.887	0.806	0.923956	0.964429	0.867493	16.82	16.92	10.62	105.8	106.2	87.9	12.7	9.64	10.37		High	High	High	High	High	High	High	High	High	6.934e-06	1.539e-05	2.63	62.5
FALSE	High	[K].LLQPPAPIMPLDTNWPLLTVSK.[G]	1xOxidation [M9]	FALSE	4.41375e-06	4.15075e-05	1	6	36	P53621	P53621 [794-815]		0	2460.36	1.008	0.553	0.588	0.999995	0.0731845	0.22733	28.75	28.18	32.21	112.1	113	75	30.36	37.05	31.69		High	High	High	High	High	High	High	High	High	6.934e-06	5.423e-07	2.34	160.34
FALSE	High	[K].LIQEWNSVDLR.[T]		FALSE	4.11676e-05	4.15075e-05	1	1	11	Q9Y223	Q9Y223 [491-501]		0	1372.72	1.03	1.205	1.162	0.999995	0.975896	0.989066	9.91	1.33	10.63	93	95.8	111.3	1.11	9.98	1.1		High	High	High	High	High	High	High	High	High	6.934e-06	5.815e-06	2.29	101.48
FALSE	High	[R].LLQEQHQLSSR.[R]		FALSE	0.000119968	4.15075e-05	1	3	7	A0A0A0MTC1	A0A0A0MTC1 [4698-4708]		0	1338.71	0.82	0.334	0.41	0.953178	0.00697901	0.0713556	18.13	196.43	195.1	125.2	110.4	64.4	59.88	58.03	128.35		High	High	High	High	High	High	High	Peak Found	High	6.934e-06	1.844e-05	2.54	34.92
FALSE	High	[K].LLQELSHPNIIGLLDAFGHK.[S]		FALSE	0.000107645	4.15075e-05	1	2	10	P50613	P50613 [65-84]		0	2215.22	0.991	0.933	0.942	0.999995	0.994584	0.995822	19.35	10.95	18.46	102.6	101.7	95.7	10.52	16.68	4.44		High	High	High	High	High	High	High	High	High	6.934e-06	1.637e-05	1.27	155.28
FALSE	High	[R].LLQEHSGIFGFSVSHTTR.[N]		FALSE	0.000124528	4.15075e-05	1	5	1	Q16774	Q16774 [24-41]		0	2016.03	1.356	1.127	0.831	0.57383	0.992131	0.963129	54.49	45.76	24.1	85	119.2	95.8	47.94	26.03	21.7		Peak Found	Peak Found	Not Found	High	Peak Found	Peak Found	Peak Found	Peak Found	High	6.934e-06	1.922e-05	1.89	97.84
FALSE	High	[R].ILQEDPTNTAAR.[K]		FALSE	1.06934e-05	4.15075e-05	1	2	10	Q15006	Q15006 [113-124]		0	1328.68	1.102	0.865	0.804	0.96501	0.96513	0.911325	18.05	14.37	11.14	101.1	111.6	87.4	13.97	9.63	6.07		Peak Found	High	High	High	High	High	High	High	High	6.934e-06	1.388e-06	2.22	42.17
FALSE	High	[R].ILQEAQNLMALTNVDTPLK.[G]		FALSE	2.3974e-06	4.15075e-05	1	1	9	Q99459	Q99459 [362-380]		0	2112.14	0.935	1.265	1.209	0.999995	0.96382	0.979392	34.69	19.66	29.54	87.3	100.6	112	23.41	26.22	15.68		High	High	High	High	High	High	High	High	High	6.934e-06	2.841e-07	3.63	145.48
FALSE	High	[R].LLQEALEAEER.[GD-]		FALSE	8.42176e-05	4.15075e-05	1	8	10	Q96JY6	Q96JY6 [244-254]		0	1300.67	1.079	1.346	1.208	0.999995	0.907751	0.983034	7.83	2.94	7.84	86.7	96.6	116.7	23.45	20.21	0.78		High	High	High	High	High	High	High	High	High	6.934e-06	1.254e-05	2.64	79.09
FALSE	High	[K].ILQDVADEEIAALPR.[D]		FALSE	7.45386e-06	4.15075e-05	1	1	9	O60783	O60783 [66-80]		0	1652.89	1.133	0.999	0.544	0.948936	0.999691	0.259106	59.48	103.15	92.51	130.4	107.3	62.3	72.7	26.67	88.86		High	Peak Found	High	Peak Found	High	High	High	High	High	6.934e-06	9.432e-07	2.58	119.69
FALSE	High	[R].LLQDSVDFSLADAINTEFKNTR.[T]		FALSE	6.44689e-09	4.15075e-05	1	4	8	P08670	P08670 [79-100]		1	2497.26	4.857	2.187	0.398	1.08353e-14	0.0223933	0.00799534	57.69	25.08	66.53	34.5	189.9	75.6	30.14	57.9			High	High	High	High	High	High	Not Found	High	High	6.934e-06	5.441e-10	5.21	148.71
FALSE	High	[R].LLQDSVDFSLADAINTEFK.[N]		FALSE	9.87219e-08	4.15075e-05	1	4	183	P08670	P08670 [79-97]		0	2126.07	0.856	0.928	1.07	0.809921	0.994396	0.991652	15.27	24.62	22.05	110	94.1	95.9	15.82	11.63	21.82		High	High	High	High	High	High	High	High	High	6.934e-06	9.757e-09	3.95	153.64
FALSE	High	[K].LLQDSGAPDGTLNIIHGQHEAVNFICDHPDIK.[A]	1xCarbamidomethyl [C26]	FALSE	6.84108e-06	4.15075e-05	1	1	3	Q02252	Q02252 [224-255]		0	3524.72	0.42	0.11	0.262	0.000227378	1.96298e-14	0.00317544	26.98	30.49	25.44	196	82.4	21.6		25.32	28.49		Not Found	Not Found	High	Not Found	High	High	Peak Found	Peak Found	High	6.934e-06	8.639e-07	2.91	121.18
FALSE	High	[K].LIQDQQEQIQHLK.[S]		FALSE	3.71767e-05	4.15075e-05	1	3	7	Q92878	Q92878 [852-864]		0	1620.87	0.977	0.762	0.736	0.999995	0.749701	0.763982	27.17	23.58	19.75	110.2	107.6	82.2	26.6	15.4	19.36		High	Peak Found	High	High	High	High	High	Peak Found	High	6.934e-06	5.22e-06	3.06	56.57
FALSE	High	[K].LLQDQGLNIPSVVNFQIISTYK.[H]		FALSE	1.33344e-05	4.15075e-05	1	1	14	Q96H79	Q96H79 [221-242]		0	2490.36	1.091	0.787	0.822	0.980484	0.849774	0.941738	51.96	44	37.29	104.2	113.7	82	45.79	27.03	24.42		High	High	High	High	High	Peak Found	High	High	High	6.934e-06	1.752e-06	3.62	158.3
FALSE	High	[R].LLQDHPWLLSQNLVVKPDQLIK.[R]		FALSE	6.61928e-10	4.15075e-05	1	2	54	P53396	P53396 [43-64]		0	2597.48	1.058	1.265	1.222	0.999995	0.820103	0.95164	49	15.12	53.9	89.5	94.7	115.8	14.61	44.5	7.39		High	High	High	High	High	High	High	High	High	6.934e-06	4.898e-11	5.62	143.95
FALSE	High	[R].IIQEVEENPDLR.[K]		FALSE	2.83338e-05	4.15075e-05	1	1	8	P07199	P07199 [16-27]		0	1454.75	0.849	0.917	1.098	0.969656	0.990116	0.997589	5.81	6.36	6.68	107.8	91.5	100.7	6.62	8.41	3.1		High	High	High	High	Peak Found	Peak Found	High	High	High	6.934e-06	3.894e-06	2.82	69.41
FALSE	High	[R].ILQQAGFIQFAQLQFLEAK.[E]		FALSE	4.0088e-05	4.15075e-05	1	1	9	Q8WUH2	Q8WUH2 [352-370]		0	2193.21	0.903	0.616	0.727	0.999995	0.558592	0.894437	30.24	16.14	10.96	126.7	99	74.3	38.15	10.22	7.3		High	High	High	High	High	High	High	High	High	6.934e-06	5.641e-06	2.3	160.66
FALSE	High	[K].IIQQAGQVWFPDSAFK.[T]		FALSE	3.97343e-05	4.15075e-05	1	2	3	Q13085	Q13085 [2010-2025]		0	1834.95	0.01	1.597	100	2.47836e-16	0.694381	3.42324e-16		25.83		115.5		184.5	24.27				High	High	Not Found	Not Found	Not Found	Not Found	High	Not Found	High	6.934e-06	5.591e-06	2.68	131.27
FALSE	High	[K].LIQQFLTLRPDQQLHIFNTLR.[S]		FALSE	1.12566e-07	4.15075e-05	1	1	22	O95674	O95674 [409-429]		0	2594.46	1.777	1.406	0.71	0.00168645	0.575457	0.720925	25.64	41.29	39.89	72.6	129	98.4	21.73	9.98	39.25		High	High	High	High	High	High	High	High	High	6.934e-06	1.118e-08	4.29	149.32
FALSE	High	[K].LLSELDQQSTEMPR.[T]		FALSE	3.99108e-05	4.15075e-05	1	3	3	O95793	O95793 [552-565]		0	1646.81	1.217	1.25	1.005	0.947646	0.972216	1	44.25	31.64	42.81	85.9	106.8	107.3	22.85	39.62	1.49		High	Peak Found	Peak Found	Not Found	Peak Found	High	High	Peak Found	High	6.934e-06	5.626e-06	3.04	86.94
FALSE	High	[K].LLSEHENVLAEFSSGQVAVPQDSDGGGWMEISHTFTDYGPGVR.[F]	1xOxidation [M29]	FALSE	5.21569e-08	4.15075e-05	1	2	5	Q9UK22	Q9UK22 [223-265]		0	4635.14	0.509	0.01	0.01	0.0186908	2.96777e-16	3.42324e-16	13.19			198.9	101.1			12.53			Not Found	High	High	High	High	High	Not Found	Not Found	High	6.934e-06	4.966e-09	3.35	148.76
FALSE	High	[K].LLSEHENVLAEFSSGQVAVPQDSDGGGWMEISHTFTDYGPGVR.[F]		FALSE	8.20046e-08	4.15075e-05	1	2	4	Q9UK22	Q9UK22 [223-265]		0	4619.14	0.615	1.106	1.799	0.218207	0.995238	0.415231	31.01	0	31.01	110.3	67.8	122		28.95			Not Found	High	High	Peak Found	Peak Found	Not Found	High	High	High	6.934e-06	8.006e-09	4.22	152.2
FALSE	High	[R].LLSEGADVNAK.[H]		FALSE	0.000102791	4.15075e-05	2	6	10	Q9H078; F5H7A5	Q9H078 [153-163]; F5H7A5 [7-17]		0	1116.59	1.076	0.894	0.836	0.999995	0.974259	0.943268	8.18	13.2	13.6	99.3	109.3	91.4	6.26	5.3	12.91	Shared	High	Peak Found	High	High	High	High	High	High	High	6.934e-06	1.56e-05	2.15	43.36
FALSE	High	[K].LLSEEVFDFSSGQITQVK.[S]		FALSE	1.90197e-05	4.15075e-05	1	1	34	O14980	O14980 [173-190]		0	2027.03	0.968	1.095	1.146	0.999995	0.989776	0.988058	9.74	2.8	7.67	98.3	94	107.7	4.29	11.23	0.55		High	High	High	High	High	High	High	High	High	6.934e-06	2.551e-06	2.39	139.17
FALSE	High	[K].LLSDTVASDPGVLQEQLATTK.[Q]		FALSE	5.2428e-07	4.15075e-05	2	5	9	A0A590UJG2; H3BPE1	A0A590UJG2 [1907-1927]; H3BPE1 [4020-4040]		0	2186.16	1.151	1.005	0.872	0.948014	0.999914	0.980479	11.65	3.68	11.67	95.1	109.5	95.4	10.74	16.27	1.78	Shared	High	High	High	High	High	High	High	High	High	6.934e-06	5.703e-08	2.82	116.32
FALSE	High	[K].LLSDTSVIQFYPSK.[F]		FALSE	4.55664e-07	4.15075e-05	1	4	5	Q7Z3J2	Q7Z3J2 [217-230]		0	1597.85	0.894	1.57	1.65	0.998469	0.621762	0.597981	36.43	43.04	25.95	94	77.1	128.9	33.38	14.71	24.06		High	Peak Found	Peak Found	High	Peak Found	Peak Found	High	High	High	6.934e-06	4.914e-08	2.09	120.96
FALSE	High	[R].LLSDSLPPSTGTFQEAQSR.[L]		FALSE	2.79519e-07	4.15075e-05	1	1	53	Q9Y490	Q9Y490 [1223-1241]		0	2034.01	1.144	1.012	0.88	0.979342	0.999691	0.980479	22.88	38.77	31.15	92.3	106.6	101.1	38.04	30.73	20.42		High	High	High	High	High	High	High	High	High	6.934e-06	2.923e-08	2.57	97.8
FALSE	High	[K].LLSDPNYGVHLPAVK.[L]		FALSE	1.04765e-06	4.15075e-05	1	1	51	Q9BTV4	Q9BTV4 [100-114]		0	1622.89	1.019	0.931	0.94	0.999995	0.992131	0.992866	10.39	10.96	12	97.7	106	96.3	8.73	5.43	11.04		High	High	High	High	High	High	High	High	High	6.934e-06	1.185e-07	3.1	101.85
FALSE	High	[K].LLSDFLDSEVSELR.[T]		FALSE	4.21871e-06	4.15075e-05	1	1	11	Q9BPX3	Q9BPX3 [695-708]		0	1622.83	0.922	0.879	0.929	0.999995	0.974259	0.997296	7.28	46.46	47.64	110.4	101.5	88	12.28	9.52	46.88		High	High	High	High	High	High	High	High	High	6.934e-06	5.176e-07	2.61	146.43
FALSE	High	[R].LLSDATVEKDESHAGK.[V]		FALSE	5.68459e-06	4.15075e-05	1	1	6	Q14320	Q14320 [290-305]		1	1699.85	0.701	1.019	1.166	0.180311	0.999691	0.981054	52.96	46.86	53.66	118	77.9	104.1	17.57	41.13	48.5		Peak Found	High	High	High	High	Peak Found	Peak Found	High	High	6.934e-06	7.094e-07	3.35	38.57
FALSE	High	[K].LLSALCPEEPPVHSSAQIVSK.[H]	1xCarbamidomethyl [C6]	FALSE	1.44594e-05	4.15075e-05	1	2	8	Q9NR50	Q9NR50 [329-349]		0	2262.18	0.908	0.944	0.994	0.999995	0.994584	1	19.84	17.42	24.35	103.1	102.5	94.5	18.4	19.08	14.36		High	High	High	High	High	High	High	High	High	6.934e-06	1.907e-06	2.8	97.78
FALSE	High	[K].LLSAEFLEQHYDR.[F]		FALSE	6.59834e-06	4.15075e-05	1	1	15	Q9Y376	Q9Y376 [197-209]		0	1620.8	0.928	1.02	1.108	0.999995	0.999914	0.992866	10.19	22.46	22.34	98.8	93.4	107.8	12.58	12.94	20.26		High	High	High	High	High	High	High	High	High	6.934e-06	8.304e-07	3.13	103.27
FALSE	High	[K].IISAASEGGANVFTVSYFK.[N]		FALSE	2.35871e-05	4.15075e-05	1	1	12	P14868	P14868 [223-241]		0	1961	1.281	1.174	0.913	0.442375	0.964429	0.987827	35.59	20.17	26.78	82.3	113.9	103.8	17.28	27.99	13.33		High	High	Peak Found	High	High	High	High	High	High	6.934e-06	3.206e-06	2.78	131.56
FALSE	High	[R].LLREELQLLQEQGSYVGEVVR.[A]		FALSE	1.86014e-07	4.15075e-05	1	6	16	P62195	P62195 [58-78]		1	2458.33	2.024	1.301	0.681	0.00391441	0.907391	0.602326	46.82	58.93	62.07	56.9	151.6	91.5	45.19	33.19	60.27		High	High	High	High	High	High	High	High	High	6.934e-06	1.901e-08	5.28	142.38
FALSE	High	[R].LLQYSDALEHLLTTGQGVVLER.[S]		FALSE	1.48349e-07	4.15075e-05	1	5	6	O95299	O95299 [140-161]		0	2455.32	0.917	0.757	0.864	0.999995	0.823564	0.958396	33.79	24.1	15.84	112.2	102.9	84.9	25.8	15.09	13.4		Peak Found	Peak Found	High	High	High	High	High	Peak Found	High	6.934e-06	1.497e-08	4.55	154.65
FALSE	High	[R].LLQVVEEPQALAAFLR.[D]		FALSE	1.00848e-05	4.15075e-05	1	2	14	Q9BQ67	Q9BQ67 [183-198]		0	1797.03	0.957	0.696	0.724	0.999995	0.52146	0.779491	22.55	13.67	16.94	116.2	104.3	79.5	12.31	16.7	12.76		High	High	High	High	High	High	High	High	High	6.934e-06	1.302e-06	2.75	157.85
FALSE	High	[K].LLQVASPFLEPHLVR.[M]		FALSE	1.11615e-06	4.15075e-05	1	2	35	O75694	O75694 [1052-1066]		0	1719	0.946	1.186	1.315	0.999995	0.964734	0.866487	38.93	38.1	30.39	86	98.8	115.3	32.53	24.87	31.82		High	High	High	High	High	High	High	High	High	6.934e-06	1.264e-07	3.61	132.45
FALSE	High	[K].LLQTDDEEEAGLLELLK.[S]		FALSE	2.15653e-05	4.15075e-05	1	1	6	P55060	P55060 [252-268]		0	1929.01	1.054	1.153	1.035	0.999995	0.961124	1	13.02	4.33	10.04	91.8	102.3	105.9	12.58	7.7	0.71		High	High	Peak Found	High	Peak Found	High	High	High	High	6.934e-06	2.923e-06	3.89	152.32
FALSE	High	[R].LLQTAATAAQQGGQANHPTAAVVTEK.[Q]		FALSE	8.84279e-10	4.15075e-05	1	2	9	P40763	P40763 [115-140]		0	2576.34	1.05	0.875	0.816	0.999995	0.964734	0.930815	12.43	17.18	16.11	104.9	105.4	89.6	10.42	8.84	15.9		High	High	High	High	High	High	High	High	High	6.934e-06	6.638e-11	4.99	67.11
FALSE	High	[R].LLQSNPVLEAFGNAK.[T]		FALSE	2.43381e-05	4.15075e-05	2	4	21	O00159; I3L3Y6	O00159 [174-188]; I3L3Y6 [139-153]		0	1600.87	0.988	1.182	1.203	0.999995	0.96275	0.973246	5.31	16.23	14.54	91.9	92.6	115.4	13	13.54	8.83	Shared	High	High	High	High	High	High	High	High	High	6.934e-06	3.318e-06	4.4	127.98
FALSE	High	[K].LLQSIGQAPESISEK.[E]		FALSE	2.48888e-05	4.15075e-05	1	1	17	Q13564	Q13564 [364-378]		0	1599.86	1.027	0.997	0.982	0.999995	0.999726	0.995639	4.02	6.96	7.07	98.7	101.9	99.4	2.43	3.43	6.69		High	High	Peak Found	High	High	High	High	High	High	6.934e-06	3.389e-06	2.88	84.13
FALSE	High	[R].LIQSHPESAEDLQEK.[C]		FALSE	4.85313e-06	4.15075e-05	2	3	25	A0A0D9SF54; Q13813	A0A0D9SF54 [1279-1293]; Q13813 [1299-1313]		0	1723.85	0.889	0.773	0.928	0.958834	0.644868	0.989681	20.75	27.54	30.5	104.2	103.9	91.9	18.33	9.45	29.33	Shared	High	High	High	High	High	High	High	High	High	6.934e-06	5.997e-07	2.67	44.79
FALSE	High	[R].LLQQVSQIYQSIEFSR.[L]		FALSE	8.38199e-06	4.15075e-05	1	1	17	Q14152	Q14152 [439-454]		0	1939.03	0.906	1.088	1.247	0.999686	0.994584	0.956327	28.49	29.78	25.41	105.5	88.8	105.7	33.18	22.88	15.82		High	High	High	High	High	High	High	High	High	6.934e-06	1.069e-06	4.27	143.35
FALSE	High	[K].IIQQVLQGLDYLHTK.[C]		FALSE	0.000102791	4.15075e-05	1	2	6	H3BLV9	H3BLV9 [208-222]		0	1769	1.039	1.222	1.18	0.999995	0.976079	0.98021	20.33	31.69	38.91	88.6	92.1	119.3	27.59	36.1	17.99		High	High	Peak Found	High	Peak Found	High	High	High	High	6.934e-06	1.561e-05	2.28	133.79
FALSE	High	[R].LLQQQNLPQTGEQELESLVLK.[L]		FALSE	6.62821e-06	4.15075e-05	1	3	8	O15357	O15357 [247-267]		0	2408.3	1.041	1.042	0.981	0.999995	0.999914	0.998711	17.73	24.71	13.95	98.7	102.8	98.4	23.52	10.29	12.94		High	High	High	High	High	High	High	High	High	6.934e-06	8.348e-07	2.93	147.08
FALSE	High	[K].LLQQQNDITGLSR.[Q]		FALSE	1.31555e-05	4.15075e-05	1	2	7	Q9UPN9	Q9UPN9 [395-407]		0	1485.8	0.962	1.136	1.087	0.999995	0.994396	0.997738	26.18	38.77	50.52	108.5	104.4	87.1	35.05	45.24	49.08		High	High	High	Peak Found	High	High	High	High	High	6.934e-06	1.727e-06	2.82	74.59
FALSE	High	[K].LIQQQLVLLLHAHK.[C]		FALSE	0.000101502	4.15075e-05	2	3	10	Q09472; Q92793	Q09472 [337-350]; Q92793 [353-366]		0	1654.02	1.061	1.315	1.254	0.999995	0.945198	0.970304	29.81	17.63	33.24	91.3	96.9	111.7	11.49	28.06	17.92	Shared	High	High	Peak Found	High	High	High	High	High	High	6.934e-06	1.539e-05	2.4	118.48
FALSE	High	[K].ILQQGTEFDTLAETVLADR.[F]		FALSE	1.91912e-05	4.15075e-05	1	5	3	P21359	P21359 [1186-1204]		0	2120.09	0.556	1.008	1.818	0.105035	0.998948	0.439505	17.37	14.98	7.79	120.6	63.7	115.7	28.2	7.82	7.52		High	High	Peak Found	Peak Found	Not Found	High	Peak Found	Peak Found	High	6.934e-06	2.572e-06	2.99	150.98
FALSE	High	[K].ILSENFGSIHVYFGDPVSLR.[S]		FALSE	7.49555e-07	4.15075e-05	1	2	18	O15228	O15228 [316-335]		0	2250.16	0.713	1.406	1.826	0.510042	0.854532	0.556054	47.26	40.41	41.37	94.4	72.8	132.8	37.35	33.51	9.81		High	High	High	High	High	High	High	High	High	6.934e-06	8.332e-08	3.81	145.9
FALSE	High	[K].LLLEQAANEIWESIK.[S]		FALSE	3.12556e-05	4.15075e-05	1	4	5	O95352	O95352 [103-117]		0	1756.95	1.119	0.792	0.708	0.995578	0.891118	0.716144	84.18	36.16	84.16	103	115.3	81.7	35.71	59.3	2.92		High	High	Peak Found	Peak Found	Peak Found	High	High	High	High	6.934e-06	4.333e-06	3.3	162.77
FALSE	High	[K].INNAHTIGCNAVSWAPAVVPGSLIDHPSGQKPNYIK.[R]	1xCarbamidomethyl [C9]	FALSE	4.29634e-07	4.15075e-05	1	2	5	P55735	P55735 [145-180]		0	3825.95	3.589	1.655	0.549	7.52707e-07	0.541677	0.324851	64.67	111.91	49.03	41.8	161.2	97.1	109.75	21.13	48.22		Peak Found	Peak Found	Peak Found	High	High	High	High	High	High	6.934e-06	4.615e-08	3.41	120.22
FALSE	High	[R].INNEIDQLMNQMQQIETQQR.[K]		FALSE	1.28049e-05	4.15075e-05	1	1	3	Q9UQE7	Q9UQE7 [707-726]		0	2474.18	1.105	1.589	1.114	0.999995	0.42545	0.994935	50.89	20.26	59.22	74.4	106.7	118.9	43.37	55.37	8.93		High	Peak Found	Peak Found	High	Not Found	Peak Found	High	Peak Found	High	6.934e-06	1.68e-06	4.11	148.23
FALSE	High	[R].LPTPVLLPYKPQVIR.[A]		FALSE	8.66332e-07	4.15075e-05	1	3	18	Q96T76	Q96T76 [984-998]		0	1734.07	0.811	1.025	1.306	0.87364	0.999914	0.918468	20.11	24.71	25.5	104.2	84.5	111.2	7.31	16.18	23.81		High	High	High	High	High	High	High	High	High	6.934e-06	9.712e-08	4.08	124.9
FALSE	High	[R].IPTHLFTFIQFK.[K]		FALSE	5.65341e-05	4.15075e-05	1	2	22	P10155	P10155 [121-132]		0	1491.84	1.01	1.785	1.413	0.999995	0.0407121	0.762769	28.09	38.52	48.18	91	91.9	117.1	34.58	11.75	47.95		High	High	High	High	High	High	High	High	High	6.934e-06	8.169e-06	3.22	143.25
FALSE	High	[R].LPTGYYFGASAGTGDLSDNHDIISMK.[L]	1xOxidation [M25]	FALSE	9.05204e-09	4.15075e-05	1	3	11	Q12907	Q12907 [247-272]		0	2746.27	0.98	0.948	0.971	0.999995	0.99466	0.997738	33.72	3.18	27.46	102.3	100.3	97.4	3.99	46.24	1.54		High	High	High	High	High	High	High	High	High	6.934e-06	7.766e-10	3.93	113.43
FALSE	High	[R].LPTGYYFGASAGTGDLSDNHDIISMK.[L]		FALSE	1.62886e-15	4.15075e-05	1	3	5	Q12907	Q12907 [247-272]		0	2730.27	0.996	1.431	1.406	0.999995	0.477651	0.715987	65.56	57.52	43.73	83.9	96.1	120	63.11	52.05	24.57		High	Peak Found	High	High	High	Peak Found	Peak Found	High	High	6.934e-06	5.705e-17	8.93	125.2
FALSE	High	[K].LPTGQISGPEIK.[G]		FALSE	5.73619e-06	4.15075e-05	1	1	20	Q09666	Q09666 [5513-5524]		0	1239.69	0.871	0.839	0.956	0.936787	0.879801	0.995091	12.05	6.46	11.92	111.8	97.3	90.9	5.28	12.37	5.46		High	High	High	High	High	High	High	High	High	6.934e-06	7.158e-07	3.36	74.95
FALSE	High	[K].LPTGINPLTLHIMR.[R]	1xOxidation [M13]	FALSE	1.19147e-05	4.15075e-05	1	2	11	Q5JSH3	Q5JSH3 [377-390]		0	1591.9	1.261	1.088	0.825	0.658829	0.997714	0.963808	52.86	23.54	21.57	86.1	117.2	96.7	57.08	26.78	10.34		High	High	High	High	High	High	High	High	High	6.934e-06	1.553e-06	2.4	115.64
FALSE	High	[K].LPTFGAPEQLVDLK.[Q]		FALSE	1.56706e-06	4.15075e-05	1	2	10	Q14258	Q14258 [403-416]		0	1527.84	0.882	1.132	1.29	0.94707	0.974259	0.913762	13.97	7.43	9.04	103.7	83.6	112.7	6.46	7.38	7.13		High	High	High	High	Peak Found	High	High	High	High	6.934e-06	1.815e-07	3.02	135.84
FALSE	High	[K].IPTEAPQLELK.[A]		FALSE	1.32149e-05	4.15075e-05	1	1	13	Q5VW32	Q5VW32 [335-345]		0	1238.7	1.1	0.943	0.898	0.990858	0.994584	0.985153	52.73	69.27	44.01	105.9	116.5	77.6	51.64	33.92	51.02		High	High	High	High	High	High	High	High	High	6.934e-06	1.733e-06	3.18	89.03
FALSE	High	[K].LPTDPSSDEPVFHISHIDR.[V]		FALSE	0.000101076	4.15075e-05	1	2	6	Q9NZM3	Q9NZM3 [1502-1520]		0	2162.05																No Quan Values	Not Found	Not Found	High	Not Found	High	High	High	High	High	6.934e-06	1.531e-05	2.61
FALSE	High	[R].LPTDLTACDNR.[L]	1xCarbamidomethyl [C8]	FALSE	0.000103224	4.15075e-05	1	1	15	Q96RS6	Q96RS6 [104-114]		0	1275.6	0.763	0.925	1.215	0.749801	0.990117	0.973956	12.06	28.61	23.05	113.5	91.9	94.6	18.83	19.91	25.55		High	High	High	High	High	High	High	High	High	6.934e-06	1.569e-05	2.15	57.95
FALSE	High	[R].LPTAADLLQIR.[S]		FALSE	0.000125563	4.15075e-05	1	1	8	O75110	O75110 [210-220]		0	1210.72	0.973	1.368	1.38	0.999995	0.800821	0.917674	52.46	46.52	4.54	89.8	87.4	122.8	39.33	3.4	4.25		High	High	High	Peak Found	High	High	High	High	High	6.934e-06	1.937e-05	1.68	131.66
FALSE	High	[K].LPSVPTVDSVSQDPVSNMSITER.[L]		FALSE	1.51928e-05	4.15075e-05	1	6	8	A0A494C1L5	A0A494C1L5 [1777-1799]		0	2458.21	1.12	1.423	1.292	0.999995	0.86266	0.947439	27.84	13.26	19.66	81.9	95.5	122.6	11.64	32.15	10.2		High	High	High	High	High	High	High	High	High	6.934e-06	2.009e-06	2.29	122.23
FALSE	High	[K].LPSTGEGTQFYLFENVDNAQQFK.[Q]		FALSE	2.01799e-07	4.15075e-05	1	4	15	A0A087WT44	A0A087WT44 [231-253]		0	2633.25	0.874	1.113	1.245	0.969476	0.994584	0.970304	36.75	8.49	39.15	101.3	88.5	110.2	9.38	32.71	8.13		High	High	High	High	High	High	High	High	High	6.934e-06	2.08e-08	4.61	141.45
FALSE	High	[R].LPTSALVNLSHGSR.[S]		FALSE	2.04641e-06	4.15075e-05	1	2	13	Q8IZH2	Q8IZH2 [1164-1177]		0	1451.8	1.047	1.037	0.982	0.999995	0.999914	0.998135	4.46	6.26	6.18	98.4	100.6	101	2.22	3.38	6.03		High	High	High	High	High	High	High	High	High	6.934e-06	2.409e-07	2.8	84.11
FALSE	High	[K].LPSSVFASEFEEDVGLLNK.[A]		FALSE	1.91052e-05	4.15075e-05	1	1	7	Q96GA3	Q96GA3 [109-127]		0	2081.04	0.991	1.184	1.209	0.999995	0.978783	0.981521	29.33	26.25	11.41	94.5	93.7	111.9	21.37	13.8	5.68		High	High	High	Peak Found	High	High	High	High	High	6.934e-06	2.559e-06	3.23	153.55
FALSE	High	[K].LPSSIEYSDLSR.[V]		FALSE	1.0839e-05	4.15075e-05	1	1	11	Q15386	Q15386 [219-230]		0	1366.68	0.89	0.931	1.171	0.985553	0.993858	0.986837	25.56	1.39	6.98	110	87.5	102.4	26.01	8.82	0.66		High	High	Peak Found	High	High	High	High	High	High	6.934e-06	1.405e-06	3.1	83.77
FALSE	High	[K].LPSRPADNYDNFVLPELPSVPDTLPTASAGASTSASEDIDFDDLSR.[R]		FALSE	3.71719e-07	4.15075e-05	1	2	3	P53990	P53990 [310-355]		0	4863.31	1.005	0.585	0.582	0.999995	0.519657	0.610626	71.13	73.52	4.91	115.8	116.4	67.8	62.83	4.68			Peak Found	Peak Found	Not Found	High	High	Peak Found	Not Found	High	High	6.934e-06	3.966e-08	3.45	155.94
FALSE	High	[R].LPSQYNFAMNVLGR.[V]		FALSE	1.67627e-07	4.15075e-05	1	1	15	Q8TEM1	Q8TEM1 [1233-1246]		0	1609.82	1.229	1.905	1.549	0.897779	0.162399	0.626927	55.69	61.74	38.72	72.6	89.2	138.2	47.7	29.56	4.34		High	High	Peak Found	Peak Found	High	High	High	High	High	6.934e-06	1.705e-08	2.87	131.86
FALSE	High	[R].IPSNILLPEDK.[C]		FALSE	8.67733e-05	4.15075e-05	1	2	4	Q9H081	Q9H081 [93-103]		0	1238.7	0.915	0.907	0.99	0.999995	0.992496	0.998711	23.71	22.59	22.04	106.3	97.3	96.4	20.48	20.17	6.8		High	High	Peak Found	High	Peak Found	Peak Found	Peak Found	High	High	6.934e-06	1.297e-05	1.98	97.65
FALSE	High	[R].LPSLWADNKR.[S]		FALSE	3.46256e-05	4.15075e-05	1	1	30	O75976	O75976 [1193-1202]		1	1199.65	1.131	0.906	0.889	0.969476	0.9863	0.981054	9.86	32.36	35.92	94.9	107.3	97.8	21.34	4.26	34.09		High	High	High	High	High	High	High	High	High	6.934e-06	4.826e-06	2.72	78.11
FALSE	High	[R].LPSLGAGFSQGLK.[H]		FALSE	7.25466e-06	4.15075e-05	1	3	17	Q8IZL8	Q8IZL8 [243-255]		0	1274.71	0.999	1.159	1.192	0.999995	0.961124	0.965938	17.02	22.31	21.73	93.4	93.3	113.3	18.48	10.45	20.13		High	High	High	High	High	High	High	High	High	6.934e-06	9.201e-07	3.21	108.59
FALSE	High	[K].LPSGVFSLEFQDFVNK.[C]		FALSE	3.25342e-05	4.15075e-05	1	2	15	Q02750	Q02750 [325-340]		0	1826.93	1.118	1.156	1.052	0.983912	0.980108	1	8.33	50.6	49.61	91.3	102.1	106.6	4.84	6.75	47.67		High	High	Peak Found	High	High	Peak Found	High	High	High	6.934e-06	4.51e-06	3.55	152.67
FALSE	High	[R].LPSGSGAASPTGSAVDIR.[A]	1xPhospho [S]	FALSE	7.121e-05	4.15075e-05	1	1	18	Q09666	Q09666 [208-225]	Q09666 1xPhospho [S]	0	1722.81	0.746	0.86	1.09	0.606075	0.960766	0.998152	19.77	16	22.33	116.3	85.6	98.1	10.45	21.88	14.87		High	High	High	High	High	High	High	High	High	6.934e-06	1.048e-05	2.45	71.29
FALSE	High	[R].LPSGSGAASPTGSAVDIR.[A]		FALSE	8.04728e-09	4.15075e-05	1	1	11	Q09666	Q09666 [208-225]		0	1642.84	0.854	0.836	0.825	0.890716	0.938055	0.914578	28.65	12.35	13.56	103.3	109.4	87.3	16.51	17.82	6.18		High	High	High	High	High	High	High	High	High	6.934e-06	6.879e-10	4.55	67.95
FALSE	High	[K].LPSGAYEGGALIK.[S]		FALSE	5.31674e-05	4.15075e-05	1	2	13	Q12873	Q12873 [1045-1057]		0	1275.69	0.566	0.307	0.876	0.155949	0.000471985	0.990272	96.27	51.99	46.2	182.1	62.5	55.4	53.41	98.39	26.68		High	High	High	High	High	High	High	High	High	6.934e-06	7.648e-06	2.39	82.97
FALSE	High	[K].LPSFELLHK.[E]		FALSE	2.70959e-05	4.15075e-05	1	2	18	Q16531	Q16531 [571-579]		0	1083.62	1.066	1.023	0.962	0.988107	0.997714	0.994973	13.89	22.72	16.14	98.4	104.9	96.7	19.37	14.71	11.8		High	High	High	High	High	High	High	High	High	6.934e-06	3.719e-06	3.04	99.43
FALSE	High	[R].LPSEPGMTLLTIR.[I]		FALSE	0.000108097	4.15075e-05	1	1	7	Q96BJ3	Q96BJ3 [160-172]		0	1427.79	1.491	1.998	1.302	0.460201	0.0735677	0.964784	49.76	54.27	59.18	61	118.1	120.9	52.66	43.2	35.27		High	High	Peak Found	Peak Found	High	High	High	High	High	6.934e-06	1.644e-05	1.97	130.14
FALSE	High	[R].LPSEGPRPAHVVVGDVLQAADVDKTVAGQDAVIVLLGTR.[N]		FALSE	7.79637e-09	4.15075e-05	1	5	4	P30043	P30043 [40-78]		1	3963.17	100	100	2.353	2.47836e-16	2.96777e-16	0.0622237			0		89.5	210.5					Not Found	Not Found	High	High	High	Not Found	Not Found	High	High	6.934e-06	6.65e-10	4.47	151.14
FALSE	High	[R].LPSSPVYEDAASFK.[A]		FALSE	9.64011e-06	4.15075e-05	1	3	13	Q14247	Q14247 [415-428]		0	1510.74	0.754	1.279	1.704	0.55174	0.849733	0.258168	14.47	52.96	52.74	105.2	79.3	115.4	20.2	25.51	54.4		High	High	High	High	High	High	High	High	High	6.934e-06	1.244e-06	3.86	93.75
FALSE	High	[R].LPSEGPRPAHVVVGDVLQAADVDK.[T]		FALSE	1.3409e-09	4.15075e-05	1	5	30	P30043	P30043 [40-63]		0	2469.31	2.575	1.248	0.549	3.11783e-10	0.845912	0.0568822	24.74	71.74	29.52	58.7	154.7	86.6	72.06	11.37	28.12		High	High	High	High	High	High	Peak Found	High	High	6.934e-06	1.034e-10	5.27	107.5
FALSE	High	[K].LPTSSKPPGAVPSNALTNPAPSK.[L]		FALSE	1.78324e-09	4.15075e-05	1	1	8	Q7Z434	Q7Z434 [326-348]		0	2231.2	1.06	0.828	0.835	0.999995	0.918999	0.947528	18.59	28.58	15	98.3	112.8	88.9	26.73	6.72	15.1		High	High	High	High	High	High	High	High	High	6.934e-06	1.394e-10	6.07	72.64
FALSE	High	[K].LPTTAASTPDAVDK.[Y]		FALSE	9.09339e-05	4.15075e-05	1	3	5	P05067	P05067 [364-377]		0	1386.71	0.385	0.668	1.533	0.00185897	0.657682	0.771218	19.19	84.86	99.53	151.7	58.4	89.9	23.56	8.19	83.28		High	High	High	Peak Found	Peak Found	Peak Found	High	High	High	6.934e-06	1.361e-05	1.75	52.38
FALSE	High	[K].LPYDVTPEQALAHEEVK.[T]		FALSE	3.13001e-13	4.15075e-05	1	3	41	P46940	P46940 [1112-1128]		0	1938.98	0.874	0.896	1.024	0.869764	0.974341	1	10.63	11.4	13.85	110.1	96.2	93.7	7.55	12.15	10.31		High	High	High	High	High	High	High	High	High	6.934e-06	1.487e-14	6.36	99.21
FALSE	High	[R].IPWTAASSQLK.[E]		FALSE	3.81799e-05	4.15075e-05	1	8	13	Q9GZT3	Q9GZT3 [26-36]		0	1201.66	1.745	1.084	0.734	0.0024153	0.994584	0.70802	17.06	40.34	45.35	73.6	129.5	96.9	28.92	8.26	43.16		High	High	High	High	High	High	High	High	High	6.934e-06	5.364e-06	2.82	82.74
FALSE	High	[R].IPWSEFFDLPSLNK.[N]		FALSE	3.75095e-06	4.15075e-05	1	2	15	Q9Y2G5	Q9Y2G5 [102-115]		0	1692.86	0.894	0.736	0.823	0.999995	0.76456	0.958396	20.48	11.22	18.95	114.1	102	84	12.7	17.72	7.18		High	High	High	Peak Found	High	High	High	High	High	6.934e-06	4.564e-07	3.24	160.44
FALSE	High	[R].IPWFQYPIIYDIR.[A]		FALSE	2.45144e-07	4.15075e-05	1	4	26	Q99623	Q99623 [72-84]		0	1723.92	0.577	0.645	1.176	0.0014065	0.153131	0.970328	27.25	27.46	9.11	135	77.8	87.1	48.8	7.2	7.01		High	High	High	High	High	High	High	High	High	6.934e-06	2.545e-08	3.11	161.38
FALSE	High	[R].LPVVVPLHSLDEK.[T]		FALSE	4.61812e-05	4.15075e-05	1	1	14	O76031	O76031 [500-512]		0	1445.84	0.879	1.037	1.179	0.988499	0.999725	0.970328	27.66	10.59	31.89	102.9	90.5	106.7	14.09	25.4	4.89		High	High	High	High	High	High	High	High	High	6.934e-06	6.558e-06	2	108.07
FALSE	High	[R].LPVVIGGLLDVDCSEDVIK.[N]	1xCarbamidomethyl [C13]	FALSE	1.5251e-06	4.15075e-05	1	2	8	A0A087WVQ6	A0A087WVQ6 [816-834]		0	2041.09	0.537	1.073	2	0.00114552	0.994396	0.0578263	47.44	5.81	13.71	115	61.7	123.4	22.65	49.13	1.28		High	High	Peak Found	Peak Found	High	High	High	Peak Found	High	6.934e-06	1.761e-07	4.07	154.06
FALSE	High	[R].LPVTNEMVHNLVAIELAYINTK.[H]		FALSE	1.18377e-06	4.15075e-05	1	1	11	O00429	O00429 [476-497]		0	2482.34	1.255	0.982	0.849	0.707091	0.997714	0.973246	99.56	65.45	112.93	103.3	129.6	67.1	50.17	75.46	77.62		High	High	High	Peak Found	High	High	High	High	High	6.934e-06	1.348e-07	4.68	162.8
FALSE	High	[R].LPVSEGVFVVK.[D]		FALSE	7.30811e-05	4.15075e-05	1	2	14	O00754	O00754 [528-538]		0	1173.69	0.998	1.17	1.218	0.999995	0.964492	0.978325	20.39	30.74	39.11	92.9	85.2	122	26.45	31.29	25.75		High	High	High	High	High	High	High	High	High	6.934e-06	1.075e-05	2.27	106.21
FALSE	High	[R].IPVQAVWAGWGHASENPK.[L]		FALSE	7.46171e-07	4.15075e-05	1	2	7	Q13085	Q13085 [200-217]		0	1946.99	0.988	1.029	0.98	0.999995	0.999914	1	24.12	18.69	28.17	100.6	96	103.4	10.58	26.59	19.04		High	High	Peak Found	Peak Found	High	High	High	High	High	6.934e-06	8.273e-08	3.33	112.7
FALSE	High	[R].IPVQALLHLR.[H]		FALSE	7.21399e-05	4.15075e-05	1	2	10	P36915	P36915 [451-460]		0	1159.73	1.384	1.118	0.794	0.179486	0.98771	0.851202	8.99	62.44	61.99	87.6	121.2	91.2	13.47	9.78	59.1		High	Peak Found	Peak Found	High	High	High	High	High	High	6.934e-06	1.059e-05	2.62	113.64
FALSE	High	[R].LPVPPLQQSLDHYLK.[A]		FALSE	2.32187e-07	4.15075e-05	1	3	35	P43155	P43155 [38-52]		0	1747.97	0.856	0.832	0.957	0.898479	0.931357	0.988058	38.7	34.36	41.69	95.5	110.7	93.8	37.07	34.07	32.42		High	High	High	High	High	High	High	High	High	6.934e-06	2.41e-08	4.21	130.92
FALSE	High	[R].LPVPESITGFAR.[L]		FALSE	5.17842e-05	4.15075e-05	1	3	26	Q8N5K1	Q8N5K1 [21-32]		0	1286.71	1.214	1.291	1.146	0.63076	0.872397	0.988188	12.33	17.76	16.51	81.6	103.5	114.9	13.65	5.02	16.17		High	High	High	High	High	High	High	High	High	6.934e-06	7.437e-06	2.51	114.43
FALSE	High	[K].LPVPAAAPTPWETHK.[G]		FALSE	0.000116528	4.15075e-05	1	2	14	Q12788	Q12788 [790-804]		0	1614.86	1.163	1.158	1.023	0.964358	0.977954	1	30.5	30.29	16.67	90.3	105.1	104.6	29.11	20.1	8.46		High	High	High	High	High	High	High	High	High	6.934e-06	1.79e-05	2.58	96.21
FALSE	High	[K].LPTSVSLFDDEDEEDNLFGGTAAK.[K]		FALSE	5.53089e-05	4.15075e-05	1	4	1	A0A096LPC5	A0A096LPC5 [566-589]		0	2570.18	1.111	1.299	1.346	0.999995	0.941157	0.923203	24.85	11.79	28.49	94.3	87.7	118	19.9	27.78	5.86		Peak Found	Peak Found	Peak Found	Peak Found	Not Found	Peak Found	High	Peak Found	High	6.934e-06	7.961e-06	2.97	143.91
FALSE	High	[R].LPVIEPVSINEENEGFEHNTQVR.[N]		FALSE	1.06453e-05	4.15075e-05	1	1	2	Q9NXX6	Q9NXX6 [326-348]		0	2650.31	0.591	0.645	1.091	0.429773	0.746923	0.996135	26.75	77.81	73.33	127.1	82.7	90.2	27.2	27.54	72.98		High	Peak Found	Peak Found	Peak Found	Not Found	Peak Found	High	Peak Found	High	6.934e-06	1.377e-06	2.6	112.89
FALSE	High	[R].LPVIDPISGNALYILTHK.[R]		FALSE	1.67709e-06	4.15075e-05	1	7	6	A0A494C123	A0A494C123 [261-278]		0	1964.12	1.338	0.01	0.01	0.590414	2.96777e-16	3.42324e-16	0			128.3	171.7						Not Found	Not Found	High	High	High	High	High	High	High	6.934e-06	1.951e-07	4.68	153.34
FALSE	High	[R].LPVIDPESGNTLYILTHK.[R]		FALSE	0.000118975	4.15075e-05	1	4	5	P54619	P54619 [153-170]		0	2010.09	1.256	0.767	0.656	0.982395	0.957264	0.867462	43.23	23.07	32.92	102.4	119.4	78.3	25.17	56.81	13.81		High	Peak Found	Peak Found	High	High	High	Peak Found	Peak Found	High	6.934e-06	1.829e-05	2.88	136.62
FALSE	High	[K].LPVGTTATLYFR.[D]		FALSE	1.83487e-05	4.15075e-05	1	2	11	Q9NZ01	Q9NZ01 [68-79]		0	1338.74	1.213	1.206	1.036	0.767545	0.959194	1	25.76	31.6	22.21	90	109.1	101	29.76	18.94	23.4		High	High	High	High	High	High	High	High	High	6.934e-06	2.453e-06	2.68	113.3
FALSE	High	[K].IPVFDAGHER.[R]		FALSE	5.19346e-06	4.15075e-05	1	4	8	Q9NPF5	Q9NPF5 [215-224]		0	1140.58	1.015	0.812	0.854	0.999995	0.896376	0.971064	21.16	20.95	23.95	107.4	109	83.6	9.26	17.71	18.99		High	High	High	High	High	High	High	High	High	6.934e-06	6.446e-07	2.21	59.51
FALSE	High	[K].IPVENILGEVGDGFK.[V]		FALSE	3.5529e-06	4.15075e-05	1	2	25	Q9H845	Q9H845 [280-294]		0	1586.84	0.975	1.16	1.236	0.999995	0.975617	0.963625	20	10.51	10.03	96.9	90.8	112.3	22	10.1	4.5		High	High	High	High	High	High	High	High	High	6.934e-06	4.32e-07	3.69	144.45
FALSE	High	[R].LPVEAFSAVFTK.[Y]		FALSE	8.02193e-07	4.15075e-05	1	4	44	A0A384DVU0	A0A384DVU0 [287-298]		0	1308.72	1.291	1.583	1.173	0.482651	0.35133	0.985153	39.04	37.46	17.36	70.2	107.9	121.9	34.34	19.2	17.08		High	High	High	High	High	High	High	High	High	6.934e-06	8.942e-08	3.44	135.22
FALSE	High	[K].IPVDTYNNILTVLK.[L]		FALSE	4.41458e-07	4.15075e-05	1	1	19	Q96QK1	Q96QK1 [404-417]		0	1602.91	1.12	1.454	1.278	0.936285	0.321263	0.855759	34.24	22.87	16.84	83.9	94	122	26.51	2.8	16.24		High	High	High	High	High	High	High	High	High	6.934e-06	4.758e-08	3.83	144.43
FALSE	High	[K].LPVDSVFNKFEDEDSDDVPR.[K]		FALSE	1.60093e-08	4.15075e-05	1	1	9	P49756	P49756 [689-708]		1	2323.07	0.832	1.043	1.29	0.86097	0.999914	0.921669	32.93	21.39	18.6	100.9	92.1	107	24.35	14.87	14.87		High	High	High	High	High	Peak Found	High	High	High	6.934e-06	1.424e-09	4.97	119.23
FALSE	High	[R].IPVDEEAFVIDFKPR.[A]		FALSE	7.79616e-05	4.15075e-05	1	1	2	P19021	P19021 [81-95]		0	1774.94																No Quan Values	Not Found	Not Found	Not Found	Not Found	High	Not Found	High	Not Found	High	6.934e-06	1.154e-05	2.15
FALSE	High	[R].LPVATIFTTHATLLGR.[Y]		FALSE	2.22922e-07	4.15075e-05	1	1	18	P13807	P13807 [196-211]		0	1710.99	1.681	1.294	0.782	0.0234929	0.891118	0.871082	18.73	55.41	59.02	72.9	122.6	104.5	23.84	12.76	56.32		High	High	High	High	High	High	High	High	High	6.934e-06	2.31e-08	3.21	136.67
FALSE	High	[K].LPVALDPGAK.[I]		FALSE	0.000107645	4.15075e-05	1	1	59	P04843	P04843 [117-126]		0	980.578	0.89	0.961	1.104	0.969476	0.998857	0.990471	20.25	17.91	20.82	108.6	87.1	104.3	20.52	16.42	11.83		High	High	High	High	High	High	High	High	High	6.934e-06	1.636e-05	2.62	76.17
FALSE	High	[R].IPTYNISVVGLSGTEK.[E]		FALSE	3.60388e-05	4.15075e-05	1	1	4	Q9NRY4	Q9NRY4 [11-26]		0	1677.91	1.211	1.234	1.169	0.969407	0.97513	0.984792	25.4	16.82	15.1	94.4	94.7	110.8	18.49	17.04	8.51		Peak Found	Peak Found	High	Peak Found	High	High	Peak Found	High	High	6.934e-06	5.032e-06	2.21	116.31
FALSE	High	[R].LPTTDGAHPQPISPIPGGVSSSGLSR.[M]		FALSE	2.75819e-06	4.15075e-05	1	1	6	Q96AP7	Q96AP7 [347-372]		0	2528.31	1.011	0.851	0.857	0.999995	0.950395	0.970543	14.18	24.11	23.01	98.5	104.6	96.9	23.75	18.11	23.41		High	Peak Found	High	High	High	High	High	Peak Found	High	6.934e-06	3.306e-07	2.8	97.21
FALSE	High	[K].IPVIENLGATLDQFDAIDFSDNEIRK.[L]		FALSE	4.82583e-09	4.15075e-05	1	2	9	P09661	P09661 [31-56]		1	2933.49	1.718	0.789	0.513	0.0283197	0.893242	0.100588	57.13	59.51	51.64	85.9	147.5	66.6	59.48	24.62	51.85		High	Peak Found	High	High	High	High	High	High	High	6.934e-06	4.001e-10	4.9	159.09
FALSE	High	[K].LPSCAQGSHTELLTAK.[Q]	1xCarbamidomethyl [C4]	FALSE	8.53043e-05	4.15075e-05	1	1	3	O75815	O75815 [446-461]		0	1712.86	1.024	0.939	0.993	0.999995	0.994584	1	22.09	48.61	40.77	97.4	112.3	90.3	13.83	23.11	45.84		High	Peak Found	Peak Found	Peak Found	High	Peak Found	High	Peak Found	High	6.934e-06	1.271e-05	1.52	59.85
FALSE	High	[R].IPSAVGYQPTLATDMGTMQER.[I]	2xOxidation [M15; M18]	FALSE	3.61513e-08	4.15075e-05	1	5	76	P06576	P06576 [325-345]		0	2298.07	1.025	0.541	0.681	0.999995	0.0550397	0.536747	55.32	56.2	28.37	128.4	102	69.5	52.6	59.62	4.09		High	High	High	High	High	High	High	High	High	6.934e-06	3.367e-09	4.29	86.91
FALSE	High	[R].IPSAVGYQPTLATDMGTMQER.[I]	1xOxidation [M]	FALSE	3.03025e-08	4.15075e-05	1	5	111	P06576	P06576 [325-345]		0	2282.08	0.617	0.944	1.312	0.0158675	0.994396	0.753318	18.53	39.26	35.26	116.5	71.1	112.4	8.72	27.81	36.95		High	High	High	High	High	High	High	High	High	6.934e-06	2.788e-09	5.96	101.86
FALSE	High	[R].LPPLPVTPGMEGAGVVIAVGEGVSDR.[K]		FALSE	1.53896e-06	4.15075e-05	1	2	3	Q99536	Q99536 [103-128]		0	2517.34	0.759	1.312	1.738	0.597482	0.891974	0.368456	17.85	20.45	19.86	99.5	75.5	125	22.9	16.15	10.51		Peak Found	Peak Found	Peak Found	Peak Found	Peak Found	High	High	High	High	6.934e-06	1.776e-07	2.96	154.29
FALSE	High	[K].LPPLPSLTSQPHQVLASEPIPFSDLQQVSR.[I]		FALSE	4.43374e-06	4.15075e-05	1	1	16	Q6IAA8	Q6IAA8 [105-134]		0	3281.75	1.263	0.752	0.766	0.621192	0.782763	0.875673	90.78	90.81	35.65	109.8	107.7	82.5	68.04	54.85	2.35		High	High	High	High	High	High	High	High	High	6.934e-06	5.453e-07	3.79	150.07
FALSE	High	[K].LPPLPLTLALGAFLNHR.[K]		FALSE	2.35871e-05	4.15075e-05	1	1	1	O96008	O96008 [332-348]		0	1843.1	0.01	0.01	1.437	2.47836e-16	2.96777e-16	0.89991	39.67	39.67	0	295.6	1.8	2.6	36.56				Peak Found	Not Found	Peak Found	High	Not Found	Not Found	Not Found	Peak Found	High	6.934e-06	3.205e-06	3.16	163.2
FALSE	High	[K].LPPLCHGLPTQR.[E]	1xCarbamidomethyl [C5]	FALSE	1.67722e-05	4.15075e-05	1	7	17	Q9Y320	Q9Y320 [42-53]		0	1388.75	1.473	1.275	0.812	0.266563	0.942758	0.916547	26.13	28.77	30.22	84.1	123.9	92	22.71	11.22	31.21		High	High	High	High	High	High	High	High	High	6.934e-06	2.234e-06	2.19	71.11
FALSE	High	[R].LPPGFSASSTVEKPSK.[V]		FALSE	4.28401e-05	4.15075e-05	1	2	12	O75694	O75694 [392-407]		0	1631.86	0.868	0.797	0.949	0.98183	0.893777	0.992866	20.52	26.08	28.33	109	99.5	91.5	13.45	15.95	25.74		High	High	High	High	High	High	High	High	High	6.934e-06	6.076e-06	1.87	63.26
FALSE	High	[R].LPPGEYVVVPSTFEPNKEGDFVLR.[F]		FALSE	5.15691e-11	4.15075e-05	1	1	39	P07384	P07384 [489-512]		1	2689.39	0.757	1.063	1.371	0.338963	0.994584	0.768695	18.08	22.94	23.51	107.1	81	111.9	11.26	17.59	21.98		High	High	High	High	High	High	High	High	High	6.934e-06	3.295e-12	4.39	139.18
FALSE	High	[R].LPPGEYVVVPSTFEPNK.[E]		FALSE	0.00010855	4.15075e-05	1	1	20	P07384	P07384 [489-505]		0	1872.97	0.301	0.731	1.828	2.52969e-09	0.652925	0.254438	21.93	72.81	103.87	164.8	49.7	85.6	40.75	8.41	85.46		High	High	High	High	High	High	High	High	High	6.934e-06	1.653e-05	2.43	118.93
FALSE	High	[K].LPPGEYILVPSTFEPNKDGDFCIR.[V]	1xCarbamidomethyl [C22]	FALSE	3.37789e-08	4.15075e-05	1	1	8	P17655	P17655 [477-500]		1	2764.37	0.433	0.876	2.069	0.00422948	0.972123	0.116756	52.54	46.15	43.66	130.9	56.7	112.4	16.69	45.79	41.53		High	High	High	High	High	High	High	High	High	6.934e-06	3.13e-09	3.77	144.05
FALSE	High	[R].LPPEEASPYVVDHGESGPLR.[C]		FALSE	2.2958e-10	4.15075e-05	1	2	24	G5EA31	G5EA31 [405-424]		0	2149.06	1.082	0.957	0.886	0.98226	0.99466	0.956375	2.98	16.23	16.26	95.8	103.7	100.5	12.82	12.19	16.85		High	High	High	High	High	High	High	High	High	6.934e-06	1.595e-11	4.08	85.24
FALSE	High	[K].IPNVDVLVGYADIHGDLLPINNDDNYHK.[A]		FALSE	6.13833e-06	4.15075e-05	1	1	6	Q9BYG5	Q9BYG5 [53-80]		0	3133.56	0.911	0.881	1.052	0.999995	0.975879	0.998611	29.33	20.51	29.46	104.3	95	100.8	17.84	33.37	13.96		High	High	Peak Found	High	High	High	High	Peak Found	High	6.934e-06	7.711e-07	5.11	148.72
FALSE	High	[K].IPNTSLFVPLTVKPQGPSADGDVGAELTRPLDK.[N]		FALSE	7.59799e-07	4.15075e-05	1	2	6	Q8IYB8	Q8IYB8 [58-90]		0	3432.84	0.856	0.666	0.979	0.988803	0.482103	0.998711	42.96	88.08	69.98	102.9	118.3	78.7	21.15	39.64	82.28		High	High	High	Peak Found	High	High	High	Peak Found	High	6.934e-06	8.434e-08	3.57	140.69
FALSE	High	[K].LPNQTHPDVPVGDESQAR.[V]		FALSE	1.68477e-05	4.15075e-05	1	4	6	M0QWZ7	M0QWZ7 [170-187]		0	1959.95	0.908	1.03	1.135	0.999995	0.999914	0.992866	32.6	23.86	12.55	102.1	92.7	105.2	38	24.03			Peak Found	High	High	High	Peak Found	High	High	Not Found	High	6.934e-06	2.242e-06	2.34	55.03
FALSE	High	[R].IPNQFQSDPPAPSDK.[S]		FALSE	4.83125e-06	4.15075e-05	1	4	9	Q9NRV9	Q9NRV9 [104-118]		0	1640.79	1.109	0.958	0.893	0.999995	0.99466	0.983034	33.53	41.65	22.84	100.3	111.2	88.6	34.78	14.96	22.59		Peak Found	High	High	High	High	High	High	High	High	6.934e-06	5.982e-07	2.14	58.82
FALSE	High	[R].LPPLPVTPGMEGAGVVIAVGEGVSDRK.[A]		FALSE	5.07934e-07	4.15075e-05	1	2	5	Q99536	Q99536 [103-129]		1	2645.43	3.561	1.531	0.662	1.18551e-06	0.644881	0.742939	33.6	77.53	73.57	42.3	150.5	107.2	88.42	14.18	69.64		Peak Found	Peak Found	High	High	High	High	Peak Found	High	High	6.934e-06	5.498e-08	4.2	148.9
FALSE	High	[K].IPNPDFFEDLEPFR.[M]		FALSE	3.08776e-07	4.15075e-05	1	1	61	P27824	P27824 [402-415]		0	1735.83	1.034	0.943	0.939	0.999995	0.994584	0.990677	28.05	21.32	21.02	100.5	104	95.6	20.18	2.51	20.29		High	High	High	High	High	High	High	High	High	6.934e-06	3.249e-08	3.38	155.06
FALSE	High	[K].IPNIYAIGDVVAGPMLAHK.[A]	1xOxidation [M15]	FALSE	3.04613e-07	4.15075e-05	1	2	79	P09622	P09622 [347-365]		0	1995.07	1.172	1.042	1.004	0.762732	0.996269	0.998711	39.26	31.71	29.49	90.5	106	103.5	22.85	35.52	27.04		High	High	High	High	High	High	High	High	High	6.934e-06	3.215e-08	3.75	135.17
FALSE	High	[K].IPNIYAIGDVVAGPMLAHK.[A]		FALSE	1.38688e-06	4.15075e-05	1	2	12	P09622	P09622 [347-365]		0	1979.08	1.051	1.41	1.743	0.999995	0.65111	0.237971	38.5	31.47	8.48	93.6	74.4	132	31.2	32.66	3.93		High	High	High	High	Peak Found	High	High	High	High	6.934e-06	1.592e-07	3.23	149.68
FALSE	High	[K].LPNLTHLNLSGNK.[L]		FALSE	3.07382e-07	4.15075e-05	1	1	47	Q92688	Q92688 [87-99]		0	1420.79	0.956	0.951	0.998	0.999995	0.995212	0.998711	5.62	3.63	5.61	103.3	98.4	98.2	3.6	5.63	1.59		High	High	High	High	High	High	High	High	High	6.934e-06	3.245e-08	2.28	93.25
FALSE	High	[K].LPNGVFTPDFQEFVNK.[C]		FALSE	0.000115082	4.15075e-05	2	4	7	P36507; A0A1B0GUL7	P36507 [333-348]; A0A1B0GUL7 [332-347]		0	1851.93	1.707	1.666	0.993	0.10831	0.440877	1	40.36	47.84	44.41	68	116.1	115.9	34.37	8.73	42.54	Shared	High	Peak Found	High	High	High	High	High	High	High	6.934e-06	1.761e-05	2.2	142.81
FALSE	High	[K].LPNGLVIASLENYSPVSR.[I]		FALSE	8.15727e-09	4.15075e-05	1	6	46	H3BRG4	H3BRG4 [43-60]		0	1929.04	1.834	1.374	0.691	0.00317519	0.746446	0.534956	46.29	44.01	39.83	70.8	129.8	99.4	51.96	37.78	22.05		High	High	High	High	High	High	High	High	High	6.934e-06	6.979e-10	3.98	144.3
FALSE	High	[K].IPNFLHLTPVAIK.[K]		FALSE	8.20825e-05	4.15075e-05	1	2	18	P82673	P82673 [108-120]		0	1462.88	0.807	0.879	1.072	0.828578	0.973546	0.998611	28.55	15.27	32.75	112.3	90.6	97.1	14.37	27.29	7.32		High	Peak Found	High	High	High	High	High	High	High	6.934e-06	1.222e-05	3.51	136.41
FALSE	High	[K].LPNFGFVVFDDSEPVQR.[I]		FALSE	2.41211e-05	4.15075e-05	1	1	17	Q9UN86	Q9UN86 [371-387]		0	1965.97	0.929	1.01	1.305	0.999995	0.999914	0.895462	11.38	28.32	48.5	100	95.2	104.8	4.91	45.76	27.68		High	High	High	High	High	High	High	High	High	6.934e-06	3.279e-06	4.67	150.95
FALSE	High	[K].LPNFGFVVFDDSEPVQK.[V]		FALSE	0.000103224	4.15075e-05	1	1	20	Q13283	Q13283 [377-393]		0	1937.96	0.963	1.193	1.361	0.999995	0.952273	0.787583	26.86	26.91	11.12	97.7	85.7	116.6	23.66	31.8	3.33		High	High	High	High	High	High	High	High	High	6.934e-06	1.562e-05	3.33	150.14
FALSE	High	[K].IPMPDFDLHLK.[G]	1xOxidation [M3]	FALSE	3.29717e-05	4.15075e-05	1	1	31	Q09666	Q09666 [2963-2973]		0	1341.69	0.957	0.896	0.865	0.999995	0.970251	0.971995	22.21	30.8	28.46	102.1	97.7	100.2	18.4	28.69	31.4		High	High	High	High	High	High	High	High	High	6.934e-06	4.593e-06	2.53	108.23
FALSE	High	[K].IPMPDFDLHLK.[G]		FALSE	4.17179e-05	4.15075e-05	1	1	10	Q09666	Q09666 [2963-2973]		0	1325.69	0.817	1.312	1.301	0.81858	0.841	0.91551	38.74	29.88	24.45	84.9	94	121.1	29.25	27.23	12.94		High	High	High	High	High	High	High	High	High	6.934e-06	5.893e-06	2.57	126.08
FALSE	High	[K].LPMIDFVVTLVATFLWLVSTSAWAK.[A]		FALSE	1.95364e-08	4.15075e-05	2	3	4	Q16563; C9JYN0	Q16563 [149-173]; C9JYN0 [131-155]		0	2808.54	2.484	1.453	0.585	0.0346697	0.898704	0.754495	42.5	42.5	0	60.8	151	88.3	38.97			Shared	Not Found	High	High	Not Found	High	Not Found	Not Found	High	High	6.934e-06	1.756e-09	4.03	164.45
FALSE	High	[K].LPLVTPHTQCR.[L]	1xCarbamidomethyl [C10]	FALSE	2.48888e-05	4.15075e-05	1	1	11	P62191	P62191 [49-59]		0	1321.7	0.981	0.861	0.807	0.999995	0.962975	0.904796	50.76	44.79	49.04	102.4	109.4	88.2	36.53	36.43	4.22		High	High	High	High	Peak Found	High	High	High	High	6.934e-06	3.39e-06	3.47	57.23
FALSE	High	[K].LPIVNEDDELVAIIAR.[T]		FALSE	7.06077e-06	4.15075e-05	1	3	17	P12268	P12268 [209-224]		0	1779.99	0.852	1.182	1.222	0.932917	0.957264	0.95873	31.8	33.67	25.35	89.5	94.8	115.8	32.01	27.44	14.42		High	High	High	High	High	High	High	High	High	6.934e-06	8.932e-07	3.15	151.32
FALSE	High	[R].LPNNHIGISFIPR.[E]		FALSE	2.01883e-06	4.15075e-05	1	2	34	O75369	O75369 [1957-1969]		0	1477.83	1.32	1.251	0.956	0.157289	0.748549	0.995123	37.85	30.82	27.49	82.2	108.5	109.3	29.6	27.18	27.14		High	High	High	High	High	High	High	High	High	6.934e-06	2.37e-07	4.5	105.41
FALSE	High	[R].LPPLPVTPGMEGAGVVIAVGEGVSDRK.[A]	1xOxidation [M10]	FALSE	1.20539e-06	4.15075e-05	1	2	2	Q99536	Q99536 [103-129]		1	2661.43	2.962	1.311	0.519	0.00284852	0.969619	0.314236	124.03	150.47	84.19	70.5	137	92.4	119.24	84.74	57.94		Not Found	Peak Found	Peak Found	High	Peak Found	Peak Found	Peak Found	Peak Found	High	6.934e-06	1.373e-07	3.87	140
FALSE	High	[R].LPPLYGDNLDQHFR.[L]		FALSE	4.85313e-06	4.15075e-05	1	5	16	P54098	P54098 [127-140]		0	1684.84	1.07	0.745	0.73	0.999995	0.781406	0.772529	22.67	62.57	59.67	102	118	80	12.73	16.75	60.82		High	High	High	High	High	High	High	Peak Found	High	6.934e-06	6.002e-07	3.57	100.11
FALSE	High	[K].IPPNATLVFEVELFEFKGEDLTEEEDGGIIRR.[I]		FALSE	6.84703e-07	4.15075e-05	1	1	5	Q02790	Q02790 [122-153]		2	3662.86	2.362	3.126	1.323	4.31472e-05	2.00473e-05	0.882151	52.46	13.25	57.36	46.2	109.2	144.5	12.59	51.03			Not Found	High	High	Not Found	High	High	Not Found	High	High	6.934e-06	7.571e-08	6.36	159.7
FALSE	High	[R].IPSAVGYQPTLATDMGTMQER.[I]		FALSE	2.03485e-08	4.15075e-05	1	5	13	P06576	P06576 [325-345]		0	2266.08	1.242	1.642	1.149	0.513675	0.223072	0.986837	97.78	39.58	51.06	72.7	105.8	121.5	46.47	72.31	22.33		High	High	High	High	High	High	High	High	High	6.934e-06	1.829e-09	5.96	112.49
FALSE	High	[R].LPSALTATACK.[S]	1xCarbamidomethyl [C10]	FALSE	6.14302e-05	4.15075e-05	1	4	11	Q92615	Q92615 [624-634]		0	1132.6	0.594	0.805	1.258	0.18046	0.926633	0.970328	14.49	28.51	30.82	126.4	74.5	99	6.66	14.69	27.32		High	High	High	Peak Found	Peak Found	High	High	High	High	6.934e-06	8.931e-06	2.49	63
FALSE	High	[R].LPSAHTCFNQLDLPAYESFEK.[L]	1xCarbamidomethyl [C7]	FALSE	6.4559e-07	4.15075e-05	1	2	7	Q7Z6Z7	Q7Z6Z7 [4335-4355]		0	2467.16	0.914	0.972	1.052	0.999995	0.998948	0.997296	12.75	11.54	8.66	104	95	101.1	13.51	7.92	8.15		Peak Found	High	Peak Found	Peak Found	High	High	High	High	High	6.934e-06	7.109e-08	5.17	122.92
FALSE	High	[R].LPRPPPPEMPESLKK.[K]		FALSE	8.71442e-05	4.15075e-05	2	2	28	F8VVM2; Q00325	F8VVM2 [304-318]; Q00325 [342-356]		1	1715.95	0.831	0.952	1.187	0.826109	0.99466	0.979392	11.29	22.44	20.78	111.6	92.7	95.7	13.4	17.29	22.52	Shared	High	High	High	High	High	High	High	High	High	6.934e-06	1.302e-05	3.68	71.87
FALSE	High	[R].LPRPPPPEMPESLK.[K]	1xOxidation [M9]	FALSE	6.96769e-08	4.15075e-05	2	2	146	F8VVM2; Q00325	F8VVM2 [304-317]; Q00325 [342-355]		0	1603.85	0.904	0.853	1.046	0.986587	0.929796	0.997648	28.73	11.4	11.48	114.1	90.8	95.1	11.88	24.93	5.23	Shared	High	High	High	High	High	High	High	High	High	6.934e-06	6.744e-09	4.07	64.09
FALSE	High	[R].LPRPPPPEMPESLK.[K]		FALSE	1.00905e-08	4.15075e-05	2	2	68	F8VVM2; Q00325	F8VVM2 [304-317]; Q00325 [342-355]		0	1587.86	0.963	1.185	1.204	0.999995	0.907149	0.933187	24.7	28.88	37.71	92.5	103.2	104.3	33.14	29.34	26.98	Shared	High	High	High	High	High	High	High	High	High	6.934e-06	8.727e-10	4.11	83.99
FALSE	High	[R].LPRPLPAVPGELTEATPNR.[Y]		FALSE	6.0871e-07	4.15075e-05	1	1	9	P54802	P54802 [110-128]		0	2028.12	1.157	1.047	0.92	0.971389	0.998948	0.993129	10.12	24.83	21.54	96.9	108.6	94.4	21.64	18.05	12.94		Peak Found	High	High	High	High	High	High	High	High	6.934e-06	6.677e-08	3.22	104.28
FALSE	High	[K].LPQVAEEISGPLTSANK.[I]		FALSE	2.69751e-05	4.15075e-05	1	4	25	O75955	O75955 [361-377]		0	1753.93	1.229	1.189	0.915	0.728353	0.969619	0.988058	29.89	32.13	51.63	86.3	106	107.7	11.53	51.31	30.24		High	High	High	High	High	High	High	High	High	6.934e-06	3.696e-06	3.23	110.99
FALSE	High	[K].LPQTSDDEKKDF.[-]		FALSE	3.75095e-06	4.15075e-05	1	1	23	Q9GZT3	Q9GZT3 [98-109]		2	1422.67	0.901	0.864	0.909	0.980822	0.948136	0.983034	28.74	19.44	18.44	109.1	98.3	92.6	5.19	21.77	18.08		High	High	High	High	High	High	High	High	High	6.934e-06	4.558e-07	2.79	40.56
FALSE	High	[K].LPQTPLDTGIPFPPVFSTSSAGVK.[S]		FALSE	2.14688e-05	4.15075e-05	1	1	7	Q7LBC6	Q7LBC6 [1304-1327]		0	2456.31	0.761	0.85	1.129	0.752623	0.960766	0.990677	10.59	20.22	19.86	112.8	89.6	97.6	6.61	7.72	19.45		High	Peak Found	High	High	High	High	High	High	High	6.934e-06	2.902e-06	2.38	157.21
FALSE	High	[R].IPQSTLSEFYPR.[D]		FALSE	1.32149e-05	4.15075e-05	1	1	20	P21281	P21281 [495-506]		0	1437.74	1.062	1.335	1.301	0.999995	0.806211	0.921134	14.11	14.52	15.78	87.1	92.5	120.3	12.79	18.02	6.77		High	High	High	High	High	High	High	High	High	6.934e-06	1.733e-06	2.44	104.97
FALSE	High	[K].IPQSHIQQICETILTSGENLAR.[K]	1xCarbamidomethyl [C10]	FALSE	1.94482e-08	4.15075e-05	1	2	18	O43813	O43813 [174-195]		0	2508.29	1.247	0.865	0.916	0.725224	0.949477	0.986837	64.99	64.59	63.2	96.6	120.4	83	68.25	42.5	40.57		High	High	High	Peak Found	High	High	High	High	High	6.934e-06	1.746e-09	4.12	136.21
FALSE	High	[K].LPQPVQPDPVSHCK.[E]	1xCarbamidomethyl [C13]	FALSE	6.64378e-05	4.15075e-05	1	1	7	P05556	P05556 [679-692]		0	1601.81	1.054	0.812	0.671	0.999995	0.920937	0.671045	35.96	35.33	30.24	95.1	124.6	80.3	35.03	29.34	19.48		Peak Found	High	High	High	High	High	High	High	High	6.934e-06	9.719e-06	2.72	56.07
FALSE	High	[R].IPQPNQTLDPEPQHLSLTALFGK.[Q]		FALSE	4.97741e-05	4.15075e-05	1	2	6	Q8IZD4	Q8IZD4 [212-234]		0	2544.35	1.078	1.405	0.961	0.999995	0.934472	0.998862	49.83	9.25	9.25	76.2	115	108.8	24.13	20.44	4.27		High	Peak Found	Peak Found	High	High	High	High	High	High	6.934e-06	7.118e-06	1.62	143.25
FALSE	High	[R].LPQPAESSTHMLLPGPLHSLQR.[A]		FALSE	6.19684e-05	4.15075e-05	1	6	6	Q8WXH0	Q8WXH0 [5456-5477]		0	2409.27	0.81	1.003	1.33	0.980109	0.998948	0.929297	41.17	51.08	54.1	94.1	93.7	112.2	31.23	33.19	53.09		High	Peak Found	Peak Found	Peak Found	High	High	High	High	High	6.934e-06	8.988e-06	1.87	112.91
FALSE	High	[K].LPQLPITNFSR.[D]		FALSE	3.52469e-05	4.15075e-05	2	4	35	P21333; Q60FE5	P21333 [180-190]; Q60FE5 [153-163]		0	1285.73	1.025	1.288	1.274	0.999995	0.623296	0.779068	18.05	16.73	15.29	86.4	95.6	118	15.5	15.94	14.97	Shared	High	High	High	High	High	High	High	High	High	6.934e-06	4.912e-06	2.53	122.63
FALSE	High	[R].IPQINWNLTDLVNTGLSAFLFFIASIVLAALNHR.[A]		FALSE	4.71427e-10	4.15075e-05	1	2	1	Q8IZR5	Q8IZR5 [113-146]		0	3782.08																No Quan Values	Not Found	Not Found	Not Found	Not Found	Not Found	Not Found	Not Found	High	High	6.934e-06	3.413e-11	4.68
FALSE	High	[R].IPQLAPPASDSTVTK.[L]		FALSE	5.8805e-05	4.15075e-05	1	1	7	Q16513	Q16513 [551-565]		0	1524.83	0.395	0.738	2.026	0.00051392	0.754831	0.146191	25.91	64.12	61.65	141.8	61.2	97.1	20.1	28.57	66.32		High	High	High	Peak Found	High	High	High	High	High	6.934e-06	8.532e-06	1.95	78.76
FALSE	High	[K].LPQFGISTPGSDLHVNAK.[G]		FALSE	8.76886e-06	4.15075e-05	1	1	12	Q09666	Q09666 [5408-5425]		0	1880.99	0.808	1.041	1.288	0.699726	0.998948	0.926504	38.64	26.1	32.16	105.3	85.1	109.6	26.53	29.95	12.43		High	High	Peak Found	High	High	High	High	High	High	6.934e-06	1.123e-06	2.88	104.95
FALSE	High	[K].IPQAIAQLSK.[E]		FALSE	7.40338e-05	4.15075e-05	1	2	28	Q16795	Q16795 [148-157]		0	1068.64	0.883	0.96	1.067	0.965067	0.99466	0.996035	5.96	11.78	5.64	106.5	93.8	99.7	18.83	3.32	5.4		High	High	High	High	High	High	High	High	High	6.934e-06	1.089e-05	2.85	78.84
FALSE	High	[R].IPPYHYIHVLDQNSNVSR.[V]		FALSE	8.35534e-07	4.15075e-05	1	10	24	Q14764	Q14764 [10-27]		0	2152.09	1.294	1.009	0.833	0.255647	0.999691	0.934908	11.92	29.92	15.59	88.1	115.8	96	26.93	6.65	14.72		High	High	High	High	High	High	High	High	High	6.934e-06	9.334e-08	3.67	87.14
FALSE	High	[K].LPPVLVLHLK.[R]		FALSE	0.00010193	4.15075e-05	1	2	9	Q14694	Q14694 [678-687]		0	1128.75	0.837	1.184	1.511	0.866974	0.954325	0.614594	37.19	21.63	36.78	101.1	79.2	119.7	27.97	31.29	1.9		High	Peak Found	High	High	High	High	High	High	High	6.934e-06	1.548e-05	2.99	119.47
FALSE	High	[R].LPPVLSHPIFDNR.[A]		FALSE	1.64734e-05	4.15075e-05	1	8	14	A0A087X0W8	A0A087X0W8 [175-187]		0	1504.83	0.842	1.225	1.454	0.954722	0.970955	0.811648	25.76	31.83	31.6	97.8	82.4	119.8	29.68	29.48			High	High	High	High	High	Peak Found	High	Peak Found	High	6.934e-06	2.187e-06	3.82	109.26
FALSE	High	[K].LPPVLNLQELEAYR.[D]		FALSE	4.83125e-06	4.15075e-05	1	1	20	Q96JG6	Q96JG6 [77-90]		0	1654.92	0.881	1.107	1.315	0.989342	0.99466	0.954281	9.43	9.29	16.49	99.8	88	112.2	4.69	14.21	8.7		High	High	High	High	High	High	High	High	High	6.934e-06	5.968e-07	3.77	146.82
FALSE	High	[R].LPPQTLEGDPGAEGEEGTTTVR.[K]		FALSE	6.68834e-06	4.15075e-05	1	1	9	Q7L2J0	Q7L2J0 [497-518]		0	2254.08	1.021	0.989	0.964	0.999995	0.998948	0.997738	9.31	8.93	5.44	99.3	102.4	98.3	8.32	5.64	3.22		High	High	High	High	High	High	High	High	High	6.934e-06	8.427e-07	3.96	75.36
FALSE	High	[K].IPPPVIMVQNVSFK.[Y]	1xOxidation [M7]	FALSE	6.67271e-05	4.15075e-05	1	1	45	Q9UG63	Q9UG63 [391-404]		0	1584.88	0.889	1.038	1.148	0.998368	0.999421	0.987827	53.58	10.74	53.76	103.1	91.7	105.2	8.58	43.33	10.39		High	High	High	High	High	High	High	High	High	6.934e-06	9.735e-06	3.02	118.95
FALSE	High	[K].LPPPKPLPGTLK.[R]		FALSE	1.82761e-06	4.15075e-05	1	1	19	O14672	O14672 [710-721]		0	1257.79	0.882	0.859	0.923	0.997409	0.954325	0.990677	23.29	18.37	25.39	109.2	94.4	96.4	10.19	23.48	17.86		High	High	High	High	High	High	High	High	High	6.934e-06	2.134e-07	3.17	66.19
FALSE	High	[R].LPPPADYNKEITEGDEVEVYSR.[A]		FALSE	5.12354e-06	4.15075e-05	1	2	4	P51116	P51116 [59-80]		1	2521.21	1.645	2.276	1.383	0.172026	0.106071	0.91188	33.2	0	42.77	61	100.3	138.7		34.56			Not Found	Not Found	High	High	High	Peak Found	Not Found	High	High	6.934e-06	6.356e-07	3.22	94.26
FALSE	High	[R].LPPNTNDEVDEDPTGNK.[A]		FALSE	9.72745e-06	4.15075e-05	1	1	21	Q15393	Q15393 [1058-1074]		0	1854.84	1.008	0.78	0.834	0.999995	0.877217	0.947528	20.41	13.51	12.81	114.1	100.3	85.6	10.55	17.69	6.4		High	High	High	High	High	High	High	High	High	6.934e-06	1.254e-06	3.04	49.61
FALSE	High	[K].IPYLPITNFNQNWQDGK.[A]		FALSE	3.08404e-05	4.15075e-05	1	1	35	O75369	O75369 [153-169]		0	2048.02	0.99	1.165	1.165	0.999995	0.931283	0.966688	22.62	25.02	13.73	95.9	94.9	109.2	30.08	12.59	13.21		High	High	High	High	High	High	High	High	High	6.934e-06	4.268e-06	4.44	143.82
FALSE	High	[K].LPYLVELSPDGSDSR.[D]		FALSE	2.73392e-05	4.15075e-05	1	1	19	H0Y7R8	H0Y7R8 [98-112]		0	1647.82	0.784	1.172	1.546	0.758743	0.976218	0.788813	12.08	6.46	5.04	102.4	77.6	120	13.39	5.79	1.47		High	High	High	High	High	High	High	High	High	6.934e-06	3.758e-06	2.89	119.8
FALSE	High	[R].IPYNAVLDLVNNK.[M]		FALSE	3.14464e-06	4.15075e-05	1	2	15	Q6ZRP7	Q6ZRP7 [389-401]		0	1472.81	0.979	1.223	1.154	0.999995	0.940751	0.987827	22.75	13.67	21.45	91.4	96.8	111.8	17.17	16.09	0.67		High	High	High	High	High	High	High	High	High	6.934e-06	3.786e-07	1.97	129.8
FALSE	High	[K].LPYNTSDDPWLTAYNFLQK.[N]		FALSE	8.64039e-05	4.15075e-05	1	3	7	Q9Y263	Q9Y263 [418-436]		0	2286.11	1.413	1.433	1.126	0.355423	0.776057	0.991549	37.25	52.07	30.63	80.5	113.8	105.7	43.9	27.95	32.32		High	High	High	Peak Found	High	High	High	High	High	6.934e-06	1.291e-05	3.42	155.61
FALSE	High	[R].LQFIADHCPTLR.[V]	1xCarbamidomethyl [C8]	FALSE	6.81026e-06	4.15075e-05	1	14	12	Q13098	Q13098 [60-71]		0	1470.75	0.833	0.871	0.861	0.903549	0.964429	0.970304	44.5	32.82	33.82	102.6	108.1	89.3	31.58	30.28	14.35		High	High	High	High	High	High	High	High	High	6.934e-06	8.589e-07	3.3	86.26
FALSE	High	[K].IQFHNVKPEYLDAYNSLTEAVLPK.[L]		FALSE	2.61575e-11	4.15075e-05	1	3	20	Q9BPW8	Q9BPW8 [74-97]		0	2789.45	1.263	1.112	1.326	0.562173	0.980496	0.878339	62.66	29.58	37.32	107.9	78.7	113.4	39.88	43.02	15.78		High	High	High	High	High	High	High	High	High	6.934e-06	1.607e-12	4.85	138.16
FALSE	High	[R].LQFHDVAGDIFHQQCK.[R]	1xCarbamidomethyl [C15]	FALSE	8.90173e-07	4.15075e-05	1	1	8	P11413	P11413 [371-386]		0	1942.92	0.931	1.094	1.161	0.999995	0.99599	0.986228	8	18.78	19.1	100	92.7	107.3	5.13	6.24	18.1		High	High	High	High	High	High	High	High	High	6.934e-06	9.995e-08	3.76	100.82
FALSE	High	[K].LQFGSQPQVYNDFLDIMK.[E]		FALSE	6.44462e-05	4.15075e-05	1	2	5	Q96ST3	Q96ST3 [135-152]		0	2143.05	1.818	1.974	1.086	0.0939234	0.156817	0.997738	69.31	58.23	26.78	62.6	113.8	123.6	71.32	16.77	28.2		High	Peak Found	Peak Found	Not Found	High	High	High	High	High	6.934e-06	9.38e-06	1.72	155.02
FALSE	High	[R].IQFDEGYDNYPGQEK.[T]		FALSE	4.15337e-05	4.15075e-05	1	1	7	Q92665	Q92665 [226-240]		0	1802.79	0.885	1.005	1.135	0.999995	0.999914	0.990677	25.24	12.67	23.96	103.8	91.9	104.3	14.14	19.12	4.62		High	Peak Found	High	Peak Found	Peak Found	High	High	High	High	6.934e-06	5.874e-06	2.47	80.83
FALSE	High	[K].LQFAPFSSALDVGFWHELTQK.[K]		FALSE	2.03633e-07	4.15075e-05	1	8	4	O95352	O95352 [13-33]		0	2421.22	1.351	1.175	0.869	0.577489	0.992871	0.981054	27.28	0	27.28	85.1	115	100		29.64			Not Found	Not Found	Peak Found	High	High	High	Not Found	High	High	6.934e-06	2.091e-08	3.66	162.69
FALSE	High	[R].LQEVPHEGPMCDLLWSDPDDR.[G]	1xCarbamidomethyl [C11]	FALSE	3.95586e-05	4.15075e-05	1	4	12	P62714	P62714 [186-206]		0	2509.11	1.206	1.135	0.848	0.835434	0.993309	0.973956	87.43	28.63	35.05	83	122.8	94.2	31.67	61.73	14.95		High	High	High	High	High	High	High	High	High	6.934e-06	5.563e-06	2.28	123.19
FALSE	High	[K].LQEVGQVSVSLQR.[A]		FALSE	1.07903e-05	4.15075e-05	1	1	21	P06756	P06756 [339-351]		0	1442.8	1.003	1.042	1.11	0.999995	0.996131	0.990677	13.42	5.81	10.98	101.4	94.1	104.5	10.61	9.4	2.83		High	High	High	High	High	High	High	High	High	6.934e-06	1.398e-06	3	82.18
FALSE	High	[R].LQEVFGHAIK.[A]		FALSE	9.32795e-05	4.15075e-05	1	3	29	P54136	P54136 [80-89]		0	1141.64	1.524	1.035	0.649	0.0260403	0.998305	0.436626	50.36	37.14	34.56	84	128	88.1	39.63	12.19	33.93		High	High	High	High	High	High	High	High	High	6.934e-06	1.4e-05	2.04	68.03
FALSE	High	[K].LQEVEVPEDFGPVR.[T]		FALSE	3.07032e-05	4.15075e-05	2	6	19	C9JRL6; O95834	C9JRL6 [486-499]; O95834 [328-341]		0	1613.82	1.07	0.986	0.999	0.998443	0.999914	1	16.4	16.38	5.58	101	99.4	99.6	13.21	20.6	2.72	Shared	High	High	High	High	High	High	High	High	High	6.934e-06	4.244e-06	2.59	108.78
FALSE	High	[R].LQETTLVANQLR.[E]		FALSE	8.97814e-05	4.15075e-05	1	2	5	O00754	O00754 [951-962]		0	1385.77	1.135	0.822	0.783	0.968061	0.962524	0.951144	19.47	11.83	17.21	104.5	109.7	85.9	13.92	15.11	1.15		High	Peak Found	High	High	High	Peak Found	Peak Found	Peak Found	High	6.934e-06	1.343e-05	2.15	82.09
FALSE	High	[R].LQETSSQSYVEEQK.[Q]		FALSE	4.93378e-05	4.15075e-05	1	4	11	A0A494C108	A0A494C108 [151-164]		0	1655.78	0.965	0.867	0.92	0.999995	0.968131	0.990677	11.44	15.07	14.91	103.5	106.4	90	12.41	10.79	14.34		High	High	Peak Found	High	High	High	High	High	High	6.934e-06	7.065e-06	2.08	40.28
FALSE	High	[K].LQESTQTVQSLHGSSR.[A]		FALSE	7.03104e-08	4.15075e-05	1	1	9	Q9Y5S2	Q9Y5S2 [461-476]		0	1757.88	1.466	1.1	0.751	0.221892	0.99466	0.862167	24.58	24.62	15.24	84.1	123.3	92.6	30.27	12.68	2.84		High	High	High	High	High	High	High	High	High	6.934e-06	6.811e-09	3.71	40.11
FALSE	High	[R].LQFQQQQNSIHAAK.[Q]		FALSE	0.000125045	4.15075e-05	1	6	5	Q6PJT7	Q6PJT7 [232-245]		0	1640.85	1.071	1.015	0.629	0.999995	0.999914	0.530196	78.79	16	32.59	79.8	135.2	85	41.08	35.43	7.24		High	High	High	Peak Found	Peak Found	High	Peak Found	High	High	6.934e-06	1.929e-05	1.51	47.45
FALSE	High	[K].LQESPEDMPAGQTPHTVILFAHNDLVDK.[V]	1xOxidation [M8]	FALSE	9.77237e-05	4.15075e-05	1	5	2	P33991	P33991 [354-381]		0	3118.51	3.261	0.01	0.01	7.31134e-05	2.96777e-16	3.42324e-16	79.24			70.4	229.6		80.72	36.34			Not Found	Peak Found	Peak Found	High	Peak Found	Not Found	Not Found	Not Found	High	6.934e-06	1.473e-05	1.61	109.01
FALSE	High	[R].IQEQVQQTLAR.[K]		FALSE	0.000114127	4.15075e-05	1	2	9	Q99959	Q99959 [56-66]		0	1313.72	1.124	1.06	0.977	0.979089	0.997944	0.998387	19.65	16.9	17.49	93.5	105	101.5	3.68	14.01	16.39		High	High	High	High	High	High	High	High	High	6.934e-06	1.749e-05	2.15	51.23
FALSE	High	[K].LQEQHLSSPQGVQLDIASQSLDQEILLK.[V]		FALSE	1.47901e-11	4.15075e-05	1	5	6	Q9BXK5	Q9BXK5 [31-58]		0	3117.64	1.079	1.696	1.512	0.999995	0.411676	0.722302	46.03	30.08	24.57	79.5	85.8	134.8	33.54	26.24	17.42		High	Peak Found	Peak Found	High	High	High	High	High	High	6.934e-06	8.801e-13	5.05	140.41
FALSE	High	[R].LQEQFDEQSKENENIGDQLR.[Q]		FALSE	2.42935e-07	4.15075e-05	1	2	9	Q14789	Q14789 [1215-1234]		1	2420.13	0.966	0.946	0.966	0.999995	0.99466	0.997738	29.21	18.31	19.07	99.4	102	98.6	17.26	21.02	11.56		High	High	High	High	High	High	High	High	High	6.934e-06	2.527e-08	2.91	73.53
FALSE	High	[K].IQEPNTFPAILR.[S]		FALSE	7.21399e-05	4.15075e-05	1	4	13	P15586	P15586 [126-137]		0	1398.77	0.846	1.215	1.378	0.856183	0.953503	0.816633	28.89	29.2	15.39	96.9	85.4	117.7	22.55	19.1	2.94		High	High	High	High	High	High	High	High	High	6.934e-06	1.06e-05	2.95	115.8
FALSE	High	[K].LQENLQQLQHSTNQLAK.[E]		FALSE	1.80082e-08	4.15075e-05	1	2	11	Q86Y82	Q86Y82 [59-75]		0	1993.05	1.055	1.005	0.983	0.999995	0.999914	0.998135	13.64	19.6	11.87	96.4	101.7	101.9	17.97	7.06	11.5		High	High	High	High	High	High	High	High	High	6.934e-06	1.61e-09	4.89	76.2
FALSE	High	[K].LQEIYLQAEEQEVLPEELSNR.[L]		FALSE	9.52763e-05	4.15075e-05	1	1	5	Q8TB03	Q8TB03 [251-271]		0	2530.27	0.822	0.997	1.364	0.98226	0.999914	0.927823	28.81	53.88	32	94.4	89.7	115.9	93.6	12.54	31.41		Peak Found	High	High	High	Peak Found	High	Peak Found	High	High	6.934e-06	1.437e-05	1.44	133.07
FALSE	High	[K].IQELQASQEAR.[A]		FALSE	9.77237e-05	4.15075e-05	1	1	8	Q9Y6D9	Q9Y6D9 [208-218]		0	1272.65	0.824	0.665	0.825	0.941672	0.610373	0.979392	6.4	52.38	49.26	121	99.8	79.2	2.39	8.48	48.04		High	High	High	High	High	Peak Found	High	High	High	6.934e-06	1.473e-05	2.57	38.05
FALSE	High	[K].LQELPDAVPHGEMPR.[H]		FALSE	7.89735e-05	4.15075e-05	1	3	12	P33992	P33992 [229-243]		0	1688.84	1.028	1.14	0.955	0.999995	0.97991	0.99142	64.67	16.66	23.65	87.2	112.6	100.2	18.91	45.07	10.45		High	High	High	High	High	High	High	High	High	6.934e-06	1.171e-05	2.75	84.33
FALSE	High	[K].LQELNAHIVVSDPEDITDCPR.[T]	1xCarbamidomethyl [C19]	FALSE	5.38722e-05	4.15075e-05	1	2	2	Q16513	Q16513 [100-120]		0	2421.17	0.937	1.466	1.655	0.999995	0.917783	0.741948	25.68	39.71	16.53	85.8	83.3	130.9	50.88	13.77	16.5		Peak Found	Peak Found	High	Peak Found	Peak Found	Peak Found	High	Peak Found	High	6.934e-06	7.746e-06	2.86	104.86
FALSE	High	[R].IQEIIEQLDVTTSEYEKEK.[L]		FALSE	3.31729e-08	4.15075e-05	1	1	20	P10809	P10809 [371-389]		1	2295.16	0.61	1.135	2.205	0.0993543	0.980496	0.0632577	95.47	80.84	62.66	113.2	58.3	128.5	82.91	72.46	46.9		High	High	Peak Found	High	Not Found	High	High	High	High	6.934e-06	3.074e-09	4.62	119.28
FALSE	High	[R].IQEIIEQLDVTTSEYEK.[E]		FALSE	3.9067e-06	4.15075e-05	1	1	145	P10809	P10809 [371-387]		0	2038.02	1.241	0.854	0.868	0.636044	0.92924	0.973956	28.04	41.8	40.44	91.3	113.3	95.4	46.55	7.39	39.82		High	High	High	High	High	High	High	High	High	6.934e-06	4.767e-07	3.27	125.01
FALSE	High	[R].LQELEGTYEENER.[A]		FALSE	2.72173e-05	4.15075e-05	1	1	7	P55268	P55268 [1752-1764]		0	1609.73	0.861	0.807	0.945	0.999995	0.960745	0.998862	11.4	4.6	5.44	112.2	96.6	91.3	4.8	15.52	2.23		High	High	High	Peak Found	High	High	High	High	High	6.934e-06	3.728e-06	2.33	58
FALSE	High	[R].IQELEDLLAK.[E]		FALSE	7.27661e-05	4.15075e-05	1	2	185	P20700	P20700 [321-330]		0	1171.66	0.97	0.928	1.014	0.999995	0.9866	1	15.03	16.18	15.41	103.4	100.3	96.4	5.4	15.88	15.41		High	High	High	High	High	High	High	High	High	6.934e-06	1.073e-05	2.08	111.42
FALSE	High	[K].LQERPWLVDSYSEWLQR.[L]		FALSE	1.54515e-07	4.15075e-05	1	5	7	A0A494C169	A0A494C169 [601-617]		0	2205.11	0.659	1.027	1.261	0.442815	0.999914	0.970328	30.94	33.72	39.6	114.8	75.7	109.5	10.98	35.12	33.65		High	High	High	High	High	High	Peak Found	High	High	6.934e-06	1.562e-08	4.27	140.18
FALSE	High	[K].LQFSEQVENIKPEIVSVTAACEELR.[K]	1xCarbamidomethyl [C21]	FALSE	5.53534e-07	4.15075e-05	1	5	9	O60610	O60610 [944-968]		0	2889.47	0.814	1.152	1.386	0.918774	0.992131	0.87213	28.32	22.89	23.37	101.4	82.5	116.1	8.27	27.35	21.71		High	High	High	High	High	High	High	High	High	6.934e-06	6.024e-08	3.29	138.92
FALSE	High	[R].IQFVGACNPPTDPGR.[K]	1xCarbamidomethyl [C7]	FALSE	4.36045e-05	4.15075e-05	1	5	20	Q14204	Q14204 [2706-2720]		0	1628.78	0.98	1.005	1.103	0.999995	0.999914	0.995043	39.72	45.75	41.99	108.4	106.2	85.3	44.6	39.29	49.25		High	High	High	High	High	High	High	High	High	6.934e-06	6.166e-06	2.36	78.79
FALSE	High	[K].LQFWAVTAENEPSAGLLSGYPFQCLGFTPEHQR.[D]	1xCarbamidomethyl [C24]	FALSE	9.85726e-10	4.15075e-05	1	4	5	P04062	P04062 [264-296]		0	3750.8	1.702	0.519	0.305	0.0174792	0.0567974	2.07811e-05	23.74	200.51	232.53	93.1	158.6	48.3	22.66	1.91	119.71		Not Found	High	High	Not Found	High	High	Peak Found	High	High	6.934e-06	7.463e-11	4.81	161.38
FALSE	High	[K].LQIASDENYKDPTNLQGK.[L]		FALSE	1.31359e-06	4.15075e-05	2	4	11	A0A0D9SF54; Q13813	A0A0D9SF54 [64-81]; Q13813 [64-81]		1	2034.01	0.831	0.92	1.126	0.800911	0.989776	0.990677	18.46	26.81	25.46	109.7	91.1	99.1	11.45	19.24	24.74	Shared	High	High	High	High	High	High	High	High	High	6.934e-06	1.505e-07	3.92	70.82
FALSE	High	[R].LQIAQLYPISIFIKPK.[S]		FALSE	5.08814e-05	4.15075e-05	1	17	7	A0A590UJ08	A0A590UJ08 [789-804]		0	1872.14	1.419	1.858	1.125	0.568516	0.262602	0.992866	42.34	52.15	56.74	86	93.3	120.8	33.57	22.19	59.67		High	High	Peak Found	High	High	High	High	High	High	6.934e-06	7.277e-06	3.66	156.5
FALSE	High	[K].LQLALQALGSEEETNHGK.[L]		FALSE	3.75095e-06	4.15075e-05	1	2	8	Q86W92	Q86W92 [701-718]		0	1937.99	1.178	0.963	0.811	0.917685	0.997714	0.970328	14.34	20.04	21.6	95.7	112.1	92.2	12.44	17.97	20.66		High	High	High	High	High	High	High	High	High	6.934e-06	4.565e-07	2.68	100.51
FALSE	High	[R].LQKEEEIEFLYNENTVR.[E]		FALSE	3.04667e-06	4.15075e-05	1	3	3	P41252	P41252 [670-686]		1	2154.07	1.266	1.048	0.819	0.565819	0.998948	0.937785	11.63	3.94	11.69	90.8	115	94.2	3.38	12.35	3.8		Peak Found	Peak Found	High	Peak Found	Peak Found	Peak Found	High	High	High	6.934e-06	3.668e-07	4.28	102.58
FALSE	High	[R].LQHVTISQLFAPGDLPELGLEHR.[A]		FALSE	1.12481e-08	4.15075e-05	1	3	7	A0A0A0MTC1	A0A0A0MTC1 [3507-3529]		0	2570.37	0.817	0.643	0.755	0.890987	0.404246	0.88412	34.08	41.85	23.58	118.4	96.7	84.9	40.01	23.45	25.71		High	High	Peak Found	High	High	High	High	High	High	6.934e-06	9.789e-10	3.69	146.63
FALSE	High	[R].LQHVEDGVLSMQVASAR.[Q]	1xOxidation [M11]	FALSE	6.5863e-05	4.15075e-05	1	1	10	Q07065	Q07065 [413-429]		0	1855.93	0.953	0.87	0.92	0.999995	0.973697	0.991652	11.89	32.23	32.2	102.9	98.1	99	28.69	34.65	17.26		High	High	High	High	Peak Found	Peak Found	High	High	High	6.934e-06	9.636e-06	1.4	69.64
FALSE	High	[R].LQHVEDGVLSMQVASAR.[Q]		FALSE	4.303e-05	4.15075e-05	1	1	14	Q07065	Q07065 [413-429]		0	1839.94	1.327	0.957	0.745	0.643766	0.99466	0.816654	46.17	26.44	42.63	91.6	121.5	86.9	16.27	41.06	24.62		High	High	High	High	High	High	High	High	High	6.934e-06	6.105e-06	2.72	87.29
FALSE	High	[K].IQHSITAQDHQPTPDSCIISMVVGQLK.[A]	1xCarbamidomethyl [C17]	FALSE	1.33758e-06	4.15075e-05	1	2	4	P61970	P61970 [64-90]		0	3003.5	1.092	1.056	0.967	0.999995	0.999914	0.996135	20.61	22.96	16.06	95.3	104.1	100.6	21.64	15.23			Not Found	High	Peak Found	Not Found	High	High	Not Found	High	High	6.934e-06	1.532e-07	2.47	141.49
FALSE	High	[R].IQHGSGFGIEFNATDALR.[C]		FALSE	4.06243e-05	4.15075e-05	1	1	10	O75663	O75663 [57-74]		0	1932.96	1.033	0.941	0.803	0.999995	0.994584	0.953173	23.19	36.89	32.52	101.1	104.4	94.4	11.09	30.82	33.89		High	High	High	High	High	High	High	High	High	6.934e-06	5.733e-06	3.71	112.91
FALSE	High	[R].IQHAVQLATEPLEK.[A]		FALSE	3.50905e-05	4.15075e-05	1	2	3	P49589	P49589 [155-168]		0	1576.87	1.051	1.061	0.892	0.999995	0.999726	0.989699	28.46	27.46	20.19	89	111.5	99.5	26.17	22.48	12.64		High	Peak Found	High	Peak Found	Peak Found	High	Peak Found	Peak Found	High	6.934e-06	4.894e-06	1.43	71.09
FALSE	High	[R].LQGVTETTDTSALVHWCAPNSVVHGYQIR.[Y]	1xCarbamidomethyl [C17]	FALSE	8.23144e-09	4.15075e-05	1	1	5	Q8WUT4	Q8WUT4 [585-613]		0	3239.59	1.562	1.847	1.165	0.241179	0.169853	0.989675	32.41	24.72	20.58	67.3	105.1	127.6	36.11	19.43	10.79		High	Peak Found	Peak Found	Peak Found	High	High	High	High	High	6.934e-06	7.033e-10	5.12	120.93
FALSE	High	[R].LQGVSDQSFQVEEAKR.[I]		FALSE	3.92095e-05	4.15075e-05	1	1	5	Q13753	Q13753 [858-873]		1	1820.91	2.516	3.763	0.914	0.00174423	6.7481e-06	0.987827	94.23	17.86	29.28	33.8	139.1	127.2	45.72	45.64			Peak Found	High	High	High	Peak Found	High	Not Found	High	High	6.934e-06	5.515e-06	3.27	66.18
FALSE	High	[R].LQGVGALGQAASDNSGPEDAKR.[Q]		FALSE	1.48126e-09	4.15075e-05	1	4	8	Q5JPE7	Q5JPE7 [1191-1212]		1	2141.06	1.409	1.041	0.793	0.542929	0.999914	0.952562	21.52	24.71	12.51	86.6	122	91.4	26.7	8.04	11.51		High	High	High	High	High	High	High	High	High	6.934e-06	1.146e-10	4.58	64.97
FALSE	High	[R].LQGSGVTVNALHPGVAR.[T]		FALSE	1.51247e-05	4.15075e-05	1	1	8	Q8NBN7	Q8NBN7 [218-234]		0	1675.92	3.078	0.932	0.411	0.000189551	0.992163	0.0238682	18.04	71.22	47	56.6	174.3	69.1	68.04	5.55	44.81		Peak Found	Peak Found	High	High	High	High	High	High	High	6.934e-06	2.001e-06	1.98	71.23
FALSE	High	[K].IQGSEHLYNDHGVIVDYNTTDPLIR.[W]		FALSE	1.43799e-06	4.15075e-05	1	3	7	Q68CZ2	Q68CZ2 [305-329]		0	2869.41	1.11	1.002	0.835	0.999686	0.999725	0.972772	26.81	16.73	23.28	93.6	112.5	94	18.13	21.47	7.62		High	High	High	High	Peak Found	High	High	High	High	6.934e-06	1.66e-07	2.53	106.34
FALSE	High	[K].IQGSAGEIATSQER.[L]		FALSE	2.79567e-05	4.15075e-05	1	1	7	Q9P2E3	Q9P2E3 [1650-1663]		0	1446.72	1.025	0.802	0.777	0.999995	0.950757	0.96892	14.15	26.26	25.75	109.5	109.5	80.9	15.68	16.07	23.05		High	High	High	High	High	High	High	Peak Found	High	6.934e-06	3.836e-06	2.72	39.41
FALSE	High	[R].LQGRPFVEEYIPTQEIQVTSIHWSYK.[T]		FALSE	6.90928e-07	4.15075e-05	1	4	4	Q3YEC7	Q3YEC7 [63-88]		0	3148.61	2.998	3.893	1.299	0.00328361	0.00058543	0.966027	0	0	0	38	114	148					Not Found	Not Found	Peak Found	High	High	High	Not Found	High	High	6.934e-06	7.612e-08	2.86	141.61
FALSE	High	[R].LQGQLEQGDDTAAERLEK.[V]		FALSE	9.38274e-06	4.15075e-05	1	2	1	Q8NE71	Q8NE71 [397-414]		1	2000.99	100	100	0.99	2.47836e-16	2.96777e-16	1			7.16		150.7	149.3		62.41			Not Found	Not Found	Not Found	Peak Found	High	Peak Found	Not Found	Peak Found	High	6.934e-06	1.207e-06	3.19	59.44
FALSE	High	[R].LQGQLEQGDDTAAER.[L]		FALSE	1.73889e-06	4.15075e-05	1	2	8	Q8NE71	Q8NE71 [397-411]		0	1630.77	0.681	0.8	1.08	0.298675	0.882233	0.998152	20.59	22.41	31.01	119.8	81.7	98.5	10.59	26.62	21.69		High	High	High	High	High	Peak Found	High	High	High	6.934e-06	2.03e-07	3.75	39.7
FALSE	High	[R].IQGLTVEQAEAVVR.[L]		FALSE	1.34364e-06	4.15075e-05	1	4	40	Q14204	Q14204 [3924-3937]		0	1512.84	1.097	1.178	1.067	0.96724	0.938128	0.995091	10.9	26.26	23.86	90.3	99.1	110.6	11.39	6.58	23.75		High	High	High	High	High	High	High	High	High	6.934e-06	1.545e-07	4.08	102.3
FALSE	High	[R].LQGLSASDVTEQIIK.[T]		FALSE	6.0367e-05	4.15075e-05	1	1	6	Q9UBB5	Q9UBB5 [287-301]		0	1601.87	0.916	1.14	1.174	0.999995	0.994396	0.985695	30.39	24.34	22.91	100.4	92	107.6	25.56	6.42	21.66		High	High	Peak Found	High	Peak Found	Peak Found	High	Peak Found	High	6.934e-06	8.773e-06	1.26	113.62
FALSE	High	[R].LQGINCGPDFTPSFANLGR.[T]	1xCarbamidomethyl [C6]	FALSE	4.51462e-06	4.15075e-05	1	8	7	E7EX73	E7EX73 [493-511]		0	2064	1.004	1.154	1.084	0.999995	0.983275	0.993464	34.81	21.26	37.51	90.9	106.5	102.6	22.93	32.68	20.51		High	High	High	Peak Found	Peak Found	High	High	High	High	6.934e-06	5.552e-07	3.46	129.85
FALSE	High	[K].LQGHTDVVISTACHPTENIIASAALENDK.[T]	1xCarbamidomethyl [C13]	FALSE	1.16715e-07	4.15075e-05	1	1	8	P61964	P61964 [297-325]		0	3104.53	1.077	0.93	0.769	0.999995	0.993389	0.863068	40.06	41.25	36.74	102.9	110.8	86.4	35.09	22.56	34.46		High	High	High	High	High	High	High	High	High	6.934e-06	1.16e-08	4	105.57
FALSE	High	[R].LQGGVLLAQIR.[K]		FALSE	7.18287e-05	4.15075e-05	1	6	17	A0A5F9ZHR7	A0A5F9ZHR7 [255-265]		0	1167.72	0.983	1.49	1.319	0.999995	0.462085	0.878913	36.11	25.33	28.67	82	94	124	27.08	26.11	11.05		High	High	High	High	High	High	High	High	High	6.934e-06	1.058e-05	3.03	106.4
FALSE	High	[K].LQGFAAVLAIGSSR.[C]		FALSE	8.42176e-05	4.15075e-05	1	1	8	Q5T4S7	Q5T4S7 [1195-1208]		0	1389.78	1.018	1.801	1.543	0.999995	0.266279	0.735936	45.97	44.64	51.76	85.3	77.9	136.8	24.81	41.37	45.27		Peak Found	High	High	High	High	High	High	High	High	6.934e-06	1.254e-05	3.09	135.72
FALSE	High	[R].LQGEVVAFDYQSK.[M]		FALSE	1.71532e-05	4.15075e-05	1	2	15	K7ELG9	K7ELG9 [25-37]		0	1483.74	1.196	1.11	0.94	0.792865	0.992131	0.9932	27.09	27.2	4.33	90.7	108.5	100.7	20.94	11.31	2.04		High	High	High	High	High	High	High	High	High	6.934e-06	2.292e-06	3.56	88.68
FALSE	High	[R].LQGETLDQQLGR.[V]		FALSE	3.3415e-05	4.15075e-05	1	2	9	O15118	O15118 [715-726]		0	1357.71	0.849	0.949	1.084	0.922144	0.994584	0.999691	15.31	18.21	16.65	111.5	90.9	97.6	13.96	10.68	15.93		Peak Found	High	High	High	High	High	High	High	High	6.934e-06	4.657e-06	3.46	64.19
FALSE	High	[R].LQGEGAEVQLTGK.[V]		FALSE	4.45382e-06	4.15075e-05	1	2	11	Q96GA7	Q96GA7 [106-118]		0	1329.7	1.045	0.874	0.745	0.999995	0.976218	0.834308	43.74	27.24	17.93	102.8	107.4	89.9	31.39	16.35	19.04		High	High	High	High	High	High	High	High	High	6.934e-06	5.479e-07	3.07	56
FALSE	High	[K].LQGAVCGVSSGPPPPR.[R]	1xCarbamidomethyl [C6]	FALSE	8.31254e-08	4.15075e-05	1	2	17	Q9UBG0	Q9UBG0 [1238-1253]		0	1578.81	1.015	0.893	0.871	0.999995	0.980496	0.979737	7.06	12.84	12.92	105	104.7	90.3	15	15.93	5.87		High	High	High	High	High	High	High	High	High	6.934e-06	8.139e-09	3.91	56.99
FALSE	High	[K].LQELEANPPSDVYLSSR.[D]		FALSE	1.25198e-05	4.15075e-05	1	1	9	O60341	O60341 [508-524]		0	1917.96	2.805	1.155	0.54	3.69765e-05	0.98324	0.202765	22.3	63.28	75.77	56.7	159	84.3	44.9	9.82	69.48		High	High	High	High	High	High	High	Peak Found	High	6.934e-06	1.641e-06	3.09	96.02
FALSE	High	[K].LPLTPVFEGLAFK.[C]		FALSE	2.78321e-05	4.15075e-05	1	2	12	Q12769	Q12769 [1237-1249]		0	1431.82	0.871	1.155	1.484	0.957884	0.959872	0.594229	25.23	25.23	6.86	102.2	79.6	118.1	31.4	38.99	0		High	High	High	High	High	High	High	High	High	6.934e-06	3.83e-06	3.41	154.32
FALSE	High	[R].LQEKEDLQELNDR.[L]		FALSE	7.22198e-06	4.15075e-05	2	2	10	P02545; Q3BDU5	P02545 [29-41]; Q3BDU5 [29-41]		1	1629.81	1.331	1.356	1.082	0.707193	0.922879	0.998164	54.71	79.93	71.85	90.2	125.8	84	57.39	60.16	87.34	Shared	Peak Found	High	High	Peak Found	High	High	Peak Found	High	High	6.934e-06	9.125e-07	3.29	53
FALSE	High	[K].IQEGVFDINNEANGIK.[I]		FALSE	3.30498e-06	4.15075e-05	1	1	19	P61019	P61019 [171-186]		0	1760.88	2.153	1.171	0.727	1.58632e-05	0.962848	0.717588	25.42	43.62	52.79	61.8	134.5	103.7	49.22	9.71	49.96		High	High	High	High	High	High	High	High	High	6.934e-06	3.999e-07	3.52	101.42
FALSE	High	[K].LQAPLSEPTLSQHTHDYPYSLVSR.[E]		FALSE	3.39557e-07	4.15075e-05	1	2	3	Q6NUQ4	Q6NUQ4 [153-176]		0	2739.37	1.19	1.06	0.891	0.933917	0.998948	0.981054	20.27	10.72	20.27	92.3	109.9	97.9	14.67	21.79	0.42		Peak Found	Peak Found	Peak Found	High	Peak Found	Peak Found	High	High	High	6.934e-06	3.59e-08	3.26	108.06
FALSE	High	[K].LQANTNLWNEYR.[I]		FALSE	9.9387e-05	4.15075e-05	1	1	5	Q7L775	Q7L775 [510-521]		0	1521.74	1.349	1.485	1.06	0.725286	0.791864	0.998711	32.82	39.78	23.83	79.4	107.1	113.5	35.51	2.68	22.86		High	Peak Found	Peak Found	Not Found	High	High	High	High	High	6.934e-06	1.503e-05	2.13	93.73
FALSE	High	[K].IQALQQQADEAEDR.[A]		FALSE	1.81115e-06	4.15075e-05	1	5	4	A0A2R8Y5V9	A0A2R8Y5V9 [14-27]		0	1614.77	1.113	1.951	1.754	0.998443	0.215238	0.485647	69.68	55.38	34.36	73.8	82.1	144	60.15		31.93		Peak Found	Not Found	High	Not Found	Not Found	High	High	High	High	6.934e-06	2.118e-07	3.03	50.31
FALSE	High	[K].LQAILEDIQVTLFTR.[A]		FALSE	6.45101e-06	4.15075e-05	1	1	71	P07814	P07814 [1401-1415]		0	1760	0.888	0.714	0.736	0.980546	0.516527	0.719617	89.65	101.12	54.63	128.2	108.3	63.4	64.53	36.65	56.69		High	High	High	High	High	High	High	High	High	6.934e-06	8.102e-07	4.31	161.67
FALSE	High	[R].LQAIGELESIGELFSR.[S]		FALSE	5.73619e-06	4.15075e-05	1	1	18	Q13315	Q13315 [2176-2191]		0	1761.94	0.861	0.818	0.926	0.985553	0.943048	0.990284	36.06	25.76	23.91	115.2	95.9	88.9	25.02	29.63	21.05		High	High	High	High	High	High	High	High	High	6.934e-06	7.152e-07	2.78	161.07
FALSE	High	[R].LQALDTGWNELHK.[M]		FALSE	1.45246e-05	4.15075e-05	1	2	12	Q01082	Q01082 [1144-1156]		0	1524.78	0.941	0.97	0.908	0.999995	0.996131	0.982686	46.96	76.43	73.52	122.2	112.7	65.1	66.56	57.84	87		Peak Found	High	High	High	High	High	High	High	High	6.934e-06	1.915e-06	3.32	91.17
FALSE	High	[K].LQALANEQAAAAHELEK.[M]		FALSE	5.2551e-10	4.15075e-05	1	1	18	Q86UP2	Q86UP2 [654-670]		0	1806.93	1.02	0.916	0.942	0.999995	0.980986	0.990677	7.31	13.47	11.67	100.4	102.4	97.2	12.87	1.99	11.17		High	High	High	High	High	High	High	High	High	6.934e-06	3.84e-11	3.97	76.29
FALSE	High	[K].LQALAEEPSQPHTR.[S]		FALSE	0.000107645	4.15075e-05	1	1	18	Q5VV41	Q5VV41 [177-190]		0	1576.81	1.245	0.837	0.73	0.44769	0.945514	0.754535	40.92	42.41	26.91	97.4	121.2	81.4	39.18	20.67	15		High	High	High	High	High	High	High	High	High	6.934e-06	1.639e-05	3.34	47.55
FALSE	High	[R].IQAGEIGEMKDGVPEGAQLQGPVHR.[N]		FALSE	3.31188e-05	4.15075e-05	1	1	7	P16989	P16989 [259-283]		1	2616.32	4.992	1.525	0.484	6.51593e-12	0.704944	0.102856	88.25	73.87	81.81	27.4	195.6	77	96.41	26.07	82.34		Peak Found	Peak Found	High	High	High	High	High	High	High	6.934e-06	4.597e-06	2.1	88.67
FALSE	High	[K].LQAFSAAIESCNK.[A]	1xCarbamidomethyl [C11]	FALSE	2.83338e-05	4.15075e-05	1	1	9	Q02790	Q02790 [332-344]		0	1438.7	1.669	1.297	0.97	0.0154407	0.841	0.993892	54.78	60.68	59.06	71.7	119.7	108.6	49.51	8.22	55.79		High	High	High	High	High	Peak Found	High	Peak Found	High	6.934e-06	3.904e-06	3.36	79.49
FALSE	High	[K].LQAFGFCEYKEPESTLR.[A]	1xCarbamidomethyl [C7]	FALSE	7.32788e-07	4.15075e-05	1	2	12	P49756	P49756 [126-142]		1	2074.99	0.986	1.066	1.064	0.999995	0.997714	0.998862	15.99	7.04	15.84	98.8	97.4	103.7	3.01	15.8	6.82		High	High	High	High	High	High	High	High	High	6.934e-06	8.098e-08	3.42	104.15
FALSE	High	[R].LQAEVLECVSLVELTSLK.[G]	1xCarbamidomethyl [C8]	FALSE	4.14313e-06	4.15075e-05	1	2	29	P07741	P07741 [146-163]		0	2031.1	1.092	0.495	0.53	0.997712	0.0271847	0.101868	71.74	85.3	77.27	116	126.6	57.4	78.42	56.44	35.78		High	High	High	High	High	High	High	High	High	6.934e-06	5.065e-07	4.07	156.82
FALSE	High	[R].IQAEVEAQLAR.[Q]		FALSE	9.52763e-05	4.15075e-05	1	6	8	A0A0A0MRM8	A0A0A0MRM8 [981-991]		0	1227.67	1.079	0.949	0.876	0.999995	0.994584	0.974898	13.22	20.46	22.75	100.4	108.3	91.3	17.89	20.04	11.54		High	High	High	Peak Found	High	High	High	High	High	6.934e-06	1.436e-05	2.85	65.9
FALSE	High	[R].IQAPSADLEVQAGQVDLK.[L]		FALSE	0.000124528	4.15075e-05	1	1	8	Q8IVF2	Q8IVF2 [4513-4530]		0	1881.99	0.83	0.948	1.159	0.938272	0.99466	0.987827	25.84	29.3	10.6	108	89.7	102.4	24	9.91	6.03		High	High	High	High	High	High	High	High	High	6.934e-06	1.921e-05	2.54	103.66
FALSE	High	[R].IQAEQVDAVTLSGEDIYTAGK.[T]		FALSE	1.38232e-05	4.15075e-05	1	1	6	P08582	P08582 [410-430]		0	2208.1	0.918	0.825	0.929	0.999995	0.945638	0.992926	34.45	31.71	32.78	105	96.4	98.5	16.09	31.91	33.43		High	High	Peak Found	High	Peak Found	High	High	Peak Found	High	6.934e-06	1.819e-06	3.59	109.24
FALSE	High	[K].IQAEISAHELTLEELR.[R]		FALSE	4.11676e-05	4.15075e-05	1	1	2	P46939	P46939 [1380-1395]		0	1851.98	0.01	1.244	100	2.47836e-16	0.960639	3.42324e-16		32.63		133.7		166.3	38.91				High	High	Peak Found	Not Found	Not Found	Not Found	Peak Found	Not Found	High	6.934e-06	5.813e-06	2.95	108.49
FALSE	High	[R].LQAEAQELLGYQVDPR.[S]		FALSE	1.77809e-05	4.15075e-05	1	1	4	Q8TAE8	Q8TAE8 [156-171]		0	1829.94	1.068	1.045	0.972	0.999995	0.997714	0.998152	5.72	4.85	5.03	96.1	104	99.9	5.17	7.61	2.36		High	High	High	Peak Found	Peak Found	Peak Found	High	Peak Found	High	6.934e-06	2.38e-06	2.09	109.01
FALSE	High	[K].LQAEAPHIVVGTPGR.[V]		FALSE	3.50504e-06	4.15075e-05	1	2	27	Q14240	Q14240 [148-162]		0	1544.85	1.078	0.955	0.936	0.944347	0.99466	0.989704	16.45	17.71	12.8	97.9	105.6	96.5	18.03	6.63	11.88		High	High	High	High	High	High	High	High	High	6.934e-06	4.242e-07	3.79	76.19
FALSE	High	[R].LQAAYAGDKADDIQK.[R]		FALSE	3.73421e-05	4.15075e-05	1	2	1	Q01082	Q01082 [1870-1884]		1	1606.81	1.271	0.947	0.665	0.73869	0.994584	0.730257	33.45	34.55	34.56	93.8	112.7	93.5	15.46	35.72	33.7		High	Peak Found	Peak Found	Peak Found	Peak Found	Peak Found	Peak Found	Peak Found	High	6.934e-06	5.231e-06	2.64	43.47
FALSE	High	[K].LQAAVDGPMDKKEE.[-]	1xOxidation [M9]	FALSE	8.75165e-05	4.15075e-05	1	2	63	P51572	P51572 [233-246]		2	1546.74	3.789	1.451	0.523	2.47836e-16	0.457432	0.0718241	75.31	67.85	81.16	36.6	173.2	90.2	87.82	38.58	77.73		High	High	High	High	High	High	High	High	High	6.934e-06	1.309e-05	3.01	31.51
FALSE	High	[K].LQAAVDGPMDKKEE.[-]		FALSE	5.31674e-05	4.15075e-05	1	2	10	P51572	P51572 [233-246]		2	1530.75	3.739	0.574	0.154	5.44937e-15	0.147502	3.47603e-13	76.08	20.31	17.78	56.5	211.1	32.4	79.01	29.75	4.67		Peak Found	Peak Found	High	High	High	High	Peak Found	Peak Found	High	6.934e-06	7.627e-06	2.52	44.9
FALSE	High	[R].LQAALDDEEAGGRPAMEPGNGSLDLGGDSAGR.[S]	1xOxidation [M16]	FALSE	7.8198e-11	4.15075e-05	1	3	44	Q00839	Q00839 [38-69]		0	3142.43	1.405	1.338	0.81	0.143398	0.702613	0.903285	38.05	10.25	39.94	75.2	124.2	100.6	43.38	41.83	3.74		High	High	High	High	High	High	High	High	High	6.934e-06	5.102e-12	5.52	86.96
FALSE	High	[R].LQAALDDEEAGGRPAMEPGNGSLDLGGDSAGR.[S]		FALSE	3.30972e-11	4.15075e-05	1	3	9	Q00839	Q00839 [38-69]		0	3126.44	1.371	1.532	1.099	0.163406	0.437379	0.997197	28.47	28.47	28.95	79.2	108.5	112.3	27.97	21.15	28.72		High	High	High	High	High	High	High	High	High	6.934e-06	2.063e-12	5.51	97.12
FALSE	High	[R].LQAALASTQQFQQMFDELR.[T]		FALSE	1.47883e-05	4.15075e-05	2	6	7	A0A590UJG2; H3BPE1	A0A590UJG2 [2675-2693]; H3BPE1 [4788-4806]		0	2225.1	1.031	1.527	1.503	0.999995	0.592182	0.769657	15.4	28.92	30.13	88.5	94.1	117.4	28.02	26.17	29.38	Shared	High	High	High	High	High	High	Peak Found	High	High	6.934e-06	1.955e-06	3.4	153.01
FALSE	High	[R].IQAAASTPTNATAASDANTGDR.[G]		FALSE	1.10362e-05	4.15075e-05	1	1	8	P49841	P49841 [384-405]		0	2103.99	1.135	0.967	0.852	0.988864	0.995212	0.968438	31.55	25.99	8.88	96.7	109.8	93.5	38.51	8.12	2.98		High	High	High	High	High	High	High	High	High	6.934e-06	1.435e-06	2.17	43.25
FALSE	High	[R].IPYYNIHPMPVHLQQR.[L]	1xOxidation [M9]	FALSE	9.98068e-05	4.15075e-05	1	1	2	O95479	O95479 [646-661]		0	2022.04	1.24	0.955	0.691	0.931471	0.997714	0.741276	18.44	41.59	40.36	95.1	116.6	88.3	10.06	22.41	40.47		Peak Found	Peak Found	Peak Found	High	Peak Found	Peak Found	High	Peak Found	High	6.934e-06	1.51e-05	2.53	84.4
FALSE	High	[R].LPYTDAVLHEAQR.[L]		FALSE	2.29057e-07	4.15075e-05	1	2	7	Q96SQ9	Q96SQ9 [350-362]		0	1512.78	0.952	0.99	1.188	0.999995	0.998948	0.987827	21.4	33.41	28.17	101.9	100.5	97.6	8.82	22.99	32.03		High	High	High	High	High	Peak Found	High	High	High	6.934e-06	2.371e-08	2.44	82.81
FALSE	High	[K].IPYSDVNIGTGVAHPPR.[W]		FALSE	1.12057e-07	4.15075e-05	1	3	16	Q9UKM7	Q9UKM7 [372-388]		0	1792.93	1.05	0.916	0.917	0.999995	0.989724	0.987908	47.12	56.44	27.48	115.9	94	90.1	38.69	27.53	26.92		High	High	High	High	High	High	High	High	High	6.934e-06	1.116e-08	3.84	84.6
FALSE	High	[R].LQAEPRPEEPPNYPAAPASDPLR.[E]		FALSE	4.21871e-06	4.15075e-05	1	1	11	P41229	P41229 [1315-1337]		0	2515.26	0.799	0.835	1.066	0.802806	0.946026	0.998711	26.78	30.04	29.64	107.3	97.1	95.6	23.4	20.14	29.91		High	High	High	High	High	High	High	High	High	6.934e-06	5.177e-07	2.88	85.09
FALSE	High	[R].LQAQLNELQAQLSQK.[E]		FALSE	6.22392e-05	4.15075e-05	2	4	16	A0A087WY61; Q14980	A0A087WY61 [1573-1587]; Q14980 [1589-1603]		0	1711.93	0.973	1.118	1.1	0.999995	0.985866	0.992866	18.93	11.35	16.7	94.7	97.8	107.6	12.06	15.92	5.2	Shared	High	High	High	High	High	High	High	High	High	6.934e-06	9.07e-06	3.71	103.38
FALSE	High	[R].LQAQQDAVNIVCHSK.[T]	1xCarbamidomethyl [C12]	FALSE	2.35361e-07	4.15075e-05	1	3	8	P55036	P55036 [26-40]		0	1710.86	1.16	0.905	0.78	0.811896	0.980124	0.804495	60.16	42.52	38.43	97.9	113.5	88.6	57.75	32.57	10.24		High	High	High	High	High	High	Peak Found	High	High	6.934e-06	2.439e-08	3.83	66.53
FALSE	High	[K].LQATLDMQSGIIHAAEEK.[D]		FALSE	1.43799e-06	4.15075e-05	1	2	6	O00231	O00231 [206-223]		0	1954.99	0.805	1.079	1.373	0.737385	0.994584	0.691719	28.76	25.78	24.62	95.4	92.9	111.6	17.35	21.3	22.39		High	Peak Found	High	High	Peak Found	Peak Found	High	High	High	6.934e-06	1.659e-07	4.26	103.6
FALSE	High	[R].IQEGVESLAGYADIFLR.[N]		FALSE	8.90205e-05	4.15075e-05	1	11	11	P05166	P05166 [166-182]		0	1880.98	0.845	0.222	0.695	0.869764	9.67744e-10	0.629707	47.12	229.4	97.26	144.3	121.9	33.8	20.79	80.34	125.04		High	High	High	High	High	High	High	Peak Found	High	6.934e-06	1.334e-05	2.62	157.97
FALSE	High	[KR].LQEEMLQREEAENTLQSFR.[Q]	1xOxidation [M5]	FALSE	2.5566e-05	4.15075e-05	1	3	14	P08670	P08670 [189-207]		1	2367.12	2.556	1.475	0.577	2.84298e-06	0.621428	0.210943	27.43	0	27.43	59.6	152.4	88		32.08			Not Found	Not Found	Peak Found	High	High	High	Not Found	High	High	6.934e-06	3.49e-06	2.51	91.06
FALSE	High	[KR].LQEEMLQREEAENTLQSFR.[Q]		FALSE	1.67627e-07	4.15075e-05	1	3	15	P08670	P08670 [189-207]		1	2351.13	2.341	1.895	0.809	5.20726e-06	0.0296497	0.871208	77.63	0	77.63	57.3	134.1	108.6		53.19			Not Found	Not Found	High	High	High	High	Not Found	High	High	6.934e-06	1.704e-08	5.64	100.5
FALSE	High	[K].IQEEILVHIR.[Q]		FALSE	0.000110843	4.15075e-05	1	1	12	Q6P2E9	Q6P2E9 [213-222]		0	1249.73	1.139	1.074	0.942	0.904873	0.994584	0.991652	19.81	13.4	21.23	93.4	106.4	100.3	10.94	17.01	0.51		High	High	High	High	Peak Found	High	High	Peak Found	High	6.934e-06	1.692e-05	2.96	86.87
FALSE	High	[R].LQEDKEQMAQQLAEETQGFQR.[T]		FALSE	1.4315e-06	4.15075e-05	1	1	11	Q15149	Q15149 [2483-2503]		1	2507.18	0.73	1.052	1.513	0.499948	0.997714	0.66343	27.63	34.92	31.01	103.2	80.8	115.9	24.49	18.38	30.46		High	High	High	High	High	High	High	High	High	6.934e-06	1.647e-07	2.89	98.13
FALSE	High	[K].LQEDGLLSNVSHVIVDEVHER.[S]		FALSE	3.18758e-06	4.15075e-05	1	2	10	A0A087WYN9	A0A087WYN9 [687-707]		0	2388.22	1.378	1.274	0.892	0.449068	0.914562	0.989704	23.43	22.74	10.27	81.4	112.2	106.3	43.16	9.34	10		High	High	High	High	High	High	High	High	High	6.934e-06	3.853e-07	3.47	138.6
FALSE	High	[R].LQEAQLYKEEGNQR.[Y]		FALSE	2.53383e-05	4.15075e-05	1	3	6	Q8N5M4	Q8N5M4 [5-18]		1	1705.85	3.658	1.419	0.399	4.71954e-07	0.918424	0.0137902	97.85	99.98	107.88	49.5	181	69.5	95.1	6.29	86.48		Peak Found	Peak Found	High	Peak Found	High	High	Peak Found	High	High	6.934e-06	3.464e-06	1.91	45.52
FALSE	High	[R].LQEALDAEMLEDEAGGGGAGPGGACK.[A]	1xCarbamidomethyl [C25]	FALSE	1.63632e-09	4.15075e-05	1	2	8	Q1KMD3	Q1KMD3 [33-58]		0	2503.11	0.801	0.909	1.216	0.83045	0.982918	0.979392	24.51	20.1	36.48	106.7	91.3	102	13.67	37.3	19.96		High	High	High	High	High	High	High	High	High	6.934e-06	1.273e-10	4.45	105.84
FALSE	High	[R].LQEAGILSAEELQR.[L]		FALSE	1.45106e-06	4.15075e-05	2	2	23	Q15149; H0YDN1	Q15149 [2795-2808]; H0YDN1 [1558-1571]		0	1556.83	0.915	1.073	1.182	0.994235	0.987147	0.952649	7.18	6.46	6.41	99.8	91.3	108.8	3.34	6.9	6.06	Shared	High	High	High	High	High	High	High	High	High	6.934e-06	1.674e-07	4.35	97.39
FALSE	High	[R].IQDYDVSLDK.[A]		FALSE	7.30811e-05	4.15075e-05	1	3	12	Q93009	Q93009 [746-755]		0	1195.58	1.028	0.962	0.864	0.999995	0.996131	0.972087	22.23	13.77	7.43	97.5	108.6	93.8	11.44	19.85	2.39		High	High	High	High	High	High	High	High	High	6.934e-06	1.078e-05	1.8	65.35
FALSE	High	[K].LQDVGNEQFLEEEGK.[A]		FALSE	4.35431e-06	4.15075e-05	1	1	3	Q8IYQ7	Q8IYQ7 [103-117]		0	1734.82	1.049	1.177	1.112	0.999995	0.985315	0.991667	7.01	35.76	37.82	97.7	97.7	104.6	10.6	8.82	36.24		Peak Found	High	High	Peak Found	Peak Found	Peak Found	High	Peak Found	High	6.934e-06	5.353e-07	3.18	81.41
FALSE	High	[R].LQDTYNLDTDTISK.[G]		FALSE	2.2859e-05	4.15075e-05	1	1	10	P13674	P13674 [137-150]		0	1626.79	0.933	0.933	1.008	0.999995	0.989014	0.997955	17.34	21.49	20.53	99	104.6	96.4	9.83	10.98	21.17		High	High	High	High	High	High	High	High	High	6.934e-06	3.106e-06	3.04	78.43
FALSE	High	[K].LQDTLEQIEEQLDVALSK.[I]		FALSE	1.90354e-06	4.15075e-05	1	2	21	Q96JG6	Q96JG6 [226-243]		0	2072.08	1.121	0.724	0.677	0.997409	0.71821	0.719588	18.69	27.35	23.53	100.5	126.5	73	11.41	17.46	25.78		High	High	High	High	High	High	High	High	High	6.934e-06	2.225e-07	3.79	162.36
FALSE	High	[R].IQDPVLQAVTSQTSLPGH.[-]		FALSE	2.49699e-06	4.15075e-05	1	1	11	Q9UBP6	Q9UBP6 [259-276]		0	1890.99	0.93	0.964	1.099	0.999995	0.998255	0.994384	36.41	27.15	17.92	103.7	96.4	99.9	25.42	14.34	10.41		High	High	High	High	High	High	High	High	High	6.934e-06	2.967e-07	2.84	119.98
FALSE	High	[R].LQDNVREDLYEAADKWVAAVGK.[D]		FALSE	3.65052e-07	4.15075e-05	1	2	5	Q9H7Z7	Q9H7Z7 [299-320]		2	2490.26	1.874	0.366	0.191	0.0135568	0.00361881	2.84275e-06	23	367.2	303.23	92.6	173.5	33.9		19.31	131.14		Not Found	Not Found	Peak Found	High	Peak Found	High	Peak Found	High	High	6.934e-06	3.89e-08	4.04	143.34
FALSE	High	[R].IQDLTGLDVSTAEELQVANYGVGGQYEPHFDFAR.[K]		FALSE	3.44993e-10	4.15075e-05	1	1	6	P13674	P13674 [401-434]		0	3739.79	1.011	0.745	0.754	0.999995	0.778864	0.912495	48.43	9.49	6.28	109.7	108.5	81.8	24.89	61.3			High	High	Peak Found	Peak Found	High	High	High	High	High	6.934e-06	2.458e-11	5.91	149.76
FALSE	High	[R].LQDLSSCITQGK.[D]	1xCarbamidomethyl [C7]	FALSE	0.000104972	4.15075e-05	1	5	13	P29590	P29590 [383-394]		0	1349.67	1.006	0.938	1.012	0.999995	0.993387	0.998862	50.37	32.17	51.35	92.7	112.7	94.6	21.13	38.1	32.45		High	High	High	High	High	High	High	High	High	6.934e-06	1.597e-05	2.49	66.09
FALSE	High	[R].LQDISELLATGAGLSESEAEPDGDHNITELPQAVAGR.[G]		FALSE	3.61993e-05	4.15075e-05	1	5	3	A0A0B4J1V8	A0A0B4J1V8 [224-260]		0	3803.86																No Quan Values	Not Found	Not Found	Not Found	High	High	High	Not Found	Not Found	High	6.934e-06	5.054e-06	2.29
FALSE	High	[R].IQDLLAEGTITGVIDDR.[G]		FALSE	5.6287e-05	4.15075e-05	1	1	8	Q96HY6	Q96HY6 [249-265]		0	1828.97	0.867	0.93	1.053	0.991796	0.994584	1	30.85	20.19	22.34	110.2	92.5	97.3	18.16	25.78	14.51		High	Peak Found	High	High	Peak Found	High	High	High	High	6.934e-06	8.127e-06	2.53	136.11
FALSE	High	[K].LQDGLLHITTCSFVAPWNSLSLAQR.[R]	1xCarbamidomethyl [C11]	FALSE	2.68436e-06	4.15075e-05	1	3	5	P01033	P01033 [112-136]		0	2827.46		100	100		2.96777e-16	3.42324e-16						300					High	High	Not Found	Not Found	High	Not Found	High	High	High	6.934e-06	3.21e-07	3.41	155.31
FALSE	High	[R].LQDEYDSVLYSIVDLHSITVPQDPAVLR.[Q]		FALSE	2.84689e-06	4.15075e-05	1	1	8	Q9UGM6	Q9UGM6 [62-89]		0	3185.64	1.141	0.978	0.803	0.97335	0.998948	0.96285	41.02	38.61	49.46	85.8	130.3	83.9	45.47	35.62	36.67		High	High	High	High	High	High	High	High	High	6.934e-06	3.404e-07	2.86	161.49
FALSE	High	[R].LQDEIQNMKEEMAR.[H]	2xOxidation [M8; M12]	FALSE	1.1597e-05	4.15075e-05	1	3	65	P08670	P08670 [365-378]		1	1766.8	1.817	1.238	0.713	6.26885e-05	0.83756	0.488334	57.64	76.11	47.51	61.6	127.2	111.2	74.03	38.74	51.71		High	High	High	High	High	High	High	High	High	6.934e-06	1.507e-06	2.75	31.86
FALSE	High	[R].LQDEIQNMKEEMAR.[H]	1xOxidation [M]	FALSE	2.70875e-06	4.15075e-05	1	3	408	P08670	P08670 [365-378]		1	1750.81	2.685	0.803	0.473	2.47836e-16	0.784265	0.000206213	20.09	58.81	71.42	61.1	164.1	74.8	72.49	5.06	63.74		High	High	High	High	High	High	High	High	High	6.934e-06	3.234e-07	2.9	53.47
FALSE	High	[R].LQDEIQNMKEEMAR.[H]		FALSE	4.35506e-07	4.15075e-05	1	3	104	P08670	P08670 [365-378]		1	1734.81	1.787	1.195	0.713	0.000333509	0.884976	0.512942	69.68	42.99	62.19	74.3	138.1	87.6	38.85	51.31	39.88		High	High	High	High	High	High	High	High	High	6.934e-06	4.677e-08	5.05	76.54
FALSE	High	[R].IQDALSTVLQYAEDVLSGK.[V]		FALSE	1.57337e-07	4.15075e-05	1	2	3	O00303	O00303 [279-297]		0	2050.07	0.894	0.453	0.507	0.997397	0.0346968	0.180854	55.74	55.74	26.67	127.8	114.3	57.9	49.89	25.89			Peak Found	High	Peak Found	Peak Found	High	High	Peak Found	Not Found	High	6.934e-06	1.593e-08	2.92	163.08
FALSE	High	[K].LQDAFSSIGQSCHLDLPQIAVVGGQSAGK.[S]	1xCarbamidomethyl [C12]	FALSE	2.65757e-08	4.15075e-05	1	1	10	P50570	P50570 [16-44]		0	2983.49	0.991	1.275	1.384	0.999995	0.919376	0.852683	14.82	40.81	18.02	87.3	86.5	126.2	34.71	6.19	17.97		High	High	High	High	High	High	High	Peak Found	High	6.934e-06	2.436e-09	4.17	139.85
FALSE	High	[R].LQCPQVDLFYLHAPDHGTPVEETLHACQR.[L]	2xCarbamidomethyl [C3; C27]	FALSE	2.06887e-10	4.15075e-05	1	3	7	O43488	O43488 [130-158]		0	3431.63	0.605	0.357	0.603	0.0166329	9.65013e-06	0.146191	85.77	50.68	81.11	130.2	123.3	46.5	68.92	61.46	71.16		Not Found	High	High	High	High	High	High	High	High	6.934e-06	1.432e-11	4.2	121.13
FALSE	High	[R].LQAYLEEHAEEEANEEDVLGDETEEEETKPIELPVKEEEPPEK.[T]		FALSE	9.09995e-08	4.15075e-05	1	3	5	P82979	P82979 [38-80]		1	4993.3	2.939	0.01	0.01	0.000438013	2.96777e-16	3.42324e-16	9.43			76.2	223.8		67.49				Peak Found	High	High	Not Found	High	High	High	Not Found	High	6.934e-06	8.938e-09	1.82	115.86
FALSE	High	[R].LQAYHTQTTPLIEYYR.[K]		FALSE	3.31961e-07	4.15075e-05	1	4	32	P54819	P54819 [187-202]		0	1997.01	1.118	1.199	0.985	0.945298	0.931565	1	34.52	24.74	19.54	87.8	106.9	105.3	31.28	17.89	1.7		High	High	High	High	High	High	High	High	High	6.934e-06	3.511e-08	4.65	95.61
FALSE	High	[R].LQEGYDHSYYFIATFITDHIR.[H]		FALSE	1.49022e-07	4.15075e-05	1	2	20	P10768	P10768 [254-274]		0	2589.24	2.283	1.147	0.64	1.46805e-07	0.954027	0.301201	75.82	105.42	98.56	69.5	158.6	71.9	73.16	34.92	97.13		High	High	High	High	High	High	High	High	High	6.934e-06	1.507e-08	5.11	156.23
FALSE	High	[K].IPLSQEEITLQGHAFEAR.[I]		FALSE	1.2258e-08	4.15075e-05	1	5	13	Q96RQ3	Q96RQ3 [368-385]		0	2039.06	1.021	1.107	1.213	0.999995	0.994396	0.968721	46.97	38.51	31.25	102.5	89.3	108.2	33.75	37.81	22.23		High	High	High	High	High	High	High	High	High	6.934e-06	1.072e-09	4.74	105.01
FALSE	High	[K].LPISLTNTDLK.[V]		FALSE	6.73091e-05	4.15075e-05	1	5	8	U3KQ43	U3KQ43 [359-369]		0	1214.7	1.158	1.283	1.088	0.927037	0.887399	0.997738	16.13	13.11	9.87	86.6	102.2	111.2	26.26	8.95	3.43		High	High	High	High	High	High	High	High	High	6.934e-06	9.863e-06	2.67	101.72
FALSE	High	[R].IPISLETQAHIQECK.[H]	1xCarbamidomethyl [C14]	FALSE	2.06501e-06	4.15075e-05	1	1	8	Q9GZU1	Q9GZU1 [271-285]		0	1766.91	1.003	1.109	1.105	0.999995	0.994396	0.995274	15.19	11.87	7.11	96.4	96.7	106.9	17.78	7.49	3.32		High	High	High	High	High	High	High	High	High	6.934e-06	2.424e-07	1.85	80.9
FALSE	High	[K].LPANQYTWSSR.[G]		FALSE	3.92095e-05	4.15075e-05	1	4	4	P29144	P29144 [402-412]		0	1322.65	1.299	1.203	0.925	0.778065	0.977624	0.997282	14.72	30.71	30.69	83.9	109	107.1	7.12	16.12	30.41		Peak Found	High	High	High	Peak Found	Peak Found	Peak Found	High	High	6.934e-06	5.527e-06	1.85	67.33
FALSE	High	[K].IPANQLAELWLK.[L]		FALSE	1.61748e-06	4.15075e-05	1	2	23	Q9NZM1	Q9NZM1 [682-693]		0	1395.8	0.942	1.383	1.421	0.999995	0.704356	0.737453	45.27	37.88	30.17	93.1	87.8	119.1	36.91	7.75	29.46		High	High	High	High	High	High	High	High	High	6.934e-06	1.876e-07	4.35	143.21
FALSE	High	[K].LPANHPLLTGQR.[V]		FALSE	9.32795e-05	4.15075e-05	1	1	19	P38606	P38606 [221-232]		0	1316.74	1.029	0.885	0.81	0.999995	0.96382	0.949278	11.82	16.37	15.43	104.3	107.4	88.3	12.26	6.23	14.87		High	High	High	High	High	High	High	High	High	6.934e-06	1.4e-05	2.73	50.75
FALSE	High	[K].IPALDLLIK.[L]		FALSE	9.77237e-05	4.15075e-05	1	2	53	P78527	P78527 [125-133]		0	995.65	0.777	1.1	1.582	0.450218	0.987147	0.19966	81.63	61.43	21.44	104.3	81	114.7	60.52	19.9	21.18		High	High	High	High	High	High	High	High	High	6.934e-06	1.473e-05	2	140.81
FALSE	High	[R].IPAHQVLYSTSGENASGK.[Y]		FALSE	1.06135e-07	4.15075e-05	1	2	23	Q9NZM1	Q9NZM1 [791-808]		0	1858.93	1.122	0.985	0.865	0.922154	0.998873	0.968754	8.91	9.7	5.24	94.7	109.8	95.5	8.51	6.39	5.02		High	High	High	High	High	High	High	High	High	6.934e-06	1.049e-08	4.86	50.17
FALSE	High	[R].LPAGAIHFQR.[E]		FALSE	7.59741e-05	4.15075e-05	1	6	8	Q13438	Q13438 [75-84]		0	1109.62	0.642	1.066	1.727	0.27283	0.998948	0.529893	21.28	14.7	16.39	113.1	68.5	118.4	13.83	17.85	8.48		High	High	High	High	High	High	High	High	High	6.934e-06	1.122e-05	2.34	64.7
FALSE	High	[R].LPAFTLSHLESHR.[D]		FALSE	3.39586e-06	4.15075e-05	1	6	12	Q969V3	Q969V3 [380-392]		0	1507.8	1.516	1.008	0.708	0.0681026	0.999914	0.682866	22.8	20.1	34.15	79.6	135.5	84.9	9.06	23.9	18.88		High	High	High	High	High	High	High	High	High	6.934e-06	4.118e-07	2.86	90.45
FALSE	High	[K].IPAFGSIPIEFR.[V]		FALSE	7.59741e-05	4.15075e-05	1	1	8	P47989	P47989 [1230-1241]		0	1346.75	0.924	1.393	1.368	0.999995	0.749701	0.903285	46.47	42.67	18.18	90.5	83.5	126	38.24	14.93	15.69		High	High	High	High	High	High	High	High	High	6.934e-06	1.123e-05	2.65	144.11
FALSE	High	[R].IPAEVSQATELHVLDVAGNR.[L]		FALSE	3.7484e-08	4.15075e-05	1	1	8	Q9BTT6	Q9BTT6 [350-369]		0	2119.11	1.003	1.064	0.937	0.999995	0.999172	0.993464	43.05	26.44	29.76	106.7	97.4	95.9	19.23	30.99	29.2		High	High	High	High	High	High	High	High	High	6.934e-06	3.503e-09	3.87	112.79
FALSE	High	[K].LPAELQELPGLSHQYWSAPSDKEGYSGVGLLSR.[Q]		FALSE	2.78895e-10	4.15075e-05	1	8	10	P27695	P27695 [104-136]		1	3584.8	1.977	2.248	0.854	0.000711986	0.0113658	0.97227	53.4	64.84	30.02	51	134.3	114.7	56.66	42.54			High	High	High	High	High	High	High	High	High	6.934e-06	1.963e-11	6.24	144.26
FALSE	High	[K].LPAELQELPGLSHQYWSAPSDK.[E]		FALSE	3.02333e-11	4.15075e-05	1	8	23	P27695	P27695 [104-125]		0	2466.23	0.417	0.739	1.934	2.16669e-05	0.613182	0.0612674	31.28	80.21	86.44	129.3	53.9	116.7	28.08	14.58	77.94		High	High	High	High	High	High	High	High	High	6.934e-06	1.874e-12	5.07	133.27
FALSE	High	[R].IPAEANPLADHVSATR.[I]		FALSE	5.37946e-09	4.15075e-05	1	1	17	Q9NX47	Q9NX47 [193-208]		0	1661.86	1.162	0.85	0.803	0.758381	0.951492	0.899056	35.35	26.56	26.93	99.6	115.8	84.6	30.2	20.6	17.66		High	High	High	High	High	High	High	High	High	6.934e-06	4.491e-10	5.24	71.2
FALSE	High	[R].LPADVSPINYSLCLKPDLLDFTFEGK.[L]	1xCarbamidomethyl [C13]	FALSE	8.39418e-13	4.15075e-05	1	7	9	E9PLK3	E9PLK3 [50-75]		0	2952.51	1.369	1.189	0.723	0.328015	0.961573	0.753994	99.97	65.65	88.87	105.5	121	73.5	56.21	74.25	85.32		High	High	High	Peak Found	High	High	High	High	High	6.934e-06	4.223e-14	7.35	160.51
FALSE	High	[R].LPASPETHLDMLR.[H]		FALSE	5.50764e-06	4.15075e-05	1	6	2	P04626	P04626 [35-47]		0	1479.76	1.126	1.265	1.212	0.999901	0.926061	0.981054	16.86	20.57	23.64	90.1	101.5	108.4	6.28	19.97	20.42		Peak Found	Peak Found	High	Peak Found	Peak Found	High	Peak Found	Peak Found	High	6.934e-06	6.853e-07	2.69	88.93
FALSE	High	[R].IPADTFAALK.[N]		FALSE	9.56803e-05	4.15075e-05	1	2	31	P46940	P46940 [232-241]		0	1046.59	1.046	1.08	1.037	0.999995	0.992131	0.998711	29.79	28.93	16.72	96.1	100.6	103.3	27.94	21.33	15.99		High	High	High	High	High	High	High	High	High	6.934e-06	1.438e-05	2.11	90.46
FALSE	High	[R].LPACVVDCGTGYTK.[L]	2xCarbamidomethyl [C4; C8]	FALSE	2.92457e-07	4.15075e-05	1	3	13	P61158	P61158 [5-18]		0	1540.71	0.765	0.863	0.733	0.532427	0.95783	0.666221	82.12	76.99	67.94	98.7	116.1	85.2	75.61	62.43	5.54		High	High	High	High	High	High	High	High	High	6.934e-06	3.071e-08	3.78	69.97
FALSE	High	[R].LPAAVSTLQEMAPGTTFNPVIGDSSVDPK.[K]		FALSE	1.19685e-05	4.15075e-05	1	1	4	Q96HY7	Q96HY7 [772-800]		0	2942.48	100		0.01	2.47836e-16		3.42324e-16					300						Not Found	Not Found	Not Found	Not Found	High	High	High	High	High	6.934e-06	1.56e-06	3.22	146.88
FALSE	High	[K].LPAATLALEEDLK.[V]		FALSE	8.62421e-07	4.15075e-05	1	2	11	P21359	P21359 [1726-1738]		0	1383.77	0.746	1.242	1.675	0.721367	0.964429	0.653039	9.47	8.84	4.46	100.4	74.9	124.7	16.25	2.38	4.28		High	High	High	High	High	High	High	High	High	6.934e-06	9.666e-08	3.61	119.11
FALSE	High	[K].IPAANILGHENK.[G]		FALSE	2.58898e-06	4.15075e-05	1	5	29	A0A0A0MT83	A0A0A0MT83 [260-271]		0	1276.7	0.719	0.667	0.941	0.277318	0.33803	0.99211	16.12	48.58	49.33	117.7	95	87.3	13.01	12.29	48.41		High	High	High	High	High	High	High	High	High	6.934e-06	3.079e-07	2.67	62.75
FALSE	High	[R].LPAAGVGDMVMATVK.[K]	1xOxidation [M]	FALSE	2.02714e-07	4.15075e-05	1	4	104	P62829	P62829 [52-66]		0	1475.76	0.825	0.841	1.029	0.772171	0.909699	1	13.13	11.12	8.86	112.8	92.2	94.9	24.2	7.86	2.63		High	High	High	High	High	High	High	High	High	6.934e-06	2.08e-08	2.55	95.28
FALSE	High	[R].LPAAGVGDMVMATVK.[K]		FALSE	2.85915e-07	4.15075e-05	1	4	35	P62829	P62829 [52-66]		0	1459.76	0.719	1.813	1.757	0.37739	0.0263034	0.150792	74.69	47.38	41.99	78	80.5	141.4	55.76	59.69	22.41		High	High	High	High	High	High	High	High	High	6.934e-06	3.005e-08	4.13	119.19
FALSE	High	[R].LNYYVGGEIVTIAHLDR.[T]		FALSE	1.91912e-05	4.15075e-05	1	1	3	P35606	P35606 [543-559]		0	1933.02	0.911	1.279	0.863	0.999995	0.946193	0.967728	60.01	107.72	70.75	94.4	78.8	126.8	20.85	84.19	94.02		Peak Found	Peak Found	Peak Found	High	High	Peak Found	High	Peak Found	High	6.934e-06	2.571e-06	3.05	132.3
FALSE	High	[R].LNYTRPGLPTLNPQLLEAWK.[N]		FALSE	8.54652e-07	4.15075e-05	1	1	13	Q96KM6	Q96KM6 [722-741]		0	2324.28	0.94	1.123	1.506	0.999995	0.993389	0.739924	38.74	20.63	25	104.6	78	117.4	25.98	31.42	3.52		High	High	High	High	High	High	High	High	High	6.934e-06	9.565e-08	3.4	147.09
FALSE	High	[R].LNYIHWVEDLIGHQDSDK.[S]		FALSE	0.000101502	4.15075e-05	2	5	1	Q86W50; K7EKQ8	Q86W50 [83-100]; K7EKQ8 [41-58]		0	2182.06	0.508	0.52	1.024	0.136035	0.212894	1	51.73	9.97	55.33	148	75.1	76.9	9.49	49.45		Shared	Not Found	Peak Found	Peak Found	Not Found	Peak Found	High	Not Found	Peak Found	High	6.934e-06	1.537e-05	2.57	151.16
FALSE	High	[R].INVYYNESSSQK.[Y]		FALSE	3.5879e-05	4.15075e-05	1	9	13	Q9BUF5	Q9BUF5 [47-58]		0	1431.68	0.999	0.903	0.881	0.999995	0.981131	0.980714	20.07	22	13.6	105.8	104.6	89.6	17.56	8.85	12.57		High	High	High	High	High	High	High	High	High	6.934e-06	5.005e-06	1.89	50.7
FALSE	High	[R].INVYYNEATGNK.[Y]		FALSE	3.07032e-05	4.15075e-05	1	1	1	Q9BVA1	Q9BVA1 [47-58]		0	1385.67	1.12	0.923	0.687	0.996884	0.985817	0.567416	46.3	30.76	15.85	91.9	123.4	84.8	42.42	25.23	2.52		Peak Found	High	Peak Found	Peak Found	Peak Found	Peak Found	Peak Found	Peak Found	High	6.934e-06	4.257e-06	2.04	58.47
FALSE	High	[R].INVYYNEATGGNYVPR.[A]		FALSE	6.3401e-07	4.15075e-05	1	7	9	P04350	P04350 [47-62]		0	1829.88	1.025	1.222	1.081	0.999995	0.949477	0.997176	25.66	9.41	32.2	89.5	101.2	109.3	22.86	22.89	1.2		High	High	High	High	High	High	High	High	High	6.934e-06	6.966e-08	3.94	90.09
FALSE	High	[R].INVYYNEATGGK.[Y]		FALSE	5.17842e-05	4.15075e-05	1	1	46	P68371	P68371 [47-58]		0	1328.65	0.992	0.895	0.914	0.999995	0.972038	0.970328	15.92	5.04	5.9	104.9	101.9	93.2	15.57	6.06	2.36		High	High	High	High	High	High	High	High	High	6.934e-06	7.424e-06	2.96	60.08
FALSE	High	[R].LPADTCLLEFAR.[L]	1xCarbamidomethyl [C6]	FALSE	5.48281e-06	4.15075e-05	1	3	16	Q8NF37	Q8NF37 [325-336]		0	1405.71	0.669	1.052	1.49	0.289155	0.996178	0.557797	27.07	18.02	26.11	112.5	75.3	112.2	15.01	22.98	9.15		High	High	High	High	High	High	High	High	High	6.934e-06	6.814e-07	3.2	125.34
FALSE	High	[K].LPATEKPVLLSK.[D]		FALSE	9.13221e-06	4.15075e-05	1	3	37	Q9Y4L1	Q9Y4L1 [878-889]		0	1295.79	0.885	0.788	0.892	0.930196	0.752695	0.970328	39.61	33.5	18.53	113.4	100.3	86.3	32.73	18.49	14.2		High	High	High	High	High	High	High	High	High	6.934e-06	1.172e-06	4.14	67.52
FALSE	High	[R].LPAVSSVACGASVGYAVTK.[D]	1xCarbamidomethyl [C9]	FALSE	1.53704e-08	4.15075e-05	1	1	8	P18754	P18754 [344-362]		0	1836.95	1.07	1.133	1.014	0.993239	0.975064	1	14.27	25.37	26.49	93.7	100.2	106.1	8.87	14.92	23.85		Peak Found	High	High	High	High	High	High	High	High	6.934e-06	1.364e-09	3.58	100.85
FALSE	High	[R].IPAYFVTVSDPAVPPGEDPDGR.[Y]		FALSE	2.92518e-06	4.15075e-05	1	3	46	P26640	P26640 [731-752]		0	2299.12	1.006	1.183	1.154	0.999995	0.964429	0.986837	10.09	7.14	10.11	93.5	95.9	110.6	17	12.77	2.47		High	High	High	High	High	High	High	High	High	6.934e-06	3.513e-07	2.77	125.11
FALSE	High	[R].IPEAPAGPPSDFGLFLSDDDPK.[K]		FALSE	2.58898e-06	4.15075e-05	1	1	16	Q9Y490	Q9Y490 [36-57]		0	2285.1	0.887	1.104	1.279	0.997659	0.992131	0.935631	19.64	17.18	11.67	100.3	89	110.7	18.54	10.28	6.96		High	High	High	High	High	High	High	High	High	6.934e-06	3.083e-07	3.11	144.71
FALSE	High	[K].LPEADDIQYPSMLLLTADHDDR.[V]	1xOxidation [M12]	FALSE	3.18713e-07	4.15075e-05	1	2	1	P48147	P48147 [622-643]		0	2544.19	0.91	0.655	0.929	0.999995	0.702487	0.997482	50.72	50.85	30.35	127.2	89.6	83.3	44.07	41.99	2.37		Peak Found	High	Peak Found	Peak Found	Peak Found	Peak Found	Peak Found	Peak Found	High	6.934e-06	3.365e-08	2.35	131.22
FALSE	High	[K].LPEADDIQYPSMLLLTADHDDR.[V]		FALSE	6.40801e-11	4.15075e-05	1	2	8	P48147	P48147 [622-643]		0	2528.2	1.169	1.283	1.08	0.94235	0.893777	0.998135	34.34	15.94	25.78	78.6	111.3	110	12.78	27.41	13.47		High	High	High	High	High	High	High	High	High	6.934e-06	4.136e-12	6.02	143.41
FALSE	High	[K].LPDYSSIEIMR.[E]		FALSE	0.000116044	4.15075e-05	1	1	4	Q14669	Q14669 [1965-1975]		0	1323.66	0.656	1.049	1.36	0.486921	0.999421	0.949554	58.31	36.71	24.26	106.4	82	111.6	34.88	50.87	3.88		High	Peak Found	Not Found	Peak Found	High	Peak Found	High	High	High	6.934e-06	1.778e-05	2.59	110.57
FALSE	High	[K].LPDYKPYPMYPATTSLVNVVPK.[L]		FALSE	4.86902e-05	4.15075e-05	1	1	4	Q00535	Q00535 [233-254]		0	2493.31	1.333	1.509	1.132	0.798114	0.748207	0.987827	23.01	31.86	29.94	73.4	106.3	120.3	11.49	22.89	32.71		High	Peak Found	Peak Found	Not Found	Peak Found	High	High	High	High	6.934e-06	6.965e-06	2.95	135.92
FALSE	High	[K].LPDVYGVFQFK.[V]		FALSE	2.05273e-05	4.15075e-05	1	2	39	P39656	P39656 [381-391]		0	1312.69	1.015	1.527	1.361	0.999995	0.177365	0.746785	50.72	40.13	21.07	84.7	85.9	129.4	40.86	13.84	20.95		High	High	High	High	High	High	High	High	High	6.934e-06	2.774e-06	3.67	141.64
FALSE	High	[K].IPDVAPIVSDQKPSVSK.[S]		FALSE	1.32553e-06	4.15075e-05	1	2	8	A0A087WYW3	A0A087WYW3 [12-28]		0	1779.99	1.139	0.765	0.674	0.999995	0.866454	0.730778	33.9	19.43	26.2	107.4	115	77.6	15.66	27.32	11.23		High	High	High	High	Peak Found	High	High	High	High	6.934e-06	1.517e-07	3.41	83.91
FALSE	High	[R].IPDQLVILDMK.[H]	1xOxidation [M10]	FALSE	4.23782e-06	4.15075e-05	1	2	58	P49755	P49755 [117-127]		0	1300.72	0.968	1.208	1.257	0.999995	0.937845	0.947528	22.81	3.12	4.95	94.2	91.2	114.6	8.65	33.85	1.47		High	High	High	High	High	High	High	High	High	6.934e-06	5.198e-07	2.59	111.84
FALSE	High	[R].IPDQLVILDMK.[H]		FALSE	6.96577e-06	4.15075e-05	1	2	22	P49755	P49755 [117-127]		0	1284.72	0.947	1.591	1.288	0.999995	0.309453	0.916032	73.58	42.74	22.75	77	100.6	122.5	36.46	54.66	11.78		High	High	High	High	High	High	High	High	High	6.934e-06	8.816e-07	3.89	131.86
FALSE	High	[K].IPDPEAVKPDDWDEDAPAK.[I]		FALSE	5.36363e-05	4.15075e-05	1	2	3	P27824	P27824 [293-311]		0	2107.98	0.584	0.654	1.213	0.43374	0.812991	0.981054	31.24	54.62	64.2	118.8	76.2	104.9	51.21	38.45	62.98		High	Peak Found	High	Peak Found	Peak Found	Peak Found	High	Peak Found	High	6.934e-06	7.729e-06	2.64	88.72
FALSE	High	[R].LPDNYTQDTWR.[K]		FALSE	7.21399e-05	4.15075e-05	1	2	10	Q13619	Q13619 [54-64]		0	1408.65	0.974	1.07	1.127	0.999995	0.998948	0.995133	21.19	18.81	12.41	98.7	96.1	105.2	20.12	10.36	12.15		High	High	High	High	High	High	High	High	High	6.934e-06	1.061e-05	2.67	74.42
FALSE	High	[K].LPDNVTFEEGALIEPLSVGIHACR.[R]	1xCarbamidomethyl [C23]	FALSE	3.01604e-05	4.15075e-05	1	2	4	Q00796	Q00796 [143-166]		0	2637.33	1.277	1.305	1.022	0.79154	0.950554	1	123.55	107.3	29.39	85.7	102.4	111.9	94.24	8.18	29.41		Peak Found	Not Found	Peak Found	High	High	Peak Found	Peak Found	High	High	6.934e-06	4.177e-06	3.72	146.59
FALSE	High	[K].LPDMLNAEIVLGNVQNAK.[D]		FALSE	0.000123501	4.15075e-05	1	2	3	O75643	O75643 [897-914]		0	1939.03	1.328	2.013	1.655	0.615387	0.0977756	0.47939	59.54	57.72	51.45	69.1	92	139	56.22	43.55	30.23		High	Peak Found	Peak Found	Peak Found	Peak Found	High	Peak Found	Peak Found	High	6.934e-06	1.902e-05	1.55	145.55
FALSE	High	[R].IPDIVLWPTCHDDVVK.[I]	1xCarbamidomethyl [C10]	FALSE	6.30583e-05	4.15075e-05	1	3	2	O00116	O00116 [205-220]		0	1906.97	0.608	0.969	1.582	0.11706	0.994753	0.59791	45.05	39.36	45.34	113.4	69	117.6	9.24	36.37	38.62		Peak Found	Peak Found	Peak Found	Peak Found	Peak Found	High	Peak Found	Peak Found	High	6.934e-06	9.171e-06	2.43	133.29
FALSE	High	[K].IPDISSFLLGHIEGSDMVR.[F]		FALSE	1.25198e-05	4.15075e-05	1	1	5	Q9H5K3	Q9H5K3 [285-303]		0	2086.06	1.51	1.273	0.798	0.621618	0.966025	0.983034	49.87	19.72	51.81	80.8	122	97.3	6.35	52.84	19.68		High	High	High	Peak Found	Peak Found	High	High	Peak Found	High	6.934e-06	1.634e-06	1.87	155.75
FALSE	High	[K].IPDLSMDPYDGYDPSVLSHVLEGHGDAVWGLAFSPTSQR.[L]		FALSE	9.59673e-06	4.15075e-05	1	3	5	Q9NRL3	Q9NRL3 [520-558]		0	4228.99	0.944	4.007	4.245	0.999995	1.90009e-05	9.89978e-05	0	0	0	50.4	47.6	202					Peak Found	High	Not Found	Not Found	High	High	High	High	High	6.934e-06	1.237e-06	3.29	161.46
FALSE	High	[K].LPDLSLDNMIGQSAIAGEEHPR.[G]		FALSE	8.15808e-06	4.15075e-05	1	2	5	Q9BZH6	Q9BZH6 [422-443]		0	2363.17	1.504	1.943	1.291	0.584229	0.232129	0.945455	4.83	7.07	7.3	67.5	101.5	131.1	4.61		6.96		High	Peak Found	Peak Found	Not Found	High	High	High	Peak Found	High	6.934e-06	1.038e-06	3.77	134.17
FALSE	High	[R].LPDIFEAQIAGLR.[G]		FALSE	3.01869e-07	4.15075e-05	1	1	79	P08729	P08729 [137-149]		0	1442.8	1.05	1.404	1.249	0.999995	0.332612	0.885145	15.19	14.89	3.36	85	95.6	119.4	15.35	9.88	1.35		High	High	High	High	High	High	High	High	High	6.934e-06	3.173e-08	3.58	144.6
FALSE	High	[K].IPDHDPAPNVTVLLR.[E]		FALSE	7.45706e-08	4.15075e-05	1	2	42	Q9P2E9	Q9P2E9 [83-97]		0	1656.91	0.96	1.209	1.31	0.999995	0.951993	0.89712	32.79	21.44	30.11	93.2	89.5	117.3	20.39	31.27	10.65		High	High	High	High	High	High	High	High	High	6.934e-06	7.231e-09	4.45	105.93
FALSE	High	[R].LPDGSSFTNQFPSDAPLEEAR.[Q]		FALSE	1.07505e-08	4.15075e-05	1	1	16	Q92575	Q92575 [326-346]		0	2278.06	1.019	0.983	0.98	0.999995	0.998948	0.998711	9.37	13.23	13.44	97.5	99.3	103.2	12.89	7.78	13.52		High	High	High	High	High	High	High	High	High	6.934e-06	9.35e-10	3.13	117.03
FALSE	High	[K].LPDGSEIPLPPILLGR.[L]		FALSE	1.07585e-07	4.15075e-05	1	12	9	Q96KP4	Q96KP4 [69-84]		0	1686.98	0.539	0.736	1.245	0.0326939	0.742813	0.9728	21.53	38.59	41.8	138.1	74.4	87.5	19.71	8.39	40.41		High	High	High	High	Peak Found	High	High	High	High	6.934e-06	1.068e-08	3.03	158.3
FALSE	High	[R].LPDGCLLQGTFYAR.[E]	1xCarbamidomethyl [C5]	FALSE	2.18573e-05	4.15075e-05	1	2	4	Q9BZV1	Q9BZV1 [343-356]		0	1610.8	1.499	1.556	1.153	0.484809	0.72736	0.981521	34.71	59.79	51.48	69.3	121.3	109.4	19.71	29.74	57.38		Peak Found	Peak Found	Peak Found	Peak Found	High	High	Peak Found	High	High	6.934e-06	2.955e-06	2.7	120.23
FALSE	High	[R].IPDEIIDMVKEEVVAK.[G]		FALSE	2.8206e-07	4.15075e-05	1	3	17	V9GZ56	V9GZ56 [71-86]		1	1827.98	3.512	1.918	0.653	5.28013e-13	0.0478028	0.388902	72.07	75.27	72.91	43.7	153.6	102.7	70.24	19.31	72.35		High	Peak Found	High	High	High	High	High	High	High	6.934e-06	2.951e-08	3.22	142.46
FALSE	High	[R].IPDEIIDMVK.[E]		FALSE	8.82656e-05	4.15075e-05	1	3	20	V9GZ56	V9GZ56 [71-80]		0	1172.62	0.49	1.013	2.298	0.00396325	0.999914	0.0392209	64.74	86.4	84.38	117	57.4	125.6	59.1	33.35	81.45		High	High	High	Peak Found	High	High	High	Peak Found	High	6.934e-06	1.319e-05	2.01	117.76
FALSE	High	[K].IPDEFDNDPILVQQLR.[R]		FALSE	1.60291e-06	4.15075e-05	1	2	17	Q3ZCQ8	Q3ZCQ8 [98-113]		0	1911.98	0.999	1.06	1.062	0.999995	0.997567	1	14.85	27.6	27.59	98.3	98.2	103.5	9.81	14.37	26.06		High	High	Peak Found	High	High	High	High	High	High	6.934e-06	1.86e-07	4.09	131.09
FALSE	High	[K].LPDDIYPIDFHWFPK.[S]		FALSE	1.05498e-05	4.15075e-05	1	4	6	Q9P2H3	Q9P2H3 [53-67]		0	1902.94	0.603	0.671	1.086	0.12547	0.603975	0.997738	74.08	72.87	36.78	145.8	70.9	83.3	52.48	28.32	31.6		High	High	Peak Found	High	Peak Found	High	High	High	High	6.934e-06	1.365e-06	3.4	151.63
FALSE	High	[R].LPCIYLVDSGGAYLPR.[Q]	1xCarbamidomethyl [C3]	FALSE	1.79413e-05	4.15075e-05	1	4	11	Q9HCC0	Q9HCC0 [165-180]		0	1793.93	1.12	1.286	1.157	0.993897	0.923988	0.988791	23.42	26.89	26.68	89	99.7	111.2	22.47	7.59	25.96		High	High	High	High	High	High	High	High	High	6.934e-06	2.397e-06	3.13	140.42
FALSE	High	[K].LPCLEISQSVTGFGR.[Q]	1xCarbamidomethyl [C3]	FALSE	4.39916e-05	4.15075e-05	1	3	9	M0R2B7	M0R2B7 [737-751]		0	1663.85	0.917	1.416	1.544	0.999995	0.873803	0.782481	16.5	12.39	16.49	90	82.5	127.5	11.39	15.05	2		High	Peak Found	High	Peak Found	High	High	High	High	High	6.934e-06	6.237e-06	2.34	126.46
FALSE	High	[R].LPAYLTIQMVR.[F]		FALSE	4.08046e-05	4.15075e-05	1	2	15	P54578	P54578 [320-330]		0	1304.74	0.849	2.083	1.615	0.916921	0.0243226	0.568709	52.31	69.6	4.66	68.3	89.4	142.3	61.79	49.98	2.26		High	High	High	High	High	High	High	High	High	6.934e-06	5.747e-06	3.04	127.52
FALSE	High	[R].INVYYNEAAGNK.[Y]		FALSE	4.49741e-05	4.15075e-05	1	1	12	Q13885	Q13885 [47-58]		0	1355.66	0.881	0.841	0.948	0.974811	0.934095	0.993464	27.1	34.74	15.22	110.2	97.1	92.7	30.78	17.62	11.18		High	High	High	High	High	High	High	High	High	6.934e-06	6.4e-06	3.06	56.94
FALSE	High	[R].IPEAPAGPPSDFGLFLSDDDPKK.[G]		FALSE	1.13589e-07	4.15075e-05	1	1	11	Q9Y490	Q9Y490 [36-58]		1	2413.19	1.426	1.138	0.783	0.383175	0.989014	0.921292	36.29	36.49	30.58	82	117	101	30.86	14.55	31.37		Peak Found	Peak Found	High	High	High	High	High	High	High	6.934e-06	1.128e-08	2.54	133.97
FALSE	High	[R].LNVVAFLNELPK.[T]		FALSE	7.79616e-05	4.15075e-05	1	2	7	Q9UBU9	Q9UBU9 [460-471]		0	1356.79	0.811	0.708	0.787	0.825802	0.676667	0.947953	43.27	44.62	40.23	121	98.1	80.9	32.58	10.22	38.7		High	High	High	High	High	High	Peak Found	High	High	6.934e-06	1.154e-05	2.62	158.37
FALSE	High	[K].INVTSTACVHEFSR.[F]	1xCarbamidomethyl [C8]	FALSE	1.60291e-06	4.15075e-05	1	4	17	A0A2R8Y566	A0A2R8Y566 [847-860]		0	1620.78	0.928	0.681	0.733	0.999995	0.776409	0.926504	44.32	48.65	8.99	115	106.7	78.3	35.22	12.39	4		High	High	High	High	High	High	High	High	High	6.934e-06	1.861e-07	3.16	68.37
FALSE	High	[K].INQVFHGSCITEGNELTK.[T]	1xCarbamidomethyl [C9]	FALSE	5.52331e-10	4.15075e-05	1	1	8	P78527	P78527 [1896-1913]		0	2046.99	0.844	0.912	1.091	0.853891	0.985955	0.99555	9.47	18.01	15.7	108.8	96	95.2	10.81	12.39	16.36		High	High	High	High	High	High	High	High	High	6.934e-06	4.048e-11	4.08	78.31
FALSE	High	[R].LNQSQREELGLIEQAYDNPHEALSR.[I]		FALSE	6.10614e-09	4.15075e-05	1	2	4	Q6P2Q9	Q6P2Q9 [856-880]		1	2910.43	100	100	0.977	2.47836e-16	2.96777e-16	0.998152			13.88		151.8	148.2		49.65			Not Found	Not Found	Not Found	High	High	High	Not Found	High	High	6.934e-06	5.132e-10	3.82	110.59
FALSE	High	[R].LNQSPSLAPVK.[R]		FALSE	7.43539e-05	4.15075e-05	1	3	14	Q9H2P0	Q9H2P0 [706-716]		0	1153.66	0.85	0.839	0.968	0.93668	0.960325	0.997955	18.3	20.99	13.96	114.6	96.8	88.6	15.4	8.3	12.72		High	High	High	High	High	High	High	High	High	6.934e-06	1.097e-05	1.85	56.08
FALSE	High	[R].LNQSDSIEDPNSPAGR.[R]		FALSE	1.88497e-05	4.15075e-05	1	1	2	Q86VS8	Q86VS8 [227-242]		0	1699.79	0.66	1.031	1.531	0.68051	0.999725	0.804797	52.76	31.86	52.2	112.3	74.2	113.5	34.76	48.95	24.13		Peak Found	Peak Found	Peak Found	Peak Found	Peak Found	Peak Found	High	High	High	6.934e-06	2.533e-06	2.23	44.58
FALSE	High	[R].LNQQPSQGLGPR.[G]		FALSE	6.76018e-05	4.15075e-05	1	2	17	P36915	P36915 [63-74]		0	1294.69	1.27	1.014	0.765	0.581094	0.999914	0.816526	51.27	39.03	21.18	91.4	116	92.6	46.05	25.84	20.82		High	High	High	High	High	High	High	High	High	6.934e-06	9.88e-06	3.26	38.47
FALSE	High	[K].LNQNLNDVLVGLEK.[Q]		FALSE	0.000101502	4.15075e-05	1	1	7	O00499	O00499 [259-272]		0	1568.86	0.778	1.288	1.656	0.893837	0.954089	0.610329	4.71	14.45	14.5	98.2	78.3	123.5	30.33	30.12	7.27		High	High	High	Peak Found	High	High	High	High	High	6.934e-06	1.537e-05	1.8	125.01
FALSE	High	[R].LNQLLLPLLQGPDITLSK.[L]		FALSE	3.92095e-05	4.15075e-05	1	2	11	Q9UJX4	Q9UJX4 [60-77]		0	1976.18	0.898	0.674	0.672	0.999995	0.777598	0.791175	35.78	38.04	29.68	123.5	96.8	79.6	16.85	32.52	33.68		High	High	High	High	Peak Found	High	High	High	High	6.934e-06	5.514e-06	3.11	161.65
FALSE	High	[R].LNQLKPGLQYK.[L]		FALSE	7.59741e-05	4.15075e-05	1	1	22	Q12906	Q12906 [409-419]		0	1301.76	0.848	0.821	0.895	0.876628	0.862614	0.972804	8.68	26.31	15.24	114.9	97.5	87.6	20.72	5.07	14.51		High	High	High	High	High	High	High	High	High	6.934e-06	1.124e-05	2.78	56.95
FALSE	High	[R].LNQDQLDAVSK.[Y]		FALSE	2.32723e-05	4.15075e-05	1	3	20	Q14444	Q14444 [88-98]		0	1230.63	0.989	1.053	1.06	0.999995	0.99466	0.997585	21.22	1.52	21.22	98.8	97.7	103.5	1.7	31.56	0.73		High	High	High	High	High	High	High	High	High	6.934e-06	3.17e-06	3.46	51.1
FALSE	High	[K].INQDPQVMLAPLISIALK.[V]	1xOxidation [M8]	FALSE	2.60072e-06	4.15075e-05	1	1	10	P36871	P36871 [528-545]		0	1980.12	1.045	1.043	0.975	0.999995	0.998948	0.998387	15.86	16.11	17.99	98.1	102.6	99.3	14.86	17.8	8.15		High	High	High	High	High	High	High	High	High	6.934e-06	3.097e-07	2.95	157.37
FALSE	High	[K].INQDPLGIQGR.[R]		FALSE	8.97814e-05	4.15075e-05	1	1	27	P17050	P17050 [305-315]		0	1210.65	0.957	0.858	0.896	0.999995	0.960325	0.979392	14.09	15.94	15.92	106.5	102	91.5	10.04	9.53	15.13		High	High	High	High	High	High	High	High	High	6.934e-06	1.346e-05	2.87	68.23
FALSE	High	[K].LNQALLDLHALGSAR.[T]		FALSE	1.26118e-06	4.15075e-05	1	1	9	P02792	P02792 [107-121]		0	1591.89	1.096	1.602	1.512	0.999995	0.476188	0.683274	97.76	60.45	99.79	79.9	87.6	132.5	16.4	88.67	61.07		High	Peak Found	High	Peak Found	Peak Found	High	High	High	High	6.934e-06	1.443e-07	5.1	111.23
FALSE	High	[R].INPYMSSPCHIEMILTEK.[E]	1xCarbamidomethyl [C9]; 1xOxidation [M5]	FALSE	1.03613e-05	4.15075e-05	1	7	15	J3KRX5	J3KRX5 [136-153]		0	2179.02	1.638	1.369	0.928	0.0685453	0.788724	0.990272	23.27	35.61	18.72	73.3	120.1	106.6	36.11	5.63	18.63		High	High	High	High	High	High	High	High	High	6.934e-06	1.34e-06	2.66	111.56
FALSE	High	[R].INSDDSNLYLTASK.[K]		FALSE	6.28299e-07	4.15075e-05	1	2	13	Q9BZG1	Q9BZG1 [239-252]		0	1540.75	0.985	0.923	0.938	0.999995	0.986863	0.991652	19.49	17.37	17.57	96.2	109.1	94.7	17.41	13.8	14.58		High	High	High	High	High	High	High	High	High	6.934e-06	6.905e-08	2.78	69.07
FALSE	High	[R].INPYMSSPCHIEMILTEK.[E]	1xCarbamidomethyl [C9]	FALSE	2.96513e-06	4.15075e-05	1	7	8	J3KRX5	J3KRX5 [136-153]		0	2163.03	1.796	1.695	0.915	0.019002	0.343305	0.988058	68.18	32.35	80.93	68.7	123.3	108	18.1	74.34	32.39		High	Peak Found	High	Peak Found	High	High	High	High	High	6.934e-06	3.563e-07	2.91	123.85
FALSE	High	[R].LNPTWNHPDQDTEAGFKR.[A]		FALSE	4.61583e-08	4.15075e-05	1	2	7	Q9HB07	Q9HB07 [202-219]		1	2126	4.434	1.029	0.372	4.42115e-10	0.999914	0.00441439	23.49	87	80.33	41.6	184.6	73.7	97.73	8.82	71.36		Peak Found	Peak Found	High	High	Peak Found	High	Peak Found	High	High	6.934e-06	4.362e-09	3.33	63.55
FALSE	High	[R].LNPTWNHPDQDTEAGFK.[R]		FALSE	1.21313e-05	4.15075e-05	1	2	2	Q9HB07	Q9HB07 [202-218]		0	1969.9	0.567	1.357	2.391	0.166203	0.884802	0.0934173	30.26	28.94	36.74	102.6	58.2	139.2	27.09	34.02			High	Peak Found	Not Found	Peak Found	Peak Found	Not Found	High	Not Found	High	6.934e-06	1.584e-06	2.27	72.61
FALSE	High	[K].INPSSMFDVQVK.[R]	1xOxidation [M6]	FALSE	0.000106747	4.15075e-05	1	2	15	P06737	P06737 [558-569]		0	1380.68	1.016	1.262	1.295	0.999995	0.913026	0.945521	49.73	10.8	50.09	92.7	90.3	117	20.42	49.75	3.63		High	High	High	High	Peak Found	Peak Found	High	High	High	6.934e-06	1.622e-05	1.87	81.88
FALSE	High	[K].INPSSMFDVQVK.[R]		FALSE	2.22527e-05	4.15075e-05	1	2	8	P06737	P06737 [558-569]		0	1364.69	0.963	0.968	1.08	0.999995	0.999577	0.992778	15.18	23.53	23.86	100.7	97.4	101.9	14.76	7.16	23.16		High	High	High	Peak Found	High	High	High	High	High	6.934e-06	3.014e-06	3.08	108.62
FALSE	High	[K].INPSSMFDVHVK.[R]		FALSE	1.30964e-05	4.15075e-05	1	1	11	P11216	P11216 [558-569]		0	1373.69	1.336	1.307	0.966	0.344375	0.870896	0.998862	52.77	22.77	52.14	82.7	110.5	106.8	21.92	49.55	11.95		High	High	High	High	High	High	High	High	High	6.934e-06	1.717e-06	3.34	97.57
FALSE	High	[K].INPSAGEAFPQAVDVLLYTPGHLDPAEK.[V]		FALSE	2.44472e-05	4.15075e-05	1	4	2	E9PF32	E9PF32 [962-989]		0	2949.5																No Quan Values	High	Not Found	Not Found	Not Found	Not Found	Not Found	High	Not Found	High	6.934e-06	3.327e-06	3.21
FALSE	High	[R].LNPQEYLTSTACR.[R]	1xCarbamidomethyl [C12]	FALSE	1.13386e-05	4.15075e-05	3	3	21	Q8TAQ2; F8VXC8; Q92922	Q8TAQ2 [475-487]; F8VXC8 [475-487]; Q92922 [500-512]		0	1552.74	0.954	1.137	1.192	0.999995	0.981216	0.982806	27.62	5.98	27.62	97	92.6	110.4	9.15	27.32	0.53	Shared	High	High	High	High	High	High	High	High	High	6.934e-06	1.472e-06	2.96	88.44
FALSE	High	[R].LNPQASWEFEAEILVLHHPTTISPR.[Y]		FALSE	8.31762e-07	4.15075e-05	1	2	9	O00178	O00178 [484-508]		0	2885.49	0.929	0.958	1.028	0.999995	0.99466	1	34.99	36.58	35.04	96.4	111.4	92.1	26.91	30.16	33.78		High	High	High	High	High	High	High	High	High	6.934e-06	9.292e-08	4.24	147.45
FALSE	High	[R].LNPLVLLLDAALTGELEVVQQAVK.[E]		FALSE	2.18573e-05	4.15075e-05	1	1	1	Q8WUF5	Q8WUF5 [625-648]		0	2546.48																No Quan Values	Not Found	Not Found	Not Found	Not Found	Not Found	High	Not Found	Not Found	High	6.934e-06	2.952e-06	4.01
FALSE	High	[K].LNPDLFITGSYDHTVK.[M]		FALSE	1.29588e-06	4.15075e-05	1	2	6	Q8TED0	Q8TED0 [175-190]		0	1819.92	1.057	1.343	1.237	0.999995	0.864447	0.981194	18.56	20.14	20.35	85.7	95.6	118.7	29.03	22.72	8.96		High	Peak Found	High	High	High	High	High	Peak Found	High	6.934e-06	1.487e-07	2.79	111.76
FALSE	High	[R].INNVPAEGENEVNNELANR.[M]		FALSE	1.11111e-06	4.15075e-05	1	2	12	Q9NUQ9	Q9NUQ9 [168-186]		0	2096	1.373	1.136	0.827	0.238289	0.977045	0.947439	18.54	18.54	10.23	85.5	117.4	97.1	34.04	7.2	0.22		High	High	High	High	High	High	High	High	High	6.934e-06	1.263e-07	3.6	77.18
FALSE	High	[K].INNVIDNLIVAPGTFEVQIEEVR.[Q]		FALSE	8.16844e-07	4.15075e-05	1	4	25	B4DY09	B4DY09 [43-65]		0	2582.38	1.414	0.671	0.472	0.041566	0.205166	0.00622292	40.73	51.21	76.64	101.2	143.1	55.7	41.25	51.94	43.12		High	High	High	High	High	High	High	High	High	6.934e-06	9.121e-08	5.72	160.61
FALSE	High	[R].INNPELLGQYMIDAGTEFGPGTAYGNALIK.[C]		FALSE	3.06048e-06	4.15075e-05	1	2	5	Q9Y371	Q9Y371 [91-120]		0	3167.57	3.694	0.01	0.01	5.0116e-08	2.96777e-16	3.42324e-16	41.37			63.9	236.1		2.86	56.86			High	Peak Found	Not Found	High	Peak Found	High	Not Found	High	High	6.934e-06	3.685e-07	4.76	158.69
FALSE	High	[K].INPVCPADLVIDHSIQVDFNR.[R]	1xCarbamidomethyl [C5]	FALSE	1.72114e-08	4.15075e-05	1	1	5	P21399	P21399 [114-134]		0	2422.22	0.829	1.426	1.507	0.854105	0.630209	0.548808	39.65	48.17	51.67	95.6	79.3	125.1	38.34	23.06	47.23		High	High	High	Peak Found	Peak Found	Peak Found	High	High	High	6.934e-06	1.533e-09	3.76	142.27
FALSE	High	[K].LNSDPQFVLAQNVGTTHDLLDICLK.[R]	1xCarbamidomethyl [C23]	FALSE	3.00066e-09	4.15075e-05	1	4	5	Q13867	Q13867 [18-42]		0	2811.43																No Quan Values	Not Found	High	High	Not Found	Not Found	High	High	High	High	6.934e-06	2.424e-10	5.38
FALSE	High	[R].LNSEQSQALQHQQETGR.[S]		FALSE	8.24269e-07	4.15075e-05	1	2	6	Q92817	Q92817 [69-85]		0	1953.94	1.125	0.706	0.672	0.977458	0.680633	0.700146	21.39	42.39	43.17	104.4	117.4	78.1	20	3.99	41		Peak Found	Peak Found	High	High	High	High	High	High	High	6.934e-06	9.173e-08	2.86	30.43
FALSE	High	[K].INSHLPSHIR.[I]		FALSE	6.16987e-05	4.15075e-05	1	4	7	G8JLB3	G8JLB3 [142-151]		0	1173.65	12.588	9.962	0.791	2.47836e-16	2.96777e-16	0.899072	739.41	739.41	0	12.7	160.4	126.9	138.66				High	Peak Found	Not Found	High	Not Found	Not Found	High	Not Found	High	6.934e-06	8.96e-06	2.39	36.08
FALSE	High	[K].LNVTEQEKIDK.[L]		FALSE	8.03415e-05	4.15075e-05	1	5	25	P06733	P06733 [82-92]		1	1316.71	19.087	1.89	0.217	2.47836e-16	0.0573442	2.48874e-11	54.22	104.97	278.65	12.1	231.5	56.3	128.16	20.11	129.26		High	High	High	High	High	High	High	High	High	6.934e-06	1.194e-05	3.73	40.75
FALSE	High	[K].INVNEIFYDLVR.[Q]		FALSE	1.73081e-05	4.15075e-05	2	6	52	P61224; P62834	P61224 [152-163]; P62834 [152-163]		0	1494.8	0.957	0.885	0.786	0.999995	0.964429	0.794666	26.46	22.44	11.04	99.7	112.1	88.2	21.99	19.95	1.51	Shared	High	High	High	High	High	High	High	High	High	6.934e-06	2.313e-06	2.95	159.82
FALSE	High	[R].INVLPLGSGAIAGNPLGVDRELLR.[A]		FALSE	7.49981e-05	4.15075e-05	1	2	1	P04424	P04424 [194-217]		1	2444.4	100		0.01	2.47836e-16		3.42324e-16					300						Not Found	Not Found	Not Found	Not Found	High	Not Found	Not Found	Not Found	High	6.934e-06	1.108e-05	2.52	148.53
FALSE	High	[R].INVLAAQYQSLLNSYGEPVDDK.[S]		FALSE	4.68082e-06	4.15075e-05	1	1	13	O00429	O00429 [308-329]		0	2437.22	1.086	1.137	1.047	0.993039	0.980496	0.99883	18.68	14	15.33	93.1	101.1	105.8	12.95	13.87	4.89		High	High	Peak Found	High	High	High	High	High	High	6.934e-06	5.767e-07	2.33	143.92
FALSE	High	[K].LNVFHWHLVDDPSFPYESFTFPELMR.[K]	1xOxidation [M25]	FALSE	2.03633e-07	4.15075e-05	1	5	9	P06865	P06865 [198-223]		0	3239.53	0.47	0.743	0.977	0.0203152	0.75312	0.998862	126.97	120.55	95.18	168.2	74.2	57.6	83.24	52.52	103.12		Peak Found	High	High	Peak Found	High	High	High	High	High	6.934e-06	2.095e-08	4.52	158.55
FALSE	High	[K].LNVFHWHLVDDPSFPYESFTFPELMR.[K]		FALSE	3.51562e-09	4.15075e-05	1	5	3	P06865	P06865 [198-223]		0	3223.53	100	100	0.364	2.47836e-16	2.96777e-16	0.00201439			0		220	80					Not Found	Not Found	Not Found	Not Found	High	High	Not Found	High	High	6.934e-06	2.86e-10	5.25	162.74
FALSE	High	[R].LNVFAKPEATEVSPNK.[G]		FALSE	6.65821e-06	4.15075e-05	1	3	4	P50895	P50895 [141-156]		0	1743.93	1.364	1.013	0.734	0.516513	0.999726	0.794449	22.16	14.5	14.8	89.3	121.8	89	17.08	15.69	13.99		Peak Found	Peak Found	High	High	High	High	Peak Found	Peak Found	High	6.934e-06	8.39e-07	1.83	75.55
FALSE	High	[K].LNVEAVNTHR.[D]		FALSE	5.17842e-05	4.15075e-05	1	1	7	O60825	O60825 [437-446]		0	1152.61	0.916	0.631	0.657	0.999995	0.368144	0.711547	23.65	83.09	80.62	112.8	103.4	83.8	21.33	35.22	78.77		High	High	High	High	High	High	Peak Found	High	High	6.934e-06	7.424e-06	2.57	40.63
FALSE	High	[R].LNVDEAFEQLVR.[A]		FALSE	4.14313e-06	4.15075e-05	1	1	26	P10301	P10301 [177-188]		0	1432.74	0.936	1.3	1.474	0.999995	0.730095	0.543016	44.41	44.35	19.95	94.3	83.2	122.6	38.09	29.7	4.86		High	High	High	High	High	High	High	High	High	6.934e-06	5.086e-07	2.69	141.99
FALSE	High	[K].LNVAEVTQSEIGQK.[Q]		FALSE	3.93836e-05	4.15075e-05	1	3	2	Q9HBI1	Q9HBI1 [133-146]		0	1515.8																No Quan Values	Not Found	Not Found	Not Found	Not Found	Not Found	Not Found	High	High	High	6.934e-06	5.528e-06	2.58
FALSE	High	[K].LNVAEVTQSEIAQK.[Q]		FALSE	2.92518e-06	4.15075e-05	1	2	13	Q9NVD7	Q9NVD7 [141-154]		0	1529.82	1.044	1.151	1.094	0.999995	0.984868	0.998152	11.27	6.44	7.85	92.9	99.7	107.4	7.96	8.12	6.11		High	High	High	High	High	High	High	High	High	6.934e-06	3.515e-07	2.78	87.8
FALSE	High	[K].LNTSIQVVLLSATMPTDVLEVTK.[K]	1xOxidation [M14]	FALSE	7.80708e-07	4.15075e-05	1	2	7	Q14240	Q14240 [204-226]		0	2488.36	0.879	0.536	0.563	0.989497	0.111708	0.347944	71.17	82.71	44.4	144.6	96.3	59.2	52.73	30.62	43.97		High	High	High	Peak Found	High	High	High	High	High	6.934e-06	8.66e-08	3.07	158.53
FALSE	High	[K].LNTQEIFDDWAR.[K]		FALSE	6.30696e-06	4.15075e-05	1	1	38	Q14204	Q14204 [693-704]		0	1507.72	0.881	1.262	1.432	0.983601	0.824576	0.714584	30.57	28.67	17.49	95.5	84.1	120.4	29.51	15.49	4.3		High	High	High	High	High	High	High	High	High	6.934e-06	7.926e-07	3.63	130.72
FALSE	High	[R].LNTHVKPLIWIESVIEK.[H]		FALSE	3.07382e-07	4.15075e-05	1	4	9	Q9BXS5	Q9BXS5 [269-285]		0	2019.16	1.154	1.289	1.274	0.980541	0.946485	0.970328	22.61	37.96	33.28	88	101.5	110.5	11.54	25.49	35.94		High	High	High	High	High	High	High	High	High	6.934e-06	3.236e-08	3.99	146.47
FALSE	High	[K].INTESSLWSLEPGK.[C]		FALSE	5.57959e-05	4.15075e-05	1	1	9	Q8IVD9	Q8IVD9 [246-259]		0	1560.79																No Quan Values	High	High	High	High	High	High	High	High	High	6.934e-06	8.05e-06	1.96
FALSE	High	[K].LNTAEDAKDVIKEIEDFDSLEALR.[L]		FALSE	3.45783e-06	4.15075e-05	1	3	7	P46060	P46060 [32-55]		2	2734.38	15.707	3.29	0.303	2.47836e-16	0.000611988	0.00083675	132.06	144.16	194.06	14.4	226	59.6	144.18	25.26	121.84		Peak Found	Peak Found	Peak Found	High	High	High	Peak Found	High	High	6.934e-06	4.19e-07	4.07	155.23
FALSE	High	[R].LNSVQSSERPLFLVHPIEGSTTVFHSLASR.[L]		FALSE	7.76117e-09	4.15075e-05	1	2	17	P49327	P49327 [2234-2263]		0	3308.74	2	1.254	0.695	8.06857e-06	0.84202	0.517987	34.69	42.4	31.73	68.2	136.4	95.3	40.34	17.68	29.75		High	High	High	High	High	High	High	High	High	6.934e-06	6.6e-10	4.52	130.28
FALSE	High	[R].LNSSVQLAGLR.[L]		FALSE	0.000109462	4.15075e-05	1	1	15	Q9UH62	Q9UH62 [216-226]		0	1157.66	0.858	1.06	1.236	0.95554	0.997714	0.967168	31.52	25.99	7.74	102.8	88.2	109	30.69	12.67	0.85		High	High	High	High	High	High	High	High	High	6.934e-06	1.673e-05	3.22	80
FALSE	High	[K].INSSPNVNTTASGVEDLNIIQVTIPDDDNER.[L]		FALSE	1.18847e-07	4.15075e-05	1	2	8	P78347	P78347 [828-858]		0	3340.61	1.026	1.012	1.152	0.999995	0.999914	0.987517	36.63	16.66	18.85	107.5	87.4	105.1	16.28	35.61	8.44		High	High	High	High	High	High	High	High	High	6.934e-06	1.184e-08	4.53	141.3
FALSE	High	[K].LNSSGSSEDSFVEIR.[M]		FALSE	9.83342e-07	4.15075e-05	1	2	8	Q96CV9	Q96CV9 [168-182]		0	1626.76	0.87	1.692	1.672	0.98183	0.2951	0.369361	28.72	58.32	57.55	85.5	74.4	140.2	12.06	31.73	56.64		High	High	High	High	High	High	High	High	High	6.934e-06	1.106e-07	3.35	81.03
FALSE	High	[R].LNSSDPSLIGLK.[Q]		FALSE	0.000117501	4.15075e-05	1	1	6	Q9UHI6	Q9UHI6 [266-277]		0	1243.69	1.081	1.09	1.01	0.999995	0.994584	1	21.75	21.99	0.61	94.6	102.2	103.1	16.44	6.95	0.29		Peak Found	High	Peak Found	High	High	High	High	High	High	6.934e-06	1.802e-05	2.09	87.3
FALSE	High	[R].LNSSAEAPQSLHPSSR.[G]		FALSE	7.30811e-05	4.15075e-05	1	2	9	A0A3B3IU36	A0A3B3IU36 [47-62]		0	1680.83	1.125	0.822	0.748	0.99441	0.962441	0.915308	19.89	16.27	16.65	100.6	113.2	86.2	17.09	2.82	16.06		High	High	High	High	High	High	High	High	High	6.934e-06	1.076e-05	1.88	39.38
FALSE	High	[K].LNSNTQVVLLSATMPSDVLEVTKK.[F]	1xOxidation [M14]	FALSE	1.51058e-07	4.15075e-05	1	6	8	P60842	P60842 [203-226]		1	2603.4	5.96	5.589	0.812	1.42301e-13	1.40828e-10	0.95731	85.36	29.6	35.12	22.3	153.3	124.5	100.72	32.6			Peak Found	Peak Found	Peak Found	High	High	Not Found	Not Found	High	High	6.934e-06	1.524e-08	3.62	126.62
FALSE	High	[K].LNSNTQVVLLSATMPSDVLEVTKK.[F]		FALSE	1.72114e-08	4.15075e-05	1	6	2	P60842	P60842 [203-226]		1	2587.4	2.009	2.064	0.989	0.00155353	0.0314397	0.999833	26.8	65.2	67	67.4	110.8	121.8	18.72	23.83	63.44		Peak Found	Peak Found	Peak Found	Peak Found	Peak Found	Peak Found	Peak Found	High	High	6.934e-06	1.533e-09	6.42	142.16
FALSE	High	[K].LNSNTQVVLLSATMPSDVLEVTK.[K]	1xOxidation [M14]	FALSE	3.61513e-08	4.15075e-05	1	6	50	P60842	P60842 [203-225]		0	2475.3	0.917	1.477	1.496	0.999995	0.427988	0.479665	73.61	39.13	65.24	108.5	66.5	125	34.25	60.97	45.35		High	High	High	High	High	High	High	High	High	6.934e-06	3.37e-09	5.21	138.9
FALSE	High	[K].LNSNTQVVLLSATMPSDVLEVTK.[K]		FALSE	1.52319e-08	4.15075e-05	1	6	17	P60842	P60842 [203-225]		0	2459.31	0.992	1.623	1.466	0.999995	0.231043	0.69974	40.3	23.35	27.63	80.4	89	130.5	24.39	34.1	7.25		High	High	High	High	High	High	High	High	High	6.934e-06	1.348e-09	5.64	149.63
FALSE	High	[K].LNSNDEDIHTANER.[R]		FALSE	5.6287e-05	4.15075e-05	1	4	3	P04424	P04424 [81-94]		0	1627.73	0.938	0.808	0.666	0.999995	0.958046	0.844098	59.7	135.52	91.69	48.1	39.5	212.4	162.24	167	138.67		High	Peak Found	Peak Found	Peak Found	Peak Found	Peak Found	High	Peak Found	High	6.934e-06	8.137e-06	2.03	26.72
FALSE	High	[K].LNSIGNYYKPWFFK.[H]		FALSE	2.68436e-06	4.15075e-05	1	2	14	A0A0A0MTI1	A0A0A0MTI1 [293-306]		0	1776.91	0.061	0.53	6.17	2.47836e-16	0.0618301	5.39771e-07	37.05	64.75	71.15	188.6	11.4	100	11.56	76.2	60.57		High	High	Not Found	Peak Found	Peak Found	High	High	High	High	6.934e-06	3.212e-07	3	131.71
FALSE	High	[R].LNSKPQDLTDAYGPPSNFLEIDIFNPQTVGVGR.[A]		FALSE	6.0238e-09	4.15075e-05	1	2	9	A0A087X0R6	A0A087X0R6 [12-44]		0	3602.81	0.86	0.712	0.637	0.941008	0.572467	0.480206	15.23	59.08	74.38	124.7	107.3	68.1	34.53	5.5	66.24		High	High	High	High	High	High	Peak Found	High	High	6.934e-06	5.048e-10	4.54	157.27
FALSE	High	[R].LNVTVGVDGTLYK.[L]		FALSE	2.93639e-05	4.15075e-05	1	1	14	P19367	P19367 [854-866]		0	1378.76	1.017	1.144	1.208	0.999995	0.967496	0.9728	30.78	22.14	26.82	97.1	91.9	111	19.6	27.25	1.64		High	High	High	High	High	High	High	Peak Found	High	6.934e-06	4.047e-06	2.83	100.45
FALSE	High	[K].LNNDDNVDGLLVQLPLPEHIDER.[R]		FALSE	9.82761e-08	4.15075e-05	1	1	8	P13995	P13995 [120-142]		0	2628.33	1.058	1.167	0.942	0.999995	0.963614	0.991969	51.94	13.79	30.06	88.1	109.1	102.8	44.92	28.1			High	High	Peak Found	High	High	Not Found	High	High	High	6.934e-06	9.678e-09	3.07	147.39
FALSE	High	[R].LPEASQSPLVLK.[Q]		FALSE	7.65852e-06	4.15075e-05	1	4	11	E7ESY4	E7ESY4 [516-527]		0	1281.74	1.015	1.115	1.122	0.999995	0.992131	0.992926	8.21	10.06	5.35	95.5	97	107.5	10.12	2.09	5.16		High	High	High	High	High	High	High	High	High	6.934e-06	9.718e-07	3.78	89.37
FALSE	High	[R].IPEDLDEITGK.[K]		FALSE	2.60274e-05	4.15075e-05	1	1	8	Q14149	Q14149 [221-231]		0	1229.63	0.717	0.942	1.235	0.455892	0.994396	0.962914	25.75	22.9	23.38	116.9	78.6	104.5	14.71	21.91	20.51		High	High	Peak Found	High	High	High	High	High	High	6.934e-06	3.558e-06	2.21	86.81
FALSE	High	[R].LPLDAPLPGSK.[A]		FALSE	4.28401e-05	4.15075e-05	1	2	13	Q9BXI6	Q9BXI6 [412-422]		0	1107.64	0.848	0.995	1.201	0.952725	0.998948	0.973246	9.24	4.41	7.67	104.6	88.8	106.6	3.55	10.62	3.34		High	High	High	High	High	High	High	High	High	6.934e-06	6.056e-06	2.68	91.27
FALSE	High	[R].LPLAVVGSNTIIEVNGKR.[V]		FALSE	4.303e-05	4.15075e-05	1	4	2	Q16181	Q16181 [244-261]		1	1880.1	100	100	0.38	2.47836e-16	2.96777e-16	0.0129006			0		217.4	82.6					Not Found	Not Found	Not Found	Not Found	High	High	Not Found	Peak Found	High	6.934e-06	6.077e-06	2.8	115.62
FALSE	High	[R].LPLAVVGSNTIIEVNGK.[R]		FALSE	3.85201e-05	4.15075e-05	1	4	33	Q16181	Q16181 [244-260]		0	1724	1.906	1.327	0.78	0.000700162	0.716269	0.804145	29.95	54.4	57.64	64.4	123.4	112.2	48.91	34.37	58.36		High	High	High	High	High	High	High	High	High	6.934e-06	5.416e-06	3.08	127.38
FALSE	High	[R].LPLAQVSAHPWVR.[A]		FALSE	4.80509e-05	4.15075e-05	1	2	8	Q96GD4	Q96GD4 [316-328]		0	1473.83	1.049	0.867	0.865	0.999995	0.976461	0.9728	34.09	16.9	27.17	97.8	109.7	92.5	16.63	27.11	16.15		High	High	High	High	High	High	High	High	High	6.934e-06	6.857e-06	2.47	99.97
FALSE	High	[K].IPIAEIAVNWTEIEGSK.[L]		FALSE	2.44472e-05	4.15075e-05	1	1	7	Q9Y673	Q9Y673 [273-289]		0	1870	1.022	1.212	1.473	0.999995	0.976461	0.82759	52.83	29.08	33.25	98.9	81.3	119.8	37.94	35.82	14		High	High	Peak Found	High	High	Peak Found	High	High	High	6.934e-06	3.332e-06	2.72	150.13
FALSE	High	[R].LPHVLLLQLGTTFFK.[L]		FALSE	7.40338e-05	4.15075e-05	1	3	37	O43809	O43809 [91-105]		0	1727.03	0.893	0.649	0.811	0.996205	0.330663	0.910011	44.55	40.26	32.16	130.3	89.5	80.1	35.86	29.83	19.96		High	High	High	High	High	High	High	High	High	6.934e-06	1.093e-05	3.54	158.79
FALSE	High	[K].IPHPLVPFDGPGLELHRPNLLLGLIIR.[Q]		FALSE	1.01959e-06	4.15075e-05	1	2	8	Q92576	Q92576 [1322-1348]		0	2996.76	0.787	0.905	1.251	0.912369	0.994584	0.971064	68.63	57.73	74.02	89.5	97.8	112.7	61.8	57.76	67.38		High	High	High	High	High	High	High	High	High	6.934e-06	1.153e-07	4.55	158.12
FALSE	High	[K].LPHLPGLEDLGIQATPLELK.[A]		FALSE	3.10227e-06	4.15075e-05	1	2	20	Q16795	Q16795 [329-348]		0	2154.22	0.986	0.981	1.081	0.999995	0.997714	0.998152	21.43	17.17	32.16	97.4	100.8	101.7	10.26	28.33	17.3		High	High	High	High	High	High	High	High	High	6.934e-06	3.738e-07	5.42	152.62
FALSE	High	[K].LPHIIGGSDLIAHHAR.[K]		FALSE	4.13502e-05	4.15075e-05	1	3	12	O60934	O60934 [699-714]		0	1706.94	0.957	0.911	0.899	0.999995	0.987266	0.989716	17.67	39.63	40.18	107.4	101.3	91.4	16.52	10.92	37.11		High	High	High	High	High	High	High	High	High	6.934e-06	5.84e-06	1.8	78.49
FALSE	High	[R].LPHLEAVVIGR.[G]		FALSE	5.53089e-05	4.15075e-05	1	9	8	Q7Z2E3	Q7Z2E3 [33-43]		0	1203.72	0.686	0.906	1.31	0.409757	0.988565	0.952325	25.87	37.96	21.31	120.7	82.8	96.5	27.51	17.94	22.56		High	High	High	High	High	High	High	High	High	6.934e-06	7.968e-06	2.83	97.94
FALSE	High	[R].IPHFSSLPLDDQVILLR.[A]		FALSE	8.39323e-07	4.15075e-05	1	3	8	P28702	P28702 [357-373]		0	1963.1	0.916	0.978	1.081	0.999995	0.998948	0.997738	26.51	20.71	38.6	106.7	86.8	106.5	17.28	32.33	19.97		High	High	High	High	High	High	High	High	High	6.934e-06	9.364e-08	4.09	145.94
FALSE	High	[K].IPHFGYCDEIDLTELVK.[L]	1xCarbamidomethyl [C7]	FALSE	0.000117991	4.15075e-05	1	2	5	P11182	P11182 [273-289]		0	2049	0.936	1.205	1.335	0.999995	0.964429	0.947446	36.82	18.69	38.29	91.8	85.9	122.2	13.98	38.8	18.2		High	Peak Found	Peak Found	Peak Found	High	High	High	Peak Found	High	6.934e-06	1.81e-05	2.63	142.59
FALSE	High	[R].IPHEPVINSSNVHVGSR.[G]		FALSE	9.28848e-05	4.15075e-05	1	1	6	Q14966	Q14966 [351-367]		0	1841.96	1.055	0.991	0.813	0.999995	0.998948	0.935518	12.54	56.53	28.61	103.2	108.9	87.9	39.93	8.09	26.61		Peak Found	High	High	Peak Found	High	High	High	High	High	6.934e-06	1.399e-05	1.59	61.24
FALSE	High	[K].LPLDINPVVHPHGHIFK.[V]		FALSE	1.84313e-05	4.15075e-05	1	1	16	Q14166	Q14166 [290-306]		0	1933.08	1.483	1.187	0.79	0.0734034	0.955722	0.770817	17.18	7.07	8.54	81.3	122.1	96.5	24.07	16.07	1.39		High	High	High	High	High	High	High	High	High	6.934e-06	2.473e-06	3.65	100.7
FALSE	High	[R].LPGVAGQYLFK.[C]		FALSE	3.05667e-05	4.15075e-05	1	1	8	Q86W50	Q86W50 [507-517]		0	1192.67	0.976	1.051	1.077	0.999995	0.999914	0.999998	34.51	21.02	5.09	99.1	96.7	104.2	37.07	12.71	2.46		High	High	High	High	High	High	High	High	High	6.934e-06	4.223e-06	1.96	113.43
FALSE	High	[K].IPGSAVLIFNVHVIDFHNPADVVEIR.[T]		FALSE	7.57598e-11	4.15075e-05	1	2	26	Q96AY3	Q96AY3 [358-383]		0	2871.55	0.665	1.051	1.435	0.152854	0.997944	0.705139	46.68	42.28	27.57	101.6	85.7	112.7	53.76	22.54	17.48		High	High	High	High	High	High	High	High	High	6.934e-06	4.952e-12	5.02	155.9
FALSE	High	[K].LPGPTLWASYSLEYGK.[AL]		FALSE	9.90952e-09	4.15075e-05	1	3	23	P07741	P07741 [92-107]		0	1781.91	1.317	1.576	1.115	0.262065	0.304412	0.992866	14.66	61.78	63.04	78.7	103.6	117.7	15.41	6.01	58.12		High	High	High	High	High	High	High	High	High	6.934e-06	8.555e-10	3.99	141.24
FALSE	High	[R].LPGPTGSVVSTGTSFSSSSPGLASAGAAEGK.[Q]		FALSE	2.71425e-10	4.15075e-05	1	1	9	Q7Z434	Q7Z434 [240-270]		0	2764.36	1.099	1.004	1.076	0.91516	0.999914	0.995777	25.99	6.51	17.79	103.1	94.8	102	19.61	15.71	3.17		High	High	High	High	High	High	High	High	High	6.934e-06	1.904e-11	6.21	105.9
FALSE	High	[R].IPGMLIIDTPGHESFSNLR.[N]	1xOxidation [M4]	FALSE	4.11895e-09	4.15075e-05	1	2	52	O60841	O60841 [695-713]		0	2113.07	1.054	0.853	0.881	0.999995	0.946973	0.970328	65.12	31.68	49.41	111.2	94.9	93.9	36.9	71.67	28.54		High	High	High	High	High	High	High	High	High	6.934e-06	3.388e-10	4.14	115.24
FALSE	High	[R].IPGMLIIDTPGHESFSNLR.[N]		FALSE	5.52331e-10	4.15075e-05	1	2	23	O60841	O60841 [695-713]		0	2097.08	0.946	1.619	1.294	0.999995	0.35443	0.934473	52.89	37.16	22.17	77.5	97	125.5	34.98	40.17	0.62		High	High	High	High	High	High	High	High	High	6.934e-06	4.034e-11	4.52	130.08
FALSE	High	[R].LPGISETAMIFAGVDVTKEPIPVLPTVHYNMGGIPTNYK.[G]	2xOxidation [M9; M31]	FALSE	6.50954e-06	4.15075e-05	1	3	4	P31040	P31040 [380-418]		1	4202.16	0.421	0.01	0.01	0.00117977	2.96777e-16	3.42324e-16	46.94			211.1	88.9			51.78			Not Found	Not Found	High	High	High	High	Not Found	Not Found	High	6.934e-06	8.193e-07	1.87	154.17
FALSE	High	[R].LPGISETAMIFAGVDVTKEPIPVLPTVHYNMGGIPTNYK.[G]	1xOxidation [M]	FALSE	1.18222e-08	4.15075e-05	1	3	6	P31040	P31040 [380-418]		1	4186.16	1.534	0.258	0.168	0.218276	4.317e-07	1.69138e-11	15.12	0	15.12	107.4	164.8	27.7		14.34			Not Found	Not Found	High	High	High	High	Not Found	Peak Found	High	6.934e-06	1.031e-09	6.08	157.98
FALSE	High	[R].LPGISETAMIFAGVDVTK.[E]		FALSE	3.47799e-05	4.15075e-05	1	3	22	P31040	P31040 [380-397]		0	1848.98	0.614	1.079	1.652	0.163533	0.994584	0.560935	43.26	39.67	45.96	120.4	62	117.6	39.64	38.36	40.06		High	High	High	High	High	High	High	High	High	6.934e-06	4.863e-06	3.32	151.38
FALSE	High	[R].IPGLLSPHPLLQLSYTATDR.[H]		FALSE	2.21914e-13	4.15075e-05	1	2	41	P49327	P49327 [1256-1275]		0	2192.21	1.177	1.517	1.393	0.777749	0.216337	0.642684	38.34	32.98	33.99	79	93.1	127.9	12.42	32.91	32.01		High	High	High	High	High	High	High	High	High	6.934e-06	1.034e-14	7.13	142.21
FALSE	High	[K].LPGLLMTIIR.[F]	1xOxidation [M6]	FALSE	7.33974e-05	4.15075e-05	1	4	62	P53618	P53618 [55-64]		0	1142.7	0.879	1.557	1.67	0.9894	0.38979	0.255725	43.18	18.72	37.67	95.2	72.7	132.1	14.78	35.97	19.85		High	High	High	High	High	High	High	High	High	6.934e-06	1.082e-05	2.12	142.92
FALSE	High	[K].LPGLLMTIIR.[F]		FALSE	0.000104095	4.15075e-05	1	4	11	P53618	P53618 [55-64]		0	1126.7	0.871	1.962	1.854	0.997409	0.0562938	0.238784	46.81	58.35	29.83	73.8	81.5	144.8	50.17	41.74	16		High	High	High	High	High	High	High	High	High	6.934e-06	1.577e-05	2.62	151.59
FALSE	High	[K].IPGIIIAASAVR.[A]		FALSE	2.30648e-05	4.15075e-05	1	4	71	P33992	P33992 [151-162]		0	1180.74	0.892	1.205	1.35	0.976359	0.891974	0.786295	49.69	44.35	25.87	96.9	86.4	116.7	40.79	23.47	3.73		High	High	High	High	High	High	High	High	High	6.934e-06	3.135e-06	3	118.46
FALSE	High	[K].IPGLLGVFQK.[L]		FALSE	0.000116044	4.15075e-05	1	1	20	P55060	P55060 [727-736]		0	1071.66	0.756	1.126	1.512	0.419691	0.990344	0.570192	35.37	29.24	23.4	104.3	78.9	116.9	33.33	23.87	15.74		High	High	High	High	High	High	High	High	High	6.934e-06	1.777e-05	2.09	133.44
FALSE	High	[R].LPGSGAVQAASPER.[A]		FALSE	7.6302e-05	4.15075e-05	1	1	7	Q86U90	Q86U90 [50-63]		0	1339.7	1.133	0.722	0.713	0.999995	0.906184	0.853244	7.84	21.34	23.35	100.6	117.4	82.1	16.75	3.41	22.71		Peak Found	Peak Found	High	High	High	High	Peak Found	Peak Found	High	6.934e-06	1.125e-05	2.23	52.16
FALSE	High	[K].LPIDVTEGEVISLGLPFGK.[V]		FALSE	4.59778e-05	4.15075e-05	1	6	7	P26599	P26599 [66-84]		0	1984.1	1.145	0.75	0.652	0.944665	0.767245	0.411691	18.36	17.21	17.94	105.1	120.4	74.5	8.32	16.69	16.14		High	Peak Found	Peak Found	High	Peak Found	High	High	Peak Found	High	6.934e-06	6.535e-06	3.28	159.59
FALSE	High	[R].IPIEDGSGEVVLSR.[K]		FALSE	1.3455e-05	4.15075e-05	1	1	1	P01024	P01024 [291-304]		0	1470.78	0.864	1.284	1.499	0.948407	0.862351	0.685218	29.17	23.27	24.37	95.5	81.8	122.7	21.4	17.63	0.92		Peak Found	Peak Found	Peak Found	High	Peak Found	Peak Found	Peak Found	Peak Found	High	6.934e-06	1.771e-06	2.63	88.21
FALSE	High	[R].IPLENLQIIR.[G]		FALSE	1.54686e-05	4.15075e-05	1	4	43	P00533	P00533 [99-108]		0	1208.74	0.95	1.208	1.245	0.999995	0.91869	0.959008	36.95	22.43	27.35	106.4	80.9	112.8	18.53	22.25	24.02		High	High	High	High	High	High	High	High	High	6.934e-06	2.048e-06	2.62	120.34
FALSE	High	[K].IPISIEFVFESGSAQAGGNQALPR.[L]		FALSE	1.45764e-06	4.15075e-05	1	4	10	Q13724	Q13724 [328-351]		0	2488.28	0.863	1.242	1.316	0.969476	0.933195	0.889049	27.09	76.44	73.68	103.6	79.4	117	24.26	18.06	71.3		High	High	High	High	High	High	High	High	High	6.934e-06	1.681e-07	3.83	152.02
FALSE	High	[K].LPISDSPPDTQEIHVIEQEK.[L]		FALSE	1.88497e-05	4.15075e-05	1	1	2	Q8WYP5	Q8WYP5 [1508-1527]		0	2275.15	0.01	1.024	100	2.47836e-16	0.999914	3.42324e-16		16.44		148.2		151.8	25.76				High	High	Peak Found	Not Found	Not Found	Not Found	Peak Found	Not Found	High	6.934e-06	2.532e-06	2.74	99.79
FALSE	High	[K].IPISAFSTSSAAEQNSNTTPR.[I]		FALSE	8.13819e-05	4.15075e-05	1	1	4	Q6VMQ6	Q6VMQ6 [911-931]		0	2179.06	0.982	0.01	0.01	0.999995	2.96777e-16	3.42324e-16	0			151.4	148.6						Not Found	Not Found	High	High	Not Found	High	High	Not Found	High	6.934e-06	1.211e-05	2.25	85.8
FALSE	High	[R].LPLQQHETASQTSFPDVYNEGTQAVTEENIASLQK.[R]		FALSE	1.38856e-05	4.15075e-05	1	3	8	Q14789	Q14789 [441-475]		0	3873.88	0.983	1.265	1.185	0.999995	0.964429	0.983034	20.58	7.46	9.49	90	96.1	113.9	21.15	9.94	0.57		High	High	High	High	High	High	High	High	High	6.934e-06	1.827e-06	2.17	124.33
FALSE	High	[R].LPLQLDDAVRPEAEGEEEGR.[A]		FALSE	1.12566e-07	4.15075e-05	1	3	22	P14868	P14868 [152-171]		0	2223.09	1.073	1.081	1.01	0.972947	0.984559	1	12.43	11.37	12.9	98.9	97.2	103.9	10.5	11.26	11.12		High	High	High	High	High	High	High	High	High	6.934e-06	1.118e-08	3.98	96.93
FALSE	High	[K].LPIQEFHLSR.[I]		FALSE	3.80109e-05	4.15075e-05	1	2	19	P39748	P39748 [202-211]		0	1239.68	1.65	1.134	0.751	0.0891548	0.989014	0.849532	25.24	20.82	24.24	73.4	136.7	89.9	9.42	18.6	21.28		High	High	High	High	High	High	High	High	High	6.934e-06	5.345e-06	2.92	92.97
FALSE	High	[R].IPLPVSNILWEHCIR.[L]	1xCarbamidomethyl [C13]	FALSE	2.91029e-05	4.15075e-05	1	2	9	Q96JG6	Q96JG6 [839-853]		0	1847	1.183	1.607	1.284	0.940493	0.565035	0.968198	17.88	57.79	62.02	96.1	112.2	91.7	51.59	47.86	77.64		High	High	High	High	High	High	High	High	High	6.934e-06	4.011e-06	2.18	142.21
FALSE	High	[R].LPLPSPALEYTLGSR.[L]		FALSE	2.63789e-05	4.15075e-05	1	1	10	Q8IU81	Q8IU81 [121-135]		0	1613.89	0.923	1.092	1.366	0.999995	0.995664	0.89725	26.21	9.77	6.84	104.3	81.8	113.9	11.95	15.25	3.19		High	High	High	High	High	High	High	High	High	6.934e-06	3.619e-06	2.68	134.58
FALSE	High	[K].LPIPEYALSLGLAVAPR.[V]		FALSE	0.000104972	4.15075e-05	1	3	2	Q13206	Q13206 [493-509]		0	1780.04	0.628	0.62	0.897	0.418534	0.622202	0.997955	26.02	21	16.66	125.7	91.9	82.4	22.38	18.79	10.8		High	Peak Found	Peak Found	Peak Found	Peak Found	Peak Found	High	Peak Found	High	6.934e-06	1.594e-05	3.05	160.23
FALSE	High	[R].LPIPESQVITINPELPVEEAAEDYAK.[K]		FALSE	6.10614e-09	4.15075e-05	1	4	7	O95336	O95336 [103-128]		0	2865.48	0.861	1.048	0.798	0.965444	0.998305	0.913365	62	49.05	35.39	86.3	123.3	90.4	62.87	39.4	15.06		High	High	High	High	Peak Found	High	High	High	High	6.934e-06	5.133e-10	5.32	153.39
FALSE	High	[R].IPLNPYLNLHSLLPASNLAGK.[E]		FALSE	8.52839e-10	4.15075e-05	1	2	20	A0A087WZ13	A0A087WZ13 [504-524]		0	2245.27	1.229	1.113	0.944	0.68087	0.989724	0.989653	18.93	21.9	13.73	91.2	107.2	101.5	30.4	32.25	6.94		High	High	High	High	High	High	High	High	High	6.934e-06	6.4e-11	4.74	150.02
FALSE	High	[R].LPLNIEEAKDR.[L]		FALSE	0.000123501	4.15075e-05	1	2	3	C9JLV4	C9JLV4 [216-226]		1	1297.71	1.453	1.2	0.916	0.500173	0.976218	0.993303	20.74	53.33	50.05	82.1	119.3	98.6	3.45	22.84	48.91		Not Found	Peak Found	Peak Found	High	High	High	Peak Found	Peak Found	High	6.934e-06	1.905e-05	2.52	68.23
FALSE	High	[R].LPLMECVQMTQDVQK.[A]	1xCarbamidomethyl [C6]	FALSE	3.88633e-05	4.15075e-05	1	2	9	Q01813	Q01813 [355-369]		0	1819.88	1.248	1.553	1.137	0.684551	0.498304	0.990677	49.54	20.61	35.43	81.8	102.1	116.1	15.86	70.7	13.06		High	High	Peak Found	Peak Found	High	High	High	High	High	6.934e-06	5.457e-06	2.85	109.33
FALSE	High	[K].IPLLYDAEIHLTR.[S-]		FALSE	1.4503e-07	4.15075e-05	2	2	21	P17301; E7ESP4	P17301 [930-942]; E7ESP4 [930-942]		0	1553.87	1.293	1.286	1.007	0.187724	0.719175	1	19.22	19.8	17.23	78.5	111.3	110.3	15.49	19.17	13.51	Shared	High	High	High	High	High	High	High	High	High	6.934e-06	1.466e-08	3.65	127.9
FALSE	High	[R].IPLLSDLTHQISK.[D]		FALSE	5.52752e-09	4.15075e-05	1	3	21	Q13162	Q13162 [174-186]		0	1464.84	0.827	1.08	1.306	0.777582	0.994584	0.899745	49.08	6.4	49.08	103.2	85.4	111.5	12.94	43.51	1.31		High	High	High	High	High	High	High	High	High	6.934e-06	4.627e-10	4.5	125.01
FALSE	High	[R].IPLLLTSLSFK.[V]		FALSE	9.98068e-05	4.15075e-05	1	2	9	Q14690	Q14690 [1178-1188]		0	1231.77	0.759	1.166	1.568	0.652014	0.976759	0.611047	30.19	43.39	66.52	93	70.7	136.3	41.58	57.64	38.61		High	High	High	High	High	High	High	High	High	6.934e-06	1.509e-05	2.81	153.44
FALSE	High	[R].IPLLIGGATTSK.[T]		FALSE	4.86902e-05	4.15075e-05	1	2	13	Q99707	Q99707 [854-865]		0	1170.71	0.963	1.17	1.19	0.999995	0.975757	0.973246	20.22	23.23	12.46	99.4	92.4	108.2	24.12	7.6	12.03		High	High	High	High	High	High	High	High	High	6.934e-06	6.941e-06	2.14	100.5
FALSE	High	[R].LPLLAVCDYK.[Q]	1xCarbamidomethyl [C7]	FALSE	0.000117014	4.15075e-05	2	2	22	Q15149; H0YDN1	Q15149 [944-953]; H0YDN1 [834-843]		0	1191.64	0.674	1.169	1.811	0.227599	0.970955	0.233947	26.12	8.57	31.25	106.6	68.8	124.6	19.46	25.48	1.65	Shared	High	High	High	High	High	High	High	High	High	6.934e-06	1.798e-05	3.22	111.52
FALSE	High	[R].IPIHNEDITYDELVLMMQR.[V]		FALSE	4.82631e-05	4.15075e-05	1	4	5	Q92734	Q92734 [24-42]		0	2330.15	3.402	1.05	0.469	5.34797e-06	0.999914	0.203154	95.3	72.8	102.73	46	156.5	97.5	109.05	43.16	98.22		High	Peak Found	Peak Found	Peak Found	Peak Found	High	High	High	High	6.934e-06	6.89e-06	2.81	144.74
FALSE	High	[R].LPLHLYDTPGSTYNLQILTR.[R]		FALSE	0.00010236	4.15075e-05	1	3	7	Q9ULT8	Q9ULT8 [978-997]		0	2315.24	1.24	1.419	1.205	0.993994	0.892283	0.979321	27.04	19.34	15.75	84.9	97.6	117.5	18.76	19.61	12.37		High	High	Peak Found	High	High	High	High	High	High	6.934e-06	1.552e-05	2.73	138.9
FALSE	High	[R].IPLGNDNIQQEGDRDYR.[F]		FALSE	2.74616e-05	4.15075e-05	1	2	7	Q9UPN6	Q9UPN6 [1001-1017]		1	2002.96	0.614	0.908	1.125	0.131248	0.980649	0.994421	51.04	20.42	25.88	110.5	89.2	100.3	33.74	38.71	5.3		High	High	High	High	Peak Found	High	High	High	High	6.934e-06	3.775e-06	1.35	64.17
FALSE	High	[K].LPLGLLLHPFR.[D]		FALSE	1.87705e-07	4.15075e-05	1	1	22	O95487	O95487 [579-589]		0	1275.79	0.951	1.074	1.13	0.999995	0.99466	0.989699	35.5	6.62	35.49	99.2	94.3	106.5	12.74	36.5	1.39		High	High	High	High	High	High	High	High	High	6.934e-06	1.926e-08	2.92	146.78
FALSE	High	[K].LPLGLLLHPFK.[D]		FALSE	0.000119968	4.15075e-05	1	1	5	O95486	O95486 [405-415]		0	1247.79	0.984	1.125	1.407	0.999995	0.987244	0.857478	52.7	35.95	32.52	105.3	76.4	118.4	32.78	38.8	13.98		High	High	Peak Found	High	Peak Found	High	High	Peak Found	High	6.934e-06	1.843e-05	2.5	145.22
FALSE	High	[K].IPIGFIPLGETSSLSHTLFAESGNK.[V]		FALSE	2.02412e-09	4.15075e-05	1	9	7	E9PC15	E9PC15 [119-143]		0	2615.37	0.89	0.825	0.955	0.98226	0.862252	0.9907	19.22	31.38	32.37	109	97	94	8.21	15.58	30.59		Peak Found	High	High	High	High	High	Peak Found	High	High	6.934e-06	1.593e-10	5.87	154.73
FALSE	High	[K].LPIGDVATQYFADR.[D]		FALSE	1.58051e-07	4.15075e-05	1	1	63	Q99832	Q99832 [293-306]		0	1565.8	0.741	1.107	1.539	0.234987	0.971967	0.396502	19.92	23.39	22.7	104.4	77.4	118.2	17.99	8.17	21.57		High	High	High	High	High	High	High	High	High	6.934e-06	1.599e-08	3.52	122.84
FALSE	High	[K].IPIFSAAGLPHNEIAAQICR.[Q]	1xCarbamidomethyl [C19]	FALSE	6.361e-05	4.15075e-05	1	4	5	P21281	P21281 [189-208]		0	2178.15	1.407	1.368	0.962	0.526389	0.909738	0.998711	13.35	32.67	31.73	84.5	118.9	96.7	28.81	24.78	30.79		High	High	High	Peak Found	Peak Found	High	Peak Found	Peak Found	High	6.934e-06	9.267e-06	2.08	128.81
FALSE	High	[K].LPLFPEPLHVFAPR.[A]		FALSE	5.68459e-06	4.15075e-05	1	2	7	P26358	P26358 [1324-1337]		0	1632.93	0.775	1.087	1.517	0.739558	0.99466	0.613575	25.55	21.78	9.03	107	76.6	116.4	23.8	37.94	4.15		Peak Found	High	High	Peak Found	High	High	High	Peak Found	High	6.934e-06	7.109e-07	4.12	147.29
FALSE	High	[K].IPLFNTDVDNLEGK.[T]		FALSE	5.13309e-05	4.15075e-05	1	1	3	Q96PZ0	Q96PZ0 [596-609]		0	1574.81	0.443	1.237	2.676	0.0066008	0.964429	0.0120888	18.71	22.75	23.89	111.4	49.3	139.3	24.82	21.71	11.15		High	High	High	Peak Found	Peak Found	Peak Found	Peak Found	Peak Found	High	6.934e-06	7.35e-06	1.26	120.34
FALSE	High	[K].LPIFFFGTHETAFLGPK.[D]		FALSE	2.85713e-08	4.15075e-05	1	1	41	O75475	O75475 [40-56]		0	1922.02	1.061	1.014	1.193	0.996216	0.999914	0.957946	32.13	20.9	12.64	105.4	87.6	106.9	21.17	27.38	5.77		High	High	High	High	High	High	High	High	High	6.934e-06	2.631e-09	4.74	152.39
FALSE	High	[K].LPGLLGNFPGPFEEEMK.[G]	1xOxidation [M16]	FALSE	8.38582e-05	4.15075e-05	1	21	24	A0A1B0GW68	A0A1B0GW68 [101-117]		0	1890.93	0.773	0.784	1.005	0.789816	0.875867	1	70.89	47.03	67.03	115.7	89.5	94.8	27.71	77.15	44.46		High	High	High	High	High	Peak Found	High	High	High	6.934e-06	1.249e-05	3.46	150.51
FALSE	High	[R].LPEDEPAPAAPLR.[G]		FALSE	1.17019e-05	4.15075e-05	1	2	6	Q9UJ14	Q9UJ14 [30-42]		0	1375.72	0.932	0.817	0.875	0.999995	0.920937	0.985153	26.51	26.07	12.48	109.2	101.7	89.2	25.74	8.1	11.88		High	Peak Found	High	Peak Found	High	High	Peak Found	High	High	6.934e-06	1.527e-06	2.76	71.1
FALSE	High	[R].LPGLIDVHVHLR.[E]		FALSE	2.09322e-06	4.15075e-05	1	3	16	P27708	P27708 [1464-1475]		0	1368.81	1.078	3.337	3.45	0.999995	4.58231e-06	0.000119832	60.47	60.59	61.94	55.7	48.3	196	73.78	99.74	24.43		High	High	Peak Found	High	High	High	High	High	High	6.934e-06	2.469e-07	4.26	105.99
FALSE	High	[K].LPGHAGSINEVAFHPDEPIIISASSDK.[R]		FALSE	2.00589e-09	4.15075e-05	1	2	10	Q96DI7	Q96DI7 [323-349]		0	2801.41	0.621	0.73	1.065	0.150025	0.740607	1	18.09	87.84	74.01	127.9	79.4	92.7	3.53	22.05	73.97		High	High	High	High	High	High	High	High	High	6.934e-06	1.583e-10	5.22	112.79
FALSE	High	[K].IPEISIQDMTAQVTSPSGK.[T]		FALSE	8.34425e-06	4.15075e-05	2	2	27	P21333; Q60FE5	P21333 [2166-2184]; Q60FE5 [2139-2157]		0	2002.02	0.57	1.139	2.025	0.0315223	0.971568	0.143931	37.36	46.22	46.56	115.1	66.8	118.1	39.9	37.98	31.38	Shared	High	High	High	High	High	High	High	High	High	6.934e-06	1.066e-06	3.69	127.96
FALSE	High	[K].IPEINSSDMSAHVTSPSGR.[V]	1xOxidation [M9]	FALSE	2.37582e-06	4.15075e-05	1	2	37	O75369	O75369 [2121-2139]		0	2000.93	1.018	0.84	1.072	0.999995	0.951042	0.997296	43.25	37.86	13.11	114.3	89.6	96.1	28.64	40.02	4.25		High	High	High	High	High	High	High	High	High	6.934e-06	2.82e-07	2.43	58.95
FALSE	High	[K].IPELLASGMVDNMTK.[L]		FALSE	7.28749e-06	4.15075e-05	1	1	8	P30740	P30740 [144-158]		0	1618.82	0.957	1.459	1.525	0.999995	0.788777	0.758817	46.37	28.36	65.86	87.8	84	128.1	26.91	55.85	9.42		High	High	Peak Found	Peak Found	High	High	High	High	High	6.934e-06	9.241e-07	3	127.14
FALSE	High	[K].IPEIHFPLESK.[C]		FALSE	5.13309e-05	4.15075e-05	1	3	8	E9PF32	E9PF32 [598-608]		0	1309.72	1.135	0.999	0.924	0.96968	0.999691	0.990535	16.53	33.95	33.99	98.1	111.4	90.5	10.71	17.59	34.7		High	High	High	Peak Found	High	High	Peak Found	High	High	6.934e-06	7.355e-06	2.06	112.65
FALSE	High	[K].LPEHPEGGEPEDDEAPAK.[G]		FALSE	1.91217e-06	4.15075e-05	1	1	10	Q9NX58	Q9NX58 [289-306]		0	1916.85	0.837	0.752	0.891	0.914407	0.797454	0.979737	10.33	46.79	46.49	119.4	93.5	87.1	5.12	6.33	44.48		High	High	High	High	High	High	High	High	High	6.934e-06	2.244e-07	2.51	39.37
FALSE	High	[K].IPEGTILTMDMLTVK.[V]		FALSE	6.48021e-06	4.15075e-05	1	1	2	Q9NR45	Q9NR45 [301-315]		0	1661.89	1.198	1.389	1.043	0.966064	0.912185	0.998387	23.63	31.3	31.94	87.1	104.2	108.7	26.85	12.35	32.37		High	Peak Found	Peak Found	Not Found	Peak Found	Peak Found	High	Peak Found	High	6.934e-06	8.133e-07	2.87	147.75
FALSE	High	[K].LPEGQVPEGAGLK.[GE]		FALSE	6.4559e-07	4.15075e-05	1	1	25	Q8IVF2	Q8IVF2 [1891-1903]; [3706-3718]		0	1294.7	0.819	1.024	1.042	0.752451	0.999914	1	35.69	23.06	25.53	95.2	100.3	104.5	27.39	31.55	10.21		High	High	High	High	High	High	High	High	High	6.934e-06	7.088e-08	3.18	66.36
FALSE	High	[K].LPEGPVSEGAGLK.[G]		FALSE	9.70085e-07	4.15075e-05	1	1	6	Q8IVF2	Q8IVF2 [1561-1573]		0	1253.67	0.843	0.949	1.164	0.914391	0.993387	0.983034	20.09	17.69	14.54	108.5	88.5	103	15.18	21.19	1.83		High	High	Peak Found	High	Peak Found	High	High	High	High	6.934e-06	1.091e-07	2.96	69.31
FALSE	High	[K].LPEGPVPEGASLK.[G]		FALSE	1.32745e-05	4.15075e-05	1	1	17	Q8IVF2	Q8IVF2 [4036-4048]		0	1293.7	0.866	1.08	1.25	0.985654	0.996131	0.938874	14.42	5.27	5.27	101.5	87.9	110.6	19.93	26.6	2.47		High	High	High	High	High	High	High	High	High	6.934e-06	1.741e-06	2.82	77.65
FALSE	High	[K].LPEGPVPEGAGPK.[V]		FALSE	2.89733e-05	4.15075e-05	1	1	10	Q8IVF2	Q8IVF2 [901-913]		0	1247.66	0.82	0.785	1.022	0.901033	0.829582	1	24.26	22.71	9.45	117.5	90.2	92.2	21.41	13.72			High	High	High	High	High	High	High	High	High	6.934e-06	3.986e-06	2.92	60.54
FALSE	High	[K].LPEGPVPEGAGLK.[G]		FALSE	3.52092e-06	4.15075e-05	1	1	7	Q8IVF2	Q8IVF2 [1396-1408]; [2386-2398]; [2551-2563]		0	1263.69	0.847	0.981	1.23	0.969476	0.996131	0.973246	17.65	27.61	14.65	109.2	83.6	107.2	23	21.23	6.66		High	Peak Found	High	High	Peak Found	High	High	High	High	6.934e-06	4.277e-07	3.67	77.66
FALSE	High	[K].LPEGPLPEGAGFK.[G]		FALSE	2.75846e-05	4.15075e-05	1	1	2	Q8IVF2	Q8IVF2 [1726-1738]		0	1311.69	1.088	1.104	1.131	0.999995	0.994584	0.990535	47.04	31.91	37.63	89.6	98.7	111.7	25.79	38.37	19.86		High	Peak Found	Peak Found	Peak Found	Peak Found	High	Peak Found	Peak Found	High	6.934e-06	3.786e-06	2.59	94.48
FALSE	High	[K].LPEGHVPEGAGLK.[G]		FALSE	4.67964e-05	4.15075e-05	1	1	7	Q8IVF2	Q8IVF2 [2056-2068]; [2716-2728]; [2881-2893]; [3046-3058]; [3376-3388]		0	1303.7	1.023	1.01	0.984	0.999995	0.999914	0.999691	39.44	28.72	14.01	98.9	101.2	99.9	30.76	5.05	13.35		High	High	High	High	High	High	Peak Found	High	High	6.934e-06	6.65e-06	2.96	55.23
FALSE	High	[R].LPEIYIQLQR.[E]		FALSE	7.09026e-05	4.15075e-05	1	1	11	Q9H223	Q9H223 [338-347]		0	1272.73	0.858	1.442	1.619	0.921996	0.523878	0.344904	28.76	30.47	27.8	98.1	78.6	123.3	27.25	20.54	26.87		High	High	High	High	High	High	High	High	High	6.934e-06	1.043e-05	2.57	118.59
FALSE	High	[K].LPEGHVLEGAGLK.[G]		FALSE	3.11633e-06	4.15075e-05	1	1	10	Q8IVF2	Q8IVF2 [3211-3223]		0	1319.73	1.132	1.02	0.973	0.969476	0.999914	0.998152	22.91	28.72	21.99	90.9	106	103.1	24.55	11.33	20.75		High	High	High	High	High	High	High	High	High	6.934e-06	3.746e-07	3.13	71.13
FALSE	High	[R].LPEGDLGKEIEQK.[Y]		FALSE	1.77012e-05	4.15075e-05	1	4	10	I3L397	I3L397 [114-126]		1	1455.77	1.03	1.298	1.143	0.999995	0.843665	0.981054	56.99	44.96	49.59	94.3	97.2	108.5	15.2	44.59	45.79		High	High	High	High	High	Peak Found	High	High	High	6.934e-06	2.367e-06	3.68	66.12
FALSE	High	[R].LPEFSELQGCFR.[E]	1xCarbamidomethyl [C10]	FALSE	3.00562e-06	4.15075e-05	1	3	8	Q03169	Q03169 [503-514]		0	1482.7	0.634	1.123	1.744	0.255336	0.986001	0.532607	32.64	18.68	33.29	109.7	69.5	120.8	18.98	39.81	18.03		High	High	High	Peak Found	High	Peak Found	High	High	High	6.934e-06	3.613e-07	3.09	120.72
FALSE	High	[R].IPEFNWSQMHQR.[L]		FALSE	0.00011318	4.15075e-05	1	5	4	A0A494C1L5	A0A494C1L5 [1306-1317]		0	1572.74	1.173	1.319	1.099	0.980822	0.960766	0.99567	80.32	30.28	52.58	84	113.6	102.4	25.57	55.17	30.5		High	Peak Found	Peak Found	Peak Found	High	High	High	Peak Found	High	6.934e-06	1.733e-05	1.89	95.09
FALSE	High	[R].IPEFELLWK.[D]		FALSE	9.09339e-05	4.15075e-05	1	2	15	Q68E01	Q68E01 [265-273]		0	1174.65	0.85	1.139	1.357	0.957651	0.980986	0.863378	34.99	36.61	20.45	101.9	86.5	111.6	39.65	9.89	20.31		High	High	Peak Found	High	High	High	High	High	High	6.934e-06	1.366e-05	1.7	146.82
FALSE	High	[R].LPEEWSQWLGGSSWPGYVRPLPPAAIESPAVAAPAYSR.[A]		FALSE	1.15448e-05	4.15075e-05	1	2	4	P04792	P04792 [38-75]		0	4093.06	100	100	0.637	2.47836e-16	2.96777e-16	0.599507			0		183.3	116.7					Not Found	Not Found	High	Not Found	High	High	Not Found	High	High	6.934e-06	1.504e-06	3.65	158.9
FALSE	High	[K].LPEEVATPTTDEEKDSLIAIDR.[S]		FALSE	9.87219e-08	4.15075e-05	1	2	11	O95602	O95602 [351-372]		1	2442.22	0.812	1.211	1.349	0.884816	0.947406	0.937368	49.99	51.26	50.87	101.5	72.4	126.1	55.15	48.59	42.11		High	High	Peak Found	High	High	High	High	High	High	6.934e-06	9.751e-09	4.19	104.52
FALSE	High	[K].IPEELKPWLVEDWDLVTR.[Q]		FALSE	4.31582e-07	4.15075e-05	1	4	7	A0A0A0MT59	A0A0A0MT59 [74-91]		0	2238.18	0.643	0.783	1.232	0.349884	0.869368	0.976114	16.03	16.77	16.91	121.5	78.1	100.4	18.22	14.95	15.37		High	High	High	High	High	High	High	Peak Found	High	6.934e-06	4.644e-08	3.31	154.76
FALSE	High	[K].IPEELKPWLVDDWDLITR.[Q]		FALSE	5.11824e-09	4.15075e-05	1	8	9	B3KTM8	B3KTM8 [185-202]		0	2238.18	0.777	0.814	0.967	0.626595	0.918626	0.997672	44.61	48.62	47.9	130.2	77.7	92.1	19.24	31.17	52.05		High	Peak Found	High	High	High	High	High	High	High	6.934e-06	4.251e-10	3.91	156.54
FALSE	High	[R].LPEEHIPFFLHNNR.[H]		FALSE	2.13143e-06	4.15075e-05	1	4	9	Q5NDL2	Q5NDL2 [42-55]		0	1762.9	1.416	1.518	1.073	0.288347	0.569577	0.99823	51.56	45.12	34.77	76.3	107.9	115.8	44.56	28.96	8.15		High	High	Peak Found	High	Peak Found	High	High	High	High	6.934e-06	2.514e-07	3.37	104.71
FALSE	High	[R].LPEEEFGHFYTQDCYVFLCR.[Y]	2xCarbamidomethyl [C14; C19]	FALSE	3.92439e-06	4.15075e-05	1	1	5	Q13045	Q13045 [920-939]		0	2610.14	1.165	1.065	0.914	0.930196	0.999172	0.990677	37.55	38.19	2.51	92.9	108.2	98.9	35.28	2.4			Not Found	High	High	Not Found	High	High	Not Found	High	High	6.934e-06	4.787e-07	2.67	137.17
FALSE	High	[R].LPEDSTKEDIQIQFLPDHINIVLK.[D]		FALSE	2.97799e-07	4.15075e-05	1	1	6	Q96RS6	Q96RS6 [293-316]		1	2805.5	2.132	3.753	1.637	0.0605086	2.67754e-05	0.66343	37.43	69.98	63.87	31.9	68.1	200	84.94	79.8	86.31		Peak Found	Peak Found	Peak Found	High	High	High	High	High	High	6.934e-06	3.126e-08	3.81	145.49
FALSE	High	[R].LPEDQAVINR.[Y]		FALSE	5.41092e-05	4.15075e-05	1	4	17	Q02127	Q02127 [136-145]		0	1154.62	0.977	0.847	0.891	0.999995	0.9234	0.981521	14.57	23.09	21.79	110	101.7	88.3	21.46	20	10.21		High	High	High	High	High	High	High	High	High	6.934e-06	7.793e-06	2.29	53.02
FALSE	High	[K].LPEDPLLSGLLDSPALK.[A]		FALSE	1.51928e-05	4.15075e-05	1	2	4	P49327	P49327 [1209-1225]		0	1777.99	1.226	0.862	0.689	0.704376	0.969305	0.735506	12.01	5.86	12.5	97.7	119.8	82.5	5.38	11.84	4.74		Peak Found	Peak Found	Peak Found	High	Peak Found	High	High	High	High	6.934e-06	2.014e-06	4.05	157.63
FALSE	High	[K].LPEGHLPEGAGLK.[G]		FALSE	3.10177e-07	4.15075e-05	1	1	10	Q8IVF2	Q8IVF2 [1066-1078]		0	1317.72	0.891	0.865	0.961	0.978194	0.960639	0.987944	17.68	28.69	23.19	107.3	95.6	97.1	29.42	22.68	15.29		High	High	High	High	High	High	High	High	High	6.934e-06	3.274e-08	3.7	66.58
FALSE	High	[K].IPENEVPAPVKPVTDSTSAPAPK.[L]		FALSE	4.98493e-08	4.15075e-05	1	4	8	Q15811	Q15811 [804-826]		0	2344.24	0.906	0.792	0.876	0.999995	0.915329	0.983034	22.99	33.48	17.85	108.8	98.6	92.6	34.72	10.93	18.11		High	High	High	High	High	High	High	High	High	6.934e-06	4.719e-09	3.05	78.44
FALSE	High	[K].LPENYTDETWQK.[L]		FALSE	4.01409e-06	4.15075e-05	1	4	8	A0A669KAX4	A0A669KAX4 [190-201]		0	1523.7	1.048	1.097	1.047	0.999995	0.994584	1	17.15	9.23	16.9	101.1	94.3	104.6	7.88	13.96	9.29		High	High	High	High	High	High	High	High	High	6.934e-06	4.904e-07	3.06	71.83
FALSE	High	[R].IPEPESPAKPNVPTASTAPPADSR.[D]		FALSE	1.17019e-05	4.15075e-05	1	3	6	Q9BZL4	Q9BZL4 [504-527]		0	2429.23	0.904	0.869	0.968	0.999995	0.976079	0.997738	51.88	55.41	32.91	111.9	101.2	86.9	43.78	22.09	29.71		High	High	Peak Found	Peak Found	High	High	High	High	High	6.934e-06	1.524e-06	2.82	69.11
FALSE	High	[K].LPGGVQNFPQFSALR.[F]		FALSE	1.17157e-08	4.15075e-05	1	1	41	Q7Z6Z7	Q7Z6Z7 [1226-1240]		0	1630.87	0.908	1.429	1.573	0.999995	0.560424	0.5735	22.03	32.83	11.67	89.9	81.6	128.4	26.7	12.17	6.3		High	High	High	High	High	High	High	High	High	6.934e-06	1.02e-09	3.78	127.74
FALSE	High	[K].IPGGIIEDSCVLR.[G]	1xCarbamidomethyl [C10]	FALSE	4.74471e-06	4.15075e-05	1	5	19	P49368	P49368 [204-216]		0	1428.75	0.747	1.215	1.593	0.40154	0.941962	0.423252	42.37	13.68	33.04	102.1	76.3	121.6	3.42	32.15	13.27		High	High	High	High	High	High	High	High	High	6.934e-06	5.869e-07	3.05	105.14
FALSE	High	[K].LPGGELNPGEDEVEGLKR.[L]		FALSE	3.64245e-10	4.15075e-05	1	3	7	O43809	O43809 [106-123]		1	1908.97	1.068	0.897	0.839	0.994013	0.977852	0.942524	33.71	5.72	33.71	101.2	108.1	90.7	6.64	26.47	1.08		High	High	High	High	Peak Found	High	High	Peak Found	High	6.934e-06	2.601e-11	5.91	83.45
FALSE	High	[K].LPGGELNPGEDEVEGLK.[R]		FALSE	1.60819e-08	4.15075e-05	1	3	8	O43809	O43809 [106-122]		0	1752.87	0.95	0.859	0.912	0.999995	0.963614	0.981892	4.3	9.88	9.97	105.3	100.1	94.5	7.93	6.02	9.83		High	High	High	High	High	High	High	High	High	6.934e-06	1.429e-09	3.7	94.09
FALSE	High	[K].IPGGATLVFEVELLK.[I]		FALSE	4.76438e-08	4.15075e-05	1	2	9	P26885	P26885 [121-135]		0	1585.92	1.228	1.042	0.954	0.600389	0.998948	0.995091	59.37	42.84	59.78	91.6	112.5	96	27.6	50.06	39.05		High	High	High	High	High	High	High	High	High	6.934e-06	4.501e-09	3.67	155.94
FALSE	High	[K].LPGELEPVQATQNK.[T]		FALSE	3.20159e-07	4.15075e-05	3	4	11	K7EL20; O75821; K7ER90	K7EL20 [198-211]; O75821 [196-209]; K7ER90 [161-174]		0	1523.81	0.598	0.877	1.431	0.108137	0.972038	0.786795	28.96	35.07	29.61	127.7	63.9	108.5	21.49	23.02	31.6	Shared	High	High	High	High	High	Peak Found	High	High	High	6.934e-06	3.386e-08	3.25	73.1
FALSE	High	[K].IPGDSGTLVIIFNLK.[L]		FALSE	2.20913e-07	4.15075e-05	1	1	1	Q9Y6X9	Q9Y6X9 [191-205]		0	1586.92	0.813	2.427	2.987	0.92234	0.0225012	0.00142998	8.48	0	8.48	70.8	57.5	171.7		8.08			Not Found	Peak Found	Not Found	Not Found	Peak Found	Peak Found	Not Found	High	High	6.934e-06	2.287e-08	2.74	154.35
FALSE	High	[R].LPGAWDPAAHQGGNGVLLEGELIDVSR.[H]		FALSE	3.83418e-08	4.15075e-05	1	2	6	A0A0A6YYH1	A0A0A6YYH1 [20-46]		0	2771.41	0.708	0.867	1.224	0.57478	0.974253	0.973956	12.23	0	12.23	116.5	82.5	101		24.8			Not Found	Not Found	High	High	High	High	Not Found	High	High	6.934e-06	3.591e-09	3.49	141.41
FALSE	High	[R].LPGAIDVIGQTITISR.[V]		FALSE	1.1831e-07	4.15075e-05	1	2	12	Q6UN15	Q6UN15 [310-325]		0	1653.95	1.063	1.404	1.117	0.999995	0.806211	0.990677	29.89	7.53	18.31	81.9	103	115.1	19.72	25.5	3.48		High	High	Peak Found	High	High	High	High	High	High	6.934e-06	1.179e-08	3.53	140.72
FALSE	High	[R].LPFYNQDHER.[L]		FALSE	0.000110381	4.15075e-05	1	5	12	P31751	P31751 [348-357]		0	1318.62	1.005	0.887	0.845	0.999995	0.979841	0.951673	28.2	39.38	35.04	115	100.9	84.1	29.53	22.18	32.11		High	High	High	High	High	High	High	High	High	6.934e-06	1.686e-05	2.8	57.36
FALSE	High	[R].IPFYGSYTEMDPVIIASEGVEK.[F]		FALSE	1.15448e-05	4.15075e-05	1	2	6	P61011	P61011 [157-178]		0	2445.19	1.077	1.169	1.086	0.999995	0.983115	0.998305	17.68	18.93	17.3	92.4	99.5	108	18.9	17.3	7.73		High	High	Not Found	Not Found	High	High	High	High	High	6.934e-06	1.502e-06	2.94	150.51
FALSE	High	[K].LPFTVVHER.[E]		FALSE	9.9387e-05	4.15075e-05	1	1	9	Q96S52	Q96S52 [82-90]		0	1097.61	0.814	0.735	0.823	0.91384	0.814989	0.940037	19.67	56.78	56.94	118.5	96.4	85.2	7.47	20.6	53.93		High	High	High	High	High	High	High	High	High	6.934e-06	1.501e-05	2.47	71.44
FALSE	High	[K].LPFTPLSYIQGLSHR.[N]		FALSE	3.69505e-09	4.15075e-05	1	3	17	Q9UM00	Q9UM00 [168-182]		0	1728.94	1.023	1.376	1.315	0.999995	0.573172	0.899072	36.45	10.43	46.27	87.7	91.7	120.6	26.48	34.08	0.93		High	High	High	High	High	High	High	High	High	6.934e-06	3.016e-10	5.29	149.17
FALSE	High	[R].LPFTALGSGQDAALAVLEDR.[F]		FALSE	1.50265e-08	4.15075e-05	1	3	6	P40306	P40306 [161-180]		0	2044.07	1.094	1.067	0.957	0.97932	0.996131	0.992866	12.68	9.61	17.49	94.5	102.3	103.2	5.75	14.75	8.94		Peak Found	High	High	High	High	High	High	Peak Found	High	6.934e-06	1.332e-09	5.58	150.98
FALSE	High	[K].LPFPIIDDR.[N]		FALSE	4.51731e-05	4.15075e-05	1	1	132	P30041	P30041 [98-106]		0	1085.6	0.716	1.024	1.463	0.0918774	0.995746	0.26565	18.57	3.25	13.91	110.5	76.9	112.6	7.04	16.8	1.57		High	High	High	High	High	High	High	High	High	6.934e-06	6.425e-06	3.12	122.46
FALSE	High	[R].IPFNQALVFSNLHSR.[A]		FALSE	6.51459e-07	4.15075e-05	1	1	6	Q9UHI6	Q9UHI6 [307-321]		0	1742.93	1.148	1.262	1.099	0.988121	0.946193	0.996512	13.51	13.5	6.44	88	101	111	12.45	8.81	1.51		High	Peak Found	High	High	High	High	Peak Found	High	High	6.934e-06	7.183e-08	3.97	120.5
FALSE	High	[K].LPFNEGVILNEK.[S]		FALSE	6.65821e-06	4.15075e-05	1	1	17	Q9NRK6	Q9NRK6 [475-486]		0	1372.75	0.881	1.125	1.279	0.980109	0.992131	0.958351	17.36	12.65	12.93	101	85.4	113.5	14.64	12.1	9.32		High	High	High	High	High	High	High	High	High	6.934e-06	8.405e-07	2.73	110.48
FALSE	High	[K].IPFINWPWSDFFRTLIAAILYLITSIVVLVER.[G]		FALSE	1.01303e-05	4.15075e-05	1	1	11	Q04941	Q04941 [75-106]		1	3806.14	3.042	5.594	1.814	1.68045e-09	1.51002e-10	0.315413	23.64	141.87	141.86	57.1	173.8	69.1	84.24	84.85	129.74		Peak Found	High	High	Peak Found	High	High	High	High	High	6.934e-06	1.306e-06	3.1	167.39
FALSE	High	[K].LPFDKYELEPSPLTQFILER.[K]		FALSE	0.000123501	4.15075e-05	1	4	9	Q9UL03	Q9UL03 [322-341]		1	2435.29	1.295	1.129	0.818	0.889042	0.995212	0.981131	35.68	10.55	11.41	83.6	119.1	97.4	33.82	11.1	4.86		High	High	Peak Found	High	High	High	High	High	High	6.934e-06	1.909e-05	2.64	156.75
FALSE	High	[K].LPFAAAQIGNSFR.[N]		FALSE	1.5251e-06	4.15075e-05	1	1	45	P41250	P41250 [319-331]		0	1391.74	1.196	1.352	1.126	0.650352	0.520576	0.981521	10.19	13.21	17.44	82.7	98.5	118.8	10.36	14.5	11.82		High	High	High	High	High	High	High	High	High	6.934e-06	1.76e-07	3.78	117.48
FALSE	High	[R].LPEYTVTQESGPAHR.[K]		FALSE	5.48281e-06	4.15075e-05	1	5	5	Q15633	Q15633 [175-189]		0	1684.83																No Quan Values	High	Not Found	Not Found	Not Found	High	High	High	Not Found	High	6.934e-06	6.834e-07	3.34
FALSE	High	[R].LPEYTLSQEGGPAHK.[R]		FALSE	4.01441e-07	4.15075e-05	1	1	22	O75569	O75569 [142-156]		0	1626.81	0.723	0.754	1.092	0.353199	0.755492	0.995639	20.38	46.98	43.35	114.8	94.5	90.8	10.59	15.51	44.61		High	High	High	High	High	High	High	High	High	6.934e-06	4.288e-08	3.63	63.01
FALSE	High	[R].LPETVHTAVR.[Y]		FALSE	7.49981e-05	4.15075e-05	2	3	10	E9PFH4; Q9Y5L0	E9PFH4 [403-412]; Q9Y5L0 [469-478]		0	1122.63	0.994	0.865	0.893	0.999995	0.960218	0.976578	7.88	18.95	18.9	104.9	106.2	88.9	6.74	9.74	17.59	Shared	High	High	High	High	High	High	High	High	High	6.934e-06	1.106e-05	2.7	40.75
FALSE	High	[K].LPETNLFETEETRK.[I]		FALSE	4.04815e-08	4.15075e-05	1	1	17	Q15046	Q15046 [408-421]		1	1706.86	1.14	1.009	0.866	0.896055	0.999914	0.980714	8.41	5.63	5.14	94.5	110.1	95.4	5.3	6.04	2.1		High	High	High	High	High	High	High	High	High	6.934e-06	3.794e-09	4.36	84.77
FALSE	High	[K].LPETNLFETEETR.[K]		FALSE	7.76293e-06	4.15075e-05	1	1	11	Q15046	Q15046 [408-420]		0	1578.76	0.74	1.039	1.317	0.330975	0.999914	0.882861	42.02	43.41	27.44	117.9	79.7	102.4	31.66	13.28	26.37		High	High	High	High	High	High	High	High	High	6.934e-06	9.867e-07	3.74	97.78
FALSE	High	[K].LPETHQLLQLR.[R]		FALSE	1.36379e-05	4.15075e-05	1	1	16	Q7KZN9	Q7KZN9 [251-261]		0	1347.77	0.939	0.949	0.992	0.999995	0.995982	0.999494	23.72	20.91	15.9	104.9	98.5	96.5	21.05	5.09	14.89		High	High	High	High	High	High	Peak Found	High	High	6.934e-06	1.789e-06	3.29	87.4
FALSE	High	[R].LPESNQTLLR.[K]		FALSE	7.46754e-05	4.15075e-05	1	2	24	J3KR97	J3KR97 [285-294]		0	1170.65	0.966	0.949	0.955	0.999995	0.994584	0.990535	10.9	8.2	3.72	101.9	101.3	96.7	16.36	20.43	0.93		High	High	High	High	High	High	High	High	High	6.934e-06	1.103e-05	1.89	66.49
FALSE	High	[K].IPEQSVLLLHACAHNPTGVDPRPEQWK.[E]	1xCarbamidomethyl [C12]	FALSE	1.88556e-07	4.15075e-05	1	1	12	P00505	P00505 [201-227]		0	3092.57	0.921	1.201	1.287	0.999995	0.889804	0.872302	16.72	15	15.19	97.1	89.4	113.6	15.94	5.49	14.6		High	Peak Found	High	High	High	High	High	High	High	6.934e-06	1.927e-08	2.52	104.61
FALSE	High	[R].LPEQPVDVPSEIADSSMTRPQELPELPK.[T]		FALSE	1.43075e-07	4.15075e-05	1	1	8	P18583	P18583 [339-366]		0	3102.57	0.703	1.318	1.779	0.595556	0.859536	0.395063	38.37	41.74	34.3	96.3	67.7	135.9	38.22	15.08	35.95		High	High	High	High	High	High	High	High	High	6.934e-06	1.445e-08	3.53	133.87
FALSE	High	[K].LPGHAGSINEVAFHPDEPIIISASSDKR.[L]		FALSE	1.95216e-09	4.15075e-05	1	2	4	Q96DI7	Q96DI7 [323-350]		1	2957.51	1.559	1.32	1.314	0.192359	0.853395	0.940984	58.5	39.55	9.66	90.2	90.7	119.1	38.34	60.32	3.39		High	Peak Found	Peak Found	High	Peak Found	Peak Found	High	High	High	6.934e-06	1.538e-10	4.32	105.16
FALSE	High	[K].ILLENLGEASSQPSPTQSVQETVR.[V]		FALSE	7.76703e-08	4.15075e-05	1	1	8	Q709C8	Q709C8 [1881-1904]		0	2583.33	1.034	1.095	1.072	0.999995	0.994584	0.998069	11.68	12.01	11.81	95.8	99.5	104.7	8.79	7.62	11.43		High	High	High	High	High	High	High	High	High	6.934e-06	7.559e-09	3.73	112.74
FALSE	High	[R].ILLELLNQMDGFDQNVNVK.[V]	1xOxidation [M9]	FALSE	9.81371e-05	4.15075e-05	1	1	20	P43686	P43686 [288-306]		0	2219.14	0.975	1.066	1.065	0.999995	0.999684	0.998862	56.13	7.2	56.01	99.6	97.1	103.4	3.58	62.76	7.04		High	High	High	High	High	Peak Found	High	High	High	6.934e-06	1.482e-05	1.67	145.06
FALSE	High	[R].ILLELLNQMDGFDQNVNVK.[V]		FALSE	3.4015e-05	4.15075e-05	1	1	6	P43686	P43686 [288-306]		0	2203.14	1.443	1.062	0.79	0.317089	0.997714	0.882861	27.67	69.2	61.05	106.8	128.4	64.7	57.42	54.69	73.18		Peak Found	Peak Found	High	High	High	High	Peak Found	High	High	6.934e-06	4.736e-06	3.47	157.44
FALSE	High	[R].LGLQYSQGLVSGSNAR.[C]		FALSE	5.12354e-06	4.15075e-05	2	5	15	Q9UI10; A0A087WTA5	Q9UI10 [210-225]; A0A087WTA5 [207-222]		0	1649.86	1.085	1.194	1.106	0.972947	0.959469	0.99211	17.05	17.27	10.73	92.7	100.6	106.7	15.78	9.71	8.77	Shared	High	High	High	High	High	High	High	High	High	6.934e-06	6.359e-07	3.49	88.91
FALSE	High	[R].LGLQNDLFSLAR.[A]		FALSE	1.73081e-05	4.15075e-05	1	2	30	E9PLK3	E9PLK3 [612-623]		0	1346.74	1.653	1.816	1.04	0.0137613	0.0203923	1	30.54	72.29	67.4	68.7	113.5	117.8	6.77	22.73	65.06		High	High	High	High	High	High	High	High	High	6.934e-06	2.304e-06	2.97	137.3
FALSE	High	[K].LGIQGSYFCSQECFK.[G]	2xCarbamidomethyl [C9; C13]	FALSE	2.47777e-05	4.15075e-05	1	2	6	P53582	P53582 [28-42]		0	1823.81	1.161	1.553	1.308	0.983079	0.628106	0.925614	79.52	82.26	49.09	94	101.1	104.9	79.86	41.81	54.47		Peak Found	High	High	Peak Found	High	High	Peak Found	High	High	6.934e-06	3.381e-06	2.65	106.06
FALSE	High	[K].LGLPPLTPEQQEALQK.[A]		FALSE	5.1557e-05	4.15075e-05	1	12	45	A0A0J9YVP6	A0A0J9YVP6 [46-61]		0	1761.97	1.02	1.084	1.037	0.999995	0.994584	0.998711	25.78	23.11	25.92	100.2	93.4	106.4	16.83	20.93	22.22		High	High	High	High	High	High	High	High	High	6.934e-06	7.379e-06	3.68	111.17
FALSE	High	[R].LGINLLGGPLGGK.[Q]		FALSE	3.73421e-05	4.15075e-05	1	1	11	Q8TD19	Q8TD19 [638-650]		0	1208.74	0.986	1.391	1.414	0.999995	0.868088	0.87213	16.46	14.17	8.51	88.8	87.6	123.6	16.08	8.3	8.12		High	High	High	High	High	High	High	High	High	6.934e-06	5.235e-06	2.77	133.22
FALSE	High	[K].LGLLVFPYTHQNWEVQYSR.[D]		FALSE	7.72024e-10	4.15075e-05	1	4	12	O95070	O95070 [106-124]		0	2350.2	1.125	1.461	1.062	0.953396	0.548403	0.996512	38.24	39.95	37.7	86.2	97	116.8	34.86	15.8	39.47		High	High	High	High	High	High	High	High	High	6.934e-06	5.766e-11	3.38	145.01
FALSE	High	[R].LGILTHLYR.[D]		FALSE	7.99974e-05	4.15075e-05	1	6	27	Q9UJ70	Q9UJ70 [198-206]		0	1085.65	1.068	1.01	0.92	0.999995	0.999914	0.988058	21.51	14.05	25.05	100.2	107.1	92.7	10.24	20.95	14.56		High	High	High	High	High	High	High	High	High	6.934e-06	1.189e-05	2.5	94.03
FALSE	High	[K].IGLIQFCLSAPK.[T]	1xCarbamidomethyl [C7]	FALSE	4.82631e-05	4.15075e-05	1	1	12	P50991	P50991 [246-257]		0	1346.75	1.653	1.816	1.04	0.0137613	0.0203923	1	30.54	72.29	67.4	68.7	113.5	117.8	6.77	22.73	65.06		Peak Found	Peak Found	High	Peak Found	High	High	Peak Found	High	High	6.934e-06	6.882e-06	2.79	137.3
FALSE	High	[R].LGLIPLISDDIVDKLQYSR.[D]		FALSE	2.34817e-05	4.15075e-05	1	1	6	P19387	P19387 [68-86]		1	2158.21	9.67	13.559	1.402	2.47836e-16	2.96777e-16	0.82159	53.05	0	39.07	12.4	119.7	167.9		82.39			Not Found	Not Found	Peak Found	High	Peak Found	High	Not Found	High	High	6.934e-06	3.189e-06	2.59	160.44
FALSE	High	[R].LGLIPLISDDIVDK.[L]		FALSE	7.49981e-05	4.15075e-05	1	1	11	P19387	P19387 [68-81]		0	1510.87	0.823	0.92	1.07	0.880838	0.986691	0.998711	21.22	11.59	15.19	106.8	93.8	99.4	12.31	21.01	7.7		High	High	High	High	High	High	High	High	High	6.934e-06	1.104e-05	2.86	155.16
FALSE	High	[R].LGLLLHDSIQIPR.[Q]		FALSE	0.000114604	4.15075e-05	1	12	14	A0A5H1ZRP8	A0A5H1ZRP8 [3230-3242]		0	1474.87	0.787	1.058	1.374	0.883966	0.999914	0.894565	23.2	27.15	27.73	103.5	81.5	115	10.25	20.59	25.35		High	High	High	High	High	High	High	High	High	6.934e-06	1.758e-05	2.62	122.21
FALSE	High	[K].IGLIHGHQVIPWGDMASLALLQR.[Q]	1xOxidation [M15]	FALSE	0.000105413	4.15075e-05	2	2	9	F8VXU5; Q9UBQ0	F8VXU5 [114-136]; Q9UBQ0 [82-104]		0	2541.38	1.407	0.01	0.01	0.553604	2.96777e-16	3.42324e-16	52.23			124.7	175.3		31.9	49.87		Shared	High	High	High	High	High	Peak Found	High	Not Found	High	6.934e-06	1.605e-05	1.67	138.57
FALSE	High	[K].IGLIHGHQVIPWGDMASLALLQR.[Q]		FALSE	5.45809e-06	4.15075e-05	2	2	8	F8VXU5; Q9UBQ0	F8VXU5 [114-136]; Q9UBQ0 [82-104]		0	2525.38	1.196	1.191	0.852	0.896142	0.969619	0.959008	37.96	10.98	9.76	83.6	116.9	99.6	15.65	33.81	3.01	Shared	High	High	High	High	High	Peak Found	High	Peak Found	High	6.934e-06	6.792e-07	3.38	149.98
FALSE	High	[K].LGLRPGIHHSLFGDVK.[K]		FALSE	6.19684e-05	4.15075e-05	1	3	11	Q9UNF1	Q9UNF1 [398-413]		0	1745.98	0.8	1.317	1.662	0.835021	0.893777	0.602722	119.36	71.37	50.54	96.2	77	126.8	83.31	56.37	40.99		High	High	High	Peak Found	Peak Found	High	High	High	High	6.934e-06	8.993e-06	3.32	79.93
FALSE	High	[K].LGLLGLANSLAIEGR.[K]		FALSE	2.35442e-06	4.15075e-05	1	8	22	P51659	P51659 [169-183]		0	1496.88	1.393	1.154	0.833	0.259709	0.974251	0.921391	3.52	60.18	61.79	78.7	110.5	110.8	25.54	25.63	63.45		High	High	High	High	High	High	High	High	High	6.934e-06	2.789e-07	3.71	150.39
FALSE	High	[K].LGLLDNHSSEFNVTR.[N]		FALSE	2.50831e-06	4.15075e-05	1	5	5	K7EKE6	K7EKE6 [331-345]		0	1701.86	1.972	1.775	0.9	0.159095	0.67646	0.993464	20.46	20.46	0	63.2	124.6	112.2	55.66				High	Peak Found	Peak Found	High	Not Found	High	High	Not Found	High	6.934e-06	2.988e-07	3.12	96.69
FALSE	High	[R].IGIIDGEYVVNPTRK.[E]		FALSE	1.98263e-06	4.15075e-05	1	1	6	Q8TCS8	Q8TCS8 [193-207]		1	1673.92	1.237	2.02	1.633	0.839908	0.0722754	0.542299	55.7	0	80.12	70.5	87.2	142.4		63.9			Not Found	Not Found	High	High	High	High	Not Found	High	High	6.934e-06	2.33e-07	4.05	97.15
FALSE	High	[R].IGIIDGEYVVNPTR.[K]		FALSE	4.83125e-06	4.15075e-05	1	1	11	Q8TCS8	Q8TCS8 [193-206]		0	1545.83	0.722	1.004	1.676	0.421336	0.999914	0.504747	41.05	53.93	44.7	108.5	78.3	113.2	35.84	16.74	46.7		High	High	High	High	High	High	High	High	High	6.934e-06	5.977e-07	3.58	109.9
FALSE	High	[R].LGIKPESVQPHRPTTNPNTSK.[F]		FALSE	4.80509e-05	4.15075e-05	1	2	13	Q16527	Q16527 [88-108]		0	2301.23	1.267	0.637	0.575	0.648436	0.521259	0.388267	35.55	52.02	51.98	101.6	128.6	69.8	34.76	19.29	50.06		High	High	High	High	High	High	High	High	High	6.934e-06	6.85e-06	2.17	45.58
FALSE	High	[K].LGLHVTPSNVDQVSTPPAAK.[K]		FALSE	4.19029e-05	4.15075e-05	1	1	4	Q9NRL2	Q9NRL2 [1533-1552]		0	2031.09	1.127	1.123	1.005	0.999995	0.994584	1	30.21	26.2	27.31	92.6	103.4	104	24.93	20.93	2.58		High	High	Peak Found	High	Peak Found	Peak Found	Peak Found	High	High	6.934e-06	5.931e-06	2.28	84.21
FALSE	High	[R].LGLHQVLQDLR.[E]		FALSE	8.71442e-05	4.15075e-05	1	5	24	O60610	O60610 [341-351]		0	1291.75	0.913	1.004	1.094	0.999995	0.999725	0.992137	22.67	19.41	9.31	102.8	93.9	103.3	28.56	1.01	8.9		High	High	High	High	High	High	High	High	High	6.934e-06	1.303e-05	2.14	107.47
FALSE	High	[R].LGLHQQGSEPSYLDR.[T]		FALSE	2.52252e-05	4.15075e-05	1	3	10	Q9BV38	Q9BV38 [361-375]		0	1699.84	0.836	0.774	0.968	0.864587	0.863297	0.997738	17.95	43.14	45.13	113	94.4	92.6	8.1	12.74	41.66		High	High	High	High	High	High	High	High	High	6.934e-06	3.439e-06	4.01	64.76
FALSE	High	[K].LGLGSVVPVEYLLDR.[E]		FALSE	1.20225e-05	4.15075e-05	1	2	10	Q7LBC6	Q7LBC6 [129-143]		0	1629.92	0.957	0.823	0.851	0.999995	0.946386	0.972804	18.56	15.64	18.07	109.7	100.1	90.3	19.12	16.97	12.49		High	High	High	High	High	High	High	High	High	6.934e-06	1.568e-06	2.44	157.37
FALSE	High	[R].LGIGQSQEMNTLFR.[F]		FALSE	1.25198e-05	4.15075e-05	2	3	7	A0A3B3ISF0; Q6PKG0	A0A3B3ISF0 [927-940]; Q6PKG0 [904-917]		0	1593.81	0.934	1.439	1.359	0.999995	0.755492	0.9236	57.49	43.95	58.63	85.4	102.5	112.1	42.78	53.41	34.9	Shared	High	High	Peak Found	Peak Found	High	High	High	High	High	6.934e-06	1.636e-06	3.08	115.69
FALSE	High	[K].LGIGQLTAQEVK.[S]		FALSE	7.76271e-05	4.15075e-05	1	9	6	F8VVQ3	F8VVQ3 [243-254]		0	1256.72	0.923	1.15	1.245	0.999995	0.97877	0.947436	13.37	14.7	0	97.6	90.1	112.2	21.5				High	High	High	Not Found	High	Peak Found	High	Peak Found	High	6.934e-06	1.15e-05	3.03	91.12
FALSE	High	[K].LGLGILNNAFR.[L]		FALSE	6.30583e-05	4.15075e-05	1	1	8	P19838	P19838 [839-849]		0	1187.69	0.862	1.15	1.365	0.997188	0.994584	0.921691	8.65	16.17	17.28	98	84.4	117.6	5.32	7.85	16.05		High	High	High	High	High	High	High	High	High	6.934e-06	9.158e-06	3.3	137.55
FALSE	High	[K].LGLGIDEDEVAAEEPNAAVPDEIPPLEGDEDASRMEEVD.[-]		FALSE	0.000111306	4.15075e-05	1	1	4	P08238	P08238 [686-724]		1	4135.87	100	100	1.04	2.47836e-16	2.96777e-16	1			48.87		147.1	152.9		44.28			Not Found	Not Found	Not Found	High	High	High	Not Found	High	High	6.934e-06	1.702e-05	2.14	147.27
FALSE	High	[K].LGLGIDEDEVAAEEPNAAVPDEIPPLEGDEDASR.[M]		FALSE	1.12225e-11	4.15075e-05	1	1	36	P08238	P08238 [686-719]		0	3532.64	1.053	1.187	1.13	0.929909	0.835992	0.976105	20.72	1.89	18.17	92.5	97.4	110.1	6.05	17.05	0.9		High	High	High	High	High	High	High	High	High	6.934e-06	6.567e-13	4.55	142.73
FALSE	High	[KR].IGIIGGTGLDDPEILEGR.[T]		FALSE	2.00887e-07	4.15075e-05	2	5	25	Q13126; F8WES2	Q13126 [12-29]; F8WES2 [12-29]		0	1824.97	0.975	1.38	1.416	0.999995	0.729608	0.782469	19.69	19.48	12.33	89.4	87.2	123.4	15.59	10.67	3.62	Shared	High	High	High	High	High	High	High	High	High	6.934e-06	2.068e-08	4.26	137.84
FALSE	High	[K].LGLGIDEDDPTADDTSAAVTEEMPPLEGDDDTSRMEEVD.[-]		FALSE	4.1436e-07	4.15075e-05	1	1	4	P07900	P07900 [694-732]		1	4150.76	100	100	2.001	2.47836e-16	2.96777e-16	0.235836			19.55		100	200		66.09			High	Not Found	Not Found	Peak Found	High	High	Not Found	High	High	6.934e-06	4.441e-08	3.82	141.69
FALSE	High	[K].IGISDISSLSEK.[T]		FALSE	7.76271e-05	4.15075e-05	1	1	5	Q5UIP0	Q5UIP0 [1700-1711]		0	1248.67	0.882	0.915	1.025	0.999995	0.97744	1	8.19	19.77	23.68	102.3	90.2	107.5	16.88	20.49	21.41		High	Peak Found	High	Peak Found	High	High	High	Peak Found	High	6.934e-06	1.149e-05	2.54	99.13
FALSE	High	[K].LGISFQPVFR.[Q]		FALSE	0.000105413	4.15075e-05	1	1	7	P50748	P50748 [1414-1423]		0	1163.66	0.974	1.289	1.342	0.999995	0.928451	0.901986	30.54	25.29	6.7	91.9	89.5	118.5	28.02	19.85	3.27		High	High	Peak Found	High	High	High	High	High	High	6.934e-06	1.601e-05	1.97	131.41
FALSE	High	[R].LGPAALHALGAR.[L]		FALSE	4.45786e-05	4.15075e-05	1	1	8	Q9BVQ7	Q9BVQ7 [31-42]		0	1146.67	1.003	0.946	0.961	0.999995	0.994584	0.99142	11.65	28.81	26.17	108.7	102.5	88.7	20.73	20.68	22.09		Peak Found	High	High	High	High	High	Peak Found	Peak Found	High	6.934e-06	6.329e-06	3.05	76.65
FALSE	High	[R].IGNVEISQVTIVGIIR.[H]		FALSE	2.05273e-05	4.15075e-05	1	2	27	P15927	P15927 [66-81]		0	1711.01	0.845	1.124	1.298	0.945848	0.988565	0.887404	16.68	48.11	49.28	104.5	88.3	107.2	10.44	18.34	47.36		High	High	High	High	High	High	High	High	High	6.934e-06	2.774e-06	3.23	144.96
FALSE	High	[K].LGNTTVICGVK.[A]	1xCarbamidomethyl [C8]	FALSE	5.43471e-05	4.15075e-05	1	1	7	Q96B26	Q96B26 [53-63]		0	1161.63	1.066	0.736	0.635	0.999995	0.841506	0.628586	33.56	41.18	26.88	101.7	123.5	74.8	36.16	32.33	11.71		Peak Found	High	High	High	High	High	High	High	High	6.934e-06	7.811e-06	3.35	62.25
FALSE	High	[K].IGNTGGMLDNILASK.[L]		FALSE	1.68477e-05	4.15075e-05	1	1	10	P53396	P53396 [636-650]		0	1503.78	0.973	1.543	1.585	0.999995	0.461044	0.367061	30.28	40.72	20.91	85.3	83	131.6	34.1	19.94	1.42		High	High	High	High	High	High	High	High	High	6.934e-06	2.249e-06	2.83	119.17
FALSE	High	[R].LGNSADALESAKR.[A]		FALSE	1.9383e-06	4.15075e-05	1	1	12	O96011	O96011 [61-73]		1	1331.69	15.328	1.642	0.169	2.47836e-16	0.525585	9.11084e-12	133.06	106.32	187.6	15.5	237	47.5	141.7	32.02	121.63		Peak Found	Peak Found	High	High	High	High	Peak Found	High	High	6.934e-06	2.274e-07	3.04	37.77
FALSE	High	[R].LGNSADALESAK.[R]		FALSE	1.45246e-05	4.15075e-05	1	1	7	O96011	O96011 [61-72]		0	1175.59	0.723	0.811	0.988	0.395518	0.846719	0.998862	14.28	33.84	30.59	118.5	85.6	95.8	5.88	23.77	32.17		High	High	Peak Found	High	High	High	High	High	High	6.934e-06	1.913e-06	3.17	44.14
FALSE	High	[R].LGNQNAALAVQAVR.[T]		FALSE	1.00848e-05	4.15075e-05	1	2	8	Q96P47	Q96P47 [620-633]		0	1424.8	1.007	1.037	1.017	0.999995	0.999914	1	10.16	12.11	12.26	100.5	101.2	98.2	6.82	11.35	12.21		High	High	High	High	High	High	High	High	High	6.934e-06	1.302e-06	3.02	74.25
FALSE	High	[K].LGNPIVPLNIR.[L]		FALSE	5.65341e-05	4.15075e-05	1	1	36	P78527	P78527 [2133-2143]		0	1205.74	0.924	1.134	1.267	0.999995	0.954265	0.903298	44.83	34.21	8.66	98.1	90.6	111.3	40.78	8.72	8.52		High	High	High	High	High	High	High	High	High	6.934e-06	8.174e-06	2.4	116.14
FALSE	High	[K].LGNNCVFAPADVTSEKDVQTALALAK.[G]	1xCarbamidomethyl [C5]	FALSE	5.30692e-09	4.15075e-05	1	2	7	Q99714	Q99714 [54-79]		1	2732.39	0.251	1.345	4.219	4.97333e-12	0.736007	2.70833e-06	78.96	104.02	101.27	143.2	36	120.8	74.08	92.76	76.93		High	High	High	High	Peak Found	High	High	High	High	6.934e-06	4.422e-10	4.57	135.45
FALSE	High	[R].IGNLQTDLSDGLR.[L]		FALSE	2.32269e-06	4.15075e-05	1	1	35	O75369	O75369 [37-49]		0	1401.73	0.864	1.055	1.254	0.910974	0.99466	0.897747	13.02	5.77	8.68	103.6	87.1	109.3	28.35	6.21	0.26		High	High	High	High	High	High	High	High	High	6.934e-06	2.748e-07	4.13	96.47
FALSE	High	[K].LGNGINIIVATPGR.[L]		FALSE	3.96003e-06	4.15075e-05	1	1	13	Q9NVP1	Q9NVP1 [298-311]		0	1394.81	1.939	1.544	0.747	0.00559669	0.390486	0.82166	55.59	67.6	62.93	65.4	126.9	107.7	41.07	15.9	61.48		High	High	High	High	High	High	High	High	High	6.934e-06	4.839e-07	4.24	106.97
FALSE	High	[K].LGNDFMGITLASSQAVSNAR.[K]	1xOxidation [M6]	FALSE	3.3564e-05	4.15075e-05	1	3	19	Q9HC38	Q9HC38 [97-116]		0	2068.01	1.208	1.189	0.946	0.928746	0.977852	0.997589	41.44	41.96	20.31	88.3	106.7	105	54.32	41.11	10.44		Peak Found	High	High	High	High	High	High	High	High	6.934e-06	4.663e-06	2.7	110.72
FALSE	High	[K].LGNDFMGITLASSQAVSNAR.[K]		FALSE	1.79483e-06	4.15075e-05	1	3	10	Q9HC38	Q9HC38 [97-116]		0	2052.02	1.142	1.208	1.028	0.947092	0.95783	1	37.87	11.61	26.62	88.6	104.2	107.1	16.23	39.36	3.46		High	High	High	High	High	High	High	Peak Found	High	6.934e-06	2.098e-07	4.74	129.8
FALSE	High	[K].LGLSDMNLYDHELVFGVSLK.[N]		FALSE	3.12997e-07	4.15075e-05	1	3	5	Q13867	Q13867 [336-355]		0	2250.15	0.916	1.661	1.812	0.999995	0.444015	0.296241	0	48.98	48.98	83.9	76.9	139.3			44.36		High	Not Found	Not Found	Not Found	High	Not Found	High	High	High	6.934e-06	3.307e-08	4.36	152.05
FALSE	High	[K].LGMPQFLSTEAQSLLR.[A]		FALSE	5.67822e-05	4.15075e-05	1	2	14	Q15418	Q15418 [279-294]		0	1790.95	1.086	1.196	1.2	0.999995	0.958448	0.973246	34.23	26.78	25.17	97.8	91.7	110.4	22.35	29.58	15.1		High	High	High	High	High	High	High	High	High	6.934e-06	8.194e-06	2.78	156.01
FALSE	High	[K].LGLVSPESMDNYSHFHELR.[V]		FALSE	2.93844e-06	4.15075e-05	1	1	9	Q9P0K7	Q9P0K7 [508-526]		0	2231.05	0.959	1.025	1.081	0.999995	0.999914	0.997738	40.82	25.89	43.17	94.7	107.3	98	16.42	33.27	24.1		High	High	High	Peak Found	High	High	High	High	High	6.934e-06	3.522e-07	1.99	107.46
FALSE	High	[R].LGLVPVSEASIIIAVSSAHR.[A]		FALSE	3.61993e-05	4.15075e-05	1	1	4	O96007	O96007 [125-144]		0	2019.16	0.875	0.897	1.061	0.999995	0.984559	1	27.84	36.51	43.99	99.7	87.2	113.1	34.03	41.41	42.04		Peak Found	High	High	High	Peak Found	Peak Found	Peak Found	High	High	6.934e-06	5.054e-06	2.83	152.83
FALSE	High	[K].LGLVGVNLTLDGVK.[S]		FALSE	3.88908e-06	4.15075e-05	1	2	21	P53396	P53396 [69-82]		0	1397.84	1.092	2.728	2.5	0.984795	2.6642e-06	0.000971817	24.55	74.82	78.49	55.1	60.1	184.8	65.49	70.46	39.19		High	High	High	High	High	High	High	High	High	6.934e-06	4.737e-07	3.78	140.37
FALSE	High	[K].IGIVGLPNVGK.[S]		FALSE	7.99974e-05	4.15075e-05	1	3	26	Q9NTK5	Q9NTK5 [25-35]		0	1066.66	0.995	1.313	1.358	0.999995	0.667864	0.738808	35.22	35.04	17.69	92.6	85.7	121.6	29.95	21.66	7.96		High	High	High	High	High	High	High	High	High	6.934e-06	1.187e-05	3.09	107.87
FALSE	High	[K].LGLVFDDVVGIVEIINSK.[D]		FALSE	4.7211e-05	4.15075e-05	1	1	12	Q01518	Q01518 [378-395]		0	1930.09	0.572	0.323	0.566	0.00138665	5.73815e-09	0.0856449	101.26	101.28	4.85	158.3	90.5	51.2	75.77	5.91	2		High	High	Peak Found	High	High	High	Peak Found	High	High	6.934e-06	6.72e-06	4.23	163.02
FALSE	High	[K].LGLVEFNILWNR.[I]		FALSE	1.03147e-05	4.15075e-05	1	1	14	P07384	P07384 [605-616]		0	1473.82	1.01	0.959	0.926	0.999995	0.997714	0.987908	96.52	50.93	58.02	69.6	133.2	97.2	61.52	46.94	56.58		High	High	Peak Found	High	High	High	Peak Found	High	High	6.934e-06	1.333e-06	3.84	157.66
FALSE	High	[K].IGLVEALCGFQFTFK.[H]	1xCarbamidomethyl [C8]	FALSE	1.32745e-05	4.15075e-05	1	1	13	O60884	O60884 [273-287]		0	1729.9	0.892	0.774	0.914	0.985654	0.791864	0.981521	23.74	31.47	31.02	113.2	101	85.8	32.53	26.75	13.38		High	High	High	High	Peak Found	High	High	High	High	6.934e-06	1.741e-06	3.69	161.85
FALSE	High	[R].IGITNHDEYSLVR.[E]		FALSE	1.28049e-05	4.15075e-05	1	1	17	Q9Y490	Q9Y490 [119-131]		0	1516.78	1.086	1.024	0.942	0.943077	0.996131	0.99211	19.66	19.35	5.55	96.5	104.7	98.8	16.29	1.3	5.3		High	High	High	High	High	High	High	High	High	6.934e-06	1.679e-06	2.31	78.75
FALSE	High	[K].LGITHVLNAAEGR.[S]		FALSE	4.14313e-06	4.15075e-05	1	2	15	P51452	P51452 [54-66]		0	1350.75	1.141	1.014	0.882	0.861863	0.999914	0.966913	26.3	26.45	6.03	95.1	108.5	96.4	24.56	2.97	5.79		High	High	High	High	High	High	High	High	High	6.934e-06	5.079e-07	4.43	81.34
FALSE	High	[R].LGLTDINEAYVETLK.[H]		FALSE	1.94708e-06	4.15075e-05	1	2	8	C9JIK8	C9JIK8 [179-193]		0	1678.89	1.081	1.18	1.081	0.997712	0.973697	0.998135	10.81	2.39	10.06	92.3	99.8	107.9	1.35	18.79	2.3		High	High	High	High	Peak Found	High	High	High	High	6.934e-06	2.284e-07	3.81	131.8
FALSE	High	[K].LGLTAIQTQNPGFYYQQAAYYAQER.[K]		FALSE	5.89379e-06	4.15075e-05	1	1	6	Q7Z392	Q7Z392 [336-360]		0	2894.41	1.143	0.782	0.667	0.977123	0.942347	0.795115	42.42	23.15	41.17	103.3	118	78.7	6.03	45.08	21.61		High	High	Peak Found	High	High	High	Peak Found	High	High	6.934e-06	7.386e-07	3.47	140.82
FALSE	High	[R].IGLSVSEVIEGYEIACR.[K]	1xCarbamidomethyl [C16]	FALSE	2.07352e-07	4.15075e-05	1	2	28	P50990	P50990 [121-137]		0	1894.96	0.668	0.675	1.118	0.0986227	0.525699	0.992866	72.76	74.84	62.33	130.8	87.4	81.9	65.22	51.08	37.95		High	High	High	High	High	High	High	High	High	6.934e-06	2.137e-08	3.71	147.44
FALSE	High	[R].LGISNHTHVVVYDGEHLGSFYAPR.[V]		FALSE	1.00752e-10	4.15075e-05	1	2	11	Q16762	Q16762 [88-111]		0	2668.33	1.03	0.843	0.787	0.999995	0.957264	0.941738	58.94	65.04	65	120.3	94.1	85.6	40.66	42.82	63.94		High	High	High	High	High	High	High	High	High	6.934e-06	6.692e-12	5.17	100.15
FALSE	High	[K].LGIWGGNVALDNLQIK.[E]		FALSE	4.45382e-06	4.15075e-05	1	1	10	Q709C8	Q709C8 [29-44]		0	1710.95	1.171	2.161	1.169	0.926593	0.0610216	0.988058	97.16	46.54	34.75	55.8	120.6	123.6	60.33	40.19	18.77		High	High	Peak Found	Peak Found	High	High	High	High	High	6.934e-06	5.484e-07	3.98	146.87
FALSE	High	[K].LGLGIDEDDPTADDTSAAVTEEMPPLEGDDDTSR.[M]	1xOxidation [M23]	FALSE	6.3888e-09	4.15075e-05	1	1	56	P07900	P07900 [694-727]		0	3563.53	0.825	0.916	0.998	0.908035	0.994584	0.998817	48.56	39.34	40.04	108.7	89.7	101.6	15.1	46.22	36.96		High	High	High	High	High	High	High	High	High	6.934e-06	5.37e-10	3.56	117.14
FALSE	High	[K].LGLGIDEDDPTADDTSAAVTEEMPPLEGDDDTSR.[M]		FALSE	1.4189e-12	4.15075e-05	1	1	20	P07900	P07900 [694-727]		0	3547.54	0.605	1.232	2.396	0.0234034	0.853945	0.00275338	11.16	33.87	36.22	98	60.3	141.7	25.37	5.95	34.18		High	High	High	High	High	High	High	High	High	6.934e-06	7.353e-14	5.12	133.72
FALSE	High	[K].LGLGDSVDLHVYEIPVEYQTVQR.[L]		FALSE	2.39061e-05	4.15075e-05	1	4	4	U3KQ24	U3KQ24 [34-56]		0	2630.35	0.833	0.947	1.02	0.896025	0.994584	1	59.28	60.43	42.85	112.2	93.5	94.3	49.6	21.03	39.69		High	Peak Found	High	Peak Found	Peak Found	Peak Found	High	High	High	6.934e-06	3.26e-06	3.16	141.9
FALSE	High	[R].LGGYLAEEQATPENPTIR.[K]		FALSE	1.12369e-05	4.15075e-05	1	1	8	O75165	O75165 [1589-1606]		0	1958.98	0.925	0.947	1.088	0.999995	0.994584	0.995822	24.24	28.92	29.7	96.6	101.5	101.9	21.06	13.49	30		High	High	High	High	High	High	High	High	High	6.934e-06	1.459e-06	2.85	88.82
FALSE	High	[R].IGGVQQDTILAEGLHFR.[IVS]		FALSE	3.05314e-10	4.15075e-05	1	6	75	Q99623	Q99623 [55-71]		0	1853.99	0.911	0.979	1.101	0.997409	0.999914	0.988791	24.95	17.84	26.51	106.1	87.8	106.1	22.39	22.59	17.25		High	High	High	High	High	High	High	High	High	6.934e-06	2.162e-11	3.89	121.5
FALSE	High	[K].LGGVNNILLPQGRPPVFQQPVIFLGADVTHPPAGDGK.[K]		FALSE	5.08814e-05	4.15075e-05	1	1	6	Q9UKV8	Q9UKV8 [571-607]		0	3819.07	100		0.01	2.47836e-16		3.42324e-16					300			30.3			High	High	Not Found	High	High	High	High	Not Found	High	6.934e-06	7.283e-06	2.1	153.03
FALSE	High	[K].LGGTIDDCELVEGLVLTQK.[V]	1xCarbamidomethyl [C8]	FALSE	4.28401e-05	4.15075e-05	1	1	6	P50991	P50991 [214-232]		0	2060.06	0.449	1.082	2.457	0.00907065	0.994584	0.0425311	48.31	20.43	25.11	116.6	52.4	131	19.77	53.11	10.91		High	High	Peak Found	Peak Found	High	High	High	High	High	6.934e-06	6.052e-06	3.57	143.13
FALSE	High	[K].LGGTCVNVGCVPK.[K]	2xCarbamidomethyl [C5; C10]	FALSE	2.13728e-05	4.15075e-05	1	3	11	P00390	P00390 [98-110]		0	1360.67	1.091	1.502	1.16	0.999995	0.559301	0.985695	82.45	29.48	14.67	77.6	105.8	116.6	27.31	57.47	7.36		High	High	High	Peak Found	High	High	High	High	High	6.934e-06	2.886e-06	3.04	68.48
FALSE	High	[R].LGGTALAQCFSQLGEHPPDLDLPENLVR.[A]	1xCarbamidomethyl [C9]	FALSE	1.26118e-06	4.15075e-05	1	1	6	O15067	O15067 [863-890]		0	3047.53	1.16	0.721	0.622	0.94911	0.791864	0.526308	92.32	59.23	67.98	104.1	120.8	75.1	74.76		58.95		Not Found	Peak Found	High	Not Found	High	High	Peak Found	High	High	6.934e-06	1.442e-07	3.5	150.96
FALSE	High	[R].IGGSVHLIVNNQLGYTTPAER.[G]		FALSE	2.6125e-06	4.15075e-05	1	2	8	Q96HY7	Q96HY7 [356-376]		0	2239.18	2.031	1.268	0.604	0.00581096	0.928968	0.320377	34.81	55	41.98	77.4	124.3	98.3	26.64	36.47	49.14		High	High	High	High	High	High	High	High	High	6.934e-06	3.121e-07	2.49	100.79
FALSE	High	[K].LGGSPTSLGTWGSWIGPDHDK.[F]		FALSE	5.55681e-08	4.15075e-05	1	3	11	K7ELL7	K7ELL7 [446-466]		0	2168.04	0.623	1.222	2.131	0.102188	0.94469	0.06088	42.19	41.55	29.77	118.1	57.9	124	30.5	37.34	24.11		Peak Found	High	High	High	High	High	High	High	High	6.934e-06	5.31e-09	4.05	125.92
FALSE	High	[R].LGGSPFGPAGTGK.[T]		FALSE	9.99422e-06	4.15075e-05	1	1	32	Q14204	Q14204 [1900-1912]		0	1145.59	1.042	1.082	1.052	0.999995	0.984868	0.998862	15.76	15.58	7.2	93.5	102.7	103.8	16.36	6.34	7.04		High	High	High	High	High	High	High	High	High	6.934e-06	1.289e-06	3.21	62.71
FALSE	High	[K].LGGSLADSYLDEGFLLDKK.[I]		FALSE	9.07925e-11	4.15075e-05	1	3	30	P78371	P78371 [205-223]		1	2041.05	1.586	1.433	0.876	0.0386224	0.352147	0.981763	47.53	42.53	22.28	66.1	129.5	104.4	40.22	18.42	18.3		High	High	High	High	High	High	High	High	High	6.934e-06	5.995e-12	5.97	134.44
FALSE	High	[K].LGGSLADSYLDEGFLLDK.[K]		FALSE	4.51731e-05	4.15075e-05	1	3	10	P78371	P78371 [205-222]		0	1912.95	0.273	0.617	2.229	5.36208e-10	0.204008	0.037203	7.97	111.01	112.62	163.2	44.2	92.6	13.3	11.72	91.74		High	High	High	Peak Found	High	High	High	High	High	6.934e-06	6.429e-06	2.11	146.61
FALSE	High	[K].LGGSAVISLEGKPL.[-]		FALSE	1.01439e-07	4.15075e-05	1	3	102	P23528	P23528 [153-166]		0	1340.78	1.078	1.188	1.231	0.929162	0.831931	0.834609	25.21	13.68	15.1	99	88.6	112.4	12.57	19.46	6.84		High	High	High	High	High	High	High	High	High	6.934e-06	1.004e-08	4.52	112.31
FALSE	High	[R].LGGPGDSFHTPPR.[S]		FALSE	5.02142e-05	4.15075e-05	1	2	5	P35475	P35475 [218-230]		0	1337.66	1.159	0.784	0.686	0.985145	0.869842	0.681413	16.2	23.88	24.64	97.9	115.4	86.7	22.98	20.86	25.33		High	High	Peak Found	Peak Found	Peak Found	High	High	Peak Found	High	6.934e-06	7.179e-06	1.95	52.16
FALSE	High	[R].LGHAETDEQLQNIISK.[F]		FALSE	7.65852e-06	4.15075e-05	1	4	9	J3KN16	J3KN16 [195-210]		0	1795.92	1.05	1.021	0.958	0.999995	0.999914	0.998152	18.37	16.32	16.82	105.1	96.7	98.2	11.01	9.62	16.88		High	High	High	High	High	High	High	High	High	6.934e-06	9.745e-07	2.62	81.75
FALSE	High	[R].LGGPEAGLGEYLFER.[L]		FALSE	6.71996e-08	4.15075e-05	1	1	24	P02792	P02792 [155-169]		0	1607.81	0.157	1.781	10.09	2.47836e-16	0.129625	7.55588e-15	131.39	50.27	128.17	114.8	13.7	171.5	42.11	150.21	52.97		High	High	High	High	High	High	High	High	High	6.934e-06	6.484e-09	4.29	132.8
FALSE	High	[K].LGGNYGPTVLVQQEALK.[R]		FALSE	8.38582e-05	4.15075e-05	1	5	11	M0QXF9	M0QXF9 [222-238]		0	1786.97	0.762	1.115	1.294	0.5756	0.989202	0.943953	24.37	48.38	44.87	109	76.7	114.3	9.57	24.01	46.31		High	High	Peak Found	High	High	Peak Found	High	High	High	6.934e-06	1.248e-05	3.17	109.11
FALSE	High	[K].LGGNEIVSFLK.[G]		FALSE	4.45786e-05	4.15075e-05	1	3	28	H0Y368	H0Y368 [276-286]		0	1176.66	0.933	1.262	1.403	0.999995	0.890877	0.816633	45.48	34.71	11.17	93.9	87.6	118.5	44.89	8.64	5.66		High	High	High	High	High	High	High	High	High	6.934e-06	6.338e-06	3.01	122.27
FALSE	High	[K].LGGIVLPNDGQCHLENNMYTMSHYYDYPSIAHLVQK.[L]	1xCarbamidomethyl [C12]	FALSE	3.75095e-06	4.15075e-05	1	1	8	P05556	P05556 [290-325]		0	4177.96	1.214	1.314	1.078	0.768945	0.867174	0.997736	53.66	12.2	12.21	85.4	104.5	110.2	17.96	40.49	6.09		High	High	High	High	High	High	High	High	High	6.934e-06	4.569e-07	3.86	141.67
FALSE	High	[R].LGGLTQAPGNPVLAVQINQDK.[N]		FALSE	4.55359e-08	4.15075e-05	1	2	25	P26368	P26368 [175-195]		0	2133.17	1.03	0.945	0.956	0.999995	0.994584	0.990471	20.08	31.12	32.6	96.7	106.5	96.8	16.18	11.37	30.7		High	High	High	High	High	High	High	High	High	6.934e-06	4.301e-09	4.38	117.25
FALSE	High	[R].LGGISSTEEMDLK.[V]		FALSE	5.78825e-06	4.15075e-05	1	5	7	O75150	O75150 [38-50]		0	1379.67	0.602	1.322	2.196	0.364418	0.947158	0.112043	16.92	16.92	0	102.6	61.7	135.6	16.03				High	High	Peak Found	Peak Found	High	High	Not Found	High	High	6.934e-06	7.227e-07	2.4	81.32
FALSE	High	[K].LGGINNILVPHQR.[S]		FALSE	9.21497e-06	4.15075e-05	1	2	9	Q9UL18	Q9UL18 [569-581]		0	1430.82	0.903	1.034	1.144	0.999995	0.999914	0.988791	18.43	6.87	18.57	102.2	92.3	105.6	8.66	21.23	5.7		High	High	High	High	High	High	High	High	High	6.934e-06	1.182e-06	3.03	91.18
FALSE	High	[K].IGGILANELSVDEAALHAAVIAINEAIDRR.[I]		FALSE	4.28401e-05	4.15075e-05	1	2	4	P46940	P46940 [202-231]		1	3114.69	1.636	1.61	0.52	0.0323356	0.231746	0.0724282	60.35	105.79	7.89	52.6	162.8	84.6	82.14	58			Peak Found	Peak Found	Not Found	Peak Found	High	High	Not Found	High	High	6.934e-06	6.072e-06	3.02	162.97
FALSE	High	[K].IGGIGTVPVGR.[V]		FALSE	0.000104532	4.15075e-05	2	5	358	Q05639; P68104	Q05639 [256-266]; P68104 [256-266]		0	1025.61	0.971	0.965	1.02	0.999995	0.998948	1	10.85	10.01	7.73	105.1	95.1	99.8	8.81	6.38	4.74	Shared	High	High	High	High	High	High	High	High	High	6.934e-06	1.59e-05	2.89	73.72
FALSE	High	[R].LGGLDTRPHYITR.[R]		FALSE	0.00012299	4.15075e-05	1	1	8	Q8N1B4	Q8N1B4 [499-511]		0	1498.81	1.251	0.999	0.813	0.781412	0.999691	0.921292	28.24	18.25	23.11	88.5	120.4	91.1	16.5	19.88	17.79		High	High	High	High	High	High	High	Peak Found	High	6.934e-06	1.894e-05	2.1	58.89
FALSE	High	[R].LGGHGPSFPLK.[G]		FALSE	5.17005e-06	4.15075e-05	1	1	83	P13010	P13010 [185-195]		0	1109.61	0.923	0.904	0.953	0.999995	0.980496	0.991652	14.05	10.52	11.71	107	98.8	94.2	7.3	14.76	9.75		High	High	High	High	High	High	High	High	High	6.934e-06	6.426e-07	4.15	66.39
FALSE	High	[K].LGGGSGESILVSQLQHGLTLEFEHSDSPR.[R]		FALSE	3.6837e-07	4.15075e-05	1	4	5	J3KMZ7	J3KMZ7 [101-129]		0	3050.52																No Quan Values	Not Found	High	High	High	Not Found	High	Not Found	High	High	6.934e-06	3.912e-08	3.68
FALSE	High	[R].IGGGIDVPVPR.[H]		FALSE	1.47883e-05	4.15075e-05	1	3	39	Q92945	Q92945 [321-331]		0	1079.62	1.05	1.293	1.241	0.999995	0.839513	0.956153	11.58	7.7	9.12	88	94.6	117.4	6.12	9.33	4.69		High	High	High	High	High	High	High	High	High	6.934e-06	1.951e-06	2.77	90.55
FALSE	High	[R].IGGGDTTEHIQTHFESK.[T]		FALSE	8.08477e-06	4.15075e-05	1	3	12	O14497	O14497 [1846-1862]		0	1856.88	1.081	0.706	0.722	0.984134	0.62534	0.663081	29.78	29.93	28.97	98.4	117.5	84.1	28.6	9.13	26.89		High	High	High	High	High	High	High	High	High	6.934e-06	1.028e-06	3.93	50.91
FALSE	High	[K].LGGNYGPTVLVQQEALKR.[G]		FALSE	1.23787e-07	4.15075e-05	1	5	20	M0QXF9	M0QXF9 [222-239]		1	1943.07	6.062	1.684	0.408	2.47836e-16	0.371417	0.00720509	102.03	92.71	64.5	28.4	203.6	68	100.89	32.22	69.47		High	High	High	High	High	High	High	High	High	6.934e-06	1.238e-08	4.28	97.21
FALSE	High	[R].LGHELQQAGLK.[T]		FALSE	6.08964e-05	4.15075e-05	2	4	9	A0A087WY61; Q14980	A0A087WY61 [1639-1649]; Q14980 [1655-1665]		0	1193.66	0.944	0.719	0.773	0.999995	0.715105	0.907237	13.53	53.34	54.08	109.4	103.2	87.4	21.78	18.42	52.47	Shared	High	High	High	High	High	High	High	High	High	6.934e-06	8.86e-06	2.67	45.41
FALSE	High	[K].LGHGLLSGEYSKPVPESGDGER.[V]		FALSE	5.36034e-06	4.15075e-05	1	1	15	P45974	P45974 [380-401]		0	2284.12	0.433	0.378	0.858	0.00368187	0.00154025	0.973246	59.06	160.46	157.71	187	54.7	58.2	24.03	30.07	114.27		High	High	High	High	High	High	Peak Found	High	High	6.934e-06	6.672e-07	2.88	69.95
FALSE	High	[K].LGHGLLSGEYSKPVPESGDGERVPEQK.[E]		FALSE	4.11268e-11	4.15075e-05	1	1	11	P45974	P45974 [380-406]		1	2865.44	1.668	1.005	0.573	0.0164054	0.999914	0.208236	82.17	62.84	24.68	81.7	136.3	82.1	66.43	10.87	24.39		High	High	High	High	High	High	High	High	High	6.934e-06	2.596e-12	6.25	70.51
FALSE	High	[R].IGLFYMDNDLITR.[N]	1xOxidation [M6]	FALSE	0.000110843	4.15075e-05	1	2	26	Q15008	Q15008 [147-159]		0	1586.79	1.256	1.151	0.877	0.581885	0.974253	0.973956	22.7	42.63	40.14	92.4	105.4	102.2	19.54	17.18	40.55		High	High	High	High	High	High	High	High	High	6.934e-06	1.692e-05	2.05	129.64
FALSE	High	[R].IGLFYMDNDLITR.[N]		FALSE	2.98926e-05	4.15075e-05	1	2	7	Q15008	Q15008 [147-159]		0	1570.79	1.569	2.155	1.374	0.234357	0.0488735	0.899487	72.82	76.56	32.27	63.5	99.6	136.9	67.5	32.03	9.35		High	High	High	Not Found	High	High	High	High	High	6.934e-06	4.131e-06	2.9	144.83
FALSE	High	[R].LGIFWVSCEAGTYIR.[T]	1xCarbamidomethyl [C8]	FALSE	9.21497e-06	4.15075e-05	1	1	4	O60832	O60832 [213-227]		0	1771.88	1.054	1.553	1.4	0.999995	0.590467	0.899745	53.98	70.1	72.18	97.3	98	104.6	54.48	59.91	59.53		Peak Found	High	High	Peak Found	Peak Found	Peak Found	Peak Found	High	High	6.934e-06	1.184e-06	3.49	149.66
FALSE	High	[R].IGLFSHAEIK.[A]		FALSE	0.000122482	4.15075e-05	1	1	7	Q9NYH9	Q9NYH9 [22-31]		0	1114.63	0.99	1.007	1.017	0.999995	0.999914	1	36.87	45.14	19.01	100.1	99.1	100.8	34.26	14.08	1.88		Peak Found	High	High	High	High	High	High	High	High	6.934e-06	1.884e-05	2.06	80.96
FALSE	High	[R].IGIFGQDEDVTSK.[A]		FALSE	1.11864e-05	4.15075e-05	1	2	11	P16615	P16615 [638-650]		0	1408.7	0.829	1.029	1.316	0.771099	0.999691	0.897512	19.51	21.45	17.57	97.8	93.4	108.8	19.81	14	18.77		High	High	High	High	High	High	High	High	High	6.934e-06	1.454e-06	3.05	91.23
FALSE	High	[K].IGLFGGAGVGK.[T]		FALSE	1.82665e-05	4.15075e-05	1	3	53	P06576	P06576 [202-212]		0	975.562	0.997	1.068	1.071	0.999995	0.983098	0.991652	19.02	12.3	16.36	100.6	93.3	106	15.27	14.31	11.77		High	High	High	High	High	High	High	High	High	6.934e-06	2.448e-06	2.12	92.98
FALSE	High	[K].IGLFADIELSR.[N]		FALSE	4.17179e-05	4.15075e-05	1	4	17	P13797	P13797 [237-247]		0	1233.68	0.706	2.027	2.563	0.29688	0.0422532	0.00471608	11.84	42.38	45.73	86.6	59.8	153.6	17.62	5.7	43.9		High	High	High	High	High	High	Peak Found	High	High	6.934e-06	5.902e-06	2.06	137.52
FALSE	High	[K].LGLENAEALIR.[L]		FALSE	3.16763e-05	4.15075e-05	1	1	31	P10155	P10155 [53-63]		0	1198.68	0.968	1.115	1.152	0.999995	0.976181	0.97571	24.31	26.54	8.06	97.3	94.2	108.5	23.35	7.88	2.58		High	High	High	High	High	High	High	High	High	6.934e-06	4.393e-06	1.71	116.56
FALSE	High	[R].LGIEGLSLHNVLK.[L]		FALSE	8.66332e-07	4.15075e-05	1	1	31	Q9NYU2	Q9NYU2 [427-439]		0	1392.82	0.939	1.039	1.117	0.999995	0.995394	0.985153	11.89	11	11.05	100.3	94.3	105.4	14.64	20.55	5.04		High	High	High	High	High	High	High	High	High	6.934e-06	9.672e-08	3.31	121.68
FALSE	High	[R].LGLEDFESLK.[V]		FALSE	0.000125045	4.15075e-05	1	1	4	Q15208	Q15208 [84-93]		0	1150.6	0.836	1.089	1.388	0.953549	0.99466	0.827076	28.52	22.55	18.02	105.6	81.4	113	20.87	20.54	11.79		Peak Found	High	Peak Found	Peak Found	High	High	High	Peak Found	High	6.934e-06	1.929e-05	2.9	120.53
FALSE	High	[K].LGIDDLVHFDFMDPPAPETLMR.[A]	2xOxidation [M12; M21]	FALSE	6.44462e-05	4.15075e-05	1	1	12	O43143	O43143 [517-538]		0	2561.21	0.761	0.587	0.699	0.608924	0.243729	0.799914	69.89	44.12	70.25	146.2	78.4	75.5	22.1	68.36	43.91		High	High	High	High	Peak Found	High	High	High	High	6.934e-06	9.375e-06	2.37	153.76
FALSE	High	[K].LGIDDLVHFDFMDPPAPETLMR.[A]	1xOxidation [M]	FALSE	3.51562e-09	4.15075e-05	1	1	27	O43143	O43143 [517-538]		0	2545.21	0.983	0.742	0.73	0.999995	0.692834	0.717445	26.32	25.57	21.59	117.1	100	82.9	25.15	20.2	19.4		High	High	High	High	High	High	High	High	High	6.934e-06	2.865e-10	3.77	159.37
FALSE	High	[K].IGLDDEEKLDLFR.[V]		FALSE	3.15354e-05	4.15075e-05	1	13	11	A0A0A0MRM8	A0A0A0MRM8 [327-339]		1	1562.81	0.89	0.911	1.055	0.984795	0.980986	0.998711	17.88	8.18	14.34	105.6	94	100.4	6.86	16.92	6.48		High	Peak Found	High	High	High	High	High	High	High	6.934e-06	4.362e-06	3.81	119.61
FALSE	High	[R].IGLATAGEPYHDIR.[F]		FALSE	1.98036e-05	4.15075e-05	1	1	8	Q92560	Q92560 [214-227]		0	1512.78	0.888	0.957	1.018	0.997185	0.994584	1	25.65	12.73	25.43	107.4	95.4	97.2	9.49	39.54	8.49		Peak Found	Peak Found	High	High	Peak Found	High	High	High	High	6.934e-06	2.66e-06	2.76	75.78
FALSE	High	[K].LGLAPQIQDLYGKVDFTEEEINNMKTELEK.[Y]		FALSE	2.40574e-08	4.15075e-05	1	2	3	P46940	P46940 [162-191]		2	3465.75	100	100	0.212	2.47836e-16	2.96777e-16	7.65657e-07			0		247.5	52.5					Not Found	Not Found	Not Found	Not Found	High	High	Not Found	High	High	6.934e-06	2.192e-09	6.26	156.07
FALSE	High	[K].LGLAPQIQDLYGKVDFTEEEINNMK.[T]		FALSE	5.68459e-06	4.15075e-05	1	3	4	P46940	P46940 [162-186]		1	2865.43	100	100	1.531	2.47836e-16	2.96777e-16	0.737147			95.4		118.5	181.5		76.53			Not Found	Not Found	Not Found	High	High	High	Not Found	High	High	6.934e-06	7.085e-07	3.61	149.99
FALSE	High	[K].LGLAPQIQDLYGK.[V]		FALSE	1.53301e-05	4.15075e-05	1	3	34	P46940	P46940 [162-174]		0	1415.79	0.6	1.083	1.739	0.00201278	0.98771	0.0733431	37.59	25.01	18.01	114.3	63.9	121.8	33.75	13.61	13.24		High	High	High	High	High	High	High	High	High	6.934e-06	2.029e-06	2.47	118.58
FALSE	High	[R].LGLALNYSVFYYEIQNAPEQACHLAK.[T]	1xCarbamidomethyl [C22]	FALSE	2.08927e-09	4.15075e-05	1	1	18	P61981	P61981 [173-198]		0	3012.49	1.054	1.474	1.158	0.987803	0.208001	0.973246	79.93	82.41	96.1	95.8	100.3	103.9	69.23	59.56	85.22		High	High	High	High	High	High	High	High	High	6.934e-06	1.648e-10	5.91	155.23
FALSE	High	[R].LGLALNFSVFHYEIANSPEEAISLAK.[T]		FALSE	2.75135e-10	4.15075e-05	1	1	14	P31947	P31947 [170-195]		0	2833.48	1.195	1.624	1.211	0.602208	0.0719701	0.945321	64.59	71.03	71.32	105.6	120.4	74	67.17	59.13	97.29		High	High	Peak Found	High	High	High	High	High	High	6.934e-06	1.93e-11	6.66	159.19
FALSE	High	[K].IGIAEFAASLEVPVSDLLEDMFSLFDESGSGEVDLR.[E]		FALSE	4.70328e-07	4.15075e-05	1	3	2	Q8NF37	Q8NF37 [367-402]		0	3857.87																No Quan Values	Not Found	Not Found	Not Found	Not Found	High	High	Not Found	Not Found	High	6.934e-06	5.079e-08	2.62
FALSE	High	[R].IGLADYALESGGASVISTR.[C]		FALSE	6.62821e-06	4.15075e-05	1	2	19	Q9UH99	Q9UH99 [544-562]		0	1879.98	0.877	0.974	0.993	0.965152	0.998948	0.998862	29.67	22.52	19.98	106.2	92.4	101.4	20.94	11.98	20.84		High	High	High	High	High	High	High	High	High	6.934e-06	8.332e-07	4.98	125.96
FALSE	High	[K].IGHYILGDTLGVGTFGK.[V]		FALSE	8.4199e-06	4.15075e-05	1	2	18	Q13131	Q13131 [24-40]		0	1747.94	1.266	1.412	1.144	0.614903	0.701912	0.982887	16.27	5.86	14.59	80.8	102.3	117	4.99	13.63	4.57		High	High	High	High	High	High	High	High	High	6.934e-06	1.073e-06	3.85	121.2
FALSE	High	[K].LGHYATQLQNTYDR.[C]		FALSE	8.75165e-05	4.15075e-05	1	2	11	P51692	P51692 [87-100]		0	1679.81	0.906	0.794	0.887	0.999995	0.953503	0.989883	13.34	13.63	10.34	115.8	96.4	87.8	11.6	10.94	10.09		High	High	Peak Found	High	High	High	High	High	High	6.934e-06	1.305e-05	1.77	58.68
FALSE	High	[K].LGHVVMGNNAVSPYQQVIEK.[T]	1xOxidation [M6]	FALSE	5.07598e-08	4.15075e-05	1	3	27	P60228	P60228 [388-407]		0	2199.12	1.349	1.088	0.856	0.326155	0.99466	0.958613	28.19	23.37	37.37	89	106.2	104.7	21.92	36.39	20.39		High	High	High	High	High	High	High	High	High	6.934e-06	4.82e-09	3.2	80.25
FALSE	High	[K].LGHVVMGNNAVSPYQQVIEK.[T]		FALSE	4.23554e-08	4.15075e-05	1	3	8	P60228	P60228 [388-407]		0	2183.13	1.187	1.293	1.035	0.894922	0.867121	1	59.68	25.83	27.06	84.7	105.8	109.5	26.55	49.47	14.04		High	High	High	High	High	High	High	High	High	6.934e-06	3.98e-09	3.48	91.95
FALSE	High	[R].IGHVGMQIEHIIENIVAVTK.[G]	1xOxidation [M6]	FALSE	7.66313e-05	4.15075e-05	1	3	23	O76021	O76021 [216-235]		0	2217.21	0.943	0.592	0.628	0.999995	0.164359	0.339765	17.17	17.17	8.58	118.4	111.6	70	17.38	13.37	0.86		High	High	High	High	High	High	High	High	High	6.934e-06	1.134e-05	3.2	156.46
FALSE	High	[R].IGHVGMQIEHIIENIVAVTK.[G]		FALSE	7.06737e-07	4.15075e-05	1	3	20	O76021	O76021 [216-235]		0	2201.21	0.995	0.819	0.927	0.999995	0.91923	0.997585	42.15	44.45	72.77	106.4	111.7	81.9	21.5	46.86	39.53		High	High	High	High	High	High	High	High	High	6.934e-06	7.801e-08	3.59	159.25
FALSE	High	[K].LGHPEALSAGTGSPQPPSFTYAQQR.[E]		FALSE	1.12121e-06	4.15075e-05	1	3	8	H0Y2Y8	H0Y2Y8 [264-288]		0	2597.27	1.336	1.208	0.878	0.482651	0.964734	0.986202	23.78	22.81	12.03	88.9	108.3	102.9	26.82	10.65	11.85		High	High	High	High	High	High	High	High	High	6.934e-06	1.274e-07	3.12	90.01
FALSE	High	[R].IGHLLPEEQVYLNQQSGTIR.[L]		FALSE	3.56885e-07	4.15075e-05	1	2	6	O95071	O95071 [1360-1379]		0	2295.21	1.326	1.423	0.918	0.631039	0.718493	0.990677	49.09	52.39	54.2	70.8	128.4	100.8	56.1	37.86	28.1		Not Found	Peak Found	High	High	High	High	High	High	High	6.934e-06	3.791e-08	4.26	103.1
FALSE	High	[R].LGPASAADTGSEAKPGALAEGAAEPEPQR.[H]		FALSE	1.76182e-07	4.15075e-05	1	2	1	Q9NYB0	Q9NYB0 [101-129]		0	2748.34	0.484	1.195	2.969	0.111588	0.980194	0.0257016	56.72	32.6	10.43	115.5	46.5	138	30.37	47.07			Peak Found	Not Found	Peak Found	Peak Found	Peak Found	Peak Found	High	Not Found	High	6.934e-06	1.801e-08	2.41	72.86
FALSE	High	[R].IGPEPTTDSFIAVMHGPTEGVVPGNALVVDPR.[R]		FALSE	9.45666e-11	4.15075e-05	1	5	8	A0A024R571	A0A024R571 [102-133]		0	3272.66	1.386	0.739	0.533	0.538926	0.824053	0.142729	69.97	1.16	70.59	96	133.1	71	33.7	68.5			High	High	High	High	High	High	High	High	High	6.934e-06	6.255e-12	4.42	147.39
FALSE	High	[R].LGPGGLDPVEVYESLPEELQK.[C]		FALSE	1.29517e-07	4.15075e-05	1	3	7	Q16543	Q16543 [287-307]		0	2269.16	1.029	0.954	0.919	0.999995	0.99466	0.986837	18.73	16.42	10.68	100.6	103.5	95.9	19.79	12.11	7.97		High	High	Peak Found	Peak Found	High	High	High	High	High	6.934e-06	1.3e-08	4.27	151.74
FALSE	High	[R].LGPHTVLTFIFLEQMNK.[A]	1xOxidation [M15]	FALSE	8.35003e-05	4.15075e-05	1	2	12	Q02978	Q02978 [289-305]		0	2004.06	1.348	1.064	1.03	0.292673	0.99466	1	45.21	65.87	74.38	78.1	115.6	106.4	47.39	15.85	71.4		High	High	High	High	High	High	High	High	High	6.934e-06	1.243e-05	3.35	148.66
FALSE	High	[K].LGVQTVAVYSEADR.[N]		FALSE	5.85485e-05	4.15075e-05	1	3	8	Q96RQ3	Q96RQ3 [71-84]		0	1507.78	0.769	0.792	0.96	0.833207	0.893487	0.996703	6.37	45.3	49.62	119.7	92	88.3	11.53	2.96	45.73		High	High	High	High	High	High	High	Peak Found	High	6.934e-06	8.472e-06	2.92	86.36
FALSE	High	[R].LGVQDLFNSSK.[A]		FALSE	4.84762e-05	4.15075e-05	1	1	14	P30740	P30740 [291-301]		0	1207.63	1.209	1.219	1.008	0.571805	0.887222	1	22.18	18.67	23.6	87.5	105.8	106.7	15.21	19.31	3.5		High	Peak Found	High	High	Peak Found	High	High	High	High	6.934e-06	6.912e-06	2.89	110.07
FALSE	High	[R].IGVPSATEIIK.[A]		FALSE	9.44729e-05	4.15075e-05	1	1	45	Q9NR30	Q9NR30 [563-573]		0	1127.67	0.913	0.988	1.12	0.993994	0.999726	0.987827	30.62	23.4	16.52	103.4	94.5	102.1	27.17	15.07	16.22		High	High	High	High	High	High	High	High	High	6.934e-06	1.425e-05	2.64	97.91
FALSE	High	[K].LGVPFQVLVATHAGLYR.[K]		FALSE	5.94709e-08	4.15075e-05	1	4	9	Q96T60	Q96T60 [243-259]		0	1841.04	1.119	1.622	1.263	0.980905	0.33278	0.959567	18.82	29.05	33.86	85.6	94.3	120	25.8	12.79	31.27		High	High	High	High	High	High	High	High	High	6.934e-06	5.708e-09	4.66	144.28
FALSE	High	[R].LGVNNNQGVNIFNYQVATK.[Q]		FALSE	1.19453e-06	4.15075e-05	1	2	14	Q9P2R3	Q9P2R3 [1070-1088]		0	2093.08	1.29	1.155	0.911	0.590809	0.973697	0.980479	22.11	6.76	21.71	86.6	111.7	101.7	6.62	18.6	5.08		High	High	High	High	High	High	High	High	High	6.934e-06	1.359e-07	3.18	118.14
FALSE	High	[K].LGVNNISGIEEVNMFTNQGTVIHFNNPK.[V]	1xOxidation [M14]	FALSE	1.31955e-06	4.15075e-05	1	1	12	P20290	P20290 [95-122]		0	3102.53	1.013	0.724	0.715	0.999995	0.693332	0.794463	52.26	20.44	52.03	109.6	111	79.3	20.54	58.7	9.77		High	High	High	High	High	High	High	High	High	6.934e-06	1.514e-07	2.54	137.36
FALSE	High	[K].LGVNNISGIEEVNMFTNQGTVIHFNNPK.[V]		FALSE	1.67752e-12	4.15075e-05	1	1	17	P20290	P20290 [95-122]		0	3086.54	1.678	1.888	1.125	0.0335018	0.0892558	0.987827	45.25	13.89	5.46	65.7	110.2	124.1	42.77	17.72	0.08		High	High	High	High	High	High	High	Peak Found	High	6.934e-06	8.776e-14	7.04	144.74
FALSE	High	[K].LGVLHPDVITK.[F]		FALSE	8.86423e-05	4.15075e-05	1	1	27	Q9NSD9	Q9NSD9 [561-571]		0	1191.71	0.806	0.844	0.988	0.63842	0.927855	0.998862	29.05	40.16	22.43	119.7	91.9	88.4	28.02	10.24	20.6		High	High	High	High	High	High	High	High	High	6.934e-06	1.329e-05	2.78	76.84
FALSE	High	[K].LGVIEDHSNR.[T]		FALSE	2.0344e-05	4.15075e-05	1	2	18	P14625	P14625 [494-503]		0	1139.58	1.096	0.721	0.71	0.997409	0.714959	0.765796	127.07	76.63	120.72	87	81.9	131.1	113.13	143.5	97.12		High	High	Peak Found	High	High	High	High	High	High	6.934e-06	2.747e-06	2.94	34.58
FALSE	High	[R].LGVLEADSAIR.[A]		FALSE	2.32723e-05	4.15075e-05	1	1	36	Q9H3H3	Q9H3H3 [224-234]		0	1143.64	0.995	1.038	1.054	0.999995	0.998948	0.997738	8.86	8.49	8.41	98.3	97.9	103.8	4.21	6.63	7.95		High	High	High	High	High	High	High	High	High	6.934e-06	3.156e-06	2.49	87.34
FALSE	High	[R].LGVHPLSCHGWVLGEHGDSSVPVWSGMNVAGVSLK.[T]	1xCarbamidomethyl [C8]; 1xOxidation [M27]	FALSE	3.17052e-08	4.15075e-05	1	1	78	P00338	P00338 [178-212]		0	3684.8	2.271	1.249	0.547	2.56348e-08	0.863659	0.0177839	101.16	81.56	42.85	66.4	150.7	82.9	91.11	12.85	39.47		High	High	High	High	High	High	High	High	High	6.934e-06	2.935e-09	4.03	129.04
FALSE	High	[R].LGVHPLSCHGWVLGEHGDSSVPVWSGMNVAGVSLK.[T]	1xCarbamidomethyl [C8]	FALSE	1.52777e-10	4.15075e-05	1	1	26	P00338	P00338 [178-212]		0	3668.81	1.984	1.577	0.778	2.33087e-05	0.123114	0.846363	112.18	53.35	85.07	45.1	162.4	92.5	56.19	57.42	53.4		High	High	High	High	High	High	High	High	High	6.934e-06	1.038e-11	6.35	140.68
FALSE	High	[R].IGVGGGAASSVQVQGDNTSDLDFGAVQR.[G]		FALSE	4.20023e-07	4.15075e-05	1	2	5	O15067	O15067 [459-486]		0	2705.31	0.783	0.97	1.123	0.757408	0.996131	0.991652	38.24	64.58	67.04	112.8	84.5	102.8	24.1	35.64	64.37		High	Peak Found	High	Peak Found	High	Peak Found	High	Peak Found	High	6.934e-06	4.514e-08	3.73	107.32
FALSE	High	[K].LGVQVVITDPEK.[L]		FALSE	2.75846e-05	4.15075e-05	1	5	18	P17987	P17987 [248-259]		0	1297.74	0.665	0.994	1.306	0.0770594	0.999914	0.845987	7.94	29.15	31.65	119.2	79.3	101.5	19.65	3.3	30.13		High	High	High	High	High	High	High	High	High	6.934e-06	3.793e-06	3.4	94.21
FALSE	High	[R].IGVGAPVYMAAVLEYLTAEILELAGNAAR.[D]		FALSE	1.31883e-07	4.15075e-05	1	2	6	O75367	O75367 [41-69]		0	2975.59																No Quan Values	High	High	Not Found	Not Found	High	High	Not Found	High	High	6.934e-06	1.32e-08	7.02
FALSE	High	[R].LGVEPSDDDCVSVQHVCTIVSFR.[S]	2xCarbamidomethyl [C10; C17]	FALSE	1.03147e-05	4.15075e-05	1	1	6	P19367	P19367 [359-381]		0	2619.22	0.629	0.776	1.125	0.205314	0.843665	0.991969	113.22	62.94	155.43	121.7	83.9	94.4	63.57	113.87	35.78		High	Peak Found	High	Not Found	High	High	High	High	High	6.934e-06	1.335e-06	2.88	119.75
FALSE	High	[K].LGVENCYFPMFVSQSALEK.[E]	1xCarbamidomethyl [C6]	FALSE	1.63218e-06	4.15075e-05	1	1	3	P07814	P07814 [1071-1089]		0	2219.05	2.097	1.808	1.043	0.0238657	0.344771	1	105.21	66.72	85.74	59.9	125.7	114.4	38.88	81.69	60.49		Peak Found	Peak Found	Peak Found	Peak Found	High	High	Peak Found	High	High	6.934e-06	1.894e-07	3.83	148.78
FALSE	High	[K].LGVEAALINTNLR.[R]		FALSE	3.96003e-06	4.15075e-05	1	1	17	Q6P1M0	Q6P1M0 [149-161]		0	1383.8	0.805	0.966	1.312	0.890812	0.994753	0.86819	19.03	3.91	4.33	111.2	81.7	107.1	29.2	7.62	1.84		High	High	High	High	High	High	High	High	High	6.934e-06	4.835e-07	3.82	114.07
FALSE	High	[K].LGVDLDAQTWR.[I]		FALSE	5.36363e-05	4.15075e-05	1	1	20	P22102	P22102 [698-708]		0	1273.65	1.007	1.517	1.437	0.999995	0.363414	0.745761	33.14	26.64	8.23	85.1	85.7	129.1	23.58	6.52	7.52		High	High	High	High	High	High	High	High	High	6.934e-06	7.712e-06	3.15	104.99
FALSE	High	[R].IGVAIGDQILDLSIIK.[H]		FALSE	8.45798e-06	4.15075e-05	1	2	6	P16930	P16930 [32-47]		0	1667.99	0.899	0.894	0.779	0.991796	0.975896	0.932122	43.16	37.19	15.73	98.6	113.2	88.1	31.73	39.46	4.56		Peak Found	Peak Found	High	High	High	High	Peak Found	High	High	6.934e-06	1.079e-06	3.53	158.68
FALSE	High	[K].IGTYTGPLQHGIVYSGGSSDTICDLLGAK.[G]	1xCarbamidomethyl [C23]	FALSE	5.05641e-07	4.15075e-05	1	2	9	P49902	P49902 [314-342]		0	2980.47	0.972	1.309	1.301	0.999995	0.948882	0.958785	22.86	22.2	7.3	91.4	88.9	119.7	20.52	5.33	6.72		High	High	High	High	High	High	High	High	High	6.934e-06	5.479e-08	3.28	139.74
FALSE	High	[K].LGTSGLNQPTFQQSK.[M]		FALSE	4.97741e-05	4.15075e-05	1	3	7	A5YKK6	A5YKK6 [809-823]		0	1605.82	1.183	0.975	0.828	0.966087	0.995982	0.979392	3.83	35.95	36.14	90.6	107.2	102.2	20	19.02	38.21		Peak Found	High	High	High	High	High	High	High	High	6.934e-06	7.126e-06	2.42	67.24
FALSE	High	[R].LGTPVLQALGDGDFVK.[C]		FALSE	5.4586e-05	4.15075e-05	1	6	32	Q16822	Q16822 [194-209]		0	1629.88	1.01	1.058	0.968	0.999995	0.998948	0.994384	23.16	26.92	31.07	101.9	102.9	95.2	26.89	12.34	27.93		High	High	High	High	High	High	High	High	High	6.934e-06	7.868e-06	2.6	138.77
FALSE	High	[K].LGTITPDGADVYSYDEDDMVLDPSLAEHLSHFGIDMLK.[M]	2xOxidation [M19; M36]	FALSE	0.000104095	4.15075e-05	1	1	4	P45974	P45974 [248-285]		0	4211.93	0.422	1.225	3.593	0.00174194	0.96382	0.000560578	89.55	35.2	0.01	116.9	39.9	143.2	59.29	116.65			Peak Found	Peak Found	High	High	Peak Found	Peak Found	High	Not Found	High	6.934e-06	1.577e-05	1.82	151.35
FALSE	High	[K].LGTITPDGADVYSYDEDDMVLDPSLAEHLSHFGIDMLK.[M]	1xOxidation [M]	FALSE	8.05336e-08	4.15075e-05	1	1	13	P45974	P45974 [248-285]		0	4195.94	1.125	0.799	0.969	0.957994	0.884008	0.998862	60.4	42.1	33.35	116.6	93.2	90.3	43.61	41.42	17.3		High	High	High	High	High	High	High	High	High	6.934e-06	7.87e-09	3.81	157.94
FALSE	High	[K].LGTITPDGADVYSYDEDDMVLDPSLAEHLSHFGIDMLK.[M]		FALSE	3.43959e-08	4.15075e-05	1	1	6	P45974	P45974 [248-285]		0	4179.94	0.991	1.13	1.14	0.999995	0.986691	0.989484	98.74	45.64	133.01	96.1	95.3	108.6	41.89	94.83	1.04		High	High	Peak Found	High	Peak Found	High	High	High	High	6.934e-06	3.196e-09	7.84	161.67
FALSE	High	[R].LGTLSPAFSTR.[V]		FALSE	9.17097e-05	4.15075e-05	1	1	48	Q7KZF4	Q7KZF4 [777-787]		0	1149.63	1.028	0.988	0.942	0.999995	0.999914	0.989653	6.18	11.3	10.89	100.2	101.3	98.5	3.69	6.12	10.7		High	High	High	High	High	High	High	High	High	6.934e-06	1.378e-05	3.34	82.81
FALSE	High	[K].LGTLSALDILIK.[N]		FALSE	2.60274e-05	4.15075e-05	1	2	23	Q86VP6	Q86VP6 [668-679]		0	1256.78	0.918	1.039	1.215	0.999995	0.998948	0.918444	40.39	31.1	32.83	105.7	85.6	108.7	34.64	35.93	23.56		High	High	High	High	High	High	High	High	High	6.934e-06	3.558e-06	3.5	152.03
FALSE	High	[R].LGVGAELLVDVGQR.[L]		FALSE	4.45382e-06	4.15075e-05	1	3	16	P19971	P19971 [417-430]		0	1425.81	0.9	1.227	1.32	0.999995	0.958623	0.921167	11.76	19.46	20.11	96	86.4	117.6	7.75	12.39	18.43		High	High	High	High	High	High	High	High	High	6.934e-06	5.483e-07	3.15	125.99
FALSE	High	[K].LGVQVVITDPEKLDQIR.[Q]		FALSE	2.31844e-09	4.15075e-05	1	5	56	P17987	P17987 [248-264]		1	1923.09	1.238	1.304	1.121	0.455936	0.60789	0.981054	28.44	57	62.02	75.4	99.8	124.8	39.91	30.18	62.34		High	High	High	High	High	High	High	High	High	6.934e-06	1.839e-10	5.69	119.98
FALSE	High	[R].LGVTNTIISHYDGR.[Q]		FALSE	8.20046e-08	4.15075e-05	1	1	47	P46087	P46087 [432-445]		0	1545.8	0.995	1.001	0.988	0.999995	0.999914	0.997977	18.91	15.28	8.74	100.5	99	100.6	15.76	8.65	7.1		High	High	High	High	High	High	High	High	High	6.934e-06	8.022e-09	4.42	86.74
FALSE	High	[K].LGVVYFLQYIR.[E]		FALSE	0.000106301	4.15075e-05	1	1	7	Q9UBV2	Q9UBV2 [712-722]		0	1370.78	1.626	2.304	1.084	0.0623391	0.00518488	0.997738	37.87	87.63	107.14	71.9	115	113.1	41.66	18.07	92.59		Peak Found	High	High	High	High	High	High	High	High	6.934e-06	1.617e-05	3.23	158.07
FALSE	High	[K].LHDINAQMVEDQGFLDSLR.[D]	1xOxidation [M8]	FALSE	9.78324e-08	4.15075e-05	1	5	55	P63010	P63010 [148-166]		0	2217.06	1.133	0.96	0.962	0.936735	0.99466	0.998387	32.43	18.03	17.33	106	96.6	97.4	14.72	28.08	8.79		High	High	High	High	High	High	High	High	High	6.934e-06	9.651e-09	3.24	115.26
FALSE	High	[K].LHDINAQMVEDQGFLDSLR.[D]		FALSE	7.02572e-09	4.15075e-05	1	5	52	P63010	P63010 [148-166]		0	2201.07	0.847	1.198	1.515	0.910444	0.924357	0.523197	47.79	30.29	25.17	98.9	83.8	117.3	32.54	24.39	21.36		High	High	High	High	High	High	High	High	High	6.934e-06	5.951e-10	4.33	128.55
FALSE	High	[K].LHDINAQLVEDQGFLDTLK.[D]		FALSE	2.01652e-08	4.15075e-05	1	2	29	Q10567	Q10567 [148-166]		0	2169.12	1.164	1.075	0.924	0.759857	0.99466	0.981054	30.87	14.83	32.29	92	113.1	94.9	11.09	23.7	14.66		High	High	High	High	High	High	High	High	High	6.934e-06	1.82e-09	4	132.15
FALSE	High	[K].LHDFQDEIVENSVTK.[E]		FALSE	6.78958e-05	4.15075e-05	1	1	7	Q5VTR2	Q5VTR2 [858-872]		0	1773.87	0.955	0.703	0.741	0.999995	0.835901	0.896682	13.77	17.95	18.52	107.6	113.3	79.1	9.18	8.45	17.76		High	High	High	High	Peak Found	High	High	High	High	6.934e-06	9.921e-06	2.5	83.7
FALSE	High	[K].LHDETLTYLNQGQSYEIR.[M]		FALSE	4.61779e-06	4.15075e-05	2	4	9	Q12800; Q9NZI7	Q12800 [81-98]; Q9NZI7 [78-95]		0	2180.06	1.162	1.027	0.877	0.918707	0.999914	0.981054	14.77	13.48	8.59	93.8	109.9	96.3	16.85	7.76	2.64	Shared	High	High	High	High	High	High	High	High	High	6.934e-06	5.684e-07	3.92	95.38
FALSE	High	[K].LHDAIVEVVTCLLR.[K]	1xCarbamidomethyl [C11]	FALSE	6.08313e-06	4.15075e-05	1	2	15	O00429	O00429 [460-473]		0	1637.9	1.436	0.813	0.542	0.39035	0.946026	0.238561	40.31	35.97	49.74	94.4	135.5	70.1	29.32	45.27	21.94		High	High	High	High	High	High	High	High	High	6.934e-06	7.624e-07	3	156.58
FALSE	High	[K].IHAYVDYPIYDVLQMVGHANRPLQDDEGR.[C]	1xOxidation [M15]	FALSE	1.62481e-06	4.15075e-05	1	1	23	O75643	O75643 [1673-1701]		0	3400.64	0.843	0.734	0.96	0.960246	0.770238	0.992953	49.15	37.54	47.76	125.9	86.1	88	38.43	47.87	28.8		High	High	High	High	High	High	High	High	High	6.934e-06	1.886e-07	3.48	143.49
FALSE	High	[K].IHAYVDYPIYDVLQMVGHANRPLQDDEGR.[C]		FALSE	7.48522e-09	4.15075e-05	1	1	11	O75643	O75643 [1673-1701]		0	3384.64	1.119	1.182	1.056	0.973177	0.963614	0.999707	71.9	62.1	57.88	90.9	101.7	107.4	62.7	54.79	28.65		High	High	High	High	High	High	High	High	High	6.934e-06	6.378e-10	4.83	153.72
FALSE	High	[K].LHAVNAEECNVLQGR.[W]	1xCarbamidomethyl [C9]	FALSE	9.81558e-06	4.15075e-05	1	2	13	A0A0C4DGA2	A0A0C4DGA2 [330-344]		0	1709.84	0.805	0.769	1.055	0.859887	0.919724	0.999494	82.32	65.51	88.51	120.1	87.6	92.4	61.09	72.12	0.14		High	High	High	High	High	High	High	High	High	6.934e-06	1.267e-06	2.66	63.03
FALSE	High	[K].IHAVGAPSVCSSCGQSYYR.[A]	2xCarbamidomethyl [C10; C13]	FALSE	2.40134e-05	4.15075e-05	1	1	3	Q6DD87	Q6DD87 [338-356]		0	2098.94	0.801	0.806	1.091	0.982918	0.971519	0.995322	57.95	71.23	19.6	117.9	87.1	95	53.48	39.9	7.86		Peak Found	High	High	Peak Found	Peak Found	High	Peak Found	Peak Found	High	6.934e-06	3.273e-06	2.66	64.28
FALSE	High	[K].LHALFTLAQAEDSVFVIVNK.[E]		FALSE	0.000101076	4.15075e-05	1	1	5	Q8IWA0	Q8IWA0 [102-121]		0	2215.21	1.325	0.943	0.712	0.732486	0.99466	0.830608	41.95	60.86	22.48	91.8	121.6	86.6	56.58	21.2			Peak Found	Peak Found	High	Not Found	High	High	Not Found	Peak Found	High	6.934e-06	1.529e-05	2.44	157.37
FALSE	High	[R].LGYTHLYSSTQVSVRPLQHTQYER.[F]		FALSE	4.31582e-07	4.15075e-05	1	2	13	P39656	P39656 [397-420]		0	2863.45	1.055	0.978	0.839	0.999995	0.997714	0.916744	34.32	26.93	20.64	95.5	111.2	93.3	21.55	24	0.31		High	High	High	High	High	High	High	High	High	6.934e-06	4.634e-08	4.26	84.02
FALSE	High	[R].IGYSSPQTLADQSSK.[I]		FALSE	1.89495e-06	4.15075e-05	1	1	8	O95573	O95573 [349-363]		0	1581.78	0.966	0.977	1.069	0.999995	0.998948	0.998862	13.89	16.77	17.69	103	99.5	97.6	6.9	15.49	15.42		High	High	High	High	High	High	High	High	High	6.934e-06	2.217e-07	3.2	62.67
FALSE	High	[R].IGYSSPLTLSDQSSK.[I]		FALSE	1.25549e-06	4.15075e-05	1	1	8	O60488	O60488 [340-354]		0	1582.8	1.077	1.229	1.171	0.999995	0.921511	0.981054	38.2	36.12	7.87	90.7	97.7	111.5	27.62	7.53	3.85		High	High	High	High	High	High	High	High	High	6.934e-06	1.431e-07	3.46	88.34
FALSE	High	[K].IGYNPDTVAFVPISGWNGDNMLEPSANMPWFK.[G]	2xOxidation [M21; M28]	FALSE	3.50484e-07	4.15075e-05	2	4	37	P68104; A0A087WV01	P68104 [181-212]; A0A087WV01 [181-212]		0	3599.66	1.03	0.417	0.361	0.999995	0.000142523	9.44036e-05	37.26	21.55	35.15	116.7	134.6	48.6	30.13	27.1	3.31	Shared	High	High	High	High	High	High	High	High	High	6.934e-06	3.717e-08	2.83	158.84
FALSE	High	[K].IGYNPDTVAFVPISGWNGDNMLEPSANMPWFK.[G]	1xOxidation [M]	FALSE	3.44197e-07	4.15075e-05	2	4	6	P68104; A0A087WV01	P68104 [181-212]; A0A087WV01 [181-212]		0	3583.67	0.51	0.011	0.067	0.00048709	2.96777e-16	3.42324e-16	52.83	259.34	84.57	184.6	113.4	2.1	30.7	78.41	128.55	Shared	Peak Found	Peak Found	High	Peak Found	High	High	Peak Found	High	High	6.934e-06	3.646e-08	7.07	162.98
FALSE	High	[K].IGYNPDTVAFVPISGWNGDNMLEPSANMPWFK.[G]		FALSE	4.08773e-07	4.15075e-05	2	4	6	P68104; A0A087WV01	P68104 [181-212]; A0A087WV01 [181-212]		0	3567.67																No Quan Values	High	High	Not Found	Not Found	Not Found	High	Not Found	High	High	6.934e-06	4.369e-08	4.05
FALSE	High	[K].IGYNPATVPFVPISGWHGDNMLEPSPNMPWFK.[G]	2xOxidation [M21; M28]	FALSE	1.27264e-06	4.15075e-05	1	2	39	Q05639	Q05639 [181-212]		0	3630.72	0.865	0.802	0.953	0.918015	0.824053	0.992704	58.81	21.25	43.17	111.5	96.5	92	12.85	53.02	20.61		High	High	High	High	High	High	High	High	High	6.934e-06	1.454e-07	3.5	153.93
FALSE	High	[K].IGYNPATVPFVPISGWHGDNMLEPSPNMPWFK.[G]	1xOxidation [M]	FALSE	2.10987e-08	4.15075e-05	1	2	30	Q05639	Q05639 [181-212]		0	3614.72	0.869	1	0.945	0.951379	0.999914	0.991549	54.34	39.26	54.43	85.9	117.9	96.2	38.42	38.84	26.27		High	High	High	High	High	High	High	High	High	6.934e-06	1.908e-09	4.91	158.08
FALSE	High	[K].IGYNPATVPFVPISGWHGDNMLEPSPNMPWFK.[G]		FALSE	3.35752e-10	4.15075e-05	1	2	10	Q05639	Q05639 [181-212]		0	3598.73	1.959	0.965	0.287	8.75376e-06	0.99466	1.77769e-07	148.14	135.61	148.03	43.8	213.9	42.3	112.57	87.24	59.77		High	High	High	High	High	High	Peak Found	High	High	6.934e-06	2.384e-11	4.82	163.14
FALSE	High	[R].LGYFSVDPDSHQGK.[RL]		FALSE	1.47089e-06	4.15075e-05	1	4	25	P47897	P47897 [746-759]		0	1549.73	1.031	0.919	0.818	0.999995	0.980335	0.874821	32.68	20.67	14.63	101.7	104.8	93.5	23.49	13.41	13.71		High	High	High	High	High	High	High	High	High	6.934e-06	1.696e-07	2.86	77.3
FALSE	High	[K].LGYFPGQCEWIYCPGDAISSVAASEK.[S]	2xCarbamidomethyl [C8; C13]	FALSE	7.66313e-05	4.15075e-05	1	4	1	Q96BP3	Q96BP3 [173-198]		0	2905.32	1.078	0.455	0.421	0.999995	0.249703	0.152463	40.85	5.09	42.28	118.4	127.7	53.8	4.85	38.78			Peak Found	Peak Found	Not Found	Not Found	Peak Found	High	Peak Found	Not Found	High	6.934e-06	1.13e-05	2.15	150.52
FALSE	High	[K].LGYFLALTGFR.[L]		FALSE	5.04356e-05	4.15075e-05	1	3	9	Q6NVY1	Q6NVY1 [191-201]		0	1257.7	1.162	1.366	1.05	0.928744	0.719175	1	23.24	61.5	59.74	86.7	100.7	112.6	21.52	8.86	56.51		Peak Found	High	High	High	High	High	High	High	High	6.934e-06	7.206e-06	2.65	151.61
FALSE	High	[R].LGYAVYETPTAHNGAK.[N]		FALSE	1.03147e-05	4.15075e-05	1	4	6	Q9H0E2	Q9H0E2 [81-96]		0	1691.84	6.125	4.748	0.488	2.47836e-16	7.27057e-07	0.12001	123.36	31.08	1.11	19.4	188.5	92.1	131.42	33.1			Peak Found	Peak Found	High	High	High	High	Not Found	High	High	6.934e-06	1.332e-06	2.47	62.15
FALSE	High	[K].LGYAGNTEPQFIIPSCIAIK.[E]	1xCarbamidomethyl [C16]	FALSE	7.38686e-06	4.15075e-05	1	1	9	P61158	P61158 [19-38]		0	2192.14	1.607	1.231	0.901	0.0105028	0.932336	0.981054	44.17	58.52	38.14	75.3	121	103.7	59.2	20.12	33.6		High	Peak Found	High	Peak Found	High	High	High	High	High	6.934e-06	9.339e-07	3.59	145.72
FALSE	High	[R].IGWSLTTSGMLLGEEEFSYGYSLK.[G]		FALSE	1.00848e-05	4.15075e-05	1	10	11	Q00839	Q00839 [361-384]		0	2668.29	0.57	0.802	1.749	0.0613427	0.893955	0.341698	121.59	120.93	164	140.2	79.9	79.9	94.27	56.1	128.6		Peak Found	High	Peak Found	Peak Found	High	High	High	High	High	6.934e-06	1.303e-06	3.84	162.9
FALSE	High	[R].IGWSLDSCSTQLGEEPFSYGYGGTGK.[K]	1xCarbamidomethyl [C8]	FALSE	7.09942e-07	4.15075e-05	1	6	7	Q9BUJ2	Q9BUJ2 [284-309]		0	2796.25	0.659	1.168	1.735	0.229746	0.964734	0.406574	64.9	10.16	67	107.1	70.5	122.4	7.73	54.76	9.88		High	Peak Found	High	High	High	High	High	High	High	6.934e-06	7.843e-08	3.34	140.27
FALSE	High	[R].LGWGSGWDVLLPK.[G]		FALSE	7.27661e-05	4.15075e-05	1	1	3	Q99575	Q99575 [612-624]		0	1427.77	0.929	1.339	1.379	0.999995	0.910475	0.913755	44.38	47.6	47.1	93.4	86.8	119.8	34.72	5.33	44.93		Peak Found	Peak Found	Peak Found	High	Peak Found	High	High	Peak Found	High	6.934e-06	1.069e-05	2.04	153.88
FALSE	High	[R].LGWDPKPGEGHLDALLR.[G]		FALSE	1.98781e-09	4.15075e-05	1	2	30	E9PLK3	E9PLK3 [686-702]		0	1873.99	1.118	1.131	0.94	0.965444	0.974259	0.992866	11.78	1.44	11.44	89.8	108.4	101.8	9.05	9.45	0.68		High	High	High	High	High	High	High	High	High	6.934e-06	1.565e-10	4.23	110.38
FALSE	High	[R].IGTILIQTNQLTGEPELHYLR.[L]		FALSE	7.30811e-05	4.15075e-05	1	2	8	Q9NWZ5	Q9NWZ5 [419-439]		0	2409.31	1.1	1.261	1.178	0.999995	0.964429	0.990471	14.77	15.95	8.8	89.9	98.9	111.2	14.69	7.21	8.78		High	High	High	High	High	High	High	High	High	6.934e-06	1.076e-05	2.73	134.59
FALSE	High	[K].LGGFGVAIQLGESGLVAGGR.[V]		FALSE	6.61498e-05	4.15075e-05	3	8	4	O14936; A0A2R8Y6F8; A0A2U3TZN6	O14936 [160-179]; A0A2R8Y6F8 [166-185]; A0A2U3TZN6 [160-179]		0	1858.02	0.612	1.184	2.8	0.274782	0.988565	0.0236408	66.52	36.79	17.47	115.1	48.7	136.2	51.91	44.6	2.4	Shared	High	Peak Found	Peak Found	High	Peak Found	Peak Found	Peak Found	High	High	6.934e-06	9.655e-06	2.35	145.14
FALSE	High	[K].LGTGFSDEELEEHHQSLK.[A]		FALSE	1.59568e-06	4.15075e-05	1	2	7	P18858	P18858 [796-813]		0	2055.96	1.019	0.938	0.913	0.999995	0.994584	0.985695	6.14	3.57	6.1	101.2	103.9	94.9	3.2	5.81			High	High	High	Not Found	High	Peak Found	Not Found	High	High	6.934e-06	1.853e-07	2.78	69.01
FALSE	High	[R].LGTFEVEDQIEAAR.[Q]		FALSE	6.16987e-05	4.15075e-05	1	1	3	P27487	P27487 [598-611]		0	1577.78	100	100	0.663	2.47836e-16	2.96777e-16	0.465405			0		180.4	119.6					High	Not Found	Not Found	Not Found	Not Found	High	High	Not Found	High	6.934e-06	8.963e-06	3.28	102.28
FALSE	High	[R].LGQSDPAPLQHQMDIYQK.[R]		FALSE	4.51256e-08	4.15075e-05	1	3	29	P29401	P29401 [187-204]		0	2069.01	1.154	1.252	1.092	0.796078	0.742547	0.992866	56.45	24.26	43.77	87.5	110.6	101.9	17.18	39.77	24.49		High	High	High	High	High	High	High	High	High	6.934e-06	4.262e-09	4.64	82.04
FALSE	High	[K].IGQQPQQPGAPPQQDYTK.[A]		FALSE	4.61812e-05	4.15075e-05	1	4	7	Q92945	Q92945 [629-646]		0	1980.98	0.921	0.753	0.744	0.999995	0.811513	0.806675	32.59	46.68	28.98	105.7	114.7	79.6	39.75	33.02	12.58		High	Peak Found	High	High	High	High	High	High	High	6.934e-06	6.571e-06	2.63	47.63
FALSE	High	[R].IGQPTLLLYVDAGPETMTQR.[L]		FALSE	1.63958e-06	4.15075e-05	1	2	15	P00568	P00568 [109-128]		0	2203.14	1.153	2.307	2.105	0.976445	0.0476207	0.149134	45.27	39.7	41.52	71.1	82	146.9	21.29	41.27	40.52		High	High	High	High	High	High	High	High	High	6.934e-06	1.906e-07	2.99	144.5
FALSE	High	[R].LGQMVLSGVDTVLGK.[S]	1xOxidation [M4]	FALSE	4.39916e-05	4.15075e-05	1	3	20	O60664	O60664 [181-195]		0	1532.84	1.315	1.295	1.02	0.619352	0.9126	1	25.39	25.58	23.67	81.9	112.4	105.6	16.17	19.4	24.15		High	High	High	High	High	High	Peak Found	High	High	6.934e-06	6.244e-06	2.8	117.7
FALSE	High	[R].LGQIYQSWLDK.[S]		FALSE	7.46754e-05	4.15075e-05	1	5	14	O15258	O15258 [25-35]		0	1350.71	1.034	1.427	1.38	0.999995	0.563517	0.83644	50.99	50.93	10.37	86.7	89.6	123.7	44.82	12.95	4.99		High	High	High	High	High	Peak Found	High	High	High	6.934e-06	1.1e-05	1.7	110.2
FALSE	High	[K].IGQLEEQLEQEAK.[E]		FALSE	2.09929e-05	4.15075e-05	1	1	6	P35580	P35580 [1823-1835]		0	1514.77	0.975	0.995	0.884	0.999995	0.999725	0.984792	38.23	29.54	28.43	105.6	101.3	93.1	19.42	34.02	27.67		Peak Found	High	High	Peak Found	High	High	High	High	High	6.934e-06	2.834e-06	2.34	84.26
FALSE	High	[R].LGQHVVGMAPLSVGSLDDEPGGEAETK.[M]	1xOxidation [M8]	FALSE	3.24534e-07	4.15075e-05	1	1	3	P43897	P43897 [256-282]		0	2709.3	1.233	0.638	0.846	0.934801	0.58806	0.983772	72.15	28.31	37.39	125.4	94.6	80	43.13	65.49	0.39		High	Peak Found	High	High	Peak Found	Peak Found	Peak Found	Peak Found	High	6.934e-06	3.434e-08	2.88	95.49
FALSE	High	[R].LGQHVVGMAPLSVGSLDDEPGGEAETK.[M]		FALSE	1.17843e-06	4.15075e-05	1	1	9	P43897	P43897 [256-282]		0	2693.31	1.076	0.977	1.168	0.999995	0.996269	0.986837	82.62	80.02	77.36	86.4	124.7	88.9	39.44	60.63	72.76		High	High	High	High	High	High	High	High	High	6.934e-06	1.341e-07	3.1	109.76
FALSE	High	[R].LGQHVPTLHPTSEELTIAGMTFTTFDLGGHVQAR.[R]		FALSE	2.67152e-07	4.15075e-05	1	4	7	Q9Y6B6	Q9Y6B6 [50-83]		0	3661.84	1.226	0.01	0.01	0.882712	2.96777e-16	3.42324e-16	111.47			134.8	165.2		84.99				High	High	High	Not Found	High	High	Not Found	High	High	6.934e-06	2.797e-08	2.9	146.76
FALSE	High	[R].LGQHVPTLHPTSEELTIAGMTFTTFDLGGHEQAR.[R]	1xOxidation [M20]	FALSE	3.81397e-09	4.15075e-05	1	2	13	Q9NR31	Q9NR31 [50-83]		0	3707.81	0.832	1.017	0.836	0.924631	0.999914	0.970294	86.83	42.93	52.71	88.2	122	89.7	47.35	66.71	21.33		High	High	High	High	High	Peak Found	High	High	High	6.934e-06	3.119e-10	4.14	135.22
FALSE	High	[R].LGQHVPTLHPTSEELTIAGMTFTTFDLGGHEQAR.[R]		FALSE	7.93877e-09	4.15075e-05	1	2	9	Q9NR31	Q9NR31 [50-83]		0	3691.82	1.348	1.157	0.689	0.362645	0.975445	0.600067	40.11	3.04	34.51	78.2	131.3	90.5	26.86	35.59	0.3		High	High	High	High	High	High	High	High	High	6.934e-06	6.761e-10	6.21	145.19
FALSE	High	[K].LGQGVLVQVSPSLVK.[R]		FALSE	4.45786e-05	4.15075e-05	1	1	16	Q13868	Q13868 [166-180]		0	1523.92	0.986	1.107	1.121	0.999995	0.994396	0.992866	21.62	20.09	14.8	95.7	98.4	105.9	18.51	13.82	7.44		High	High	High	High	High	High	High	High	High	6.934e-06	6.322e-06	3.21	116.28
FALSE	High	[K].IGQGASGTVFTATDVALGQEVAIK.[Q]		FALSE	7.49088e-08	4.15075e-05	1	1	14	Q13177	Q13177 [255-278]		0	2333.23	0.892	1.033	1.015	0.999995	0.999914	1	36.74	45.25	44.66	101.3	90.3	108.5	23.16	41.28	39.91		High	High	High	High	High	High	High	High	High	6.934e-06	7.267e-09	4.57	134.34
FALSE	High	[R].LGQSDPAPLQHQMDIYQK.[R]	1xOxidation [M13]	FALSE	1.33082e-07	4.15075e-05	1	3	102	P29401	P29401 [187-204]		0	2085.01	1.058	0.809	0.784	0.999995	0.827597	0.836644	27.58	17.28	27.73	101.6	107.5	90.9	12.38	26.57	18.08		High	High	High	High	High	High	High	High	High	6.934e-06	1.337e-08	4.28	64.29
FALSE	High	[K].LGQALTEVYAK.[A]		FALSE	0.000121975	4.15075e-05	1	3	14	A0A024R4E5	A0A024R4E5 [350-360]		0	1192.66	0.941	1.053	1.187	0.999995	0.997714	0.972804	42.86	19.92	18.52	100.7	94.7	104.6	39.47	14.01	10.31		High	High	High	High	High	High	High	High	High	6.934e-06	1.882e-05	2.71	75.32
FALSE	High	[K].LGPVVYVLDLADR.[L]		FALSE	1.32149e-05	4.15075e-05	1	1	8	Q9NX47	Q9NX47 [79-91]		0	1429.8	1.253	1.183	0.93	0.652884	0.964429	0.981892	16.35	48.88	45.9	88.2	102.6	109.2	16.75	20.19	47.19		High	Peak Found	High	High	High	High	High	High	High	6.934e-06	1.732e-06	2.87	150.62
FALSE	High	[R].IGPVAQDLLQR.[L]		FALSE	4.97741e-05	4.15075e-05	1	3	23	O75676	O75676 [265-275]		0	1209.69	1.048	1.346	1.228	0.999995	0.866148	0.979392	30.5	28.47	20.04	87.2	95.5	117.3	21.96	20.55	1.36		High	High	High	High	High	High	High	High	High	6.934e-06	7.115e-06	1.76	94.79
FALSE	High	[K].LGPTEGRPQLK.[G]		FALSE	2.05273e-05	4.15075e-05	1	1	21	O15235	O15235 [49-59]		0	1195.68	1.191	0.828	0.631	0.756359	0.917528	0.337163	27.57	28.43	25.81	100.5	119.7	79.8	24.2	8.79	25.57		High	High	High	High	High	High	High	High	High	6.934e-06	2.774e-06	2.6	42.01
FALSE	High	[K].IGPQQSISTSVGPSASQR.[N]		FALSE	2.17035e-06	4.15075e-05	1	1	8	Q8WUD1	Q8WUD1 [187-204]		0	1799.92	0.966	0.842	0.909	0.999995	0.948788	0.983772	16.39	12.83	14.59	105.5	101.9	92.6	10.94	19.56	7.21		High	High	High	High	High	High	High	High	High	6.934e-06	2.56e-07	2.41	64.84
FALSE	High	[K].LGPQNFIDETSDIENLLKEEEDYKEENNDSK.[E]		FALSE	7.38686e-06	4.15075e-05	1	1	4	Q14692	Q14692 [629-659]		2	3655.68	0.832	0.972	1.169	0.972886	0.995212	0.987243	58.66	65.73	16.91	107	89	104	57.32	16.03			High	Peak Found	High	Not Found	High	Peak Found	High	Not Found	High	6.934e-06	9.371e-07	3.92	150.22
FALSE	High	[K].LGPPPEPPGGLCHGHPQPQVH.[-]	1xCarbamidomethyl [C12]	FALSE	5.95094e-07	4.15075e-05	1	1	8	Q00653	Q00653 [880-900]		0	2208.08	0.932	0.749	0.823	0.999995	0.803146	0.944633	55.46	43.53	40.38	112.6	104.9	82.5	48.06	19.7	35.59		High	High	High	High	High	High	High	High	High	6.934e-06	6.511e-08	3.96	65.18
FALSE	High	[R].LGPNYLHIPVNCPYR.[A]	1xCarbamidomethyl [C12]	FALSE	1.37365e-07	4.15075e-05	1	1	14	P04040	P04040 [366-380]		0	1812.92	0.723	1.519	1.583	0.369876	0.474785	0.401931	40.87	16.75	6.29	86.1	83	130.8	23.25	32.8	3.07		High	High	High	High	High	Peak Found	High	High	High	6.934e-06	1.379e-08	3.92	107.27
FALSE	High	[K].IGPITPLEFYR.[E]		FALSE	0.000111772	4.15075e-05	1	4	13	Q13867	Q13867 [245-255]		0	1305.72	0.806	1.895	2.048	0.836742	0.0656486	0.111959	40.69	41.86	31.37	74	74.1	151.9	41.37	34.71	18.55		High	High	Peak Found	Peak Found	High	High	High	High	High	6.934e-06	1.708e-05	2.36	133.83
FALSE	High	[R].IGPLQSTLDVGLESPPLSVSEER.[Q]		FALSE	7.83333e-06	4.15075e-05	1	1	2	Q15386	Q15386 [659-681]		0	2423.27	1.086	1.257	1.09	0.999995	0.962121	0.99592	22.11	57.11	60.67	98	106.4	95.7	31.01	24.14	62.83		High	Peak Found	Peak Found	Peak Found	Peak Found	Peak Found	Peak Found	High	High	6.934e-06	9.98e-07	2.79	143.77
FALSE	High	[R].LGPLNLQDPFDLSHNVAANVTSR.[V]		FALSE	2.2453e-05	4.15075e-05	1	2	1	F5H0R1	F5H0R1 [574-596]		0	2478.27																No Quan Values	Not Found	Not Found	Not Found	High	Not Found	Not Found	Not Found	Not Found	High	6.934e-06	3.049e-06	2.71
FALSE	High	[K].IGPILDNSTLQSEVKPILEK.[L]		FALSE	7.26809e-12	4.15075e-05	1	3	44	P30153	P30153 [547-566]		0	2194.23	1.071	1.169	1.019	0.976359	0.913462	1	37	29.26	21.06	92.6	99.1	108.3	33.47	16	18.59		High	High	High	High	High	High	High	High	High	6.934e-06	4.145e-13	5.17	130.25
FALSE	High	[R].LGPLLDILADSR.[H]		FALSE	1.65476e-05	4.15075e-05	1	3	26	Q13724	Q13724 [709-720]		0	1282.74	1.168	1.118	0.945	0.815167	0.979856	0.994384	32.22	29.26	8.56	91.3	106.6	102.1	23.65	13.68	4.21		High	High	High	High	High	High	High	High	High	6.934e-06	2.197e-06	3.14	147.92
FALSE	High	[R].LGPLFSLLNENHR.[LE]		FALSE	8.70261e-07	4.15075e-05	1	2	19	Q16401	Q16401 [46-58]		0	1509.82	1.02	1.075	1.061	0.999995	0.993858	1	25.91	15.03	14.54	96.7	99.3	104	19.44	18.05	13.61		High	High	High	High	High	High	High	High	High	6.934e-06	9.738e-08	3.67	131.2
FALSE	High	[R].IGPYQPNVPVGIDYVIPK.[T]		FALSE	3.53688e-06	4.15075e-05	2	4	27	A8MXP9; A0A0R4J2E8	A8MXP9 [829-846]; A0A0R4J2E8 [781-798]		0	1969.08	1.061	1.059	1.108	0.999995	0.996183	0.991664	17.76	5.19	12.33	100.3	94.7	105	15.12	10.57	2.52	Shared	High	High	High	High	High	High	High	High	High	6.934e-06	4.296e-07	3.61	141.48
FALSE	High	[K].LGQSIESSYSSIQK.[L]		FALSE	9.9387e-05	4.15075e-05	1	1	1	Q9UJX5	Q9UJX5 [333-346]		0	1526.77	0.925	0.986	0.928	0.999995	0.998305	0.997738	29.54	17.32	23.28	96.1	109	94.9	18.68	26.9	10.29		Peak Found	Peak Found	Peak Found	Peak Found	Peak Found	Peak Found	Peak Found	High	High	6.934e-06	1.504e-05	1.93	68.35
FALSE	High	[K].IGQSLSSLTSPAEQGVLSEK.[I]		FALSE	3.76751e-05	4.15075e-05	3	4	8	A0A0A6YYJ5; A0A590UJG2; H3BPE1	A0A0A6YYJ5 [1643-1662]; A0A590UJG2 [3398-3417]; H3BPE1 [5511-5530]		0	2031.06	1.051	1.145	1.092	0.999995	0.976181	0.992866	12.71	13.47	6.6	93	97.7	109.3	12.71	5.99	6.14	Shared	High	High	High	Peak Found	High	High	High	High	High	6.934e-06	5.287e-06	2.45	107.55
FALSE	High	[K].LGQSVTTIPTVGFNVETVTYK.[N]		FALSE	5.10044e-06	4.15075e-05	1	1	12	P62330	P62330 [35-55]		0	2254.2	1.008	1.163	1.2	0.999995	0.964734	0.972144	14.18	14.41	16.3	95.9	96.7	107.4	5.67	14.41	14.21		High	High	High	High	High	High	High	High	High	6.934e-06	6.33e-07	3.36	136.48
FALSE	High	[R].LGTDESCFNMILATR.[S]	1xCarbamidomethyl [C7]	FALSE	1.66117e-07	4.15075e-05	1	1	14	P20073	P20073 [357-371]		0	1727.81	1.178	1.427	1.082	0.947646	0.748971	0.996512	51.64	21.7	40.7	87.4	103	109.6	14.79	67.46	23.26		High	High	High	Peak Found	High	High	High	High	High	6.934e-06	1.693e-08	3.23	123.45
FALSE	High	[K].IGTAEPDYGALYEGR.[N]		FALSE	1.91052e-05	4.15075e-05	1	1	6	P19174	P19174 [764-778]		0	1611.76	1.038	1.26	1.2	0.999995	0.960745	0.981054	26.46	15.52	19.4	91.7	95.2	113.2	5.29	22.25	15.02		High	High	Peak Found	High	High	High	Peak Found	High	High	6.934e-06	2.567e-06	1.9	86.48
FALSE	High	[R].LGTAEIEDAIADHPAVPESAVIGYPHDIK.[G]		FALSE	9.29848e-06	4.15075e-05	1	1	8	Q9NUB1	Q9NUB1 [560-588]		0	3028.53	0.816	0.844	1.147	0.790607	0.958046	0.987827	34.03	60.62	50.12	109.4	103	87.7	23.66	33.73	58.64		High	High	High	High	High	High	High	High	High	6.934e-06	1.197e-06	2.92	130.4
FALSE	High	[R].LGSTVFVANLDYK.[V]		FALSE	7.79805e-06	4.15075e-05	1	5	39	P52272	P52272 [202-214]		0	1426.76	1.121	1.467	1.213	0.850776	0.265957	0.948332	39.6	47.52	27.89	81.6	98.7	119.7	34.34	27.81	1.25		High	High	High	High	High	High	High	High	High	6.934e-06	9.89e-07	3.41	111.84
FALSE	High	[K].IGSTIDDTISK.[F]		FALSE	4.57754e-05	4.15075e-05	1	1	8	Q14677	Q14677 [208-218]		0	1149.6	0.884	0.745	0.854	0.973089	0.724032	0.966688	18.83	24.36	28.25	105.7	107	87.3	15.91	15.19	25.34		High	High	High	High	High	High	High	High	High	6.934e-06	6.523e-06	2.91	55.01
FALSE	High	[K].LGSTEVASNVPK.[V]		FALSE	6.47272e-05	4.15075e-05	1	2	4	Q9Y5A9	Q9Y5A9 [194-205]		0	1201.64	0.972	0.83	0.848	0.999995	0.92743	0.953887	9.07	10.44	10.37	106.8	103.8	89.4	1.85	7.58	10.02		High	Peak Found	High	Peak Found	High	High	Peak Found	Peak Found	High	6.934e-06	9.457e-06	2.67	50.68
FALSE	High	[K].LGSTAPQVLSTSSPAQQAENEAK.[A]		FALSE	1.42969e-08	4.15075e-05	1	1	10	Q9UNZ2	Q9UNZ2 [260-282]		0	2314.15	0.983	1.275	1.181	0.999995	0.905408	0.973246	22.33	7.72	18.23	88.4	97	114.6	26.51	15.26	3.59		High	High	High	High	High	High	High	High	High	6.934e-06	1.262e-09	5.27	80.43
FALSE	High	[K].LGSTAIGIQTSEGVCLAVEK.[R]	1xCarbamidomethyl [C15]	FALSE	6.73091e-05	4.15075e-05	1	1	4	P28066	P28066 [33-52]		0	2033.06	1.122	0.993	0.823	0.999995	0.998948	0.979361	5.68	18.41	17.43	98.5	110.5	91	11.49		16.51		High	High	Peak Found	Peak Found	Not Found	Not Found	High	Peak Found	High	6.934e-06	9.862e-06	2.51	112.06
FALSE	High	[R].LGSSSLTNIPEEVR.[E]		FALSE	0.000121975	4.15075e-05	1	3	9	Q6P3W7	Q6P3W7 [288-301]		0	1501.79	0.79	1.058	1.394	0.726111	0.998948	0.866353	12.32	26.05	24.91	107.1	85	107.9	12.15	16.25	25.65		High	High	High	High	High	High	High	High	High	6.934e-06	1.877e-05	1.66	92.38
FALSE	High	[RK].LGSSSEIEVPAK.[T]		FALSE	2.10872e-05	4.15075e-05	1	3	20	Q6UXV4	Q6UXV4 [201-212]		0	1216.64	1.098	0.924	0.786	0.969407	0.990117	0.905485	24.31	11.91	19.9	96.7	113.9	89.5	19.25	17.49	5.98		High	High	High	High	High	High	High	High	High	6.934e-06	2.854e-06	3.64	59.31
FALSE	High	[R].LGSSGLGSASSIQAAVR.[Q]		FALSE	7.51917e-09	4.15075e-05	1	2	11	Q7Z6Z7	Q7Z6Z7 [3750-3766]		0	1560.83	0.987	1.102	1.113	0.999995	0.988565	0.986479	16.56	13.36	14.2	97	96.1	106.9	11.8	12.26	4.17		High	High	High	High	Peak Found	High	High	High	High	6.934e-06	6.41e-10	5.18	84.29
FALSE	High	[R].IGSSELQEFCPTILQQLDSR.[A]	1xCarbamidomethyl [C10]	FALSE	0.00010236	4.15075e-05	1	2	1	Q15043	Q15043 [109-128]		0	2321.14	0.795	0.01	0.01	0.762732	2.96777e-16	3.42324e-16	0			167.2	132.8						Not Found	Not Found	High	Not Found	Not Found	Peak Found	Not Found	Not Found	High	6.934e-06	1.552e-05	2.41	147.36
FALSE	High	[R].LGSPDYGNSALLSLPGYRPTTR.[S]		FALSE	6.81026e-06	4.15075e-05	2	3	8	A0A087WY61; Q14980	A0A087WY61 [1844-1865]; Q14980 [1860-1881]		0	2335.2	1.686	1.416	0.933	0.172763	0.838722	0.997738	24.07	36.4	15.88	77.5	112.7	109.7	32.68	34.16	8.01	Shared	High	High	High	High	High	High	High	High	High	6.934e-06	8.568e-07	3.2	117.63
FALSE	High	[R].LGSLVDEFKELVYPPDYNPEGK.[V]		FALSE	8.01212e-06	4.15075e-05	1	2	3	P12956	P12956 [518-539]		1	2509.25	100	100	0.783	2.47836e-16	2.96777e-16	0.946668			53.52		168.3	131.7		48.02			Not Found	Not Found	Not Found	High	Not Found	High	Not Found	High	High	6.934e-06	1.019e-06	2.58	152.39
FALSE	High	[K].IGSLIDVNQSK.[D]		FALSE	6.0104e-05	4.15075e-05	2	3	20	P61326; Q96A72	P61326 [104-114]; Q96A72 [106-116]		0	1173.65	0.924	1.005	1.129	0.999995	0.999914	0.985695	10.06	20.26	19.26	102.7	96.2	101.2	3.8	8.23	19.53	Shared	High	High	High	High	High	High	High	High	High	6.934e-06	8.701e-06	2.06	72.32
FALSE	High	[R].LGSIFGLGLAYAGSNR.[E]		FALSE	9.89688e-05	4.15075e-05	1	1	18	Q13200	Q13200 [479-494]		0	1595.85	0.668	1.149	1.678	0.140099	0.964734	0.255765	27.21	37.73	20.17	111.1	74.2	114.6	35.75	9.53	20.67		High	High	High	High	High	High	High	High	High	6.934e-06	1.498e-05	3.36	143.7
FALSE	High	[K].LGSIAIQGAIEK.[A]		FALSE	1.88497e-05	4.15075e-05	1	7	39	P24752	P24752 [67-78]		0	1199.7	0.921	0.846	0.935	0.998666	0.945198	0.990127	27.5	7.17	26.76	107.8	99.3	92.9	6.71	21.36	4.72		High	High	High	High	High	High	High	High	High	6.934e-06	2.534e-06	3.04	86.35
FALSE	High	[R].LGSGPDGAEEIKR.[H]		FALSE	7.09942e-07	4.15075e-05	1	2	12	Q15418	Q15418 [305-317]		1	1328.68	1.082	0.726	0.64	0.969476	0.61858	0.34471	9.81	25.49	24.96	109.4	113.5	77.1	4.18	9.44	24.88		High	High	High	High	High	High	High	High	High	6.934e-06	7.84e-08	4.79	35.31
FALSE	High	[K].IGSGGFGLIYLAFPTNKPEK.[D]		FALSE	2.79567e-05	4.15075e-05	1	2	1	Q86Y07	Q86Y07 [35-54]		0	2109.14	1.185	1.23	1.038	0.999686	0.981445	0.998862	33.04	47.46	57.45	87.8	104.1	108	31.91	5.47	52.83		Peak Found	Not Found	Peak Found	Peak Found	Peak Found	Not Found	Peak Found	High	High	6.934e-06	3.848e-06	2.67	149.46
FALSE	High	[R].IGSGFDNIDIK.[S]		FALSE	7.24524e-05	4.15075e-05	1	6	15	Q13363	Q13363 [98-108]		0	1178.61	0.99	1.038	1.027	0.999995	0.998948	1	18.45	13.38	21.55	103.4	92.9	103.7	8.37	17.41	13.15		High	High	High	Peak Found	High	High	High	High	High	6.934e-06	1.067e-05	3.17	89.66
FALSE	High	[R].IGSEGQGFLIAVR.[G]		FALSE	7.35359e-06	4.15075e-05	1	1	14	Q9UKU7	Q9UKU7 [259-271]		0	1346.74	1.038	1.224	1.145	0.999995	0.943653	0.983034	8.64	11.41	12.19	94.6	94.7	110.8	7.13	4.08	11.34		High	High	High	High	High	High	High	High	High	6.934e-06	9.326e-07	3.05	110.79
FALSE	High	[K].IGSDVELLLR.[T]		FALSE	6.8785e-05	4.15075e-05	1	1	26	Q5U5X0	Q5U5X0 [58-67]		0	1114.65	1.05	1.261	1.202	0.999995	0.937622	0.97661	32.24	30.83	28.42	90.6	95.1	114.3	22.71	21.31	2.23		High	High	High	High	High	High	High	High	High	6.934e-06	1.007e-05	2.96	113.39
FALSE	High	[R].LGSDLTSAQK.[E]		FALSE	0.000100651	4.15075e-05	1	1	5	Q08378	Q08378 [981-990]		0	1019.54	1.134	0.911	0.803	0.999995	0.994584	0.970328	0	0	0	98.5	111.8	89.7					High	Not Found	Not Found	High	Not Found	Not Found	High	Not Found	High	6.934e-06	1.52e-05	2.1	33.82
FALSE	High	[K].IGSCTQQDVELHVQK.[IV]	1xCarbamidomethyl [C4]	FALSE	1.63632e-09	4.15075e-05	1	5	16	P14868	P14868 [127-141]		0	1741.85	1.056	0.782	0.723	0.999995	0.729608	0.630218	36.99	55.96	9.56	104.4	113.9	81.7	41.78	32.33	4.4		High	High	High	High	High	High	High	High	High	6.934e-06	1.272e-10	4.35	54.01
FALSE	High	[K].LGSALGGPYLGVHLR.[R]		FALSE	2.0072e-05	4.15075e-05	1	3	17	Q9Y2G5	Q9Y2G5 [280-294]		0	1509.85	1.173	1.077	0.906	0.893783	0.994584	0.981521	22.62	19.2	21.23	91.8	109.2	98.9	19.12	19.46	6.74		High	High	High	High	High	High	High	High	High	6.934e-06	2.706e-06	3.77	107.16
FALSE	High	[K].LGRPTLSSEVGIIICDIANPASLDEMAK.[Q]	1xCarbamidomethyl [C15]; 1xOxidation [M26]	FALSE	3.59607e-09	4.15075e-05	1	1	8	Q8NBX0	Q8NBX0 [63-90]		0	2986.52	0.705	0.371	0.526	0.324008	0.00278723	0.12796	73.82	87.91	49.27	144.5	101.9	53.6	73.14	36.6	1.53		High	High	High	High	High	High	High	High	High	6.934e-06	2.934e-10	5.64	160.24
FALSE	High	[R].IGRPSETGIIGIIDPECR.[M]	1xCarbamidomethyl [C17]	FALSE	6.90314e-06	4.15075e-05	1	5	9	Q16531	Q16531 [112-129]		0	1983.03	1.089	0.904	1.014	0.999995	0.986244	1	79.47	85.23	67.02	103.2	112.4	84.5	70.31	47.77	41.3		High	High	High	High	High	High	High	High	High	6.934e-06	8.733e-07	2.8	120.77
FALSE	High	[K].IGRIEDVTPIPSDSTR.[R]		FALSE	5.77852e-05	4.15075e-05	1	2	2	A0A2R8Y811	A0A2R8Y811 [126-141]		1	1755.92	5.09	4.496	0.883	1.00849e-08	6.81384e-05	0.985695	51.53	0	51.53	28.3	144.2	127.4		112.02			Not Found	Not Found	Peak Found	High	High	Peak Found	Not Found	Peak Found	High	6.934e-06	8.369e-06	2.59	79.48
FALSE	High	[K].IGQVHYALETTVK.[L]		FALSE	9.64929e-05	4.15075e-05	1	1	6	Q9UIQ6	Q9UIQ6 [387-399]		0	1458.8	0.89	1.091	1.152	0.999003	0.996529	0.987944	19.74	43.91	52.88	113.9	89.5	96.6	26.29	30.16	50.32		High	Peak Found	High	High	High	High	High	Peak Found	High	6.934e-06	1.456e-05	1.77	70.75
FALSE	High	[K].LGTGFNPNTLDK.[Q]		FALSE	2.05273e-05	4.15075e-05	1	4	17	Q96N67	Q96N67 [134-145]		0	1276.65	1.092	1.076	1.004	0.998443	0.996529	1	10.53	18.42	18.45	94.5	103.2	102.3	1.47	8.1	17.68		High	High	High	High	High	High	High	High	High	6.934e-06	2.767e-06	2.04	78.24
FALSE	High	[R].LGGEVSCLVAGTK.[C]	1xCarbamidomethyl [C7]	FALSE	6.90928e-07	4.15075e-05	1	4	34	P13804	P13804 [47-59]		0	1290.67	0.982	0.955	0.954	0.999995	0.997714	0.99349	22.38	52.73	53.96	106.6	104.7	88.7	38.52	41.58	28.07		High	High	High	High	High	High	High	High	High	6.934e-06	7.644e-08	3.77	80.59
FALSE	High	[K].IGGDAGTSLNSNDYGYGGQK.[R]		FALSE	9.05482e-05	4.15075e-05	1	3	8	Q96AE4	Q96AE4 [45-64]		0	1973.88	1.096	1.039	0.903	0.999995	0.999725	0.990677	29.89	33.23	13.93	93.7	109	97.3	28.52	17.67	6.31		High	Peak Found	High	High	High	High	High	High	High	6.934e-06	1.356e-05	2.09	63.59
FALSE	High	[K].IGGDAATTVNNSTPDFGFGGQK.[R]		FALSE	1.92775e-05	4.15075e-05	1	3	8	Q92945	Q92945 [88-109]		0	2154.01	0.975	0.862	0.898	0.999995	0.964429	0.983034	16.57	19.86	11.14	101.5	104.3	94.2	16.39	6.15	10.65		High	High	High	Peak Found	High	High	High	High	High	6.934e-06	2.589e-06	3.32	95.9
FALSE	High	[R].LFVDGQEIAVVYFR.[D]		FALSE	4.29567e-06	4.15075e-05	1	4	10	P48637	P48637 [254-267]		0	1655.88	1.16	1.612	1.391	0.948638	0.452479	0.828306	24.54	39	38.96	79.3	92.1	128.6	24.24	14.89	35.8		High	High	High	High	High	High	High	High	High	6.934e-06	5.278e-07	3.29	146.56
FALSE	High	[R].LFVALQGCMDK.[G]	1xCarbamidomethyl [C8]	FALSE	0.00011947	4.15075e-05	1	2	7	P49748	P49748 [470-480]		0	1281.63	1.107	1.411	1.224	0.979342	0.731147	0.973246	96.57	33.66	33.39	88.4	97.8	113.8	31.24	65.78	18.16		High	High	High	Peak Found	Peak Found	High	High	High	High	6.934e-06	1.833e-05	2.33	100.97
FALSE	High	[R].LFTTTEQDEQGSK.[V]		FALSE	8.38582e-05	4.15075e-05	1	1	7	Q14573	Q14573 [2155-2167]		0	1483.69	0.858	1.035	1.143	0.969476	0.999914	0.986837	20.07	13.16	11.83	97.5	96.7	105.8	10.88	9.92	7.93		High	High	High	High	High	High	Peak Found	High	High	6.934e-06	1.249e-05	2.92	42.51
FALSE	High	[K].IFTTGDVNKDGK.[L]		FALSE	6.76018e-05	4.15075e-05	1	3	13	Q6NUK1	Q6NUK1 [63-74]		1	1294.66	1.611	0.716	0.413	0.0219808	0.563215	0.00292274	51.89	54.28	45.15	88.5	142.6	68.9	58.27	45.13	32.44		High	Peak Found	High	High	High	High	High	High	High	6.934e-06	9.888e-06	2.41	38
FALSE	High	[R].IFTSIGEDYDER.[V]		FALSE	1.32745e-05	4.15075e-05	1	6	106	P35232	P35232 [106-117]		0	1444.66	0.866	0.875	0.978	0.891333	0.958987	0.996082	14.41	16.93	16.99	110.3	95.5	94.2	3.79	10.62	16.25		High	High	High	High	High	High	High	High	High	6.934e-06	1.743e-06	3.14	83.76
FALSE	High	[K].IFTPIVEHLGLQIR.[F]		FALSE	6.02842e-06	4.15075e-05	1	2	60	Q9NRX1	Q9NRX1 [95-108]		0	1635.96	1.099	1.414	1.286	0.978882	0.759955	0.935781	60.73	52.42	40.8	85.4	93.9	120.7	45.59	38.8	10.73		High	High	High	High	High	High	High	High	High	6.934e-06	7.549e-07	2.31	136.94
FALSE	High	[K].IFTLPGDCLIYPAHDYHGFTVSTVEEER.[T]	1xCarbamidomethyl [C8]	FALSE	6.53003e-10	4.15075e-05	1	2	21	O95571	O95571 [182-209]		0	3266.55	0.931	0.795	0.806	0.999995	0.866904	0.881244	54.65	50.76	53.3	107.8	106.4	85.7	49.82	53.84	21.67		High	High	High	High	High	High	High	High	High	6.934e-06	4.82e-11	4.53	142.48
FALSE	High	[K].LFTFLPLPEIDHIMQLHVK.[E]	1xOxidation [M14]	FALSE	0.000103224	4.15075e-05	1	1	5	Q9Y2Z4	Q9Y2Z4 [320-338]		0	2307.26	0.7	0.746	1.081	0.496377	0.800144	0.998152	32.88	15.71	38.98	119	83.2	97.8	12.13	56.44	16.39		Peak Found	High	High	High	Peak Found	High	High	Peak Found	High	6.934e-06	1.567e-05	2.61	153.98
FALSE	High	[K].LFTEVEGTCTGK.[YI-]	1xCarbamidomethyl [C9]	FALSE	5.19346e-06	4.15075e-05	1	4	8	P62487	P62487 [30-41]		0	1341.64	0.804	0.794	0.86	0.788221	0.905557	0.983034	30.33	21.03	27.53	107.4	107.4	85.3	22.5	24.19	12.01		High	High	High	High	High	High	High	High	High	6.934e-06	6.459e-07	2.74	63.39
FALSE	High	[K].LFTDGDAALEFADFYDFR.[S]		FALSE	0.000100228	4.15075e-05	1	1	8	Q969S3	Q969S3 [333-350]		0	2112.95	1.111	1.097	0.944	0.999995	0.997714	0.993072	60.04	40.42	35.78	93.5	103.9	102.6	45.66	37.21	23.23		High	High	High	High	High	High	High	High	High	6.934e-06	1.514e-05	2.86	160.08
FALSE	High	[K].IFTASNVSSVPLPAENVTITAGQR.[I]		FALSE	2.5541e-06	4.15075e-05	1	3	9	F8W726	F8W726 [269-292]		0	2472.31	0.916	1.185	1.286	0.999995	0.982973	0.965502	18.46	17.99	9.63	100.7	87	112.3	16.78	6.34	9.13		High	High	High	High	High	High	High	High	High	6.934e-06	3.044e-07	4.02	126.87
FALSE	High	[K].LFTAIGYSESTHNLTLPK.[Q]		FALSE	2.1411e-06	4.15075e-05	1	1	5	Q709C8	Q709C8 [508-525]		0	1992.04	1.093	0.961	0.884	0.999995	0.997714	0.981054	13.16	10.08	6.3	97.7	108.3	93.9	10	4.96	3.04		High	Peak Found	High	High	Peak Found	High	Peak Found	High	High	6.934e-06	2.529e-07	2.6	113.93
FALSE	High	[K].LFTAHNNMTNYATVWASK.[T]		FALSE	8.53043e-05	4.15075e-05	1	1	2	Q08211	Q08211 [738-755]		0	2068.99	0.731	0.01	0.01	0.877489	2.96777e-16	3.42324e-16	167.47			173.3	126.7		105.89				High	Peak Found	Not Found	Not Found	Peak Found	Not Found	High	Not Found	High	6.934e-06	1.274e-05	2.23	106.09
FALSE	High	[K].LFVGGLDWSTTQETLR.[S]		FALSE	3.23069e-07	4.15075e-05	1	4	36	Q96EP5	Q96EP5 [12-27]		0	1822.93	0.911	1.104	1.22	0.999995	0.994584	0.961627	16.35	15.59	16.45	98.5	89.7	111.8	3.84	13.45	15.27		High	High	High	High	High	High	High	High	High	6.934e-06	3.417e-08	3.13	138.42
FALSE	High	[K].LFTAESLIGLK.[N]		FALSE	8.60359e-05	4.15075e-05	1	2	40	P48444	P48444 [337-347]		0	1191.7	0.927	1.234	1.377	0.999995	0.847823	0.815697	30.28	28.65	7.47	94.9	88	117.1	23.5	6.4	5.97		High	High	High	High	High	High	High	High	High	6.934e-06	1.286e-05	2.83	134.41
FALSE	High	[R].IFSTALFVEHVLLGTESR.[V]		FALSE	2.14996e-07	4.15075e-05	1	3	14	A0A0A0MTC1	A0A0A0MTC1 [3972-3989]		0	2019.09	0.91	0.76	0.784	0.999995	0.841739	0.926521	27.03	35.5	14.7	117	99.2	83.8	31.87	10.46	15.04		High	High	High	High	High	High	High	High	High	6.934e-06	2.214e-08	3.83	160.38
FALSE	High	[K].LFSSVTFETVEESK.[A]		FALSE	5.1557e-05	4.15075e-05	1	1	10	Q9HAV4	Q9HAV4 [577-590]		0	1602.79	0.826	1.024	1.126	0.831421	0.999914	0.987827	25.99	34.32	33.05	108.5	85.7	105.8	21.7	14.06	33.42		High	High	High	High	High	Peak Found	High	High	High	6.934e-06	7.395e-06	1.46	110.31
FALSE	High	[K].LFSQGIGGEQAQAK.[F]		FALSE	0.000115562	4.15075e-05	1	3	2	J3KNI1	J3KNI1 [576-589]		0	1433.74	0.944	0.838	0.877	0.999995	0.956137	0.986837	16.86	19.13	18.41	108.4	99.8	91.7	14.35	13.54	18.26		Peak Found	High	High	Peak Found	Peak Found	Peak Found	Peak Found	Peak Found	High	6.934e-06	1.768e-05	2.25	60.62
FALSE	High	[K].LFSLSSVEQLDQVHGSNEIPDVYIVER.[L]		FALSE	5.63346e-06	4.15075e-05	1	2	3	K7EK57	K7EK57 [39-65]		0	3073.55																No Quan Values	Not Found	Not Found	Not Found	High	Not Found	Not Found	High	High	High	6.934e-06	7.029e-07	3.43
FALSE	High	[K].LFSLELVDESGEIR.[A]		FALSE	1.35157e-05	4.15075e-05	1	1	54	P27694	P27694 [221-234]		0	1606.83	0.868	1.308	1.468	0.936787	0.629712	0.584935	17.15	15.63	14.31	95.8	83.2	121.1	16.89	8.4	13.7		High	High	High	High	High	High	High	High	High	6.934e-06	1.773e-06	4.17	139.36
FALSE	High	[K].IFSGSSHQDLSQK.[I]		FALSE	2.20541e-05	4.15075e-05	1	7	11	B1ALA9	B1ALA9 [6-18]		0	1433.7	0.799	0.402	0.404	0.76825	0.00666163	0.0126553	96.84	193.61	155.68	160.4	77.6	62	46.96	87.73	128.08		High	High	High	High	High	High	High	Peak Found	High	6.934e-06	2.989e-06	3.87	34.47
FALSE	High	[K].IFSGPSSEQFGYAVQQFINPK.[G]		FALSE	0.000116528	4.15075e-05	2	5	3	P17301; E7ESP4	P17301 [39-59]; E7ESP4 [39-59]		0	2344.16	0.566	0.914	1.412	0.0139616	0.987244	0.793174	13.58	32.21	27.72	127.6	72.2	100.2	24.3	7	26.44	Shared	Peak Found	Peak Found	Peak Found	Peak Found	High	High	Peak Found	High	High	6.934e-06	1.787e-05	3.28	150.07
FALSE	High	[R].LFSGDVVLTAR.[D]		FALSE	5.43471e-05	4.15075e-05	1	3	29	P16152	P16152 [28-38]		0	1177.66	1.169	1.091	0.96	0.723063	0.985955	0.998152	6.97	2.91	2.1	92.9	105.6	101.4	3.17	8.62	0.81		High	High	High	High	High	High	High	High	High	6.934e-06	7.827e-06	2.86	99
FALSE	High	[K].IFSFAHQTISALIK.[A]		FALSE	2.47451e-06	4.15075e-05	1	1	23	Q96QK1	Q96QK1 [560-573]		0	1575.89	0.883	1.026	1.097	0.972179	0.998948	0.996043	19.31	22.15	21.83	105.8	93.1	101.2	22.71	26.77	11.42		High	High	High	High	High	High	High	High	High	6.934e-06	2.945e-07	3.44	130.7
FALSE	High	[K].LFSDEAANIYER.[A]		FALSE	2.84606e-05	4.15075e-05	1	2	4	Q12996	Q12996 [319-330]		0	1427.68	1.032	1.013	1.001	0.999995	0.999691	1	15.21	14.97	13.6	99.2	102.4	98.4	15.29	12.87	10.65		High	Peak Found	High	High	Peak Found	Peak Found	Peak Found	High	High	6.934e-06	3.918e-06	3.27	88.93
FALSE	High	[R].IFSAEIIYHLFDAFTK.[Y]		FALSE	1.04292e-06	4.15075e-05	1	2	3	O60841	O60841 [1056-1071]		0	1915	0.864	0.875	0.751	0.945649	0.974253	0.769412	77.01	69.59	74.37	130.1	98	71.9	57.71	33.69	70.96		Peak Found	Peak Found	High	High	Peak Found	Peak Found	Peak Found	High	High	6.934e-06	1.177e-07	4.36	162.96
FALSE	High	[K].IFRDGEEAGAYDGPR.[T]		FALSE	1.13589e-07	4.15075e-05	2	2	38	H7BZJ3; P30101	H7BZJ3 [81-95]; P30101 [105-119]		1	1652.77	10.875	1.176	0.201	2.47836e-16	0.973564	3.53722e-09	95.48	85.25	116.53	21.4	232.4	46.2	115.15	31.22	103.76	Shared	High	High	High	High	High	High	High	High	High	6.934e-06	1.132e-08	3.53	52.84
FALSE	High	[R].LFQVEYAIEAIK.[L]		FALSE	8.35003e-05	4.15075e-05	1	1	27	P28066	P28066 [21-32]		0	1423.78	0.742	1.066	1.436	0.406558	0.994838	0.696568	45.53	33.23	6.87	106.8	79.3	113.9	48.28	16.17	2.08		High	High	High	High	High	High	High	High	High	6.934e-06	1.243e-05	3.09	140.83
FALSE	High	[K].LFSVPDFVGDACK.[A]	1xCarbamidomethyl [C12]	FALSE	4.99937e-05	4.15075e-05	1	1	26	Q14764	Q14764 [561-573]		0	1454.7	1.008	1.119	1.158	0.999995	0.977934	0.981054	26.23	63.08	53.52	105.5	106.3	88.1	50.75	45.7	52.51		High	High	High	High	High	High	High	High	High	6.934e-06	7.154e-06	1.85	131.2
FALSE	High	[K].IFVGGIKEDTEEHHLR.[D]		FALSE	8.01095e-09	4.15075e-05	2	9	151	P22626; P09651	P22626 [114-129]; P09651 [107-122]		1	1879.97	2.184	1.001	0.521	3.09168e-09	0.999691	0.00230789	14.16	58.06	26.11	68.1	152.9	79.1	54.21	7.01	24.36	Shared	High	High	High	High	High	High	High	High	High	6.934e-06	6.825e-10	3.82	64.06
FALSE	High	[K].IFVGGIKEDTEEYNLR.[D]		FALSE	1.17843e-06	4.15075e-05	1	1	88	P51991	P51991 [128-143]		1	1882.95	1.586	1.106	0.688	0.000450308	0.969619	0.288988	29.34	33.46	21.69	79	125.4	95.6	31.53	12.94	22.61		High	High	High	High	High	High	High	High	High	6.934e-06	1.341e-07	3.49	94.39
FALSE	High	[K].LFVGGLNFNTDEQALEDHFSSFGPISEVVVVK.[D]		FALSE	4.60529e-11	4.15075e-05	1	1	6	P98179	P98179 [8-39]		0	3494.75	1.659	0.685	0.514	0.0022829	0.303325	0.066597	44.23	94.25	108.72	85.4	141.7	72.9	52.18	10.82	87.78		Peak Found	High	Peak Found	Not Found	High	High	High	High	High	6.934e-06	2.924e-12	6.88	162.7
FALSE	High	[K].LGAAAGFNYK.[K]		FALSE	0.000109462	4.15075e-05	1	2	17	Q53FA7	Q53FA7 [184-193]		0	1011.53	1.012	0.811	0.914	0.999995	0.920588	0.984792	24.73	18.77	16.49	114.3	96.4	89.3	17.05	16.81	8.4		High	High	High	High	High	High	High	High	High	6.934e-06	1.667e-05	2.76	63.12
FALSE	High	[K].LGAAAADAVTGR.[T]		FALSE	1.98927e-05	4.15075e-05	1	3	28	F5GWT4	F5GWT4 [39-50]		0	1072.57	0.986	0.858	0.837	0.999995	0.959194	0.954794	17.35	14.78	10.54	108.4	101.7	89.9	13.98	8.6	10.59		High	High	High	High	High	High	High	High	High	6.934e-06	2.672e-06	3.28	47.98
FALSE	High	[K].IFYVNYLSELSEHVK.[L]		FALSE	5.36034e-06	4.15075e-05	1	2	35	Q07960	Q07960 [186-200]		0	1840.95	1.159	1.346	1.071	0.85755	0.555876	0.995079	16.39	13.99	9.16	82.7	106	111.3	12.75	12.77	4.51		High	High	High	High	High	High	High	High	High	6.934e-06	6.656e-07	4.25	143.19
FALSE	High	[K].LFYSTFATDDR.[K]		FALSE	9.24915e-05	4.15075e-05	1	1	8	P30084	P30084 [262-272]		0	1335.62	1.084	1.066	0.973	0.999995	0.99466	0.998711	12.09	26.12	24.7	96.4	100.5	103.1	10.91	10.56	24.45		High	High	High	High	High	High	High	High	High	6.934e-06	1.389e-05	2.98	96.72
FALSE	High	[K].IFYPETTDIYDRK.[N]		FALSE	8.05831e-07	4.15075e-05	1	2	29	P46940	P46940 [131-143]		1	1660.82	3.686	1.183	0.491	4.26299e-14	0.964734	0.0362027	30.16	55.73	81.4	45.1	166.3	88.5	70.01	11.79	73.62		High	High	High	High	High	High	High	High	High	6.934e-06	8.975e-08	3.34	87.86
FALSE	High	[R].IFYPEIEEVQALDDTER.[G]		FALSE	7.93134e-05	4.15075e-05	1	4	5	P33316	P33316 [225-241]		0	2066.99	0.731	0.6	0.821	0.629643	0.312639	0.973246	41.59	41.59	0	128.7	94.1	77.2	38.2				Not Found	High	High	High	Not Found	Not Found	Peak Found	Not Found	High	6.934e-06	1.176e-05	2.98	135.43
FALSE	High	[K].LFYADHPFIFLVR.[D]		FALSE	1.19453e-06	4.15075e-05	1	3	58	P50454	P50454 [381-393]		0	1637.88	0.836	0.968	1.104	0.818558	0.99618	0.990535	29.52	21.33	25.23	106.8	89.3	104	17.7	26.44	20.28		High	High	High	High	High	High	High	High	High	6.934e-06	1.358e-07	4.22	149.48
FALSE	High	[K].LFVYDPNNPPSSEVLR.[I]		FALSE	1.99078e-07	4.15075e-05	1	2	31	A0A0J9YXF2	A0A0J9YXF2 [311-326]		0	1846.93	1.032	1.012	1.033	0.999995	0.999914	1	5.35	11.31	9.61	96.7	100.4	102.9	9.63	2.82	9.22		High	High	High	High	High	High	High	High	High	6.934e-06	2.048e-08	2.95	114.81
[truncated: 63,150 more rows]
