# Supplementary material for: Disturbance of Key Cellular Subproteomes upon Propofol Treatment Is Associated with Increased Permeability of the Blood-Brain Barrier
Source: Proteomes. 2022 Aug 15;10(3):28. doi: 10.3390/proteomes10030028 (PMC9397097; doi:10.3390/proteomes10030028)
Supplement: Supplementary file 1 [file proteomes-10-00028-s001.zip › Supplementary Table S3 protein.xlsx]

## Sheet: Proteins
Checked	Protein FDR Confidence: Combined	Master	Accession	Description	Exp. q-value: Combined	Contaminant	Sum PEP Score	Coverage [%]	# Peptides	# PSMs	# Unique Peptides	# AAs	MW [kDa]	calc. pI	Score Sequest HT: Sequest HT	# Peptides (by Search Engine): Sequest HT	Biological Process	Cellular Component	Molecular Function	Pfam IDs	Entrez Gene ID	Ensembl Gene ID	Chromosome	WikiPathways	Gene Symbol	KEGG Pathways	Reactome Pathways	# Protein Pathway Groups	# Razor Peptides	Abundance Ratio: (Lipid) / (Control)	Abundance Ratio: (Propofol) / (Control)	Abundance Ratio: (Propofol) / (Lipid)	Abundance Ratio Adj. P-Value: (Lipid) / (Control)	Abundance Ratio Adj. P-Value: (Propofol) / (Control)	Abundance Ratio Adj. P-Value: (Propofol) / (Lipid)	Abundance Ratio Variability [%]: (Lipid) / (Control)	Abundance Ratio Variability [%]: (Propofol) / (Control)	Abundance Ratio Variability [%]: (Propofol) / (Lipid)	Abundances (Grouped): Control	Abundances (Grouped): Lipid	Abundances (Grouped): Propofol	Abundances (Grouped) CV [%]: Control	Abundances (Grouped) CV [%]: Lipid	Abundances (Grouped) CV [%]: Propofol	Found in Sample: [S2] F2: Sample, Control	Found in Sample: [S5] F5: Sample, Control	Found in Sample: [S8] F8: Sample, Control	Found in Sample: [S1] F1: Sample, Lipid	Found in Sample: [S4] F4: Sample, Lipid
FALSE	High	Master Protein	A0A024R161	Guanine nucleotide-binding protein subunit gamma OS=Homo sapiens OX=9606 GN=DNAJC25-GNG10 PE=3 SV=1	0	FALSE	5.46	12	2	7	2	153	16.5	8.6	15	2	regulation of biological process;response to stimulus	membrane	signal transducer activity	Pf00226, Pf00631	552891; 548645	ENSG00000244115.1	9		DNAJC25-GNG10; DNAJC25			0	0	0.985	0.907	0.867	0.981668	0.858773	0.748583	46.33	15.82	29.51	102.9	101	96.2	43.93	15.93	13.22	Peak Found	High	High	High	High
FALSE	High	Master Protein	A0A024R4E5	High density lipoprotein binding protein (Vigilin), isoform CRA_a OS=Homo sapiens OX=9606 GN=HDLBP PE=1 SV=1	0	FALSE	189.31	43	42	415	42	1268	141.4	6.87	593.64	42	metabolic process;transport	cytosol;membrane;nucleus	protein binding;RNA binding	Pf00013, Pf13014, Pf14611	3069	ENSG00000115677.16	2		HDLBP			0	0	1.008	1.002	0.991	0.999892	0.918639	0.949369	29.96	29.55	30.39	101.5	99.7	98.8	6.69	2.05	1.57	High	High	High	High	High
FALSE	High	Master Protein	A0A024R571	EH domain-containing protein 1 OS=Homo sapiens OX=9606 GN=EHD1 PE=1 SV=1	0	FALSE	200.002	63	29	528	20	548	61.9	6.71	689.04	29	cell organization and biogenesis;coagulation;regulation of biological process;response to stimulus;transport	endosome;membrane	metal ion binding;nucleotide binding;protein binding	Pf00350, Pf01926, Pf12763	10938	ENSG00000110047.17	11	Insulin Signaling	EHD1			1	12	1.088	1.087	1.033	0.666991	0.780239	0.959136	42.19	34.3	37.59	94.7	99.8	105.6	8.86	12.73	4.71	High	High	High	High	High
FALSE	Medium	Master Protein	A0A024R6I7	Alpha-1-antitrypsin OS=Homo sapiens OX=9606 GN=SERPINA1 PE=1 SV=1	0.021	FALSE	2.324	4	1	2	1	418	46.7	5.59	0	1	cell organization and biogenesis;coagulation;defense response;metabolic process;regulation of biological process;response to stimulus;transport	endoplasmic reticulum;extracellular;Golgi;membrane;organelle lumen	enzyme regulator activity;protein binding	Pf00079	5265	ENSG00000277377.4	14; CHR_HSCHR14_7_CTG1	Complement and Coagulation Cascades	SERPINA1			1	0	1.675	0.895	0.575	1.03497e-10	0.597268	4.97148e-07	85.3	96.6	90.77	83.3	146.4	70.3	72.32	63.4	91.79	Peak Found	Peak Found	Peak Found	High	Peak Found
FALSE	High	Master Protein	A0A024RAC6	Elongin-A OS=Homo sapiens OX=9606 GN=ELOA PE=1 SV=1	0	FALSE	33.315	12	7	55	7	772	87.2	9.57	62.39	7	metabolic process;regulation of biological process	nucleus	DNA binding;protein binding;RNA binding	Pf06881, Pf08711	6924	ENSG00000011007.12	1	VEGFA-VEGFR2 Signaling Pathway	TCEB3; ELOA			1	0	0.945	0.953	0.964	0.958206	0.868274	0.882718	23.66	27.95	24.22	93.5	90.8	115.7	25.24	10.44	29.51	High	High	High	High	High
FALSE	High	Master Protein	A0A024RCQ8	HCG1999928, isoform CRA_a OS=Homo sapiens OX=9606 GN=PPT2 PE=1 SV=1	0.001	FALSE	4.43	5	1	11	1	302	34.3	6.33	11.87	1	metabolic process	organelle lumen;vacuole	catalytic activity	Pf00561, Pf02089, Pf12697	9374	ENSG00000231618.10; ENSG00000236649.10; ENSG00000206329.15; ENSG00000227600.11; ENSG00000168452.21	6; CHR_HSCHR6_MHC_MCF_CTG1; CHR_HSCHR6_MHC_APD_CTG1; CHR_HSCHR6_MHC_QBL_CTG1; CHR_HSCHR6_MHC_SSTO_CTG1; CHR_HSCHR6_MHC_MANN_CTG1		PPT2			0	0	1.013	0.799	0.942	0.96942	0.625603	0.910048	35.71	21.48	18.71	118.9	91.4	89.7	18.44	22.3	9.55	High	High	High	High	High
FALSE	High	Master Protein	A0A024RCR6	BAG6 OS=Homo sapiens OX=9606 GN=BAG6 PE=1 SV=1	0	FALSE	73.314	22	14	95	14	1126	118.6	5.6	110.49	14	cell death;cell differentiation;cell organization and biogenesis;metabolic process;regulation of biological process;response to stimulus;transport	cytoplasm;cytosol;membrane;nucleus	protein binding	Pf00240, Pf11976, Pf12057, Pf13881	7917	ENSG00000227761.10; ENSG00000234651.10; ENSG00000228760.10	6; CHR_HSCHR6_MHC_DBB_CTG1; CHR_HSCHR6_MHC_MCF_CTG1; CHR_HSCHR6_MHC_MANN_CTG1		BAG6			0	0	0.979	1.13	1.124	0.991655	0.636307	0.803159	39.52	34.33	33.93	96.2	87.5	116.3	8.2	14.21	6.3	High	High	High	High	High
FALSE	High	Master Protein	A0A067XG54	Phospholipid-transporting ATPase OS=Homo sapiens OX=9606 GN=ATP11C PE=1 SV=1	0	FALSE	30.859	8	8	57	7	1113	127.6	6.62	50.77	8	cell differentiation;cell organization and biogenesis;regulation of biological process;transport	endoplasmic reticulum;endosome;membrane	catalytic activity;metal ion binding;nucleotide binding;protein binding;transporter activity	Pf00122, Pf00702, Pf13246	286410	ENSG00000101974.14	X		ATP11C			0	1	1.154	1.144	1.082	0.300982	0.618259	0.910543	28.05	32.56	27.84	84.1	113.6	102.3	22.32	5.53	25.6	High	High	High	High	High
FALSE	High	Master Protein	A0A075B6F3	Dynein heavy chain 8, axonemal OS=Homo sapiens OX=9606 GN=DNAH8 PE=1 SV=2	0.001	FALSE	4.351	1	2	8	2	4707	538.3	6.13	0	2	cell organization and biogenesis;cellular component movement	cytoplasm	catalytic activity;motor activity;nucleotide binding;protein binding	Pf03028, Pf07728, Pf08385, Pf08393, Pf12774, Pf12775, Pf12777, Pf12780, Pf12781	1769	ENSG00000124721.17	6		DNAH8	Huntington's disease		1	0	1.046	1.098	1.008	0.889287	0.840113	0.974529	21.79	6.99	15.35	130	85.7	84.3	51.68	35.73	81.6	High	Peak Found	Peak Found	High	Peak Found
FALSE	Medium	Master Protein	A0A075B6R8	Multiple PDZ domain protein (Fragment) OS=Homo sapiens OX=9606 GN=MPDZ PE=1 SV=1	0.035	FALSE	2.019	2	1	1	1	611	63.8	5.45	0	1		cytoplasm;membrane	protein binding	Pf00595, Pf13180	8777	ENSG00000107186.16	9		MPDZ			0	0	2.086	1.13	0.633	6.74161e-13	0.773689	0.00405605	12.93	40.4	30.93	67.3	140.3	92.5	34.46	5.03	30	Peak Found	Peak Found	High	Peak Found	Peak Found
FALSE	High	Master Protein	A0A075B6T1	Activating molecule in BECN1-regulated autophagy protein 1 OS=Homo sapiens OX=9606 GN=AMBRA1 PE=1 SV=1	0.001	FALSE	4.436	1	1	3	1	1179	129.5	6.98	0	1	cell communication;cell differentiation;cell organization and biogenesis;metabolic process;regulation of biological process;response to stimulus	cytoplasm;cytosol;membrane;mitochondrion;vacuole	catalytic activity;protein binding	Pf00155, Pf01041, Pf01053, Pf01212	55626	ENSG00000110497.14	11	Nanoparticle triggered autophagic cell death; Senescence and Autophagy in Cancer	AMBRA1			2	0	0.56	2.179	8.097	0.0743056	6.65527e-05	7.69443e-16	100.42	133.58	24.34	87	23.4	189.6	94.66	127.42		High	Not Found	High	Peak Found	Peak Found
FALSE	High	Master Protein	A0A075B784	Ubiquitin carboxyl-terminal hydrolase OS=Homo sapiens OX=9606 GN=USP36 PE=1 SV=1	0	FALSE	11.023	5	3	18	3	961	104.3	9.76	2.09	3	metabolic process		catalytic activity	Pf00443, Pf13423		ENSG00000055483.19	17					0	0	0.92	0.898	0.948	0.95164	0.758835	0.857037	34.42	45.49	27.7	103.3	97.7	99	26.59	15.62	14.44	High	High	High	High	High
FALSE	Medium	Master Protein	A0A075B7B1	Desmuslin, isoform CRA_a OS=Homo sapiens OX=9606 GN=SYNM PE=1 SV=1	0.021	FALSE	2.291	1	1	1	1	1253	140.1	5.07	0	1	cell organization and biogenesis	cytoskeleton;membrane	protein binding;structural molecule activity	Pf00038	23336	ENSG00000182253.14	15		SYNM			0	0	1.108	1.045	0.943	0.903889	0.972903	0.958566	22.08	0.75	21.97	95.1	105.4	99.4		20.83	0.71	Not Found	Not Found	Peak Found	Peak Found	Not Found
FALSE	High	Master Protein	A0A075B7G8	Amyloid-beta A4 precursor protein-binding family B member 1 OS=Homo sapiens OX=9606 GN=APBB1 PE=1 SV=7	0	FALSE	5.575	3	1	7	1	706	76.7	4.96	7.41	1			protein binding	Pf00397, Pf00640		ENSG00000166313.18	11	Alzheimers Disease				1	0	1.136	1.141	1.184	0.857243	0.820015	0.898787	32.35	10.88	9.48	96.8	92.8	110.4	26.31	16.48	4.36	High	Peak Found	High	High	High
FALSE	Medium	Master Protein	A0A087WT18	Putative monooxygenase p33MONOX OS=Homo sapiens OX=9606 GN=KIAA1191 PE=1 SV=1	0.03	FALSE	2.112	5	1	1	1	224	24.5	9.8	1.67	1	metabolic process	cytoplasm	catalytic activity;protein binding	Pf15302	57179	ENSG00000122203.14	5		KIAA1191			0	0																Not Found	Not Found	Not Found	Not Found	Not Found
FALSE	High	Master Protein	A0A087WT20	DDB1- and CUL4-associated factor 13 OS=Homo sapiens OX=9606 GN=DCAF13 PE=1 SV=1	0	FALSE	22.32	11	5	27	5	597	67.5	9.29	43.3	5	metabolic process	cytosol;nucleus	protein binding;RNA binding	Pf00400, Pf04158	25879	ENSG00000164934.13	8		DCAF13			0	0	1.011	1.024	1.03	0.955317	0.989174	0.983276	31.56	39.19	28.86	117.9	84	98.1	22.6	45.01	58.21	High	High	High	High	High
FALSE	High	Master Protein	A0A087WT44	Heme oxygenase 2 OS=Homo sapiens OX=9606 GN=HMOX2 PE=1 SV=1	0	FALSE	59.731	41	10	96	10	370	41.6	5.44	198.94	10	cellular homeostasis;metabolic process;response to stimulus;transport	membrane	catalytic activity;metal ion binding;protein binding	Pf01126	3163	ENSG00000103415.11; ENSG00000277424.4	16; CHR_HSCHR16_3_CTG1		HMOX2			0	0	0.985	0.913	0.826	0.999892	0.698812	0.28275	44.55	33.15	35.66	97.4	107.5	95.1	8.99	15.16	6.33	High	High	High	High	High
FALSE	High	Master Protein	A0A087WT45	GRIP1-associated protein 1 OS=Homo sapiens OX=9606 GN=GRIPAP1 PE=1 SV=1	0	FALSE	88.744	34	21	108	21	796	90.8	5.11	156.72	21		cytosol				ENSG00000068400.13	X					0	0	0.848	1.015	1.193	0.397253	0.999996	0.596749	36.17	23.83	32.18	111.3	82.8	106	15.95	18.85	12.95	High	High	High	High	High
FALSE	High	Master Protein	A0A087WTA5	Translation initiation factor eIF-2B subunit delta OS=Homo sapiens OX=9606 GN=EIF2B4 PE=1 SV=1	0	FALSE	89.929	43	17	173	1	520	57.5	9.38	212.39	17	metabolic process			Pf01008		ENSG00000115211.15	2					0	0	0.994	0.876	0.856	0.980758	0.921249	0.856803	32.04	11.93	27.57	105.5	104.8	89.7	6.3	26.01	11.02	Peak Found	High	Peak Found	Peak Found	High
FALSE	High	Master Protein	A0A087WTB8	Ubiquitin carboxyl-terminal hydrolase OS=Homo sapiens OX=9606 GN=UCHL3 PE=1 SV=1	0	FALSE	10.475	26	3	14	3	194	21.9	4.93	4.39	3	metabolic process	cytoplasm;cytosol;nucleus	catalytic activity;protein binding	Pf01088	7347	ENSG00000118939.17	13	Proteasome Degradation	UCHL3			1	0	0.82	1.063	1.172	0.646645	0.909864	0.827329	48.93	42.28	52.38	95.9	92.3	111.8	22.32	29.5	18.97	High	Peak Found	High	Peak Found	High
FALSE	High	Master Protein	A0A087WTC8	Hydroxyacyl-thioester dehydratase type 2, mitochondrial (Fragment) OS=Homo sapiens OX=9606 GN=HTD2 PE=1 SV=1	0	FALSE	6.37	37	1	1	1	76	8.8	7.66	2.19	1				Pf01575		ENSG00000255154.7	3					0	0																Not Found	Not Found	Not Found	High	Not Found
FALSE	High	Master Protein	A0A087WTF1	Centromere protein P OS=Homo sapiens OX=9606 GN=CENPP PE=1 SV=1	0.005	FALSE	3.019	6	1	1	1	190	22.4	7.17	0	1	cell organization and biogenesis			Pf13096		ENSG00000188312.13	9					0	0	2.71	8.578	3.165	0.00019282	7.43005e-13	0.00337326	40.44	43.61	9.07	24.4	66.2	209.4	33.21	8.64		Peak Found	Peak Found	Peak Found	Not Found	Peak Found
FALSE	High	Master Protein	A0A087WTT2	Transmembrane protein 230 OS=Homo sapiens OX=9606 GN=TMEM230 PE=1 SV=1	0.001	FALSE	4.634	9	1	12	1	127	13.6	9.94	23	1	transport	endoplasmic reticulum;endosome;membrane;vacuole		Pf05915	29058	ENSG00000089063.14	20		TMEM230			0	0	0.946	0.787	0.831	0.957619	0.113268	0.383292	12.38	0.64	13.51	109.8	103.9	86.4	0.12	12.79	0.61	High	High	High	Peak Found	High
FALSE	High	Master Protein	A0A087WTU3	Testis-expressed protein 264 OS=Homo sapiens OX=9606 GN=TEX264 PE=1 SV=1	0	FALSE	17.22	27	5	29	5	239	26	4.65	32.83	5	transport	extracellular;organelle lumen	protein binding		51368	ENSG00000164081.12	3		TEX264			0	0	0.891	0.909	1.014	0.898512	0.844286	0.975803	21.02	33.27	42.42	108.6	101.3	90.1	10.2	9.72	15.79	High	High	High	High	High
FALSE	High	Master Protein	A0A087WU02	Endoplasmic reticulum-Golgi intermediate compartment protein 2 OS=Homo sapiens OX=9606 GN=ERGIC2 PE=1 SV=1	0	FALSE	15.917	12	3	22	3	386	43.4	5.85	37.02	3				Pf07970, Pf13850		ENSG00000087502.17	12					0	0	1.007	0.958	1.232	0.95164	0.8994	0.545649	38.21	27.91	44.83	106.7	105.5	87.7	20.43	1.97	28.56	High	High	High	High	High
FALSE	High	Master Protein	A0A087WU03	Heterogeneous nuclear ribonucleoprotein D-like OS=Homo sapiens OX=9606 GN=HNRNPDL PE=1 SV=1	0	FALSE	5.161	32	1	4	1	57	6.7	4.65	0	1						ENSG00000152795.17	4					0	0	0.853	1.556	2.103	0.924297	0.151078	0.0481357	62.02	52.08	54.62	74.5	54.6	170.8	55.6	50.52	16.92	High	Peak Found	Peak Found	Not Found	Peak Found
FALSE	Medium	Master Protein	A0A087WU07	MICOS complex subunit MIC10 OS=Homo sapiens OX=9606 GN=MICOS10 PE=1 SV=1	0.018	FALSE	2.37	13	1	14	1	62	7	7.28	9.23	1		membrane;mitochondrion	protein binding	Pf04418	440574	ENSG00000173436.13	1		MINOS1			0	0	1.297	0.78	0.601	0.0822192	0.324882	0.0167087	0	0	0	97.5	126.5	76				High	Not Found	Not Found	High	Not Found
FALSE	Medium	Master Protein	A0A087WU80	Tumor necrosis factor alpha-induced protein 3 OS=Homo sapiens OX=9606 GN=TNFAIP3 PE=1 SV=1	0.015	FALSE	2.466	2	1	1	1	749	84.9	8.12	0	1	metabolic process		DNA binding;metal ion binding	Pf01754, Pf02338		ENSG00000118503.14	6	Regulation of toll-like receptor signaling pathway				1	0	0.717	1.229	1.713	0.559392	0.797669	0.379857	38.81	38.81	0	101.8	73	125.1	35.81			Peak Found	Peak Found	Not Found	Not Found	Not Found
FALSE	High	Master Protein	A0A087WUC6	Signal peptidase complex subunit 2 OS=Homo sapiens OX=9606 GN=SPCS2 PE=1 SV=1	0	FALSE	52.017	41	10	139	10	227	25.1	8.47	163.32	10	metabolic process	membrane	catalytic activity	Pf06703		ENSG00000118363.11	11					0	0	0.849	0.968	1.1	0.188925	0.790213	0.821596	37.97	29.33	30.3	103.5	92.7	103.7	28.33	16.53	20.31	High	High	High	High	High
FALSE	High	Master Protein	A0A087WUD3	Oligosaccharyltransferase complex subunit OS=Homo sapiens OX=9606 GN=OSTC PE=1 SV=1	0	FALSE	10.564	14	1	23	1	83	9.4	7.43	49.75	1	metabolic process	membrane	catalytic activity;protein binding	Pf04756	58505	ENSG00000198856.12	4		OSTC			0	0	0.955	1.197	1.336	0.977729	0.464957	0.233016	30.02	15.62	27.61	92.9	88.7	118.4	12.96	26.75	13.92	High	High	High	High	High
FALSE	High	Master Protein	A0A087WUE4	Leukocyte receptor cluster member 8 OS=Homo sapiens OX=9606 GN=LENG8 PE=1 SV=1	0	FALSE	27.69	11	6	28	6	874	95.5	9.32	28.56	6			protein binding	Pf03399	114823	ENSG00000167615.16	19		LENG8			0	0	0.988	1.077	1.055	0.991655	0.886179	0.985287	45.76	44.32	38.45	98.7	103.9	97.3	20.3	13.65	20.96	High	High	High	High	High
FALSE	High	Master Protein	A0A087WUI6	Progesterone-induced-blocking factor 1 OS=Homo sapiens OX=9606 GN=PIBF1 PE=1 SV=1	0	FALSE	5.655	3	2	2	2	698	83.1	5.62	0	2			protein binding;structural molecule activity	Pf00901, Pf07888		ENSG00000083535.15	13					0	0	0.981	1.118	1.134	0.985839	0.854275	0.933307	30.55	18.99	28.87	90.3	88.2	121.5	22.02	38.06	4.69	High	Peak Found	Peak Found	Peak Found	High
FALSE	Medium	Master Protein	A0A087WUJ4	Zinc finger protein 516 (Fragment) OS=Homo sapiens OX=9606 GN=ZNF516 PE=1 SV=1	0.018	FALSE	2.387	3	1	3	1	517	54.6	9.23	0	1			metal ion binding	Pf00096, Pf13894		ENSG00000101493.10	18					0	0	1.051	1.003	0.969	0.862016	0.985534	0.896671	15.4	15.69	19.36	100.3	96.9	102.8	17.14	17.38	14.57	Peak Found	High	Peak Found	Peak Found	High
FALSE	High	Master Protein	A0A087WUQ6	Glutathione peroxidase OS=Homo sapiens OX=9606 GN=GPX1 PE=1 SV=1	0	FALSE	32.982	45	8	51	8	202	21.9	6.55	49.18	8	metabolic process;response to stimulus	cytosol	antioxidant activity;catalytic activity	Pf00255		ENSG00000233276.3	3	Association Between Physico-Chemical Features and Toxicity Associated Pathways; One carbon metabolism and related pathways; TYROBP Causal Network				3	0	1.064	1.053	0.96	0.80922	0.920097	0.873658	40.96	34.85	36.88	95.9	110.3	93.9	19.72	7.81	19.43	High	High	High	High	High
FALSE	Low	Master Protein	A0A087WUS5	Myc proto-oncogene protein OS=Homo sapiens OX=9606 GN=MYC PE=1 SV=1	0.051	FALSE	1.837	2	1	3	1	454	50.5	5.43	0	1	regulation of biological process	nucleus	protein binding	Pf00010, Pf01056, Pf02344		ENSG00000136997.16	8	Integrated Cancer pathway; Neural Crest Differentiation; Metastatic brain tumor; Spinal Cord Injury; PPAR Alpha Pathway; Rac1/Pak1/p38/MMP-2 pathway; Imatinib and Chronic Myeloid Leukemia; Hepatitis C and Hepatocellular Carcinoma; Association Between Physico-Chemical Features and Toxicity Associated Pathways; Regulation of Apoptosis by Parathyroid Hormone-related Protein	MYC			10	0	0.555	0.81	1.216	0.00141758	0.448884	0.836584	16.63	36.43	39.92	135.4	75.2	89.4	27.81	8.45	37.52	Peak Found	Peak Found	Peak Found	Peak Found	High
FALSE	Medium	Master Protein	A0A087WUZ2	IgGFc-binding protein OS=Homo sapiens OX=9606 GN=FCGBP PE=1 SV=1	0.037	FALSE	2.001	1	1	3	1	1642	174	5.12	0	1			protein binding	Pf00094, Pf01826, Pf08742, Pf12714		ENSG00000275395.4	19					0	0	0.962	0.792	0.798	0.998497	0.410691	0.524514	15.53	17.31	16.17	109.5	103.8	86.7	18.23	15.2	8.16	Peak Found	Peak Found	High	Peak Found	Peak Found
FALSE	High	Master Protein	A0A087WV01	Elongation factor 1-alpha OS=Homo sapiens OX=9606 GN=EEF1A1 PE=1 SV=1	0	FALSE	253.302	62	23	2095	1	426	46.3	7.66	3930.06	23	metabolic process	cytoplasm	catalytic activity;nucleotide binding;RNA binding	Pf00009, Pf03143, Pf03144		ENSG00000156508.17	6					0	0	0.806	0.904	1.049	0.0562187	0.587685	0.953954	64.13	81.45	91.76	122	82.2	95.8	22.81	4.74	56.4	High	High	High	High	High
FALSE	High	Master Protein	A0A087WVM4	Monofunctional C1-tetrahydrofolate synthase, mitochondrial OS=Homo sapiens OX=9606 GN=MTHFD1L PE=1 SV=1	0	FALSE	108.547	38	23	241	23	913	99.2	7.27	344.16	23	metabolic process	membrane;mitochondrion;organelle lumen	catalytic activity;nucleotide binding;protein binding	Pf00763, Pf01268, Pf02882	25902	ENSG00000120254.15	6	One Carbon Metabolism; Trans-sulfuration and one carbon metabolism	MTHFD1L			2	0	0.983	1.049	1.069	0.980758	0.929963	0.905537	22.78	25.07	32.34	99.9	99.6	100.5	3.74	7.56	5.14	High	High	High	High	High
FALSE	High	Master Protein	A0A087WVP4	Smoothelin OS=Homo sapiens OX=9606 GN=SMTN PE=1 SV=1	0.002	FALSE	3.961	2	2	16	2	971	104.8	8.73	20.52	2		cytoplasm;cytoskeleton	protein binding;structural molecule activity	Pf00307, Pf11971, Pf12510	6525	ENSG00000183963.18	22		SMTN			0	0	0.88	0.95	1.129	0.702193	0.860815	0.829895	22.39	18.49	14.37	110.1	86.6	103.3	22.06	9.02	4.31	High	High	High	High	High
FALSE	High	Master Protein	A0A087WVQ6	Clathrin heavy chain OS=Homo sapiens OX=9606 GN=CLTC PE=1 SV=1	0	FALSE	854.955	65	95	3120	74	1679	191.9	5.69	5880.73	95	cell differentiation;cell division;cell organization and biogenesis;cellular component movement;metabolic process;regulation of biological process;response to stimulus;transport	cytosol;endosome;membrane;mitochondrion;vacuole	protein binding;RNA binding;structural molecule activity	Pf00637, Pf01394, Pf04053, Pf09268, Pf13838	1213	ENSG00000141367.11	17	Synaptic Vesicle Pathway; VEGFA-VEGFR2 Signaling Pathway; Complement and Coagulation Cascades	CLTC			3	25	1.053	1.097	1.049	0.881132	0.72264	0.919771	45.51	40.42	46.84	101	98.1	100.9	8.07	3.1	0.08	High	High	High	High	High
FALSE	High	Master Protein	A0A087WVS8	MOB kinase activator 2 OS=Homo sapiens OX=9606 GN=MOB2 PE=1 SV=2	0	FALSE	5.017	13	2	11	2	234	26.6	7.12	0	2		cytosol;nucleus		Pf03637		ENSG00000182208.13	11					0	0	0.966	1.002	1.037	0.997948	0.977714	0.986957	16.49	12.99	16.48	98.8	95.5	105.7	12.05	14.07	5.9	High	Peak Found	High	Peak Found	High
FALSE	High	Master Protein	A0A087WVV1	Proteasome subunit beta type-2 OS=Homo sapiens OX=9606 GN=PSMB2 PE=1 SV=1	0	FALSE	39.223	71	6	97	1	84	9.6	8.78	165.44	6	metabolic process;regulation of biological process;response to stimulus;transport	cytosol;membrane;nucleus;proteasome	catalytic activity;protein binding	Pf00227	5690	ENSG00000126067.11	1	Proteasome Degradation	PSMB2			1	0	0.435	2.568	5.901	0.00663494	0.0050694	7.39616e-09	58.54	80.48	26.54	74.9	32.6	192.4	65.61	24.92		High	Peak Found	Peak Found	Not Found	Peak Found
FALSE	High	Master Protein	A0A087WW76	Rho GTPase-activating protein 21 OS=Homo sapiens OX=9606 GN=ARHGAP21 PE=1 SV=1	0	FALSE	21.461	6	6	16	6	1406	155.9	7.68	5.84	6	regulation of biological process;response to stimulus	cytoskeleton;membrane	protein binding	Pf00595, Pf00620, Pf13180		ENSG00000107863.17	10					0	0	0.988	0.992	0.988	0.985839	0.972903	0.934136	20.19	32.35	31.22	97.2	97.5	105.3	8.72	16.09	3.87	High	Peak Found	High	High	High
FALSE	High	Master Protein	A0A087WWP8	Lysine-specific demethylase 9 OS=Homo sapiens OX=9606 GN=RSBN1 PE=1 SV=1	0	FALSE	30.004	12	7	41	7	754	84.9	8.5	38.71	7		nucleus			54665	ENSG00000081019.13	1		RSBN1			0	0	0.903	0.848	0.97	0.8412	0.462687	0.89524	35.1	34.58	31.88	106.5	99.6	93.8	14.28	5.48	4.4	High	High	High	High	High
TRUE	High	Master Protein	A0A087WWU8	Tropomyosin alpha-3 chain OS=Homo sapiens OX=9606 GN=TPM3 PE=1 SV=1	0	FALSE	94.531	52	21	181	7	227	26.4	4.78	291.03	21	cell organization and biogenesis;cellular component movement	cytoskeleton;cytosol	protein binding;structural molecule activity	Pf00261, Pf12718	7170	ENSG00000143549.19	1	Striated Muscle Contraction	TPM3			1	14	0.647	1.647	2.633	2.61484e-08	3.50869e-11	7.69443e-16	69.23	61.16	67.86	82.3	60.2	157.5	40.01	29.72	12.2	High	High	High	High	High
FALSE	High	Master Protein	A0A087WWU9	HCG2039564, isoform CRA_a OS=Homo sapiens OX=9606 GN=SRP19 PE=1 SV=1	0	FALSE	10.139	38	2	10	2	104	11.8	9.25	14.84	2	cell organization and biogenesis;transport		RNA binding	Pf01922		ENSG00000153037.13	5					0	0	0.678	0.875	1.295	0.00463256	0.597268	0.581007	55.61	39.81	23.68	125	74	101	21.87	28.79	4.58	Peak Found	High	High	Peak Found	High
FALSE	High	Master Protein	A0A087WXD1	Sodium/hydrogen exchanger OS=Homo sapiens OX=9606 GN=SLC9A7 PE=1 SV=1	0	FALSE	7.64	5	2	18	2	726	80.2	6.42	6.9	2	cellular homeostasis;transport	membrane	protein binding;transporter activity	Pf00999	84679	ENSG00000065923.9	X		SLC9A7			0	0	1.182	1.106	1.089	0.552809	0.854464	0.963882	37.17	30.84	28.65	101.7	98	100.4	20.99	11.75	1.83	High	High	High	High	High
FALSE	High	Master Protein	A0A087WXF7	Inhibitor of growth protein 1 (Fragment) OS=Homo sapiens OX=9606 GN=ING1 PE=1 SV=1	0.002	FALSE	3.818	13	1	4	1	111	12.6	4.83	2.12	1	regulation of biological process	nucleus		Pf12998		ENSG00000153487.12	13					0	0	1.456	2.06	1.345	0.247184	0.0111676	0.754037	48.73	49.58	30.54	66.4	96.7	136.8	59.1	30.49	13.14	High	Peak Found	Peak Found	Peak Found	High
FALSE	High	Master Protein	A0A087WXK2	Retrotransposon-derived protein PEG10 OS=Homo sapiens OX=9606 GN=PEG10 PE=1 SV=1	0	FALSE	30.158	13	6	33	6	707	80.1	6.39	45.44	6	cell organization and biogenesis;reproduction	cytoplasm;cytosol;nucleus	metal ion binding	Pf03732, Pf06005, Pf08284, Pf13650, Pf13975, Pf14662, Pf15035		ENSG00000242265.5	7					0	0	1.142	1.006	0.814	0.431056	0.985291	0.315502	36.93	40	36.84	96.7	109.8	93.5	19.21	27	8.41	High	High	High	High	High
FALSE	High	Master Protein	A0A087WXK5	ATP-binding cassette sub-family A member 2 OS=Homo sapiens OX=9606 GN=ABCA2 PE=1 SV=1	0.001	FALSE	4.676	1	2	5	2	2466	272.8	6.86	0	2	transport	membrane	catalytic activity;nucleotide binding;transporter activity	Pf00005, Pf12698, Pf12730, Pf13304, Pf13558		ENSG00000107331.16	9					0	0	0.741	0.729	0.985	0.255263	0.112612	0.921627	49.66	22.33	43.98	149.8	68.5	81.7	38.91	29.74	41.11	High	High	Peak Found	Peak Found	High
FALSE	High	Master Protein	A0A087WXL6	Vacuolar protein sorting-associated protein 11 homolog OS=Homo sapiens OX=9606 GN=VPS11 PE=1 SV=1	0	FALSE	72.569	28	20	95	20	941	107.7	7.05	62.88	20	cell organization and biogenesis;metabolic process;regulation of biological process;transport	endosome;membrane;vacuole	metal ion binding;nucleotide binding;protein binding	Pf00097, Pf00637, Pf12451, Pf12678, Pf13639, Pf13923, Pf14634, Pf15227	55823	ENSG00000280616.2; ENSG00000160695.14	11; CHR_HG2217_PATCH		VPS11			0	0	1.083	1.001	0.959	0.697091	0.979087	0.854974	25.08	25.64	27.2	93.6	107.8	98.6	5.17	7.87	6.66	High	High	High	High	High
FALSE	High	Master Protein	A0A087WXX9	Non-specific serine/threonine protein kinase OS=Homo sapiens OX=9606 GN=PRKAA2 PE=1 SV=1	0	FALSE	22.627	11	4	18	1	552	62.3	7.61	27.93	4	metabolic process	Golgi	catalytic activity;nucleotide binding	Pf00069, Pf07714, Pf14531		ENSG00000162409.10	1	Target Of Rapamycin (TOR) Signaling; Sterol Regulatory Element-Binding Proteins (SREBP) signalling; Focal Adhesion-PI3K-Akt-mTOR-signaling pathway				3	0	0.905	1.293	1.628	0.969694	0.587685	0.390344	45.64	20.01	20.48	97.3	77.1	125.6	30.67	22.56	10.31	High	Peak Found	Peak Found	Peak Found	Peak Found
FALSE	Medium	Master Protein	A0A087WXZ2	von Willebrand factor D and EGF domain-containing protein OS=Homo sapiens OX=9606 GN=VWDE PE=1 SV=1	0.016	FALSE	2.414	1	1	3	1	944	104.7	5.47	0	1				Pf00094		ENSG00000146530.11	7					0	0	0.973	0.883	0.915	0.999892	0.737271	0.803676	12.55	12.23	10.47	102.2	103.4	94.4	11.8	8.67	9.95	Peak Found	Peak Found	Peak Found	Peak Found	Peak Found
FALSE	High	Master Protein	A0A087WY03	Splicing regulatory glutamine/lysine-rich protein 1 OS=Homo sapiens OX=9606 GN=SREK1 PE=1 SV=1	0	FALSE	11.414	35	2	16	2	100	10.7	4.78	26.79	2	metabolic process;regulation of biological process	spliceosomal complex	protein binding;RNA binding	Pf00076, Pf14259	140890	ENSG00000153914.15	5	mRNA Processing	SREK1			1	0	1.127	1.042	1.037	0.645637	0.949374	0.998475	29.16	26.39	16.46	97.7	102.4	99.8	20.4	20.95	0.12	High	High	High	High	High
FALSE	High	Master Protein	A0A087WY31	YTH domain-containing family protein 3 OS=Homo sapiens OX=9606 GN=YTHDF3 PE=1 SV=1	0	FALSE	13.533	7	3	32	1	588	64.5	8.24	57.08	3	regulation of biological process	cytosol	protein binding;RNA binding	Pf04146	253943	ENSG00000185728.16	8		YTHDF3			0	0	0.879	1.044	1.108	0.925466	0.970394	0.958283	16.97	10.39	10.98	100.5	94.6	104.9	12.96	10.66	1.69	High	Peak Found	High	High	Peak Found
FALSE	High	Master Protein	A0A087WY55	Chromosome 6 open reading frame 55, isoform CRA_b OS=Homo sapiens OX=9606 GN=VTA1 PE=1 SV=1	0	FALSE	27.287	31	7	71	7	280	31.1	6.44	91.76	7	cell communication;cell organization and biogenesis;metabolic process;response to stimulus;transport	cytosol;membrane	protein binding	Pf04652	51534	ENSG00000009844.15	6		VTA1			0	0	1.071	0.93	0.877	0.71205	0.749111	0.518555	30.99	27.79	30.21	95.4	115.9	88.7	23.01	18.56	16.34	High	High	High	High	High
FALSE	High	Master Protein	A0A087WY61	Nuclear mitotic apparatus protein 1 OS=Homo sapiens OX=9606 GN=NUMA1 PE=1 SV=1	0	FALSE	378.499	42	73	636	1	2099	236	5.92	1030.25	73	metabolic process	cytosol;membrane		Pf04111, Pf07888, Pf12128		ENSG00000137497.17	11	Ectoderm Differentiation				1	0	0.55	0.842	1.323	9.30997e-05	0.491985	0.565617	7.22	25.7	26.78	131.5	72.4	96.1	19.43	0.44	25.24	High	High	High	High	High
FALSE	High	Master Protein	A0A087WYE0	Plasmolipin OS=Homo sapiens OX=9606 GN=PLLP PE=1 SV=1	0	FALSE	5.177	14	1	13	1	161	18	9.73	30.04	1		membrane		Pf01284		ENSG00000102934.9	16					0	0	1.003	1.07	1.135	0.971435	0.892068	0.887935	28	14.59	13.5	99.8	93.5	106.7	14.11	27.22	6.11	High	High	High	High	High
FALSE	High	Master Protein	A0A087WYL5	Seizure 6-like protein 2 OS=Homo sapiens OX=9606 GN=SEZ6L2 PE=1 SV=1	0	FALSE	6.689	3	2	12	2	923	99.1	4.87	2.22	2	cell organization and biogenesis;regulation of biological process;response to stimulus	endoplasmic reticulum;membrane		Pf00084, Pf00431	26470	ENSG00000174938.14	16		SEZ6L2			0	0	0.765	1.095	1.48	0.569218	0.891744	0.426197	37.88	8.54	36.65	105.6	71.3	123.2	12.06	35.55	10.15	High	High	High	High	Peak Found
FALSE	High	Master Protein	A0A087WYM3	NAD-dependent protein deacetylase OS=Homo sapiens OX=9606 GN=SIRT2 PE=1 SV=1	0	FALSE	10.696	11	3	5	3	389	43.3	5.12	6.25	3	cell organization and biogenesis;metabolic process	cytosol;membrane	catalytic activity;metal ion binding;nucleotide binding	Pf02146		ENSG00000283100.1; ENSG00000068903.19	CHR_HG26_PATCH; 19	NAD+ metabolism; NAD+ biosynthetic pathways				2	0	0.877	0.944	1.113	0.893015	0.909864	0.941997	23.04	24.07	17.53	89.2	92	118.8	18.99	44.93	7.62	Peak Found	High	High	High	Peak Found
FALSE	High	Master Protein	A0A087WYN9	ATP-dependent RNA helicase DHX29 OS=Homo sapiens OX=9606 GN=DHX29 PE=1 SV=1	0	FALSE	75.239	16	19	140	18	1370	155.2	8.15	158.82	19	metabolic process;regulation of biological process	cytoplasm	catalytic activity;nucleotide binding;RNA binding	Pf00270, Pf00271, Pf04408, Pf07717		ENSG00000067248.9	5					0	1	1.055	1.127	1.05	0.814503	0.598939	0.958166	36.53	35.22	28.22	102.3	85.4	112.3	28.65	14.33	0.04	High	High	High	High	High
FALSE	High	Master Protein	A0A087WYT3	Prostaglandin E synthase 3 OS=Homo sapiens OX=9606 GN=PTGES3 PE=1 SV=1	0	FALSE	17.587	30	4	52	4	164	19.1	4.55	95.62	4	cell organization and biogenesis;cell proliferation;metabolic process;regulation of biological process;response to stimulus	cytosol;nucleus	catalytic activity;protein binding	Pf04969	10728	ENSG00000110958.15	12	Aryl Hydrocarbon Receptor Pathway	PTGES3			1	0	0.61	1.001	1.729	2.08097e-10	0.994108	2.99464e-06	44.73	30.53	43.32	115.3	76.8	107.9	4.81	30.96	7.25	High	High	High	High	High
FALSE	High	Master Protein	A0A087WYV9	SYNJ2BP-COX16 readthrough OS=Homo sapiens OX=9606 GN=SYNJ2BP-COX16 PE=4 SV=1	0	FALSE	41.135	53	7	72	7	182	20.5	6.1	120.61	7	cell organization and biogenesis	membrane	protein binding	Pf00595, Pf13180, Pf14138	100529257	ENSG00000258644.5	14		SYNJ2BP-COX16			0	0	1.218	1.025	0.78	0.119984	0.98169	0.0938572	29.78	26.54	32.8	91.3	122.3	86.5	9.42	10.97	5.13	High	High	High	High	High
FALSE	High	Master Protein	A0A087WYW3	NK-tumor recognition protein OS=Homo sapiens OX=9606 GN=NKTR PE=1 SV=1	0	FALSE	6.819	1	1	8	1	1162	131.7	10.07	12.79	1	metabolic process	cytosol;membrane;mitochondrion	catalytic activity		4820	ENSG00000114857.17	3		NKTR			0	0	1.139	0.765	0.674	0.770412	0.524679	0.339862	33.9	19.43	26.2	107.4	115	77.6	15.66	27.32	11.23	High	High	High	High	Peak Found
FALSE	High	Master Protein	A0A087WZ13	Ribonucleoprotein PTB-binding 1 OS=Homo sapiens OX=9606 GN=RAVER1 PE=1 SV=1	0	FALSE	92.134	46	19	130	19	739	77.8	8.84	218.52	19			RNA binding	Pf00076, Pf13893, Pf14259		ENSG00000161847.13	19					0	0	1.105	0.988	0.866	0.474117	0.964313	0.41053	38.72	38.37	31.9	90.8	113.5	95.7	28.25	10.4	0.36	High	High	High	High	High
FALSE	High	Master Protein	A0A087WZ15	Adenylyl cyclase-associated protein OS=Homo sapiens OX=9606 GN=CAP2 PE=1 SV=1	0	FALSE	34.17	23	7	145	6	394	43.5	5.86	159.3	7	cell organization and biogenesis		protein binding	Pf01213, Pf07986, Pf08603		ENSG00000112186.11	6	Ectoderm Differentiation; Aryl Hydrocarbon Receptor Pathway				2	0	0.967	1.009	1.099	0.978641	0.996597	0.877297	31.04	32.67	34.79	103.1	91.7	105.2	4.99	6.96	1.84	High	High	High	High	High
FALSE	Medium	Master Protein	A0A087WZ19	BRCA1-associated RING domain protein 1 OS=Homo sapiens OX=9606 GN=BARD1 PE=1 SV=1	0.04	FALSE	1.961	5	1	2	1	264	30.3	8.38	0	1	metabolic process;regulation of biological process;response to stimulus	cytoplasm;nucleus	catalytic activity;metal ion binding;protein binding;RNA binding	Pf00097, Pf13923, Pf14634, Pf14835	580	ENSG00000138376.10	2	Integrated Breast Cancer Pathway; Retinoblastoma (RB) in Cancer	BARD1			2	0	1.188	1.774	1.642	0.750999	0.0192832	0.231894	59.33	30.12	81.51	72.5	86.1	141.4	25.14	77.55	13.93	Peak Found	Peak Found	Peak Found	High	Peak Found
FALSE	High	Master Protein	A0A087WZK0	Deoxyhypusine synthase OS=Homo sapiens OX=9606 GN=DHPS PE=1 SV=1	0	FALSE	5.117	8	2	15	2	370	41.1	5.47	0	2	metabolic process			Pf01916		ENSG00000095059.15	19					0	0	0.963	1.581	1.266	0.999892	0.060455	0.774337	53.77	73.06	29.91	83.3	81.9	134.8	53.4	65.42	46.87	High	High	High	High	High
FALSE	High	Master Protein	A0A087WZN3	Dehydrogenase/reductase SDR family member 11 (Fragment) OS=Homo sapiens OX=9606 GN=DHRS11 PE=1 SV=1	0	FALSE	8.867	17	2	12	2	150	16.6	7.85	9.49	2	metabolic process		catalytic activity	Pf00106		ENSG00000278535.4; ENSG00000275397.2	17; CHR_HSCHR17_7_CTG4					0	0	1.157	1.142	0.99	0.705741	0.808054	0.938044	23.29	10.21	14.7	90.2	105.2	104.6	9.63	23.55	2.6	Peak Found	High	High	High	High
FALSE	High	Master Protein	A0A087WZT0	Protein Smaug homolog 2 OS=Homo sapiens OX=9606 GN=SAMD4B PE=1 SV=1	0	FALSE	29.683	14	6	48	6	663	72.4	7.31	56.33	6	regulation of biological process	cytosol	protein binding;RNA binding	Pf00536, Pf07647		ENSG00000179134.15	19					0	0	1.036	1.149	0.987	0.909913	0.68783	0.928215	35.78	22.87	33.49	85.1	116.2	98.7	37.74	8.39	1.46	High	High	High	High	High
FALSE	Medium	Master Protein	A0A087WZU1	Phosphatidylinositol phosphatase PTPRQ OS=Homo sapiens OX=9606 GN=PTPRQ PE=4 SV=1	0.042	FALSE	1.934	1	1	3	1	2299	257.1	5.73	2.01	1	cell differentiation;cell organization and biogenesis;metabolic process;regulation of biological process;response to stimulus	membrane	catalytic activity;protein binding	Pf00041, Pf00102, Pf13350	374462	ENSG00000139304.12	12		PTPRQ			0	0	1.787	3.749	2.098	0.0059863	6.44275e-16	0.000694964	156.92	156.92	0	45.9	82	172.1	102.8			High	Peak Found	Not Found	Peak Found	Not Found
FALSE	High	Master Protein	A0A087X060	E2F-associated phosphoprotein OS=Homo sapiens OX=9606 GN=EAPP PE=1 SV=1	0.002	FALSE	4.19	7	1	2	1	231	26.3	5.07	2.18	1				Pf10238		ENSG00000129518.8	14					0	0	0.519	0.824	1.252	0.0242296	0.820022	0.821596	26.53	69.5	93.3	138.3	71.8	89.9	37.29	1.81	76.01	High	Peak Found	Peak Found	Peak Found	Not Found
FALSE	High	Master Protein	A0A087X091	WD repeat-containing protein 13 (Fragment) OS=Homo sapiens OX=9606 GN=WDR13 PE=1 SV=1	0	FALSE	23.678	36	6	50	1	187	20.6	9.31	85.51	6			protein binding			ENSG00000101940.17	X					0	0	0.845	0.841	1.046	0.731267	0.536985	0.996726	37.96	7.85	11.66	114.7	90.6	94.7	30.24	12.07	3.65	High	High	Peak Found	High	Peak Found
FALSE	Low	Master Protein	A0A087X0D8	WD repeat-containing protein 38 OS=Homo sapiens OX=9606 GN=WDR38 PE=1 SV=1	0.053	FALSE	1.807	3	1	4	1	315	34.4	8.54	0	1	cell differentiation		protein binding	Pf00400, Pf14655	401551	ENSG00000136918.7	9		WDR38; LOC644529			0	0	0.924	0.753	0.832	0.873931	0.0389819	0.400636	16.38	12.91	22.39	112.3	103.8	83.9	5.87	21.15	12.18	Peak Found	High	High	High	Peak Found
FALSE	High	Master Protein	A0A087X0L7	Mitochondrial inner membrane protein OXA1L OS=Homo sapiens OX=9606 GN=OXA1L PE=1 SV=1	0	FALSE	30.61	17	8	53	8	435	48.5	9.45	37.06	8												0	0	1.023	0.88	0.878	0.913431	0.514764	0.513432	40.5	44.23	40.42	109	101.3	89.7	9.22	6.37	27.11	High	High	High	High	High
FALSE	High	Master Protein	A0A087X0M4	Kanadaptin OS=Homo sapiens OX=9606 GN=SLC4A1AP PE=1 SV=1	0	FALSE	8.026	4	2	4	2	742	82.8	5.1	2.3	2		membrane	protein binding	Pf00035, Pf00498		ENSG00000163798.13	2					0	0	0.82	0.742	1.008	0.831028	0.527994	0.973058	38.58	76.07	90.54	69.1	109.7	121.2	66.58	44.7	23.39	High	Peak Found	High	Peak Found	Peak Found
FALSE	High	Master Protein	A0A087X0N2	Leptin receptor gene-related protein OS=Homo sapiens OX=9606 GN=LEPROT PE=1 SV=1	0	FALSE	4.919	9	1	5	1	140	15.4	6.51	8.84	1	regulation of biological process;transport	endosome;Golgi;membrane	protein binding	Pf04133	54741	ENSG00000213625.8	1		LEPROT			0	0	0.945	0.88	0.932	0.983721	0.849269	0.903248	27.32	23.26	26.42	117.9	94.3	87.8	19.25	29.46	24.97	Peak Found	High	High	High	High
FALSE	High	Master Protein	A0A087X0R6	Sorting nexin-12 OS=Homo sapiens OX=9606 GN=SNX12 PE=1 SV=1	0	FALSE	58.996	63	12	170	10	172	19.8	7.78	220.2	12				Pf00787		ENSG00000147164.11	X					0	2	0.955	1.033	1.084	0.903889	0.981786	0.86423	33.36	30.95	35.65	102.1	98.9	99	12.59	7.08	10.75	High	High	High	High	High
FALSE	High	Master Protein	A0A087X0S5	Collagen alpha-1(VI) chain OS=Homo sapiens OX=9606 GN=COL6A1 PE=1 SV=1	0	FALSE	20.557	5	4	35	4	1026	108.3	5.43	44.78	4				Pf00092, Pf01391, Pf13519		ENSG00000142156.14	21	miRNA targets in ECM and membrane receptors				1	0	0.964	1.063	1.08	0.997948	0.927879	0.953767	25.12	24.03	33.74	95.8	92.8	111.4	12.24	13.08	19.77	High	High	High	High	High
FALSE	High	Master Protein	A0A087X0W7	Acyl-coenzyme A thioesterase 2, mitochondrial OS=Homo sapiens OX=9606 GN=ACOT2 PE=1 SV=1	0	FALSE	112.528	65	20	284	1	421	46.3	7.02	513.68	20	metabolic process		catalytic activity	Pf04775, Pf08840		ENSG00000119673.14	14					0	0	1.402	0.645	0.46	0.000907001	0.00372501	1.82473e-08	53.49	46.52	29.48	98.5	138	63.5	51.15	10.27	29.57	High	High	High	Not Found	High
FALSE	High	Master Protein	A0A087X0W8	Transcription factor p65 OS=Homo sapiens OX=9606 GN=RELA PE=1 SV=1	0	FALSE	52.164	33	13	161	13	448	49.5	7.4	171.23	13	defense response;metabolic process;regulation of biological process;response to stimulus	cytoplasm;cytosol;nucleus	DNA binding;protein binding	Pf00554	5970	ENSG00000173039.18	11	Androgen receptor signaling pathway; Nucleotide-binding Oligomerization Domain (NOD) pathway; Osteopontin Signaling; Regulation of toll-like receptor signaling pathway; Selenium Micronutrient Network; Vitamin B12 Metabolism; Folate Metabolism; IL-1 signaling pathway; RANKL/RANK (Receptor activator of NFKB (ligand)) Signaling Pathway; Leptin signaling pathway; TNF related weak inducer of apoptosis…	RELA			36	0	1.01	1.026	1.021	0.964572	0.954448	0.998478	29.67	25.89	31.4	100.2	99.6	100.2	8.65	14.02	11	High	High	High	High	High
FALSE	High	Master Protein	A0A087X0W9	Deubiquitinase OTUD6B OS=Homo sapiens OX=9606 GN=OTUD6B PE=1 SV=1	0	FALSE	29.356	29	7	37	7	323	37.3	6.74	45.58	7	metabolic process		catalytic activity	Pf02338, Pf10275	51633	ENSG00000155100.10	8		OTUD6B			0	0	0.881	0.921	1.082	0.707862	0.760406	0.926963	25.83	16	27.32	104.4	95.6	100	17.12	18.96	0.44	High	High	High	High	High
FALSE	High	Master Protein	A0A087X1G7	Selenoprotein F OS=Homo sapiens OX=9606 GN=SELENOF PE=1 SV=1	0	FALSE	10.116	21	3	9	3	164	17.9	5.03	1.89	3				Pf08806		ENSG00000183291.15	1					0	0	1.085	0.875	0.863	0.859493	0.757449	0.717083	60.16	72.92	53.55	103.3	85.2	111.5	37.29	32.47	12.55	High	High	Peak Found	Peak Found	High
FALSE	High	Master Protein	A0A087X1I0	Cyclin-dependent kinase 11B OS=Homo sapiens OX=9606 GN=CDK11B PE=1 SV=1	0	FALSE	7.675	10	3	12	1	244	29.2	10.1	5.05	3						ENSG00000248333.8	1					0	0	1.05	0.989	0.991	0.893015	0.985534	0.945813	25.88	22.28	12.85	98.7	103.7	97.6	23.8	6.77	12.2	Peak Found	Peak Found	Peak Found	Peak Found	High
FALSE	Medium	Master Protein	A0A087X1R3	Ankyrin repeat domain-containing protein 36B OS=Homo sapiens OX=9606 GN=ANKRD36B PE=4 SV=1	0.015	FALSE	2.449	2	1	1	1	1032	117.2	9.03	0	1				Pf14915		ENSG00000196912.12	2					0	0	1.128	1.147	1.093	0.461795	0.624946	0.91264	20.84	15.17	12.18	93.9	98.5	107.6	12.88	19.15	3.27	Peak Found	Peak Found	Peak Found	Peak Found	Peak Found
FALSE	High	Master Protein	A0A087X1Z3	Proteasome activator complex subunit 2 OS=Homo sapiens OX=9606 GN=PSME2 PE=1 SV=1	0	FALSE	74.57	58	12	251	12	254	29.1	6.71	473.52	12				Pf02251, Pf02252		ENSG00000100911.15	14					0	0	0.978	1.002	0.968	0.932603	0.918463	0.876378	37.37	29.88	26.67	106.3	95.4	98.3	13.08	5.25	2.27	High	High	High	High	High
FALSE	High	Master Protein	A0A087X209	Cyclin-dependent kinase 13 OS=Homo sapiens OX=9606 GN=CDK13 PE=1 SV=1	0	FALSE	16.635	12	4	66	1	418	48.1	8.16	60.85	4	metabolic process		catalytic activity;nucleotide binding	Pf00069, Pf07714		ENSG00000065883.14	7					0	0	0.911	1.006	1.127	0.972045	0.979087	0.943797	31.9	20.3	10.19	104.3	90.7	104.9	25.83	12.08	4.7	High	High	Peak Found	High	High
FALSE	High	Master Protein	A0A087X211	Protein CIP2A OS=Homo sapiens OX=9606 GN=CIP2A PE=1 SV=1	0	FALSE	23.596	9	8	37	8	906	102.2	6.23	38.58	8	cell differentiation;cell organization and biogenesis;metabolic process;regulation of biological process;transport	cytoplasm;cytosol;Golgi;membrane	catalytic activity;motor activity;protein binding	Pf00769, Pf01576, Pf02463, Pf04111, Pf05103, Pf05483, Pf05557, Pf05667, Pf06637, Pf07111, Pf07888, Pf08317, Pf08614, Pf09730, Pf10174, Pf12072, Pf12128, Pf13166, Pf13476, Pf13868, Pf13870, Pf14257, Pf14943		ENSG00000163507.13	3					0	0	0.903	0.879	0.967	0.831382	0.593409	0.898917	30.26	25.29	26.66	103.9	99.3	96.8	10.62	7.25	2.48	High	High	High	High	High
FALSE	High	Master Protein	A0A087X295	WD repeat-containing protein 6 OS=Homo sapiens OX=9606 GN=WDR6 PE=1 SV=1	0	FALSE	12.275	4	4	14	4	1151	124.9	6.92	21.12	4	regulation of biological process	cytoplasm;cytosol;membrane	protein binding;RNA binding	Pf00400	11180	ENSG00000178252.17	3		WDR6			0	0	0.797	0.93	1.221	0.503448	0.880543	0.765371	26.47	37.76	29.97	112	83.6	104.5	33.26	2.27	8.84	High	High	Peak Found	High	High
FALSE	High	Master Protein	A0A087X2D0	Serine/arginine-rich-splicing factor 3 OS=Homo sapiens OX=9606 GN=SRSF3 PE=1 SV=1	0	FALSE	37.14	49	5	127	4	95	10.3	5.14	223.06	5			RNA binding	Pf00076, Pf13893, Pf14259		ENSG00000112081.16	6					0	0	1.736	1.371	0.713	6.47309e-16	0.000341926	0.000132012	79.54	38.45	48.33	87.8	120.1	92.1	25.92	14.22	25.95	High	High	High	High	High
FALSE	High	Master Protein	A0A087X2D5	39S ribosomal protein L45, mitochondrial OS=Homo sapiens OX=9606 GN=MRPL45 PE=1 SV=1	0	FALSE	42.728	37	10	85	10	306	35.3	9.03	126.03	10	cell organization and biogenesis;metabolic process	membrane;mitochondrion	protein binding;RNA binding	Pf04280	84311	ENSG00000278845.4	17		MRPL45			0	0	0.877	1.01	1.159	0.576811	0.996597	0.697803	39.75	30.93	30.9	97.5	89.3	113.3	32.17	3.96	4.8	High	High	High	High	High
FALSE	High	Master Protein	A0A087X2D8	C-Jun-amino-terminal kinase-interacting protein 4 OS=Homo sapiens OX=9606 GN=SPAG9 PE=1 SV=1	0	FALSE	125.079	26	25	245	1	1312	145.1	5.17	348.22	25		cytosol	protein binding	Pf09744		ENSG00000008294.20	17					0	0	1.179	0.839	0.707	0.56096	0.565098	0.143724	34.65	27.73	11.31	99.4	117.2	83.4	63.05	7.96	10.82	Peak Found	Peak Found	High	Peak Found	Peak Found
FALSE	High	Master Protein	A0A087X2I1	26S proteasome regulatory subunit 10B OS=Homo sapiens OX=9606 GN=PSMC6 PE=1 SV=1	0	FALSE	137.725	62	20	361	20	403	45.8	7.78	551.83	20	metabolic process;regulation of biological process;response to stimulus;transport	cytoplasm;cytosol;membrane;nucleus;proteasome	catalytic activity;nucleotide binding;protein binding;RNA binding	Pf00004, Pf00910, Pf01078, Pf05496, Pf07724, Pf07726, Pf07728, Pf13191, Pf13207, Pf13401	5706	ENSG00000100519.11	14	Proteasome Degradation; Parkin-Ubiquitin Proteasomal System pathway	PSMC6	Epstein-Barr virus infection; Proteasome		4	0	1.069	1.153	1.007	0.738633	0.407547	0.983947	40.94	37.53	35.34	100.1	100.3	99.6	13.45	13.93	19.65	High	High	High	High	High
FALSE	High	Master Protein	A0A088AWN3	Dedicator of cytokinesis protein 9 OS=Homo sapiens OX=9606 GN=DOCK9 PE=1 SV=2	0	FALSE	20.464	4	7	29	6	2081	237.8	7.4	10.53	7	regulation of biological process;response to stimulus			Pf00169, Pf06920, Pf11878, Pf14429		ENSG00000088387.18	13					0	0	0.989	0.97	1.055	0.980503	0.944514	0.983198	26.38	31.61	39.69	106.8	87.5	105.8	20.45	32.11	24.2	High	High	High	High	High
FALSE	Medium	Master Protein	A0A090HNM7	DNA repair protein-complementing XP-G cells OS=Homo sapiens OX=9606 GN=ERCC5 PE=1 SV=1	0.016	FALSE	2.424	1	1	3	1	1018	113.4	4.98	1.73	1	cell organization and biogenesis;metabolic process;regulation of biological process;response to stimulus	nucleus	catalytic activity;DNA binding;metal ion binding;protein binding	Pf00867	2073		13		ERCC5			0	0	0.603	0.92	1.424	0.100957	0.909864	0.647266	22.6	25.89	22.72	121.9	73.5	104.6	21.82	8.6	22.74	Peak Found	High	Peak Found	Not Found	Peak Found
FALSE	High	Master Protein	A0A096LNH6	Dedicator of cytokinesis protein 1 OS=Homo sapiens OX=9606 GN=DOCK1 PE=1 SV=1	0	FALSE	81.107	14	23	150	22	1886	217.6	7.71	162.72	23	cell differentiation;cell organization and biogenesis;cellular component movement;regulation of biological process;response to stimulus		enzyme regulator activity;protein binding	Pf00018, Pf06920, Pf07653, Pf14429, Pf14604		ENSG00000150760.12	10					0	1	1.035	1.088	1.1	0.874429	0.751767	0.836854	32.09	27.63	27.54	99.2	95.2	105.5	19.47	0.97	7.56	High	High	High	High	High
FALSE	High	Master Protein	A0A096LNU1	Proline-rich protein 36 (Fragment) OS=Homo sapiens OX=9606 GN=PRR36 PE=1 SV=2	0	FALSE	5.586	7	2	9	2	275	28.3	12.23	1.73	2						ENSG00000183248.11	19					0	0	0.746	0.886	0.856	0.667499	0.913771	0.843213	12.6	44.09	73.66	123.4	91.1	85.4	47.17	71.48	114.89	High	High	High	High	Peak Found
TRUE	High	Master Protein	A0A096LNZ9	Ubiquitin-like protein ISG15 (Fragment) OS=Homo sapiens OX=9606 GN=ISG15 PE=1 SV=6	0	FALSE	9.825	21	2	10	2	143	15.6	6.29	25.52	2			protein binding	Pf00240		ENSG00000187608.8	1	RIG-I-like Receptor Signaling				1	0	0.477	1.02	2.135	1.89038e-06	0.98653	0.000394109	53.91	39.06	74	138.4	55.6	106.1	46.08	31.03	73.89	High	High	High	High	High
FALSE	High	Master Protein	A0A096LP01	Small integral membrane protein 26 OS=Homo sapiens OX=9606 GN=SMIM26 PE=3 SV=1	0	FALSE	6.05	25	2	6	2	95	10.9	6.7	0	2		membrane;mitochondrion			388789	ENSG00000232388.4	20		LINC00493; SMIM26			0	0	0.926	1.104	0.902	0.980611	0.891244	0.822915	37.42	29.69	53.4	97.7	120.1	82.2	15.08	22.25	20.42	High	Peak Found	Peak Found	High	Peak Found
FALSE	High	Master Protein	A0A096LPC5	WASH complex subunit 2C OS=Homo sapiens OX=9606 GN=WASHC2C PE=1 SV=1	0	FALSE	46.979	16	11	39	11	1341	147.1	4.81	46.27	11	regulation of biological process;transport	cytosol;endosome;membrane	protein binding	Pf15255	253725	ENSG00000172661.17	10		FAM21C; WASHC2C			0	0	0.804	1.05	1.149	0.197245	0.92812	0.780477	29.64	33.6	32.47	117.6	78.4	104	25.16	20.42	34.95	High	High	High	High	High
FALSE	Medium	Master Protein	A0A0A0MQU5	Myosin-binding protein C, cardiac-type OS=Homo sapiens OX=9606 GN=MYBPC3 PE=1 SV=1	0.049	FALSE	1.859	0	1	1	1	1274	140.6	6.65	0	1			protein binding	Pf00041, Pf00047, Pf07679, Pf07686, Pf13895, Pf13927		ENSG00000134571.10	11					0	0	100	100	1.917	6.47309e-16	6.44275e-16	0.199923			37.23		116.8	183.2		29.36	28.99	Not Found	Not Found	Not Found	Peak Found	High
FALSE	High	Master Protein	A0A0A0MQV6	Fibroblast growth factor OS=Homo sapiens OX=9606 GN=FGF2 PE=1 SV=1	0	FALSE	9.771	9	3	8	3	288	30.7	11.18	5.53	3	regulation of biological process;response to stimulus	extracellular	protein binding	Pf00167, Pf00340		ENSG00000138685.13	4	Angiogenesis; Neural Crest Differentiation; Cardiac Progenitor Differentiation; Differentiation Pathway; Mecp2 and Associated Rett Syndrome; Lung fibrosis; ESC Pluripotency Pathways; Focal Adhesion-PI3K-Akt-mTOR-signaling pathway				8	0	1.081	0.922	0.787	0.866266	0.887389	0.523758	51.59	62.91	67.79	103.7	94.3	102	59.03	57.08	76.53	High	Peak Found	Peak Found	High	High
FALSE	High	Master Protein	A0A0A0MQX2	Magnesium transporter OS=Homo sapiens OX=9606 GN=MRS2 PE=1 SV=1	0.008	FALSE	2.701	3	1	1	1	393	44.2	5.95	0	1	metabolic process;transport	membrane;mitochondrion	transporter activity		57380	ENSG00000124532.14	6		MRS2			0	0	0.773	1.214	1.484	0.73345	0.720948	0.575168	45.5	31.84	22.71	101.5	75.3	123.2	32.14	17.93	15.02	High	Peak Found	Peak Found	Peak Found	Peak Found
FALSE	High	Master Protein	A0A0A0MQX8	Muscleblind-like protein 1 OS=Homo sapiens OX=9606 GN=MBNL1 PE=1 SV=1	0	FALSE	12.932	7	4	21	4	400	43	8.82	16.6	4	cell differentiation;metabolic process;regulation of biological process	cytoplasm;cytosol;nucleus	metal ion binding;protein binding;RNA binding		4154	ENSG00000152601.17	3	Adipogenesis	MBNL1			1	0	0.74	1.016	1.205	0.118566	0.972903	0.771347	63.3	29.45	50.73	81	141.9	77.1	80.54	51.05	62.19	High	High	High	High	High
FALSE	High	Master Protein	A0A0A0MR02	Voltage-dependent anion-selective channel protein 2 (Fragment) OS=Homo sapiens OX=9606 GN=VDAC2 PE=1 SV=1	0	FALSE	92.083	62	13	465	13	282	30.3	7.81	848.21	13	regulation of biological process;transport	membrane;mitochondrion;nucleus	nucleotide binding;protein binding;transporter activity	Pf01459	7417	ENSG00000165637.13	10		VDAC2			0	0	0.974	0.969	1.005	0.915751	0.757502	0.983198	32.26	32.89	32.24	97.4	99.2	103.4	12.41	7.78	8.07	High	High	High	High	High
FALSE	High	Master Protein	A0A0A0MR08	Ubiquitin carboxyl-terminal hydrolase 19 (Fragment) OS=Homo sapiens OX=9606 GN=USP19 PE=1 SV=6	0.003	FALSE	3.457	3	1	7	1	568	60.6	6.93	3.44	1				Pf04969		ENSG00000172046.18	3					0	0	1.076	0.739	0.711	0.924297	0.732215	0.636206	18.25	16.97	19.11	98.8	118.7	82.5	15.63	9.34	17.69	High	High	High	High	High
FALSE	High	Master Protein	A0A0A0MR09	Tyrosine-protein phosphatase non-receptor type 9 OS=Homo sapiens OX=9606 GN=PTPN9 PE=1 SV=1	0	FALSE	35.69	23	11	42	11	583	66.9	8.15	49.3	11	metabolic process		catalytic activity	Pf00102, Pf00650, Pf03765, Pf13716, Pf14566		ENSG00000169410.9	15					0	0	1.02	0.926	0.947	0.933605	0.784794	0.851073	24.53	37.34	21.76	101.8	98.2	100	38.08	17.38	6.98	High	High	High	High	High
FALSE	High	Master Protein	A0A0A0MR51	Acyl-CoA (8-3)-desaturase OS=Homo sapiens OX=9606 GN=FADS1 PE=1 SV=1	0	FALSE	17.249	12	5	30	5	501	57.8	9.48	32.91	5	cell communication;metabolic process;regulation of biological process;response to stimulus	membrane;mitochondrion;nucleus	catalytic activity	Pf00173, Pf00487	3992	ENSG00000149485.18	11		FADS1	Fatty acid metabolism; Biosynthesis of unsaturated fatty acids		2	0	1.022	1.08	1.086	0.915783	0.858554	0.92436	34.81	30.62	19.14	110.5	93.2	96.2	30.55	10.28	13	High	High	High	High	High
FALSE	High	Master Protein	A0A0A0MR59	Pumilio homolog 2 OS=Homo sapiens OX=9606 GN=PUM2 PE=1 SV=1	0	FALSE	12.757	3	3	19	2	929	99.6	7.3	1.78	3	cell organization and biogenesis;metabolic process;regulation of biological process;response to stimulus	cytosol;membrane	protein binding;RNA binding	Pf00806	23369	ENSG00000055917.15	2		PUM2			0	0	0.901	0.949	0.894	0.890946	0.888202	0.756104	33.41	32.5	61.33	105.1	96.4	98.4	9.31	16.42	9.83	High	High	High	High	High
FALSE	High	Master Protein	A0A0A0MRB5	MAP kinase-activating death domain protein OS=Homo sapiens OX=9606 GN=MADD PE=1 SV=1	0	FALSE	23.635	6	7	21	7	1588	176.4	6.13	15.28	7	regulation of biological process;response to stimulus	cytoplasm;cytosol;membrane	enzyme regulator activity;protein binding	Pf02141, Pf03455, Pf03456	8567	ENSG00000110514.19	11	Deregulation of Rab and Rab Effector Genes in Bladder Cancer; TNF alpha Signaling Pathway	MADD			2	0	1.11	1.133	1.033	0.731487	0.770523	0.999202	31.11	45.68	27.12	92.9	96.3	110.7	3.29	12.27	18.52	High	High	High	High	High
FALSE	High	Master Protein	A0A0A0MRF6	A-kinase anchor protein 9 OS=Homo sapiens OX=9606 GN=AKAP9 PE=1 SV=1	0	FALSE	109.383	10	33	130	33	3910	453.2	4.98	62.53	33	regulation of biological process;response to stimulus	Golgi	DNA binding;protein binding;structural molecule activity	Pf10186, Pf10495		ENSG00000127914.16	7					0	0	0.921	0.913	0.997	0.838416	0.650897	0.948162	29.4	30.02	23.33	103.1	102	94.8	6.56	5.18	3.04	High	High	High	High	High
FALSE	High	Master Protein	A0A0A0MRG8	Bcl-2 homologous antagonist/killer OS=Homo sapiens OX=9606 GN=BAK1 PE=1 SV=1	0	FALSE	26.177	47	6	35	6	191	21.3	7.55	43.26	6	regulation of biological process	membrane		Pf00452		ENSG00000030110.12	6	Nanomaterial induced apoptosis; Regulation of Apoptosis by Parathyroid Hormone-related Protein; Oxidative Damage; DNA Damage Response (only ATM dependent)				4	0	0.841	1.217	1.393	0.67073	0.492215	0.270583	42.52	25.4	33.72	101	77.6	121.4	28.01	29.49	20.42	High	High	High	High	High
FALSE	High	Master Protein	A0A0A0MRJ3	Neuron navigator 1 OS=Homo sapiens OX=9606 GN=NAV1 PE=1 SV=1	0	FALSE	6.186	2	2	2	2	1830	197.3	8.22	0	2	cell organization and biogenesis;cellular component movement	cytoplasm	catalytic activity;nucleotide binding;RNA binding	Pf00910, Pf02562, Pf12325, Pf13191, Pf13207, Pf13521	89796	ENSG00000134369.15	1		NAV1			0	0	0.942	0.828	0.871	0.980611	0.808848	0.851073	37.77	30.01	21.46	106	106.2	87.8	28.11	31.89	6.09	Peak Found	Peak Found	High	High	Peak Found
FALSE	High	Master Protein	A0A0A0MRJ4	Troponin T, cardiac muscle OS=Homo sapiens OX=9606 GN=TNNT2 PE=1 SV=1	0.001	FALSE	4.56	9	2	9	2	291	34.9	5.27	15.61	2	regulation of biological process			Pf00992		ENSG00000118194.18	1	Cardiac Progenitor Differentiation				1	0	1.48	1.094	0.749	0.0101783	0.856843	0.240458	49.14	37.6	58.77	63	88.3	148.7	16.9	36.09	68.38	Peak Found	Peak Found	Peak Found	Peak Found	Peak Found
FALSE	High	Master Protein	A0A0A0MRM8	Unconventional myosin-VI OS=Homo sapiens OX=9606 GN=MYO6 PE=1 SV=1	0	FALSE	210.824	45	47	326	47	1253	144.9	8.56	474.52	47	cellular component movement;regulation of biological process;response to stimulus;transport	cytoplasm;cytosol;Golgi;membrane;nucleus	catalytic activity;motor activity;nucleotide binding;protein binding	Pf00063	4646	ENSG00000196586.13	6	VEGFA-VEGFR2 Signaling Pathway	MYO6			1	0	0.997	0.994	1.015	0.988483	0.897194	0.999753	40.27	34.04	36.34	99	100.4	100.7	12.85	2.48	4.96	High	High	High	High	High
FALSE	High	Master Protein	A0A0A0MRM9	Nucleolar and coiled-body phosphoprotein 1 (Fragment) OS=Homo sapiens OX=9606 GN=NOLC1 PE=1 SV=1	0	FALSE	23.026	10	7	54	7	708	74.6	9.47	93.24	7			protein binding	Pf05022		ENSG00000166197.16	10					0	0	0.992	0.788	0.83	0.996859	0.0331775	0.254401	20.13	22.81	23.26	108.9	108.9	82.2	12.38	15.5	6.78	High	High	High	High	High
FALSE	High	Master Protein	A0A0A0MRP6	Probable global transcription activator SNF2L1 OS=Homo sapiens OX=9606 GN=SMARCA1 PE=1 SV=1	0	FALSE	187.132	36	44	507	1	1058	122.8	8.46	564.27	44	cell differentiation;cell organization and biogenesis;metabolic process;regulation of biological process	nucleus	catalytic activity;DNA binding;nucleotide binding;protein binding	Pf00176, Pf00270, Pf00271, Pf04851, Pf09110, Pf09111, Pf11496, Pf13892	6594	ENSG00000102038.15	X		SMARCA1			0	0	1.101	0.866	0.759	0.833364	0.787684	0.535032	8.38	13.4	12.93	102.7	113.1	84.2	8.57	4.09	12.06	Peak Found	Peak Found	Peak Found	High	High
FALSE	High	Master Protein	A0A0A0MRS4	Transmembrane protein 38B, isoform CRA_b OS=Homo sapiens OX=9606 GN=TMEM38B PE=1 SV=1	0	FALSE	7.513	15	2	5	2	237	26.4	9.1	0	2	transport	membrane;nucleus	transporter activity	Pf05197	55151	ENSG00000095209.11	9		TMEM38B			0	0	1.12	0.914	0.708	0.782773	0.874808	0.258324	29.18	23.67	30.79	68.9	142.8	88.3	33.17	11.66	26.93	Peak Found	High	Peak Found	High	Peak Found
FALSE	High	Master Protein	A0A0A0MRX4	Ral guanine nucleotide dissociation stimulator-like 3 OS=Homo sapiens OX=9606 GN=RGL3 PE=1 SV=1	0	FALSE	4.858	4	2	3	2	710	78.1	7.69	0	2	regulation of biological process;response to stimulus			Pf00617, Pf00618, Pf00788	57139	ENSG00000205517.12	19		RGL3			0	0	0.894	1.015	1.155	0.941918	0.980251	0.924909	29.71	27.94	34.84	100.6	94.1	105.3	3.98	9.8	30.62	High	Peak Found	Peak Found	Peak Found	Peak Found
FALSE	High	Master Protein	A0A0A0MS29	Mitochondrial fission factor OS=Homo sapiens OX=9606 GN=MFF PE=1 SV=1	0	FALSE	26.516	48	6	45	6	221	25.3	8.76	66.53	6	cell organization and biogenesis;regulation of biological process;transport	membrane;mitochondrion	protein binding	Pf05644	56947	ENSG00000168958.19	2		MFF			0	0	0.866	1.095	1.026	0.630973	0.821807	0.996199	37.81	29.46	41.1	97.3	105.4	97.2	18.95	16.72	9.33	High	High	High	High	High
FALSE	High	Master Protein	A0A0A0MS54	cAMP-dependent protein kinase catalytic subunit beta OS=Homo sapiens OX=9606 GN=PRKACB PE=1 SV=1	0	FALSE	44.897	32	8	78	3	357	41.3	8.56	84.38	8	metabolic process	cytosol	catalytic activity;nucleotide binding	Pf00069, Pf07714, Pf14531		ENSG00000142875.19	1	Common Pathways Underlying Drug Addiction; Chemokine signaling pathway				2	0	1.023	0.984	0.997	0.934369	0.939638	0.932512	14.41	25.79	26.33	103.4	99	97.6	11.42	7.4	7.09	High	High	High	High	High
FALSE	High	Master Protein	A0A0A0MS59	Helicase SRCAP OS=Homo sapiens OX=9606 GN=SRCAP PE=1 SV=1	0	FALSE	18.276	2	7	31	7	2971	315.4	5.67	9.47	7		Golgi	DNA binding;nucleotide binding	Pf00176, Pf00271		ENSG00000080603.16	16	Pathways Affected in Adenoid Cystic Carcinoma				1	0	0.943	0.904	0.975	0.960706	0.739415	0.905537	22.53	27.73	22.81	107.6	96.6	95.8	25.51	7.51	0.73	High	High	High	High	High
FALSE	High	Master Protein	A0A0A0MS66	Phosphatidate phosphatase LPIN1 OS=Homo sapiens OX=9606 GN=LPIN1 PE=1 SV=1	0.002	FALSE	4.144	2	1	3	1	701	76.9	6.18	0	1	metabolic process;regulation of biological process		catalytic activity	Pf04571		ENSG00000134324.11	2	Sterol Regulatory Element-Binding Proteins (SREBP) signalling; Transcription factor regulation in adipogenesis				2	0	0.94	0.778	0.828	0.979105	0.697373	0.783272	52.07	46.32	39.06	111.3	103.3	85.5	2.95	48.08	43.29	Peak Found	Peak Found	High	High	Not Found
FALSE	High	Master Protein	A0A0A0MS70	Myeloid differentiation primary response protein MyD88 OS=Homo sapiens OX=9606 GN=MYD88 PE=1 SV=1	0	FALSE	17.388	19	5	29	5	309	34.6	6.16	20.66	5	cell death;defense response;regulation of biological process;response to stimulus	cytoplasm;cytosol;membrane;nucleus	protein binding	Pf00531, Pf01582, Pf13676	4615	ENSG00000172936.12	3	Regulation of toll-like receptor signaling pathway; IL-1 signaling pathway; AGE/RAGE pathway; Structural Pathway of Interleukin 1 (IL-1); IL1 and megakaryocytes in obesity; TLR4 Signaling and Tolerance; Toll-like Receptor Signaling; Simplified Depiction of MYD88 Distinct Input-Output Pathway; Toll-like receptor signaling pathway	MYD88	Salmonella infection; Tuberculosis; Chagas disease (American trypanosomiasis); Herpes simplex infection; Toxoplasmosis; Leishmaniasis; Legionellosis; Measles; NOD-like receptor signaling pathway; Malaria; African trypanosomiasis; Pertussis; Influenza A; NF-kappa B signaling pathway; Toll-like receptor signaling pathway; Hepatitis B		25	0	1.073	1.167	1.023	0.768802	0.618803	0.977718	33.25	39.19	44.04	92	101.5	106.5	4.78	5.52	2.36	High	High	High	High	High
FALSE	High	Master Protein	A0A0A0MSA9	Poliovirus receptor OS=Homo sapiens OX=9606 GN=PVR PE=1 SV=1	0	FALSE	12.443	9	3	17	3	392	42.9	6.83	24.33	3	cell organization and biogenesis;regulation of biological process	cell surface;cytoplasm;membrane	protein binding;receptor activity	Pf00047, Pf08205	5817	ENSG00000073008.14	19		PVR			0	0	1.068	1.308	1.102	0.756125	0.122691	0.883349	25.32	57.94	18.12	79.9	101.8	118.3	36.97	33.14	24.45	High	Peak Found	High	High	High
FALSE	High	Master Protein	A0A0A0MSB8	Exocyst complex component 7 OS=Homo sapiens OX=9606 GN=EXOC7 PE=1 SV=1	0	FALSE	90.573	38	24	173	24	693	78.8	6.55	188.88	24	transport			Pf03081		ENSG00000182473.21	17					0	0	1.038	1.05	0.979	0.913583	0.929963	0.891361	26.82	25.63	26.59	99.2	99	101.8	5.19	1.43	1.88	High	High	High	High	High
FALSE	High	Master Protein	A0A0A0MSI2	Polyhomeotic-like protein 2 OS=Homo sapiens OX=9606 GN=PHC2 PE=1 SV=1	0	FALSE	20.19	7	5	33	4	830	87.9	8.69	55.12	5	development	nucleus	DNA binding;metal ion binding;protein binding	Pf00536, Pf07647	1912	ENSG00000134686.18	1		PHC2			0	1	0.964	1.176	1.243	0.980758	0.523478	0.545103	28.19	34.24	28.03	107.8	84.6	107.5	20.03	8.18	4.04	High	High	High	High	High
FALSE	High	Master Protein	A0A0A0MSI5	Transport and Golgi organization protein 2 homolog OS=Homo sapiens OX=9606 GN=TANGO2 PE=1 SV=1	0.002	FALSE	3.795	8	1	7	1	201	22.8	5.62	4.28	1		Golgi		Pf05742	128989	ENSG00000183597.15	22		C22orf25; TANGO2			0	0	1.125	1.286	1.134	0.856934	0.747501	0.933921	16.72	17.47	17.68	87.9	98.9	113.2	0.24	13	16.59	Peak Found	Peak Found	High	High	High
FALSE	High	Master Protein	A0A0A0MSI8	Exocyst complex component 5 OS=Homo sapiens OX=9606 GN=EXOC5 PE=1 SV=1	0	FALSE	85.64	36	18	143	18	711	82.1	6.87	165.6	18	transport	cytoplasm	protein binding	Pf03938, Pf07393		ENSG00000070367.15	14					0	0	1.031	1.072	1.003	0.921557	0.850347	0.956536	35.11	33.33	35.35	98.8	100.9	100.3	8.01	4.54	6.02	High	High	High	High	High
FALSE	High	Master Protein	A0A0A0MSJ9	Ras GTPase-activating protein 2 OS=Homo sapiens OX=9606 GN=RASA2 PE=1 SV=1	0	FALSE	10.354	6	4	14	4	853	96.9	7.2	2.04	4	regulation of biological process;response to stimulus		enzyme regulator activity;metal ion binding;protein binding	Pf00168, Pf00169, Pf00616, Pf00779		ENSG00000155903.11	3					0	0	0.938	1.02	1.059	0.980503	0.978868	0.983198	40.68	32.23	30.41	117.1	74.8	108	14.53	33.67	15.8	Peak Found	High	High	High	High
FALSE	High	Master Protein	A0A0A0MT01	Gelsolin OS=Homo sapiens OX=9606 GN=GSN PE=1 SV=1	0	TRUE	214.956	47	27	538	19	767	84.7	5.83	956.88	27	cell death;cell organization and biogenesis;metabolic process;regulation of biological process;response to stimulus;transport	cytoplasm;cytoskeleton;cytosol;extracellular;membrane;nucleus;organelle lumen	metal ion binding;protein binding	Pf00626	2934	ENSG00000148180.19	9	Regulation of Actin Cytoskeleton; Senescence and Autophagy in Cancer	GSN			2	8	1.1	1.026	0.816	0.574272	0.996065	0.0740175	56.69	52.32	59.84	94.7	105	100.4	20.79	10.96	0.58	High	High	High	High	High
FALSE	High	Master Protein	A0A0A0MT26	Sodium/potassium-transporting ATPase subunit alpha-3 OS=Homo sapiens OX=9606 GN=ATP1A3 PE=1 SV=1	0	FALSE	151.91	20	19	506	5	1226	133.2	6.1	923.79	19	transport	membrane	catalytic activity;metal ion binding;nucleotide binding;transporter activity	Pf00122, Pf00689, Pf00690, Pf00702, Pf08282, Pf12710, Pf13246		ENSG00000105409.16	19	Sudden Infant Death Syndrome (SIDS) Susceptibility Pathways				1	1	1.033	0.916	0.937	0.895357	0.771593	0.806641	43.9	34.46	31.51	93.8	107.3	98.9	22.68	9.89	7.96	High	High	High	High	High
FALSE	High	Master Protein	A0A0A0MT32	Lysosomal acid lipase/cholesteryl ester hydrolase OS=Homo sapiens OX=9606 GN=LIPA PE=1 SV=1	0	FALSE	34.347	36	7	76	7	283	32.5	7.84	78.46	7	cell organization and biogenesis;cell proliferation;defense response;metabolic process;response to stimulus	organelle lumen;vacuole	catalytic activity	Pf00561	3988	ENSG00000107798.17	10	Phase I biotransformations, non P450	LIPA			1	0	1.058	1.116	1.029	0.793445	0.715329	0.994242	49.02	33.9	43.72	97	92	111	16.27	12.53	25.23	High	High	High	High	High
FALSE	High	Master Protein	A0A0A0MT58	Transcription elongation factor A protein 2 (Fragment) OS=Homo sapiens OX=9606 GN=TCEA2 PE=1 SV=1	0	FALSE	16.317	13	3	29	1	270	30.3	9.06	31.19	3	metabolic process;regulation of biological process	nucleus	DNA binding;metal ion binding;protein binding	Pf01096, Pf07500, Pf08711	6919	ENSG00000171703.16	20		TCEA2			0	0	1.297	1.077	0.797	0.548329	0.899579	0.709057	52.62	14.47	18.77	84.9	115.9	99.2	34.91	9.82	0.57	High	Peak Found	Peak Found	High	High
FALSE	High	Master Protein	A0A0A0MT59	Mortality factor 4-like protein 2 OS=Homo sapiens OX=9606 GN=MORF4L2 PE=1 SV=1	0	FALSE	17.116	18	3	26	2	237	26.7	9.45	52.07	3	cell organization and biogenesis;metabolic process;regulation of biological process	nucleus		Pf05712		ENSG00000123562.16	X					0	0	0.726	0.809	1.17	0.179992	0.506925	0.842812	25.89	17.33	29.75	114.3	86	99.7	18.34	16.56	5.37	High	High	High	High	High
FALSE	High	Master Protein	A0A0A0MT83	Isovaleryl-CoA dehydrogenase isoform 1 OS=Homo sapiens OX=9606 GN=IVD PE=1 SV=2	0	FALSE	54.045	32	13	129	13	423	46.3	8.19	160.27	13												0	0	0.95	0.846	0.864	0.898485	0.0735437	0.344982	23.92	28.9	22.35	102.3	109.7	88	12.49	7.95	5.69	High	High	High	High	High
FALSE	High	Master Protein	A0A0A0MTB8	WD repeat-containing protein 36 OS=Homo sapiens OX=9606 GN=WDR36 PE=1 SV=1	0	FALSE	71.072	26	20	118	20	895	99.3	7.36	122.9	20	metabolic process		protein binding	Pf00400, Pf04192		ENSG00000134987.11	5					0	0	0.943	1.028	1.177	0.925843	0.965029	0.564997	48.39	34.37	33.91	95.7	93.9	110.3	34.66	8.49	10.36	High	High	High	High	High
FALSE	High	Master Protein	A0A0A0MTC1	E3 ubiquitin-protein ligase RNF213 OS=Homo sapiens OX=9606 GN=RNF213 PE=1 SV=1	0	FALSE	373.169	22	90	542	90	5256	596.1	6.42	581.56	90	cell organization and biogenesis;metabolic process;regulation of biological process	cytoplasm;cytosol;membrane	catalytic activity;metal ion binding;protein binding	Pf00097, Pf13639, Pf13920, Pf13923, Pf15227	57674	ENSG00000173821.19	17		RNF213			0	0	0.957	1.059	1.139	0.896291	0.908032	0.601337	40.21	38.74	33.03	102.7	93.9	103.4	12.66	4.49	0.28	High	High	High	High	High
FALSE	High	Master Protein	A0A0A0MTG2	Cytoplasmic dynein 1 intermediate chain 1 OS=Homo sapiens OX=9606 GN=DYNC1I1 PE=1 SV=1	0	FALSE	14.183	10	2	11	1	544	60.8	5	18.77	2	cellular component movement		protein binding	Pf00400, Pf11540		ENSG00000158560.14	7					0	0	4.755	4.115	0.865	6.47309e-16	6.44275e-16	0.717336	66.91	66.91	6.26	30.4	144.5	125.1	122.05	19.54		Peak Found	Peak Found	Peak Found	High	Peak Found
FALSE	High	Master Protein	A0A0A0MTH3	Integrin-linked protein kinase OS=Homo sapiens OX=9606 GN=ILK PE=1 SV=1	0	FALSE	52.775	28	11	91	11	483	54.6	7.97	122.38	11	metabolic process	cytosol	catalytic activity;nucleotide binding;protein binding	Pf00023, Pf00069, Pf07714, Pf12796, Pf13606, Pf13637, Pf13857		ENSG00000166333.13	11	Primary Focal Segmental Glomerulosclerosis FSGS; Factors and pathways affecting insulin-like growth factor (IGF1)-Akt signaling; PPAR signaling pathway				3	0	1.013	0.966	0.951	0.941918	0.893135	0.837052	35.56	47.22	42.92	102.9	107.7	89.3	10.62	13.76	4.63	High	High	High	High	High
FALSE	High	Master Protein	A0A0A0MTH9	TATA-binding protein-associated factor 172 OS=Homo sapiens OX=9606 GN=BTAF1 PE=1 SV=1	0	FALSE	64.387	11	16	95	16	1849	206.8	6.52	126.97	16			nucleotide binding	Pf00176, Pf00271, Pf12054		ENSG00000095564.13	10					0	0	0.964	1.014	1.051	0.972045	0.999643	0.974111	30.5	23.54	25.35	100.7	89.3	110	35.17	12.53	30.21	High	High	High	High	High
FALSE	High	Master Protein	A0A0A0MTI1	Delta(24)-sterol reductase OS=Homo sapiens OX=9606 GN=DHCR24 PE=1 SV=1	0	FALSE	39.443	20	8	88	8	528	61.4	8.13	102.63	8												0	0	0.879	1.037	1.261	0.628027	0.957025	0.336673	38.29	36.49	42.48	112.3	81.9	105.8	22.61	1.9	6.69	High	High	High	High	High
FALSE	High	Master Protein	A0A0A0MTL6	Rho family-interacting cell polarization regulator 1 OS=Homo sapiens OX=9606 GN=RIPOR1 PE=1 SV=1	0	FALSE	11.931	3	3	7	3	1238	134	6.43	4.43	3	cell communication;regulation of biological process;response to stimulus	cytoplasm;Golgi;membrane	protein binding	Pf13646	79567	ENSG00000039523.19	16		FAM65A; RIPOR1			0	0	0.941	1.025	1.079	0.973516	0.979087	0.959961	39.91	40.33	38.81	102.2	95.8	102	18.35	1.34	0.29	Peak Found	Peak Found	High	High	High
FALSE	High	Master Protein	A0A0A0MTQ5	ATP synthase subunit ATP5MPL, mitochondrial OS=Homo sapiens OX=9606 GN=ATP5MPL PE=1 SV=1	0.001	FALSE	4.526	9	1	18	1	77	9.1	9.99	3.88	1		membrane;mitochondrion		Pf08039	9556	ENSG00000156411.9	14		C14orf2			0	0	0.974	0.791	0.85	0.981668	0.0650264	0.408299	20.73	10.46	14.27	104.6	105.4	90	18.85	25.4	13.61	High	High	High	Peak Found	High
FALSE	High	Master Protein	A0A0A6YYH1	Protein C15orf38-AP3S2 OS=Homo sapiens OX=9606 GN=C15orf38-AP3S2 PE=4 SV=1	0	FALSE	19.649	15	4	27	4	394	43.9	5.3	43.45	4	cellular component movement;regulation of biological process;transport	Golgi;membrane	protein binding;transporter activity	Pf01217, Pf10574	100526783; 348110; 10239	ENSG00000250021.7	15		C15orf38-AP3S2; C15orf38; ARPIN; AP3S2			0	0	0.925	1.107	1.175	0.931645	0.843778	0.783272	27.23	30.34	23.64	84.5	114.2	101.4	31.07	8.79	4.6	High	High	High	High	High
FALSE	High	Master Protein	A0A0A6YYJ5	Microtubule-actin cross-linking factor 1, isoforms 1/2/3/5 (Fragment) OS=Homo sapiens OX=9606 GN=MACF1 PE=1 SV=2	0	FALSE	58.407	10	13	78	1	1668	177.2	4.4	111.6	13												0	0	100	100	2.939	6.47309e-16	6.44275e-16	0.000992515			0		76.2	223.8				Not Found	Not Found	Not Found	Not Found	Not Found
FALSE	High	Master Protein	A0A0A6YYL4	Coronin OS=Homo sapiens OX=9606 GN=CORO7-PAM16 PE=1 SV=1	0	FALSE	97.711	29	19	157	19	1048	114.1	6.33	283.93	19	cell organization and biogenesis;transport	cytosol;Golgi;membrane	protein binding	Pf00400, Pf03656, Pf08953, Pf08954	100529144; 79585	ENSG00000103426.12; ENSG00000278760.4	16; CHR_HSCHR16_3_CTG1		CORO7-PAM16; CORO7			0	0	1.037	1.11	1.053	0.892515	0.676696	0.948328	26.14	31.93	27.05	96.9	98.2	104.9	12.63	4.93	4.57	High	High	High	High	High
FALSE	High	Master Protein	A0A0B4J1S8	Phosphatidylinositol 4-kinase beta OS=Homo sapiens OX=9606 GN=PI4KB PE=1 SV=1	0	FALSE	11.062	6	4	8	4	828	92.7	6.32	1.62	4	metabolic process;regulation of biological process;response to stimulus;transport	cytoplasm;cytosol;endosome;membrane	catalytic activity;nucleotide binding;protein binding	Pf00454	5298	ENSG00000143393.16	1		PI4KB	Phosphatidylinositol signaling system; Metabolic pathways; Inositol phosphate metabolism		3	0	0.894	1.043	1.177	0.912221	0.93845	0.815724	48.92	19.67	31.88	93.6	89.2	117.2	29.24	23.56	0.61	High	High	High	Peak Found	Peak Found
FALSE	High	Master Protein	A0A0B4J1V8	HCG2039996 OS=Homo sapiens OX=9606 GN=PPAN-P2RY11 PE=3 SV=1	0	FALSE	34.178	14	8	48	8	794	87.9	9.51	37.28	8	cell organization and biogenesis;regulation of biological process;response to stimulus	membrane	receptor activity;RNA binding;signal transducer activity	Pf00001, Pf04427	692312	ENSG00000243207.6	19		PPAN-P2RY11			0	0	0.93	0.822	0.951	0.896835	0.249843	0.861964	28.88	39.85	37.57	105.7	100.2	94.1	12.1	6.78	15.73	High	High	High	High	High
FALSE	Low	Master Protein	A0A0B4J271	T cell receptor alpha variable 12-3 OS=Homo sapiens OX=9606 GN=TRAV12-3 PE=1 SV=1	0.056	FALSE	1.779	6	1	3	1	114	13.2	7.93	0	1				Pf00047, Pf07679, Pf07686		ENSG00000211794.3	14					0	0	0.763	1.005	1.278	0.0290387	0.985009	0.297136	36.11	27.34	16	108.8	81.9	109.3	44.75	13.69	7.61	Peak Found	High	Peak Found	Peak Found	Peak Found
FALSE	High	Master Protein	A0A0B4J2A0	FGGY_N domain-containing protein OS=Homo sapiens OX=9606 PE=1 SV=1	0	FALSE	50.542	32	10	105	10	478	51.5	6.83	240.42	10	metabolic process;regulation of biological process;response to stimulus	cytoplasm;cytosol	catalytic activity;nucleotide binding	Pf00370	23729	ENSG00000262304.2; ENSG00000197417.7	17		SHPK			0	0	1.064	1.04	0.869	0.719765	0.929963	0.436354	35.27	51.47	32.95	103.8	105.6	90.6	26.48	7.75	4.5	High	High	High	High	High
FALSE	High	Master Protein	A0A0B4J2D5	Glutamine amidotransferase-like class 1 domain-containing protein 3B, mitochondrial OS=Homo sapiens OX=9606 GN=GATD3B PE=1 SV=1	0	FALSE	83.559	61	10	140	10	268	28.1	8.27	236.07	10		mitochondrion		Pf01965	8209; 102724023	ENSG00000280071.3	21	Gastric Cancer Network 1	C21orf33; LOC102724023			1	0	0.83	1.016	0.987	0.0951507	0.979087	0.915162	76.24	59.68	72.37	105.8	85.7	108.5	12.55	29.13	5.87	High	High	High	High	High
FALSE	High	Master Protein	A0A0C4DFL7	Lanosterol 14-alpha demethylase OS=Homo sapiens OX=9606 GN=CYP51A1 PE=1 SV=1	0	FALSE	55.629	33	13	134	13	509	57.2	8.53	185.43	13	metabolic process;regulation of biological process	endoplasmic reticulum;membrane	catalytic activity;metal ion binding	Pf00067	1595	ENSG00000001630.15	7	Cholesterol Biosynthesis; Sterol Regulatory Element-Binding Proteins (SREBP) signalling; Oxidation by Cytochrome P450; Metapathway biotransformation	CYP51A1	Steroid biosynthesis; Metabolic pathways		6	0	0.883	1	1.121	0.427329	0.974043	0.743546	38.97	32.73	33.98	105.3	92.8	101.8	20.05	10.37	4.77	High	High	High	High	High
FALSE	High	Master Protein	A0A0C4DFM1	Transmembrane 9 superfamily member OS=Homo sapiens OX=9606 GN=TM9SF4 PE=1 SV=1	0	FALSE	73.56	30	14	99	14	625	72.5	6.65	180.85	14	cell organization and biogenesis;cellular homeostasis;regulation of biological process;response to stimulus;transport	endosome;Golgi;membrane	protein binding	Pf02990	9777	ENSG00000101337.15	20		TM9SF4			0	0	1.15	1.098	0.967	0.265501	0.758702	0.868107	47.72	44.23	29.47	98.5	105.9	95.7	13.07	7.13	7.79	High	High	High	High	High
FALSE	High	Master Protein	A0A0C4DFM7	Terminal uridylyltransferase 4 OS=Homo sapiens OX=9606 GN=TUT4 PE=1 SV=1	0	FALSE	27.301	6	9	61	7	1645	185.1	7.97	47.02	9	metabolic process;regulation of biological process;response to stimulus	cytoplasm;cytosol;nucleus	catalytic activity;metal ion binding;protein binding;RNA binding	Pf00098, Pf01909, Pf03828	23318	ENSG00000134744.13	1		ZCCHC11			0	2	0.928	0.988	1.096	0.924111	0.970394	0.906186	27.88	20.04	18.9	113.2	89.4	97.3	17.19	8.4	27.97	High	High	High	High	High
FALSE	Medium	Master Protein	A0A0C4DFN5	Chromosome 10 open reading frame 61 OS=Homo sapiens OX=9606 GN=TCTN3 PE=1 SV=1	0.038	FALSE	1.994	1	1	2	1	625	68	8.03	1.72	1	cell death;cell organization and biogenesis;regulation of biological process;response to stimulus	membrane;nucleus		Pf07773	26123	ENSG00000119977.20	10		TCTN3			0	0	0.709	0.995	1.322	0.545889	0.993816	0.783272	10.84	30.66	13.91	113.3	80.4	106.3	38.51	1.49	13.21	Peak Found	High	Peak Found	Peak Found	Peak Found
FALSE	High	Master Protein	A0A0C4DFP4	Peptide-N(4)-(N-acetyl-beta-glucosaminyl)asparagine amidase (Fragment) OS=Homo sapiens OX=9606 GN=NGLY1 PE=1 SV=1	0.004	FALSE	3.241	2	1	8	1	633	72	8.12	9.23	1	metabolic process	cytoplasm;cytosol;nucleus	catalytic activity;metal ion binding;protein binding	Pf01841, Pf04721, Pf09409	55768	ENSG00000151092.16	3		NGLY1			0	0	1.093	1.501	1.196	0.886526	0.319835	0.887935	39.67	26.55	19.71	78.6	103.5	117.9	39.13	20.15	10.09	High	Peak Found	High	High	Peak Found
FALSE	High	Master Protein	A0A0C4DFS6	Protein sprouty homolog 4 OS=Homo sapiens OX=9606 GN=SPRY4 PE=1 SV=1	0	FALSE	13.601	15	3	27	3	322	34.9	7.87	50.75	3	development;regulation of biological process	cytoplasm;membrane	protein binding	Pf05210	81848	ENSG00000187678.8	5		SPRY4			0	0	0.991	1.042	1.09	0.988751	0.969461	0.926177	31.94	23.67	27.79	103	113.8	83.3	21.26	9.39	56.38	High	High	High	High	High
FALSE	Medium	Master Protein	A0A0C4DFU7	Coiled-coil domain-containing protein 186 OS=Homo sapiens OX=9606 GN=CCDC186 PE=1 SV=1	0.011	FALSE	2.593	7	1	1	1	211	23.6	4.92	0	1					55088	ENSG00000165813.18	10		C10orf118; CCDC186			0	0	1.333	1.028	0.771	0.548329	0.980057	0.789614	0	0	0	89.2	119	91.8				Peak Found	Not Found	Not Found	Peak Found	Not Found
FALSE	High	Master Protein	A0A0C4DFX9	Negative elongation factor A OS=Homo sapiens OX=9606 GN=NELFA PE=1 SV=1	0	FALSE	37.301	24	7	51	7	539	58.5	9.26	82.18	7	development;metabolic process;regulation of biological process	cytosol;nucleus	protein binding		7469	ENSG00000185049.14	4	Initiation of transcription and translation elongation at the HIV-1 LTR	NELFA; WHSC2			1	0	1.045	0.962	0.914	0.881191	0.880526	0.747766	35.27	41.55	39.79	99.8	95.7	104.5	8.26	6.04	5.84	High	High	High	High	High
FALSE	High	Master Protein	A0A0C4DG33	Peroxisome biogenesis factor 1 OS=Homo sapiens OX=9606 GN=PEX1 PE=1 SV=1	0	FALSE	8.147	2	3	10	3	1226	136.5	6.47	0	3	cell organization and biogenesis;metabolic process;response to stimulus;transport	cytoplasm;cytosol;membrane	catalytic activity;nucleotide binding;protein binding;RNA binding	Pf00004, Pf00910, Pf05496, Pf06068, Pf07724, Pf07728, Pf09262, Pf09263, Pf13191	5189	ENSG00000127980.15	7		PEX1			0	0	0.93	0.96	1.05	0.965103	0.897673	0.994743	16.94	25.76	27.48	115	96	89	21.21	4.59	28.26	High	High	Peak Found	High	Peak Found
FALSE	High	Master Protein	A0A0C4DG51	Calcium-independent phospholipase A2-gamma (Fragment) OS=Homo sapiens OX=9606 GN=PNPLA8 PE=1 SV=1	0	FALSE	16.178	10	5	24	5	639	71.8	8.72	11.4	5	cell death;metabolic process;transport	membrane	catalytic activity;nucleotide binding	Pf01734	50640	ENSG00000135241.16	7	Eicosanoid Synthesis	PNPLA8			1	0	1.013	1.102	1.075	0.956564	0.808693	0.948328	23.23	25.99	27.05	90.5	101.2	108.3	19.67	7.62	8.77	High	High	High	High	High
FALSE	High	Master Protein	A0A0C4DG89	Probable ATP-dependent RNA helicase DDX46 OS=Homo sapiens OX=9606 GN=DDX46 PE=1 SV=1	0	FALSE	177.988	45	39	415	1	1032	117.4	9.29	562.4	39	metabolic process;regulation of biological process	cytoplasm;membrane;nucleus	catalytic activity;nucleotide binding;RNA binding	Pf00270, Pf00271	9879	ENSG00000145833.15	5		DDX46			0	0	1.061	1.44	1.15	0.906885	0.197653	0.901388	36.45	24.62	32.76	90.5	94	115.5	14.99	34.38	26.05	High	High	High	High	High
FALSE	High	Master Protein	A0A0C4DG91	Nucleoside diphosphate kinase OS=Homo sapiens OX=9606 GN=NME6 PE=1 SV=1	0	FALSE	16.085	27	3	15	3	194	22	7.96	28.47	3	cell death;metabolic process;regulation of biological process	cytosol;mitochondrion	catalytic activity;metal ion binding;nucleotide binding	Pf00334	10201	ENSG00000172113.8	3		NME6			0	0	0.907	0.7	0.785	0.905064	0.0650264	0.457609	30.93	30.84	12.17	97.9	114.5	87.7	52.72	30.6	29.6	High	High	High	High	High
FALSE	High	Master Protein	A0A0C4DGA2	Enoyl-CoA delta isomerase 2, mitochondrial OS=Homo sapiens OX=9606 GN=ECI2 PE=1 SV=1	0	FALSE	51.804	30	8	84	8	364	40.2	8.76	107.84	8	metabolic process	membrane;mitochondrion;organelle lumen	catalytic activity;protein binding	Pf00378, Pf00887	10455	ENSG00000198721.12	6		ECI2			0	0	0.988	1.055	1.034	0.997114	0.92224	0.994322	47.6	41.55	38.37	101.8	83.1	115.1	22.39	31.34	18.44	High	High	High	High	High
FALSE	High	Master Protein	A0A0C4DGB5	Calpastatin OS=Homo sapiens OX=9606 GN=CAST PE=1 SV=1	0	FALSE	75.383	35	14	97	10	754	81	5.1	95.09	14	regulation of biological process	cytosol;endoplasmic reticulum;membrane	enzyme regulator activity;protein binding;RNA binding	Pf00748	831	ENSG00000153113.23	5		CAST			0	4	1.064	1.213	0.979	0.765513	0.279406	0.907977	59.86	56.66	47.52	84	109.7	106.3	42.23	20.39	23.85	High	High	High	High	High
FALSE	High	Master Protein	A0A0C4DGB9	Inorganic pyrophosphatase 2, mitochondrial OS=Homo sapiens OX=9606 GN=PPA2 PE=1 SV=1	0	FALSE	16.229	40	2	19	1	63	7.4	7.44	28.78	2	metabolic process	cytoplasm;organelle lumen	catalytic activity;metal ion binding		27068	ENSG00000138777.19	4		PPA2			0	0	1.045	0.714	0.763	0.925761	0.278019	0.535483	31.16	26.57	29.63	107	111.7	81.3	17.84	28.84	26.49	Peak Found	Peak Found	Peak Found	High	Peak Found
FALSE	High	Master Protein	A0A0C4DGC9	Serine/threonine-protein kinase 35 (Fragment) OS=Homo sapiens OX=9606 GN=STK35 PE=1 SV=1	0	FALSE	5.341	4	2	10	2	395	43.9	9.07	6.61	2	metabolic process	cytoplasm;nucleus	catalytic activity;nucleotide binding	Pf00069, Pf07714, Pf10707	140901	ENSG00000125834.12	20		STK35			0	0	0.772	0.88	1.024	0.00546301	0.189394	0.99685	23.43	14.4	10.84	120.8	84.9	94.4	15.49	4.81	12.88	High	High	Peak Found	High	High
FALSE	High	Master Protein	A0A0C4DGG1	Protein kinase C and casein kinase substrate in neurons protein 3 (Fragment) OS=Homo sapiens OX=9606 GN=PACSIN3 PE=1 SV=1	0	FALSE	32.756	17	5	67	5	405	46.5	6.18	136.96	5	cell organization and biogenesis;metabolic process;regulation of biological process;transport	cytoplasm;cytosol;endosome;membrane	enzyme regulator activity;nucleotide binding;protein binding	Pf00018, Pf00611, Pf01025, Pf13514, Pf14604	29763	ENSG00000165912.15	11		PACSIN3			0	0	0.982	0.989	1.035	0.997114	0.950577	0.993466	23.31	16.69	22.12	97.8	103.8	98.3	6.12	7.45	3.21	High	High	High	High	High
FALSE	High	Master Protein	A0A0C4DGH3	Numb-like protein OS=Homo sapiens OX=9606 GN=NUMBL PE=1 SV=1	0	FALSE	31.883	20	10	65	6	568	60.8	8.88	67.05	10	cell division;cell organization and biogenesis;metabolic process;regulation of biological process;response to stimulus	cytoplasm	protein binding	Pf00640, Pf06311, Pf08416	9253	ENSG00000105245.9	19	Notch Signaling Pathway; Notch Signaling Pathway	NUMBL			2	4	0.882	0.86	0.974	0.644001	0.386562	0.887935	33.9	23.15	39.18	109.5	96.9	93.6	6.67	19.35	19.42	High	High	High	High	High
FALSE	High	Master Protein	A0A0C4DGQ8	Dehydrogenase/reductase SDR family member 7B OS=Homo sapiens OX=9606 GN=DHRS7B PE=1 SV=1	0	FALSE	18.215	15	4	14	4	310	33.5	9.29	10.58	4	metabolic process	membrane	catalytic activity	Pf00106, Pf08659, Pf13460, Pf13561	25979	ENSG00000109016.17	17		DHRS7B			0	0	1.092	0.903	0.979	0.783992	0.827842	0.932304	30.33	23.48	41.27	103.4	96.4	100.2	6.79	12.76	2.81	High	High	High	High	High
FALSE	High	Master Protein	A0A0C4DGV9	DNA ligase OS=Homo sapiens OX=9606 GN=LIG4 PE=1 SV=1	0	FALSE	12.582	7	4	12	4	844	96.2	7.69	10.17	4	cell death;cell differentiation;cell division;cell organization and biogenesis;cell proliferation;metabolic process;regulation of biological process;response to stimulus	chromosome;cytoplasm;cytosol;membrane;nucleus	catalytic activity;DNA binding;metal ion binding;nucleotide binding;protein binding	Pf00533, Pf01068, Pf01331, Pf04675, Pf04679, Pf11411	3981	ENSG00000174405.13	13		LIG4			0	0	1.127	1.251	1.2	0.663531	0.418698	0.795418	24.97	22.64	25.45	90.2	101.3	108.5	10.03	24.62	25.31	High	Peak Found	Peak Found	Peak Found	High
FALSE	High	Master Protein	A0A0C4DGW6	UPF0600 protein C5orf51 OS=Homo sapiens OX=9606 GN=C5orf51 PE=1 SV=1	0.007	FALSE	2.763	19	1	2	1	152	17	4.56	0	1		cytosol			285636	ENSG00000205765.8	5		C5orf51			0	0	0.906	1.905	1.627	0.972045	0.00934662	0.414438	73.21	33.59	94.61	73.6	86.2	140.2	51.65	76.08		Peak Found	Peak Found	Peak Found	Not Found	High
FALSE	Medium	Master Protein	A0A0C4DGZ1	Zinc finger CCCH domain-containing protein 8 OS=Homo sapiens OX=9606 GN=ZC3H8 PE=1 SV=1	0.021	FALSE	2.284	3	1	2	1	297	34.3	8.37	0	1	cell death;metabolic process;regulation of biological process;response to stimulus	nucleus	DNA binding;metal ion binding;protein binding;RNA binding		84524	ENSG00000144161.12	2		ZC3H8			0	0	1.033	0.883	0.845	0.942641	0.831299	0.757995	30.4	19.03	19.07	104.2	107.7	88.1	20.37	31.66	8.52	High	Peak Found	Peak Found	Peak Found	Peak Found
FALSE	High	Master Protein	A0A0C4DH01	DNA-directed RNA polymerase III subunit RPC5 OS=Homo sapiens OX=9606 GN=POLR3E PE=1 SV=1	0	FALSE	5.432	3	2	7	2	672	75.7	6.8	1.87	2	defense response;metabolic process;regulation of biological process;response to stimulus	cytosol;nucleus	catalytic activity	Pf04801	101060521; 55718	ENSG00000058600.15; ENSG00000284282.1	16; CHR_HG926_PATCH	Eukaryotic Transcription Initiation	LOC101060521; POLR3E			1	0	1.135	1.165	1.101	0.859301	0.784093	0.961779	42.64	46.83	31.99	81.1	115.3	103.6	37.36	4.51	40.78	High	Peak Found	High	Peak Found	High
FALSE	High	Master Protein	A0A0C4DH22	Band 4.1-like protein 1 OS=Homo sapiens OX=9606 GN=EPB41L1 PE=1 SV=1	0	FALSE	27.58	10	7	41	7	880	98.3	5.62	24.74	7	cell organization and biogenesis	cytoskeleton;cytosol;membrane	protein binding;structural molecule activity	Pf00373, Pf04382, Pf05902, Pf08736, Pf09379, Pf09380	2036	ENSG00000088367.21	20		EPB41L1			0	0	1.021	0.876	0.869	0.939736	0.603403	0.602347	43.5	45.53	42.36	101.2	114.7	84.1	28.92	28.05	14.74	High	High	High	High	High
FALSE	High	Master Protein	A0A0D9SEM4	Serine/arginine-rich-splicing factor 4 (Fragment) OS=Homo sapiens OX=9606 GN=SRSF4 PE=1 SV=1	0	FALSE	24.984	16	7	137	3	378	43.6	11.08	162.8	7			RNA binding	Pf00076, Pf13893, Pf14259		ENSG00000116350.16	1					0	0	0.817	1.235	1.18	0.670247	0.547876	0.851073	64.28	22.76	51.84	82.1	96.2	121.7	31.24	55.07	26.29	High	High	High	High	High
FALSE	High	Master Protein	A0A0D9SF54	Spectrin alpha chain, non-erythrocytic 1 OS=Homo sapiens OX=9606 GN=SPTAN1 PE=1 SV=1	0	FALSE	880.484	61	133	1922	2	2457	282.7	5.34	3646.85	133	cell organization and biogenesis;cellular component movement;metabolic process;regulation of biological process;response to stimulus;transport	cytoskeleton;cytosol;extracellular;membrane;organelle lumen	metal ion binding;protein binding;structural molecule activity	Pf00018, Pf00036, Pf00435, Pf07653, Pf08239, Pf08726, Pf13405, Pf13499, Pf14604	6709	ENSG00000197694.15	9	Fas Ligand (FasL) pathway and Stress induction of Heat Shock Proteins (HSP) regulation	SPTAN1			1	0	0.901	0.963	1.038	0.953756	0.944847	0.991696	32.49	24.51	13.06	120.7	82.2	97.1	24.45	23.29	24.4	High	High	Peak Found	High	High
FALSE	High	Master Protein	A0A0D9SF70	ADP-ribosylation factor GTPase-activating protein 2 OS=Homo sapiens OX=9606 GN=ARFGAP2 PE=1 SV=1	0	FALSE	60.127	40	14	113	10	385	42.1	7.34	171.56	14	regulation of biological process;transport	cytosol;Golgi;membrane	enzyme regulator activity;metal ion binding	Pf01412	84364	ENSG00000149182.14	11		ARFGAP2			0	4	0.955	1.156	1.159	0.936281	0.410691	0.572852	33.59	36.48	34.5	94.9	92.3	112.8	9.98	1.08	10.96	High	High	High	High	High
FALSE	High	Master Protein	A0A0D9SFH9	Battenin OS=Homo sapiens OX=9606 GN=CLN3 PE=1 SV=1	0	FALSE	6.201	4	1	15	1	341	36.3	6.04	22.87	1		membrane		Pf02487		ENSG00000188603.18	16					0	0	0.931	0.971	1.343	0.980611	0.963898	0.656088	51.29	11.61	11.68	114.2	79	106.9	19.34	28.12	5.33	High	High	High	High	High
FALSE	High	Master Protein	A0A0D9SGH0	Sodium/hydrogen exchanger OS=Homo sapiens OX=9606 GN=SLC9A6 PE=1 SV=5	0	FALSE	11.111	6	3	17	3	679	75.8	5.9	15.84	3												0	0	0.718	0.844	1.087	0.135561	0.530564	0.949214	50.77	53.54	60.63	121.5	82.8	95.7	31.33	8.81	15.36	High	High	High	High	High
FALSE	High	Master Protein	A0A0D9SGJ8	PWWP domain-containing DNA repair factor 3A OS=Homo sapiens OX=9606 GN=PWWP3A PE=1 SV=1	0.005	FALSE	2.981	2	1	2	1	732	80.8	8.63	0	1	cell organization and biogenesis;metabolic process;response to stimulus	cytosol;nucleus	protein binding	Pf00855		ENSG00000160953.15	19					0	0	0.778	0.938	1.081	0.769223	0.959689	0.975882	36.83	87.05	77.42	78	60.7	161.3	106.17	120.68	111.88	High	Peak Found	Peak Found	High	Peak Found
FALSE	High	Master Protein	A0A0G2JH37	Tapasin OS=Homo sapiens OX=9606 GN=TAPBP PE=1 SV=1	0	FALSE	27.06	20	5	49	5	466	49.5	6.92	45.45	5	cell organization and biogenesis;metabolic process;regulation of biological process;response to stimulus;transport	endoplasmic reticulum;membrane	catalytic activity;protein binding;transporter activity	Pf07654	6892	ENSG00000236490.9; ENSG00000112493.12; ENSG00000206281.11	6; CHR_HSCHR6_MHC_DBB_CTG1; CHR_HSCHR6_MHC_COX_CTG1; CHR_HSCHR6_MHC_QBL_CTG1		TAPBP			0	0	1.123	0.952	0.937	0.545889	0.836472	0.783272	44.22	39.33	28.56	91	106	103.1	12.97	20.07	2.99	High	High	High	High	High
FALSE	High	Master Protein	A0A0G2JHC2	PPP1R18 OS=Homo sapiens OX=9606 GN=PPP1R18 PE=1 SV=1	0	FALSE	19.863	11	5	38	5	613	68	5.45	51.92	5		cytoplasm;cytoskeleton	protein binding	Pf13914, Pf13916	170954	ENSG00000231247.8	CHR_HSCHR6_MHC_COX_CTG1; 6		PPP1R18			0	0	0.89	1.156	1.098	0.800524	0.697616	0.928632	37.26	26.83	38.2	99.4	104.1	96.5	24.43	16.2	40.49	High	High	High	High	High
FALSE	High	Master Protein	A0A0G2JIW1	Heat shock 70 kDa protein 1B OS=Homo sapiens OX=9606 GN=HSPA1B PE=1 SV=1	0	FALSE	329.234	57	30	1842	21	642	70.1	5.66	3648.55	30	cell organization and biogenesis		nucleotide binding	Pf00012, Pf06723		ENSG00000232804.5; ENSG00000212866.6; ENSG00000224501.5	CHR_HSCHR6_MHC_APD_CTG1; CHR_HSCHR6_MHC_QBL_CTG1; CHR_HSCHR6_MHC_COX_CTG1					0	9	1.058	1.05	0.96	0.857977	0.933072	0.850076	36.93	35.12	32.77	89.9	107.2	102.9	11.32	5.16	8.7	High	High	High	High	High
FALSE	High	Master Protein	A0A0G2JJD3	HLA-B associated transcript 5, isoform CRA_b OS=Homo sapiens OX=9606 GN=ABHD16A PE=1 SV=1	0	FALSE	18.356	11	6	36	6	601	67.5	8.84	17.19	6	metabolic process	membrane	catalytic activity;protein binding	Pf00561, Pf12695, Pf12697	7920	ENSG00000230475.9; ENSG00000231488.9; ENSG00000235676.9; ENSG00000224552.9; ENSG00000236063.9	6; CHR_HSCHR6_MHC_SSTO_CTG1; CHR_HSCHR6_MHC_DBB_CTG1; CHR_HSCHR6_MHC_COX_CTG1; CHR_HSCHR6_MHC_MANN_CTG1; CHR_HSCHR6_MHC_MCF_CTG1		ABHD16A			0	0	1.016	1.046	1.119	0.939608	0.938463	0.857518	33.16	47.49	29.76	99.4	103.3	97.2	11.71	12.63	6.64	High	High	High	High	High
FALSE	High	Master Protein	A0A0G2JL52	VARS2 OS=Homo sapiens OX=9606 GN=VARS2 PE=1 SV=1	0	FALSE	52.374	15	13	90	13	1093	121.5	7.21	56.14	13	metabolic process;regulation of biological process		catalytic activity;nucleotide binding	Pf00133, Pf08264, Pf09334		ENSG00000234032.9; ENSG00000206476.13	CHR_HSCHR6_MHC_MCF_CTG1; CHR_HSCHR6_MHC_QBL_CTG1					0	0	0.972	1.03	1.081	0.982218	0.972903	0.905537	32.49	32.98	40.91	100.7	95.9	103.3	12.47	2.51	23.81	High	High	High	High	High
FALSE	Medium	Master Protein	A0A0G2JL76	Choline transporter-like protein 4 OS=Homo sapiens OX=9606 GN=SLC44A4 PE=1 SV=1	0.024	FALSE	2.227	1	1	1	1	634	70.7	8.68	0	1	metabolic process;regulation of biological process;transport	membrane	transporter activity	Pf04515	80736	ENSG00000232180.8; ENSG00000235336.8; ENSG00000229077.8	CHR_HSCHR6_MHC_SSTO_CTG1; CHR_HSCHR6_MHC_APD_CTG1; CHR_HSCHR6_MHC_MCF_CTG1; 6		SLC44A4			0	0	1.006	1.397	1.398	0.973516	0.120533	0.383292	41.68	41.91	13.88	88.2	88.7	123.2	41.13	15.57	7.01	Peak Found	Peak Found	Peak Found	Peak Found	Peak Found
FALSE	Medium	Master Protein	A0A0G2JMP8	Transmembrane channel-like protein OS=Homo sapiens OX=9606 GN=TMC4 PE=1 SV=1	0.019	FALSE	2.342	3	1	1	1	706	78.7	8.91	0	1	transport	membrane		Pf07810	147798	ENSG00000277789.4	19; CHR_HSCHR19LRC_COX1_CTG3_1		TMC4			0	0	0.706	0.757	1.073	0.548329	0.752885	0.974529	39.49	9.44	38.01	121.8	86	92.2	3.81	37.33	9.23	Peak Found	Not Found	High	Not Found	Peak Found
FALSE	High	Master Protein	A0A0G2JMX7	Microtubule-associated protein OS=Homo sapiens OX=9606 GN=MAPT PE=1 SV=1	0	FALSE	6.086	3	2	14	2	776	80.9	7.11	3.8	2		cytoplasm;cytoskeleton	protein binding	Pf00418		ENSG00000277956.4	CHR_HSCHR17_2_CTG5					0	0	1.079	0.883	0.876	0.857243	0.738397	0.693812	30.75	23.81	60.22	129.6	60	110.4	10.82	64.08	20.81	High	High	High	High	High
FALSE	High	Master Protein	A0A0G2JMZ8	Occludin OS=Homo sapiens OX=9606 GN=OCLN PE=1 SV=1	0	FALSE	7.415	6	2	9	2	522	59.1	5.95	9.03	2	cell organization and biogenesis;metabolic process	membrane	catalytic activity;motor activity	Pf01284, Pf01576, Pf04111, Pf04156, Pf06653, Pf07303, Pf12325, Pf13536, Pf13863, Pf13962		ENSG00000273814.4	CHR_HSCHR5_2_CTG1_1		LOC100510742			0	0	0.839	0.72	0.941	0.857243	0.42738	0.925475	24.71	53.05	53.07	125.4	101.6	73	18.91	9.46	65.52	High	High	Peak Found	High	High
TRUE	High	Master Protein	A0A0G2JN29	Nodal modulator 1 OS=Homo sapiens OX=9606 GN=NOMO1 PE=1 SV=1	0	FALSE	161.019	37	31	274	2	1267	139.5	5.8	493.72	31				Pf09430, Pf13620, Pf13715, Pf14686		ENSG00000274779.4	CHR_HSCHR16_1_CTG1					0	0	0.475	2.064	4.347	0.0241044	1.78829e-06	7.69443e-16	70.05	98.41	109.24	15.4	8.1	276.5	148.15	162.93		High	Peak Found	Peak Found	High	Peak Found
FALSE	High	Master Protein	A0A0G2JNY3	Rho GTPase-activating protein 27 OS=Homo sapiens OX=9606 GN=ARHGAP27 PE=1 SV=1	0	FALSE	7.233	3	2	8	2	889	98.4	5.64	1.65	2	regulation of biological process;response to stimulus;transport	cytosol;membrane;nucleus	enzyme regulator activity;protein binding	Pf00018, Pf00169, Pf00397, Pf00620, Pf14604, Pf15410	201176	ENSG00000276836.4	17; CHR_HSCHR17_1_CTG5		ARHGAP27			0	0	1.177	1.081	0.899	0.633703	0.909864	0.804	15.42	22.41	24.66	94.4	106.5	99.1	13.2	12.99	9.17	High	High	Peak Found	Peak Found	High
FALSE	High	Master Protein	A0A0G2JPT5	Cell cycle checkpoint protein RAD17 OS=Homo sapiens OX=9606 GN=RAD17 PE=1 SV=1	0	FALSE	16.456	10	6	15	6	681	77	7.21	9.91	6	metabolic process;response to stimulus;transport	nucleus	catalytic activity;DNA binding;nucleotide binding	Pf00004, Pf00005, Pf00437, Pf03215, Pf13173, Pf13191, Pf13207, Pf13238, Pf13245, Pf13401, Pf13521		ENSG00000276618.4	CHR_HSCHR5_2_CTG1_1					0	0	0.966	1.06	1.127	0.999892	0.909864	0.901834	42.14	31.41	34.12	109.9	98.8	91.3	38.48	19.38	19.57	High	High	High	High	High
FALSE	High	Master Protein	A0A0J9YVP6	Poly(U)-binding-splicing factor PUF60 (Fragment) OS=Homo sapiens OX=9606 GN=PUF60 PE=1 SV=1	0	FALSE	131.826	53	19	320	19	534	57.4	5.35	461.39	19			RNA binding	Pf00076, Pf13893, Pf14259		ENSG00000274081.4	CHR_HSCHR8_3_CTG7					0	0	0.968	1.063	1.071	0.932636	0.888202	0.86423	39.89	36.28	38.43	100	101.2	98.8	6.84	11.52	7.92	High	High	High	High	High
FALSE	High	Master Protein	A0A0J9YW33	Syntaxin-3 OS=Homo sapiens OX=9606 GN=STX3 PE=1 SV=1	0	FALSE	9.666	11	3	11	3	287	32.9	5.45	15.38	3	cell organization and biogenesis;transport	membrane	catalytic activity;protein binding	Pf00804, Pf02485, Pf05739		ENSG00000166900.15	11	Synaptic Vesicle Pathway				1	0	0.965	0.885	0.977	0.990906	0.638846	0.925136	13.54	11.07	15.76	98.2	112.2	89.5	19.05	5.2	0.55	High	High	High	High	High
FALSE	High	Master Protein	A0A0J9YWB6	RNA polymerase II subunit A C-terminal domain phosphatase (Fragment) OS=Homo sapiens OX=9606 GN=CTDP1 PE=1 SV=1	0	FALSE	34.059	13	9	80	9	805	87.1	5.72	85.62	9	metabolic process	nucleus	catalytic activity	Pf00533, Pf03031, Pf09309, Pf12738		ENSG00000282752.1	CHR_HSCHR18_3_CTG2_1					0	0	0.796	0.933	1.088	0.112753	0.76806	0.896626	50.19	44.16	39.72	109.2	91	99.8	5.51	2.59	4.73	High	High	High	High	High
FALSE	High	Master Protein	A0A0J9YWI5	Tubulin-specific chaperone D (Fragment) OS=Homo sapiens OX=9606 GN=TBCD PE=1 SV=1	0	FALSE	43.263	23	8	112	1	466	51.2	5.81	136.54	8	cell organization and biogenesis;metabolic process;regulation of biological process		enzyme regulator activity;protein binding	Pf12612		ENSG00000278759.2	CHR_HSCHR17_1_CTG9					0	0	2.197	2.504	1.14	0.00115267	0.00440798	0.928215	59.41	0.02	24.05	52.6	115.6	131.8	49.64	66.13		Peak Found	High	High	Peak Found	High
FALSE	High	Master Protein	A0A0J9YWM3	Solute carrier family 22 member 18 OS=Homo sapiens OX=9606 GN=SLC22A18 PE=1 SV=1	0	FALSE	12.609	12	4	55	4	326	34.9	9.54	70.86	4	transport	membrane	transporter activity	Pf07690		ENSG00000276130.4	CHR_HSCHR11_1_CTG7					0	0	1.021	0.929	1.045	0.943106	0.742045	0.983198	15.73	23.99	29.57	98.2	102.1	99.7	6.57	3.61	7.82	High	High	High	High	High
FALSE	High	Master Protein	A0A0J9YX34	Tripartite motif-containing protein 2 OS=Homo sapiens OX=9606 GN=TRIM2 PE=1 SV=1	0	FALSE	12.45	12	5	12	4	526	58.4	6.16	1.74	5			metal ion binding;protein binding	Pf00097, Pf00630, Pf00643, Pf13445, Pf13639, Pf13900, Pf13920, Pf13923, Pf14634, Pf15227		ENSG00000109654.14	4					0	0	0.929	0.832	0.885	0.980611	0.758835	0.846292	19.44	52.21	20.71	125	97.6	77.4	66.75	76.69	81.91	High	High	High	High	Not Found
FALSE	High	Master Protein	A0A0J9YXF2	Paraoxonase 2, isoform CRA_a OS=Homo sapiens OX=9606 GN=PON2 PE=1 SV=1	0	FALSE	131.86	61	15	187	15	375	41.5	5.72	352.91	15	metabolic process;response to stimulus	extracellular;membrane;mitochondrion;nucleus;vacuole	catalytic activity;metal ion binding;protein binding	Pf01731, Pf08450	5445	ENSG00000105854.12	7	Phase I biotransformations, non P450	PON2			1	0	1.059	1.002	0.95	0.824928	0.923451	0.803304	45.64	42.19	40.97	95.7	109.3	95	12.53	5.3	0.74	High	High	High	High	High
FALSE	High	Master Protein	A0A0J9YYJ3	Transmembrane protein 184B (Fragment) OS=Homo sapiens OX=9606 GN=TMEM184B PE=1 SV=1	0	FALSE	6.48	10	1	1	1	348	39.4	7.55	0	1		membrane		Pf03619		ENSG00000198792.12	22					0	0																Not Found	Not Found	Not Found	Not Found	Not Found
FALSE	High	Master Protein	A0A0R4J2E8	Matrin-3 OS=Homo sapiens OX=9606 GN=MATR3 PE=1 SV=1	0	FALSE	187.008	45	31	692	1	847	94.6	6.25	1053.74	31	defense response;regulation of biological process;response to stimulus	membrane;nucleus	metal ion binding;protein binding;RNA binding;structural molecule activity	Pf00076, Pf13893, Pf14259	9782	ENSG00000015479.18; ENSG00000280987.4	5		MATR3			0	34	0.984	0.977	0.912	0.9485	0.805776	0.616662	44.26	42.25	39.63	102.6	95.1	102.3	10.39	9.63	19.75	High	Peak Found	Peak Found	High	High
FALSE	High	Master Protein	A0A0R4J2G3	Arylacetamide deacetylase-like 1 OS=Homo sapiens OX=9606 GN=NCEH1 PE=1 SV=1	0	FALSE	87.155	38	13	354	13	440	49	7.93	449.24	13	metabolic process	membrane	catalytic activity	Pf00135, Pf07859, Pf11144	57552	ENSG00000144959.9	3		NCEH1	Bile secretion		1	0	0.963	0.987	1.066	0.866322	0.866371	0.869331	40.21	39.77	37.89	105.8	92.4	101.8	21.6	16.74	21.86	High	High	High	High	High
FALSE	High	Master Protein	A0A0U1RQJ8	ATR-interacting protein (Fragment) OS=Homo sapiens OX=9606 GN=ATRIP PE=1 SV=2	0	FALSE	5.177	4	2	12	2	604	65.2	6.32	11.29	2	response to stimulus					ENSG00000282827.2	3					0	0	0.825	0.89	1.071	0.337167	0.66575	0.95192	35.28	32.35	34.82	120.1	80.1	99.8	35.73	20.22	43.57	High	High	High	Peak Found	High
FALSE	High	Master Protein	A0A0U1RQK7	Eukaryotic translation initiation factor 4 gamma 3 OS=Homo sapiens OX=9606 GN=EIF4G3 PE=1 SV=1	0	FALSE	113.281	17	27	216	24	1774	195.2	5.62	258.3	27			protein binding;RNA binding	Pf02020, Pf02847, Pf02854		ENSG00000075151.20	1					0	0	0.939	0.971	1.077	0.705443	0.781941	0.827248	32.57	29.29	38.67	95.7	101.5	102.9	7.89	1.65	1.85	High	High	High	High	High
FALSE	Medium	Master Protein	A0A0U1RQT2	InaD-like protein OS=Homo sapiens OX=9606 GN=PATJ PE=1 SV=1	0.032	FALSE	2.077	2	1	1	1	593	63.3	5.59	0	1			protein binding	Pf00595, Pf13180		ENSG00000132849.19	1					0	0	1.021	0.677	0.659	0.978641	0.437446	0.401459	17.85	12.16	12.04	111.3	113.2	75.5	12.21	12.89	11.59	Peak Found	Peak Found	Peak Found	Peak Found	Peak Found
FALSE	High	Master Protein	A0A0U1RQZ9	Probable global transcription activator SNF2L2 OS=Homo sapiens OX=9606 GN=SMARCA2 PE=1 SV=1	0	FALSE	28.973	7	8	38	6	1428	162.3	8.32	30.56	8	cell organization and biogenesis;metabolic process;regulation of biological process	nucleus	catalytic activity;nucleotide binding;protein binding	Pf00176, Pf00270, Pf00271, Pf07529, Pf07533, Pf08880, Pf11496, Pf14619		ENSG00000080503.22	9	Pathways Affected in Adenoid Cystic Carcinoma				1	0	0.998	0.969	1.014	0.980503	0.903126	0.961778	27.62	39.34	21.96	105	101.6	93.3	1.48	9.87	19.21	High	High	High	High	High
FALSE	High	Master Protein	A0A0U1RR85	Receptor expression-enhancing protein (Fragment) OS=Homo sapiens OX=9606 GN=REEP3 PE=1 SV=1	0.004	FALSE	3.236	12	1	4	1	84	9.4	9.41	1.78	1		membrane		Pf03134		ENSG00000165476.13	10					0	0	0.947	0.875	0.924	0.992849	0.834656	0.897729	20.21	24.72	27.35	106.3	100.7	93	19.87	5.68	26.67	High	Peak Found	Not Found	Not Found	Peak Found
FALSE	High	Master Protein	A0A0U1RRB9	FGGY carbohydrate kinase domain-containing protein OS=Homo sapiens OX=9606 GN=FGGY PE=1 SV=1	0	FALSE	8.596	7	2	9	2	514	55.5	6.52	6.9	2	metabolic process		catalytic activity	Pf00370, Pf02782		ENSG00000172456.17	1					0	0	0.813	0.836	0.989	0.764894	0.697651	0.952061	17.49	34.72	46.03	114.3	87.9	97.8	6.9	25.29	5.9	High	High	High	High	Peak Found
FALSE	Medium	Master Protein	A0A0U1RRG0	Regulator of G-protein-signaling protein-like (Fragment) OS=Homo sapiens OX=9606 GN=RGSL1 PE=4 SV=1	0.02	FALSE	2.339	39	1	1	1	57	6.4	11.56	0	1						ENSG00000121446.18	1					0	0	1.046	1.053	1.029	0.845474	0.91511	0.994125	30.74	9.29	33.67	96.1	100.5	103.4	9.35	28.33	6.92	Peak Found	Peak Found	High	Peak Found	Peak Found
FALSE	High	Master Protein	A0A0U1RRH6	PHD finger protein 14 OS=Homo sapiens OX=9606 GN=PHF14 PE=1 SV=1	0	FALSE	46.688	14	11	49	11	948	106.9	5.34	75.71	11	regulation of biological process	nucleus	metal ion binding;protein binding	Pf00628, Pf13771, Pf13831, Pf13832	9678	ENSG00000106443.15	7		PHF14			0	0	0.941	0.902	1.062	0.922103	0.657884	0.948519	24.49	44.53	33.21	110.9	96.4	92.7	25.28	4.85	18.1	High	High	High	High	High
FALSE	High	Master Protein	A0A0U1RRK1	Calcium uptake protein 1, mitochondrial OS=Homo sapiens OX=9606 GN=MICU1 PE=1 SV=1	0	FALSE	5.015	5	2	10	2	480	54.9	8.27	13.14	2	cell organization and biogenesis;cellular homeostasis;defense response;response to stimulus;transport	membrane;mitochondrion	metal ion binding;protein binding	Pf13202	10367	ENSG00000107745.17	10		MICU1			0	0	0.881	1.175	1.257	0.866649	0.65956	0.662347	16.61	21.06	15.98	95	92.8	112.2	27.38	15.85	9.25	High	High	High	High	High
FALSE	High	Master Protein	A0A0U1RRL5	ETS-related transcription factor Elf-1 (Fragment) OS=Homo sapiens OX=9606 GN=ELF1 PE=1 SV=1	0.003	FALSE	3.383	2	1	1	1	615	67	5.21	0	1	regulation of biological process	nucleus	DNA binding	Pf00178, Pf12310		ENSG00000120690.15	13					0	0	0.649	0.941	1.45	0.328449	0.976987	0.667712	33.61	33.61	0	115.9	75.1	109	27.63			High	Peak Found	Peak Found	Not Found	Not Found
FALSE	High	Master Protein	A0A0U1RRL8	Spermatogenesis-associated protein 20 OS=Homo sapiens OX=9606 GN=SPATA20 PE=1 SV=1	0	FALSE	98.095	36	22	198	22	786	88	7.27	241.23	22	cell differentiation;development	extracellular	catalytic activity	Pf03190, Pf13098, Pf13899	64847	ENSG00000006282.20	17		SPATA20			0	0	1.07	0.927	0.85	0.731267	0.646316	0.296269	33.41	32.85	40.13	102.8	96.8	100.3	3.05	20.6	4.14	High	High	High	High	High
FALSE	High	Master Protein	A0A0U1RRM6	Protein enabled homolog OS=Homo sapiens OX=9606 GN=ENAH PE=1 SV=1	0	FALSE	45.834	17	10	67	10	802	87.3	7.77	107.82	10			protein binding	Pf00568, Pf08776		ENSG00000154380.17	1					0	0	1.069	1	0.877	0.738633	0.974748	0.542709	32.07	39.23	44.54	93.2	108	98.9	12.65	8.61	14.01	High	High	High	High	High
FALSE	High	Master Protein	A0A140T9E9	Bromodomain-containing protein 2 (Fragment) OS=Homo sapiens OX=9606 GN=BRD2 PE=1 SV=1	0	FALSE	41.24	17	10	39	8	807	88.4	9.09	63.41	10			protein binding	Pf00439		ENSG00000234704.9	CHR_HSCHR6_MHC_MANN_CTG1					0	2	0.861	0.867	1.038	0.492359	0.502761	0.987991	28.45	22.84	23.99	100.7	100.5	98.9	9.97	2.31	7.32	High	High	High	High	High
FALSE	High	Master Protein	A0A140T9L0	WD repeat-containing protein 46 (Fragment) OS=Homo sapiens OX=9606 GN=WDR46 PE=1 SV=1	0	FALSE	16.584	17	4	33	1	322	35.7	8.88	21.97	4	metabolic process		protein binding;RNA binding	Pf00400	9277	ENSG00000206284.8	6; CHR_HSCHR6_MHC_QBL_CTG1		WDR46			0	0	0.841	1.053	1.301	0.747728	0.921087	0.59258	25.71	27.33	14.91	111.1	82.8	106.1	25.03	14.42	14.36	High	Peak Found	High	Peak Found	High
FALSE	High	Master Protein	A0A140TA25	Unconventional myosin-Ih OS=Homo sapiens OX=9606 GN=MYO1H PE=1 SV=1	0	FALSE	5.067	2	1	8	1	1038	119.9	9.14	2.29	1			catalytic activity;motor activity;nucleotide binding;protein binding	Pf00063, Pf06017		ENSG00000174527.9	12					0	0	1.359	1.129	0.714	0.000199187	0.661422	0.0111932	27	31.96	39.77	93.1	122.3	84.6	28.08	13.29	36.61	High	Peak Found	Peak Found	High	High
FALSE	High	Master Protein	A0A140TA84	MICOS complex subunit MIC13 OS=Homo sapiens OX=9606 GN=MICOS13 PE=1 SV=1	0	FALSE	10.954	49	2	16	2	110	12	7.96	40.28	2	cell organization and biogenesis	membrane;mitochondrion			125988	ENSG00000174917.8	19		C19orf70			0	0	1.224	0.865	0.703	0.13915	0.560365	0.031892	61.84	30.16	64.27	101.4	104.6	94.1	13.11	28.69	12.77	High	High	Peak Found	High	High
FALSE	High	Master Protein	A0A182DWF2	Thioredoxin reductase 2, mitochondrial OS=Homo sapiens OX=9606 GN=TXNRD2 PE=1 SV=1	0	FALSE	72.641	39	10	79	9	494	53.5	6.52	177.21	10	cellular homeostasis;metabolic process;regulation of biological process		antioxidant activity;catalytic activity;nucleotide binding	Pf00070, Pf02852, Pf07992, Pf13738								0	0	0.874	0.863	0.911	0.508239	0.342633	0.715562	43.29	59.85	45.5	121.8	67.8	110.5	21.58	21.18	49.99	High	High	High	High	High
FALSE	High	Master Protein	A0A1B0GTG2	Alpha-aminoadipic semialdehyde dehydrogenase OS=Homo sapiens OX=9606 GN=ALDH7A1 PE=1 SV=1	0	FALSE	182.355	60	24	401	24	536	58.1	8.13	747.47	24	metabolic process		catalytic activity	Pf00171		ENSG00000164904.17	5	Amino Acid metabolism				1	0	1.09	1.114	0.97	0.647863	0.611096	0.883918	39.84	34.61	32.69	88.9	108	103	14.35	0.98	0.87	High	High	High	High	High
FALSE	High	Master Protein	A0A1B0GTJ7	Adenylosuccinate lyase OS=Homo sapiens OX=9606 GN=ADSL PE=1 SV=1	0	FALSE	83.048	48	14	146	14	480	54.4	7.11	271.56	14	metabolic process		catalytic activity	Pf00206, Pf10397		ENSG00000239900.12	22					0	0	1.028	1.067	0.988	0.936832	0.882226	0.926177	30.11	28.28	37.92	92.5	101	106.6	11.41	9.39	9.06	High	High	High	High	High
FALSE	High	Master Protein	A0A1B0GTL5	Rab11 family-interacting protein 5 OS=Homo sapiens OX=9606 GN=RAB11FIP5 PE=1 SV=1	0	FALSE	33.988	10	8	51	8	1324	138.3	5.21	51.43	8	regulation of biological process;response to stimulus;transport	endosome;Golgi;membrane	protein binding	Pf00168, Pf09457	26056	ENSG00000135631.16	2		RAB11FIP5			0	0	0.812	0.907	1.097	0.247184	0.712119	0.925033	30.21	31.91	33.65	113.5	96.3	90.3	9.08	14.48	31.12	High	High	High	High	High
FALSE	Low	Master Protein	A0A1B0GTZ7	Kv channel-interacting protein 1 OS=Homo sapiens OX=9606 GN=KCNIP1 PE=1 SV=1	0.053	FALSE	1.811	10	1	3	1	232	26.9	4.81	0	1	regulation of biological process;response to stimulus		metal ion binding	Pf00036, Pf10591, Pf13499, Pf13833		ENSG00000182132.13	5					0	0	0.908	1.284	0.677	0.953678	0.57397	0.414886	77.21	23.08	34.77	71.8	136	92.2	64.25	50.68	0.96	Peak Found	Peak Found	High	Peak Found	High
FALSE	High	Master Protein	A0A1B0GUA3	KIF-binding protein OS=Homo sapiens OX=9606 GN=KIFBP PE=1 SV=1	0	FALSE	67.715	46	17	103	17	646	74.7	5.76	88.99	17			protein binding	Pf12309		ENSG00000198954.7	10					0	0	1.068	1.1	1.012	0.736661	0.72189	0.983947	33.69	32.59	32.1	102.8	96.6	100.7	7.47	4.19	11.58	High	High	High	High	High
FALSE	High	Master Protein	A0A1B0GUA8	Kinesin-like protein KIF13A OS=Homo sapiens OX=9606 GN=KIF13A PE=1 SV=1	0	FALSE	9.328	2	3	13	2	1845	207.1	5.72	19.1	3	cell organization and biogenesis;cellular component movement;transport	membrane	catalytic activity;motor activity;nucleotide binding;protein binding	Pf00225, Pf00498, Pf12423, Pf12473	63971	ENSG00000137177.19	6		KIF13A			0	0	0.95	1.06	1.282	0.991055	0.910229	0.649555	29.29	20.03	23.53	104.6	93.5	101.8	13.85	15.15	4.1	Peak Found	Peak Found	Peak Found	Peak Found	Peak Found
FALSE	High	Master Protein	A0A1B0GUI1	Ral GTPase-activating protein subunit alpha-1 OS=Homo sapiens OX=9606 GN=RALGAPA1 PE=1 SV=1	0	FALSE	12.103	2	4	21	4	2495	280.2	6.44	9.78	4	regulation of biological process	cytoplasm;nucleus	enzyme regulator activity;protein binding	Pf02145	253959	ENSG00000174373.16	14	Integrated Breast Cancer Pathway	RALGAPA1			1	0	1.013	1.11	1.13	0.956325	0.793472	0.86423	30.84	34.2	24.23	99.3	92	108.8	16.64	12.54	8.02	High	High	High	High	High
FALSE	High	Master Protein	A0A1B0GUL7	Protein kinase domain-containing protein OS=Homo sapiens OX=9606 PE=1 SV=1	0	FALSE	43.739	24	10	145	1	405	45.2	6.54	127.78	10	metabolic process		catalytic activity;nucleotide binding	Pf00069, Pf07714		ENSG00000230626.4	7					0	0	1.272	0.329	0.318	0.513341	0.000530116	5.72964e-05	26.54	135.74	93.77	115.3	146.7	38		34.69	95.5	Not Found	Not Found	High	Peak Found	High
FALSE	Medium	Master Protein	A0A1B0GUM5	Two pore calcium channel protein 2 OS=Homo sapiens OX=9606 GN=TPCN2 PE=1 SV=1	0.016	FALSE	2.417	2	1	1	1	698	78.4	7.64	0	1	cellular homeostasis;regulation of biological process;transport	membrane	transporter activity	Pf00520		ENSG00000162341.16	11					0	0	0.963	1.062	1.114	0.997948	0.947518	0.941909	16.82	13.68	15.11	99.5	94.8	105.7	17.53	14.85		Peak Found	Peak Found	Peak Found	Peak Found	High
FALSE	High	Master Protein	A0A1B0GUS7	Protein unc-13 homolog B OS=Homo sapiens OX=9606 GN=UNC13B PE=1 SV=1	0	FALSE	30.955	3	9	31	9	4340	483.8	5.16	32.99	9	cell communication;regulation of biological process;response to stimulus		metal ion binding;protein binding	Pf00130, Pf00168, Pf06292, Pf10540		ENSG00000198722.14	9	Synaptic Vesicle Pathway				1	0	0.965	1.068	1.046	0.973713	0.878265	0.976662	35.91	27.77	26.42	125	80.9	94.1	19.45	6.98	29.09	High	High	High	High	High
FALSE	Medium	Master Protein	A0A1B0GV86	Neuronal acetylcholine receptor subunit alpha-7 (Fragment) OS=Homo sapiens OX=9606 GN=CHRNA7 PE=3 SV=1	0.015	FALSE	2.434	5	1	2	1	221	24.5	7.68	0	1	transport	membrane	transporter activity	Pf02931, Pf02932		ENSG00000175344.17	15	Sudden Infant Death Syndrome (SIDS) Susceptibility Pathways				1	0																Not Found	Not Found	High	Not Found	High
FALSE	High	Master Protein	A0A1B0GVD5	Cathepsin D OS=Homo sapiens OX=9606 GN=CTSD PE=1 SV=1	0	TRUE	116.477	41	15	789	15	409	44.2	6.54	1063.4	15	metabolic process	vacuole	catalytic activity	Pf00026, Pf07966, Pf14541, Pf14543		ENSG00000117984.13	11					0	0	1.021	1.035	1.048	0.980611	0.984381	0.922745	47.16	38.3	37.68	104	92.3	103.8	11.38	25.83	20.98	High	High	High	High	High
FALSE	High	Master Protein	A0A1B0GVW0	Renin receptor OS=Homo sapiens OX=9606 GN=ATP6AP2 PE=1 SV=1	0	FALSE	34.981	30	8	80	8	345	38.4	5.54	95.87	8		membrane	receptor activity	Pf07850		ENSG00000182220.14	X					0	0	1.103	0.972	0.913	0.548329	0.818021	0.648027	28.67	22.53	19.56	99.5	104.7	95.8	13.26	4.12	2.75	High	High	High	High	High
FALSE	High	Master Protein	A0A1B0GW05	Probable C-mannosyltransferase DPY19L1 OS=Homo sapiens OX=9606 GN=DPY19L1 PE=1 SV=1	0	FALSE	44.308	22	11	88	10	748	84.5	9.25	63.93	11	metabolic process	membrane	catalytic activity	Pf10034	23333	ENSG00000173852.14	7		DPY19L1			0	1	1.063	1.007	0.938	0.73615	0.991636	0.799537	22.74	33.72	33.85	97.9	104.2	97.9	104.28	4.41	11.44	High	High	High	High	High
FALSE	Medium	Master Protein	A0A1B0GW41	Inhibitor of growth protein 5 OS=Homo sapiens OX=9606 GN=ING5 PE=1 SV=1	0.037	FALSE	1.997	6	1	1	1	254	28.3	9.1	0	1	cell organization and biogenesis;metabolic process;regulation of biological process	nucleus	metal ion binding;protein binding	Pf12998	84289	ENSG00000168395.15	2		ING5			0	0	0.948	0.853	1.04	0.994324	0.899531	0.992743	46.48	67.08	63.99	105.5	100	94.5	34.56	17.89	60.69	High	Peak Found	Peak Found	Peak Found	Peak Found
FALSE	High	Master Protein	A0A1B0GW68	Acid ceramidase OS=Homo sapiens OX=9606 GN=ASAH1 PE=1 SV=1	0	FALSE	46.287	34	11	170	11	374	42.3	8.12	193.87	11	metabolic process	vacuole		Pf02275, Pf15508		ENSG00000104763.18	8					0	0	0.938	0.962	1.084	0.872836	0.875997	0.865592	37.92	33.24	24.96	83.1	97.1	119.9	42.27	39.84	30.1	High	High	High	High	High
FALSE	High	Master Protein	A0A1B0GWA0	Zinc finger protein 654 OS=Homo sapiens OX=9606 GN=ZNF654 PE=1 SV=1	0.009	FALSE	2.666	2	1	3	1	1128	127.8	5.27	0	1	metabolic process;regulation of biological process	nucleus	DNA binding;metal ion binding		55279	ENSG00000175105.6	3		ZNF654			0	0	0.376	0.753	1.874	0.000926912	0.76929	0.335241	32	21.33	48.55	142.5	53.2	104.3	16.5	62.53	19.58	High	High	Peak Found	Peak Found	Peak Found
FALSE	High	Master Protein	A0A1B0GWJ7	Uncharacterized protein OS=Homo sapiens OX=9606 PE=4 SV=2	0.01	FALSE	2.639	4	1	3	1	201	22.9	6.67	0	1												0	0	0.936	1.116	1.301	0.980758	0.876398	0.783272	43	24.57	25.7	95	88.9	116.1	17.78	32.52	21.48	Peak Found	Peak Found	High	High	Peak Found
FALSE	Medium	Master Protein	A0A1B0GX30	T cell receptor beta variable 18 (Fragment) OS=Homo sapiens OX=9606 GN=TRBV18 PE=4 SV=1	0.044	FALSE	1.912	21	1	1	1	115	13	8.87	0	1				Pf07686		ENSG00000282771.1	CHR_HSCHR7_2_CTG6					0	0																Not Found	Not Found	Not Found	Not Found	High
FALSE	High	Master Protein	A0A1C7CYX1	Mitotic deacetylase-associated SANT domain protein OS=Homo sapiens OX=9606 GN=MIDEAS PE=1 SV=1	0	FALSE	26.505	7	6	47	6	1099	120.7	9.29	90.97	6	metabolic process;regulation of biological process	nucleus	DNA binding;metal ion binding;protein binding	Pf00249, Pf01448	91748	ENSG00000156030.13	14		ELMSAN1			0	0	0.8	0.907	1.056	0.201273	0.667864	0.974628	27.51	20.67	31.51	113.9	96.3	89.9	12.65	9.54	4.54	High	High	High	High	High
FALSE	High	Master Protein	A0A1P0AYU5	Sidoreflexin OS=Homo sapiens OX=9606 GN=SFXN3 PE=1 SV=1	0	FALSE	83.822	49	13	197	11	325	36	9.09	322.59	13	transport	membrane;mitochondrion	transporter activity	Pf03820	81855	ENSG00000107819.13	10		SFXN3			0	2	1.053	1.045	0.953	0.845958	0.953691	0.828811	23.39	24.75	25.39	96.6	98.3	105.1	8.39	10.61	17.77	High	High	High	High	High
FALSE	High	Master Protein	A0A1W2PNP0	GPI transamidase component PIG-T (Fragment) OS=Homo sapiens OX=9606 GN=PIGT PE=1 SV=1	0	FALSE	57.358	28	14	103	14	580	65.9	8.65	157.7	14	metabolic process	membrane		Pf04113		ENSG00000124155.17	20					0	0	1.019	1.019	1.045	0.944048	0.979087	0.954193	42.21	30.75	42.76	98.3	99	102.6	18.86	1.06	3.77	High	High	High	High	High
FALSE	High	Master Protein	A0A1W2PNR9	Immediate early response 3-interacting protein 1 OS=Homo sapiens OX=9606 GN=IER3IP1 PE=1 SV=1	0	FALSE	6.357	41	2	13	2	69	7.6	9.72	9.45	2				Pf08571		ENSG00000134049.5	18					0	0	1.251	1.481	1.266	0.155411	0.0234221	0.493548	72.92	105.56	48.13	73.4	98.4	128.2	36.53	10.76	7.98	Peak Found	High	High	High	High
FALSE	High	Master Protein	A0A1W2PNW1	Signal transducer and activator of transcription (Fragment) OS=Homo sapiens OX=9606 GN=STAT6 PE=1 SV=2	0	FALSE	54.572	19	14	109	14	797	88.8	6.35	135.51	14												0	0	1.098	1.081	0.995	0.541117	0.787847	0.943797	25.1	21.24	24.09	94.9	102.6	102.5	3.57	7.31	0.88	High	High	High	High	High
FALSE	High	Master Protein	A0A1W2PNX8	Protein unc-45 homolog A OS=Homo sapiens OX=9606 GN=UNC45A PE=1 SV=1	0	FALSE	116.408	32	28	259	28	1084	118.3	6.71	345.12	28			protein binding	Pf00515, Pf07719, Pf11701, Pf12895, Pf13181, Pf13414, Pf13424, Pf13432, Pf14559		ENSG00000140553.17	15					0	0	0.99	1.045	1.079	0.972045	0.950932	0.821596	28.68	32.78	32.27	102.8	98.1	99.1	7.38	6.15	4.23	High	High	High	High	High
FALSE	High	Master Protein	A0A1W2PNY5	Elongator complex protein 4 OS=Homo sapiens OX=9606 GN=ELP4 PE=1 SV=1	0	FALSE	20.348	21	6	31	6	386	42.5	8.13	28.64	6	metabolic process			Pf05625		ENSG00000109911.18	11	Mesodermal Commitment Pathway				1	0	0.962	0.834	0.854	0.978641	0.425182	0.559315	26.16	38.78	34.62	104.3	105.8	89.9	14.87	26.94	13.2	High	High	High	High	High
FALSE	High	Master Protein	A0A1W2PP04	RNA-binding motif protein, X-linked 2 OS=Homo sapiens OX=9606 GN=RBMX2 PE=1 SV=1	0	FALSE	14.01	14	4	30	4	276	31.5	9.41	21.56	4			RNA binding	Pf00076, Pf13893, Pf14259		ENSG00000134597.15	X					0	0	0.965	0.867	0.909	0.982218	0.491364	0.711156	32.81	32.29	13.51	104.1	100.7	95.2	17.58	1.93	0.57	High	High	High	High	High
FALSE	High	Master Protein	A0A1W2PP10	Vacuolar protein sorting-associated protein 35 OS=Homo sapiens OX=9606 GN=VPS35 PE=1 SV=1	0	FALSE	14.268	50	2	37	1	46	5.4	5.11	70	2				Pf03635		ENSG00000069329.16	16					0	0	1.637	2.26	1.785	0.00404162	1.34227e-07	0.0144177	80.82	86.11	67.73	61.9	101.2	136.9	3.89	60.41	73.02	High	High	High	High	High
FALSE	High	Master Protein	A0A1W2PP11	Presenilins-associated rhomboid-like protein, mitochondrial OS=Homo sapiens OX=9606 GN=PARL PE=4 SV=1	0	FALSE	15.098	10	4	36	4	408	45	9.95	19.9	4	metabolic process	membrane	catalytic activity	Pf01694, Pf05217		ENSG00000283765.1	3					0	0	0.99	1.001	1.076	0.981668	0.990853	0.918686	28.49	23.56	17.17	96.5	98.1	105.4	25.88	13.22	10.61	High	High	High	High	High
FALSE	High	Master Protein	A0A1W2PP71	BTB/POZ domain-containing protein KCTD7 OS=Homo sapiens OX=9606 GN=KCTD7 PE=1 SV=1	0.007	FALSE	2.787	4	1	10	1	304	34.9	6.05	0	1	cell organization and biogenesis;metabolic process	cytosol;membrane	protein binding	Pf02214	154881	ENSG00000243335.9	7		KCTD7			0	0	1.116	1.161	1.029	0.857243	0.849269	0.999338	16.16	10.37	13.07	91.2	102.9	105.9	8.89	16.38	2.38	Peak Found	Peak Found	High	High	High
FALSE	High	Master Protein	A0A1W2PPB7	Kinase D-interacting substrate of 220 kDa OS=Homo sapiens OX=9606 GN=KIDINS220 PE=1 SV=1	0	FALSE	38.896	11	10	47	10	1316	146.4	7.42	45.05	10		membrane	protein binding	Pf00023, Pf07693, Pf12796, Pf13606, Pf13637, Pf13857		ENSG00000134313.15	2					0	0	0.984	1.058	1.092	0.997114	0.918484	0.90941	27.67	29.65	36	90.6	95.4	114	22.2	3.91	9.69	High	High	High	High	High
FALSE	High	Master Protein	A0A1W2PPZ5	Transcription elongation factor A protein 1 OS=Homo sapiens OX=9606 GN=TCEA1 PE=1 SV=1	0	FALSE	38.581	30	9	68	7	301	33.9	8.38	99.34	9	metabolic process;regulation of biological process	nucleus	DNA binding;metal ion binding	Pf01096, Pf07500, Pf08711		ENSG00000187735.13	8					0	2	1.025	0.965	0.875	0.934524	0.87709	0.513273	39.67	41.06	51.13	98.3	94.5	107.2	19.81	9.26	8.09	High	High	High	High	High
FALSE	High	Master Protein	A0A1W2PQ13	Uncharacterized protein OS=Homo sapiens OX=9606 PE=1 SV=1	0	FALSE	6.719	5	2	2	2	689	75.5	8.03	2.03	2	transport	membrane	transporter activity	Pf04142, Pf07690		ENSG00000283761.1	1					0	0	1.024	0.765	0.75	0.954087	0.524679	0.557249	20.86	19.43	12.08	114.4	103	82.6	15.66	11.06	11.23	High	Peak Found	Peak Found	Peak Found	Peak Found
FALSE	High	Master Protein	A0A1W2PQ51	Probable ATP-dependent RNA helicase DDX17 OS=Homo sapiens OX=9606 GN=DDX17 PE=1 SV=1	0	FALSE	217.969	54	36	1312	27	731	80.4	8.37	1761.43	36	cell differentiation;cell organization and biogenesis;defense response;metabolic process;regulation of biological process;response to stimulus	cytoplasm;cytosol;membrane;nucleus	catalytic activity;nucleotide binding;protein binding;RNA binding	Pf00270, Pf00271	10521	ENSG00000100201.20	22	RIG-I-like Receptor Signaling	DDX17			1	12	1.003	1.037	1.038	0.992649	0.979087	0.948328	32.19	31.2	32.19	98	99.4	102.6	9.17	3.39	8.9	High	High	High	High	High
FALSE	High	Master Protein	A0A1W2PQR6	Lysosome membrane protein 2 OS=Homo sapiens OX=9606 GN=SCARB2 PE=1 SV=1	0	FALSE	61.371	33	12	136	12	449	51	5.16	234.11	12		membrane;vacuole	receptor activity	Pf01130		ENSG00000138760.9	4	Primary Focal Segmental Glomerulosclerosis FSGS				1	0	1.003	1.098	1.083	0.988751	0.759943	0.870127	37.43	39.35	40.19	94.8	96.3	108.8	6.03	24.63	32.34	High	High	High	High	High
FALSE	High	Master Protein	A0A1W2PR17	6-phosphofructo-2-kinase/fructose-2,6-bisphosphatase 3 OS=Homo sapiens OX=9606 GN=PFKFB3 PE=1 SV=1	0	FALSE	42.137	22	12	64	7	568	64.3	7.74	87.09	12	metabolic process;regulation of biological process	cytosol	catalytic activity;nucleotide binding	Pf00300, Pf01591, Pf13207, Pf13671	5209	ENSG00000170525.19	10	AMP-activated Protein Kinase (AMPK) Signaling; Focal Adhesion-PI3K-Akt-mTOR-signaling pathway	PFKFB3			2	1	1.024	0.952	0.92	0.939736	0.844172	0.724856	27.84	23.05	23.93	106.4	100.5	93	15.24	12.52	4.73	High	High	High	High	High
FALSE	High	Master Protein	A0A1W2PR28	IQ motif and SEC7 domain-containing protein 2 OS=Homo sapiens OX=9606 GN=IQSEC2 PE=1 SV=1	0	FALSE	30.137	9	8	40	7	1154	127.9	6.96	31.16	8	regulation of biological process		protein binding	Pf01369, Pf06005		ENSG00000124313.13	X					0	1	1.078	1.017	1	0.712213	0.990412	0.95192	26.99	24.69	34.85	103.5	97	99.4	7.67	4.16	3.52	High	High	High	High	High
FALSE	High	Master Protein	A0A1W2PR36	Guanidinoacetate N-methyltransferase OS=Homo sapiens OX=9606 GN=GAMT PE=1 SV=1	0	FALSE	16.179	45	3	11	3	213	23.8	5.76	16.91	3	metabolic process		catalytic activity	Pf13659		ENSG00000130005.12	19	Mecp2 and Associated Rett Syndrome				1	0	0.695	0.826	1.189	0.28005	0.703557	0.881059	30.79	10.5	41.59	109.5	100.1	90.5	66.1	3.66	73.66	Not Found	High	High	Not Found	High
FALSE	High	Master Protein	A0A1W2PRB8	DUF1907 domain-containing protein OS=Homo sapiens OX=9606 PE=4 SV=1	0	FALSE	35.402	18	11	65	10	838	93.4	7.77	59.13	11	regulation of biological process	nucleus		Pf08925, Pf10156		ENSG00000284057.1	11					0	1	0.964	1.04	1.079	0.987986	0.937939	0.919011	24.96	34.24	36.27	93.8	95.8	110.4	15.47	4.47	3.52	High	High	High	High	High
FALSE	High	Master Protein	A0A1W2PRE6	Golgi SNAP receptor complex member 2 OS=Homo sapiens OX=9606 GN=GOSR2 PE=1 SV=1	0	FALSE	13.851	26	4	16	4	177	20.6	7.11	20.42	4	cell organization and biogenesis;transport	Golgi	protein binding			ENSG00000108433.16	17					0	0	1.068	0.98	0.923	0.765513	0.923215	0.752441	17.12	18.6	12.96	105.6	92.8	101.6	37.72	5.84	31.51	High	High	High	High	High
FALSE	High	Master Protein	A0A1W2PRL5	Adaptin ear-binding coat-associated protein 1 OS=Homo sapiens OX=9606 GN=NECAP1 PE=1 SV=1	0	FALSE	25.292	28	6	51	6	254	28	8.37	34.74	6	transport	membrane		Pf07933		ENSG00000089818.17	12					0	0	0.772	1.073	1.256	0.0709836	0.874946	0.466381	43.76	45.6	45.69	110.1	82.9	107	11.86	14.48	38.42	High	High	High	High	High
FALSE	High	Master Protein	A0A286YFD6	Ribonucleoside-diphosphate reductase subunit M2 OS=Homo sapiens OX=9606 GN=RRM2 PE=1 SV=1	0	FALSE	49.681	40	12	73	10	374	42.9	5.91	91.76	12												0	2	0.949	0.827	0.84	0.941918	0.182709	0.377736	41.74	43.89	45.94	104.9	104.7	90.4	39.54	26.1	18.06	High	High	High	High	High
FALSE	High	Master Protein	A0A286YFF5	Major facilitator superfamily domain-containing protein 8 OS=Homo sapiens OX=9606 GN=MFSD8 PE=1 SV=1	0	FALSE	7.306	6	2	14	2	455	50.6	5.68	20.4	2												0	0	0.826	0.983	1.202	0.745242	0.972903	0.821596	19.51	18.62	17.84	105	90.7	104.2	15.51	6.1	11.65	High	High	High	High	High
FALSE	High	Master Protein	A0A286YFF7	Palmitoyl-protein thioesterase 1 OS=Homo sapiens OX=9606 GN=PPT1 PE=1 SV=1	0	FALSE	35.565	25	6	36	6	335	37.1	6.52	71.52	6												0	0	0.744	1.011	1.183	0.0270903	0.999444	0.66319	45.86	47.46	51.27	120.4	74.4	105.1	14.11	23.27	17.26	High	High	High	High	High
FALSE	High	Master Protein	A0A286YFF8	Protein MON2 homolog OS=Homo sapiens OX=9606 GN=MON2 PE=1 SV=1	0	FALSE	40.445	8	12	71	12	1718	190.4	6.1	61.69	12												0	0	1.023	1.138	1.137	0.939239	0.629678	0.783272	26.25	26.03	23.1	96.4	90.7	112.8	23.69	10.35	11.04	High	High	High	High	High
FALSE	Medium	Master Protein	A0A2H2EQP0	Proton-associated sugar transporter A OS=Homo sapiens OX=9606 GN=SLC45A1 PE=1 SV=1	0.046	FALSE	1.884	2	1	1	1	748	80.8	7.39	0	1												0	0	0.739	0.711	0.962	0.558255	0.432726	0.944348	52.35	48.94	23.22	121.3	92.4	86.2	50.7	9.13	21.24	Not Found	Peak Found	Peak Found	Peak Found	Peak Found
FALSE	High	Master Protein	A0A2H2FF08	Zinc finger FYVE domain-containing protein 26 OS=Homo sapiens OX=9606 GN=ZFYVE26 PE=1 SV=1	0.003	FALSE	3.393	6	1	3	1	327	37.7	8.68	0	1												0	0	1.228	0.631	0.514	0.703078	0.495414	0.204092	41.57	44.95	18.24	104.9	128.9	66.2	42.88	0.63	17.34	High	Peak Found	Peak Found	Not Found	High
FALSE	High	Master Protein	A0A2P0CTB1	Prostamide/prostaglandin F synthase OS=Homo sapiens OX=9606 GN=PRXL2B PE=1 SV=1	0	FALSE	23.965	33	6	63	6	228	24.3	6.68	78.74	6												0	0	1.215	0.731	0.547	0.146598	0.0305415	1.30442e-06	48.15	51.63	55.79	113	110.8	76.2	24.92	22.67	48.8	High	High	High	High	High
FALSE	High	Master Protein	A0A2Q2TH77	Golgin subfamily A member 2 OS=Homo sapiens OX=9606 GN=GOLGA2 PE=1 SV=1	0	FALSE	68.978	24	16	103	16	990	111.6	5	128.68	16												0	0	0.827	0.997	1.226	0.233913	0.972903	0.457609	32.03	39.86	33.7	102.7	90.4	106.9	14.44	5.55	17.79	High	High	High	High	High
FALSE	High	Master Protein	A0A2Q3DP09	LisH domain-containing protein ARMC9 OS=Homo sapiens OX=9606 GN=ARMC9 PE=1 SV=1	0	FALSE	6.599	4	2	5	2	665	75.5	5.55	5.58	2												0	0	0.774	1.147	1.149	0.747728	0.831652	0.926535	35.12	23.43	80.83	129.5	44.2	126.2	35.6	76.93	31.47	High	Peak Found	Peak Found	High	Peak Found
FALSE	High	Master Protein	A0A2R8Y4H2	Neuronal-specific septin-3 OS=Homo sapiens OX=9606 GN=SEPTIN3 PE=1 SV=1	0	FALSE	8.837	4	3	12	3	856	92.3	9.22	0	3												0	0	1.149	0.895	0.83	0.648535	0.739325	0.559315	27.57	45.55	46.29	93.2	119.9	86.9	24.05	23.95	7.83	High	High	High	High	High
FALSE	High	Master Protein	A0A2R8Y4J4	Required for meiotic nuclear division protein 1 homolog OS=Homo sapiens OX=9606 GN=RMND1 PE=1 SV=1	0	FALSE	17.089	13	5	15	5	444	50.5	9.2	10.2	5												0	0	0.941	1.202	1.208	0.978641	0.587685	0.761967	36.83	39.72	20.79	99.2	91.6	109.2	34.79	4.77	4.03	High	High	Peak Found	High	High
FALSE	High	Master Protein	A0A2R8Y4Y7	Paraplegin OS=Homo sapiens OX=9606 GN=SPG7 PE=1 SV=1	0	FALSE	44.434	23	12	55	12	751	83.6	7.9	70.91	12												0	0	1.062	1.019	0.881	0.812354	0.99345	0.60133	34.85	29.78	27.46	107.5	98.9	93.6	11.32	8.18	2.48	High	High	High	High	High
FALSE	High	Master Protein	A0A2R8Y4Z8	Coiled-coil domain-containing protein 9 OS=Homo sapiens OX=9606 GN=CCDC9 PE=1 SV=1	0	FALSE	8.36	8	3	7	3	587	65.3	5.29	3.87	3												0	0	1.01	0.958	1.032	0.942641	0.896651	0.998861	30.8	26.36	40.19	108.5	92.9	98.6	16.68	11.04	8.7	Peak Found	High	High	Peak Found	High
FALSE	High	Master Protein	A0A2R8Y566	RAB11-binding protein RELCH OS=Homo sapiens OX=9606 GN=RELCH PE=1 SV=1	0	FALSE	54.528	12	12	60	12	1216	134.5	5.44	102.19	12												0	0	1.014	0.925	0.873	0.958954	0.773699	0.567733	31.76	32.77	21.59	100.6	103.4	96	8.96	3.52	15.58	High	High	High	High	High
FALSE	High	Master Protein	A0A2R8Y5H9	Kinase suppressor of Ras 1 OS=Homo sapiens OX=9606 GN=KSR1 PE=1 SV=1	0	FALSE	8.387	3	3	5	3	928	103	8.79	1.86	3												0	0	0.973	0.984	0.991	0.999892	0.972903	0.933287	24.16	30.05	21.51	91.9	105.5	102.7	24	5.15	4.03	Peak Found	Peak Found	Peak Found	Peak Found	High
FALSE	High	Master Protein	A0A2R8Y5K2	Guanine nucleotide exchange C9orf72 OS=Homo sapiens OX=9606 GN=C9orf72 PE=1 SV=1	0.002	FALSE	3.836	3	1	4	1	492	55.5	6.33	0	1												0	0	0.873	1.317	1.529	0.939239	0.741074	0.593852	27.05	13.3	11.16	94.4	81.3	124.3	15.72	28.54	1.95	High	Peak Found	Peak Found	High	Peak Found
FALSE	High	Master Protein	A0A2R8Y5N2	Hamartin OS=Homo sapiens OX=9606 GN=TSC1 PE=1 SV=1	0	FALSE	16.122	5	4	14	4	1159	129.3	6.47	6.86	4												0	0	1.042	0.85	1.032	0.933957	0.652525	0.983198	46.6	37.37	50.47	91.7	118.7	89.6	16.16	25.82	20.3	High	High	High	High	High
FALSE	High	Master Protein	A0A2R8Y5P7	Histidine--tRNA ligase, mitochondrial OS=Homo sapiens OX=9606 GN=HARS2 PE=1 SV=1	0	FALSE	45.661	22	11	204	4	512	57.5	8.02	255.6	11												0	0	1.043	1.015	1.057	0.88859	0.999444	0.972623	46.67	34.16	38.86	98.1	102.7	99.3	11.89	5.66	8.54	High	High	High	High	Peak Found
FALSE	High	Master Protein	A0A2R8Y5S7	Radixin OS=Homo sapiens OX=9606 GN=RDX PE=1 SV=1	0	FALSE	146.607	41	25	684	12	590	69.3	6.27	900.77	25												0	0	1.027	1.017	1.026	0.941918	0.979087	0.999338	35.34	38.73	40.53	102.1	97.4	100.5	3.38	7.51	0.64	High	High	High	High	High
TRUE	High	Master Protein	A0A2R8Y5V9	Tropomyosin alpha-4 chain OS=Homo sapiens OX=9606 GN=TPM4 PE=1 SV=1	0	FALSE	52.854	41	14	113	5	248	28.6	4.7	175.14	14												0	2	0.645	2.443	2.655	0.00497492	6.44275e-16	5.03689e-14	73.62	88.49	96.04	58	50.5	191.5	82.2	59.04	7.15	High	Peak Found	High	Peak Found	High
FALSE	High	Master Protein	A0A2R8Y600	COMM domain-containing protein 7 OS=Homo sapiens OX=9606 GN=COMMD7 PE=4 SV=1	0	FALSE	17.885	23	4	24	4	230	25.4	8.41	45.02	4												0	0	0.949	1.047	1.012	0.939608	0.927879	0.974814	38.72	28.6	46.7	117.2	93.6	89.2	40.98	18.54	39.6	High	High	High	High	High
FALSE	High	Master Protein	A0A2R8Y635	Cation-transporting ATPase (Fragment) OS=Homo sapiens OX=9606 GN=ATP13A3 PE=1 SV=1	0	FALSE	12.602	4	3	15	3	1164	130.8	6.71	13.41	3												0	0	0.935	0.935	1.004	0.972045	0.891823	0.969605	44.24	29.09	16.36	95.7	100.3	104	17.86	24.69	5.02	High	High	High	High	High
FALSE	High	Master Protein	A0A2R8Y653	Uridine-cytidine kinase 2 OS=Homo sapiens OX=9606 GN=UCK2 PE=1 SV=1	0	FALSE	27.921	31	6	43	6	240	27.4	6.42	62.24	6												0	0	1.121	1.098	1.026	0.523857	0.836472	0.983198	35.05	36.78	34.56	92.9	104	103.1	25.06	36.83	0.36	High	High	High	High	High
FALSE	High	Master Protein	A0A2R8Y695	IQ motif and SEC7 domain-containing protein 1 (Fragment) OS=Homo sapiens OX=9606 GN=IQSEC1 PE=1 SV=1	0	FALSE	6.821	2	2	9	1	779	87.8	7.01	4.26	2												0	0	0.709	0.369	0.538	0.391632	1.00599e-05	0.135221	25.04	109.07	105.53	142.7	105.9	51.4	20.64	23.6	95.02	High	Peak Found	High	High	High
FALSE	High	Master Protein	A0A2R8Y6F8	Peripheral plasma membrane protein CASK OS=Homo sapiens OX=9606 GN=CASK PE=1 SV=1	0	FALSE	122.324	35	24	213	1	903	102.8	6.49	281.74	24												0	0	2.513	0.917	0.509	4.08978e-14	0.839943	0.000697883	40.59	44.89	61.22	54	168.7	77.3	58	13.68	60.15	Peak Found	High	High	High	Peak Found
FALSE	High	Master Protein	A0A2R8Y6J3	60S ribosomal protein L5 (Fragment) OS=Homo sapiens OX=9606 GN=RPL5 PE=1 SV=1	0	FALSE	96.856	62	11	525	11	238	27	9.13	695.47	11												0	0	1.009	0.875	0.875	0.999892	0.0978236	0.375799	51.41	46.07	43.79	102.6	109.5	87.9	17.49	22.09	21.21	High	High	High	High	High
FALSE	High	Master Protein	A0A2R8Y6L5	Dual-specificity tyrosine-phosphorylation-regulated kinase 1A (Fragment) OS=Homo sapiens OX=9606 GN=DYRK1A PE=1 SV=1	0.004	FALSE	3.209	1	1	3	1	605	68.4	8.95	1.85	1												0	0	0.481	0.959	2.007	0.00747769	0.98774	0.0999968	48.26	53.66	45.19	130.6	62.9	106.5	40.93	21.18	48.02	High	Peak Found	Peak Found	Peak Found	Peak Found
FALSE	High	Master Protein	A0A2R8Y6Y7	Succinate--CoA ligase [ADP-forming] subunit beta, mitochondrial OS=Homo sapiens OX=9606 GN=SUCLA2 PE=1 SV=1	0	FALSE	44.79	25	11	126	11	484	52.6	7.49	140.67	11												0	0	1.002	0.921	0.913	0.990158	0.594115	0.645378	20.95	23.79	25.18	102.6	104.2	93.2	5.14	3.56	11.52	High	High	High	High	High
FALSE	Medium	Master Protein	A0A2R8Y739	POU domain protein OS=Homo sapiens OX=9606 GN=POU3F4 PE=3 SV=1	0.048	FALSE	1.868	2	1	10	1	361	39.4	7.52	7.07	1												0	0	1.095	0.955	0.866	0.740366	0.940092	0.717225	30.03	18.05	18.73	99	108.4	92.6	2.6	21	17.48	Peak Found	High	High	High	High
FALSE	Medium	Master Protein	A0A2R8Y7E3	Fukutin OS=Homo sapiens OX=9606 GN=FKTN PE=4 SV=1	0.044	FALSE	1.919	5	1	1	1	110	12.9	9.22	0	1												0	0	0.792	0.46	0.58	0.722686	0.0023151	0.218235	54.99	129.1	128.79	145.5	86.2	68.3	43.31	51.51	113.68	Peak Found	Peak Found	High	Peak Found	Peak Found
FALSE	Medium	Master Protein	A0A2R8Y7G1	Aryl hydrocarbon receptor OS=Homo sapiens OX=9606 GN=AHR PE=1 SV=1	0.033	FALSE	2.049	1	1	3	1	833	94.4	6.14	0	1												0	0	1.128	1.174	1.089	0.850212	0.861118	0.963262	15.13	18.13	18.63	89.5	101	109.5	5.96	11.54	17.7	High	Peak Found	Peak Found	Peak Found	Peak Found
FALSE	High	Master Protein	A0A2R8Y7Q1	Nucleosome-remodeling factor subunit BPTF OS=Homo sapiens OX=9606 GN=BPTF PE=1 SV=1	0	FALSE	47.868	7	16	61	16	2965	330.6	6.1	28.42	16												0	0	0.946	0.906	0.993	0.940488	0.662014	0.942339	28.54	25.13	26.44	104.3	94.4	101.3	12.56	2.85	2.33	High	High	High	High	High
FALSE	High	Master Protein	A0A2R8Y7R4	Small integral membrane protein 1 (Fragment) OS=Homo sapiens OX=9606 GN=SMIM1 PE=1 SV=1	0	FALSE	5.303	22	1	4	1	74	8.2	8.54	5.73	1												0	0	0.765	0.802	0.989	0.626512	0.587685	0.949369	24.93	23.42	23.3	114.3	87.4	98.3	10.91	24.16	23.63	High	Peak Found	High	Peak Found	Peak Found
FALSE	High	Master Protein	A0A2R8Y7Y3	Protein 4.1 OS=Homo sapiens OX=9606 GN=EPB41 PE=1 SV=1	0	FALSE	27.061	15	7	43	7	601	67.3	6.64	39.49	7												0	0	1.01	0.841	0.852	0.944737	0.377437	0.489507	30.81	34.35	28.05	108.4	110	81.7	12.76	25.73	24.22	High	High	High	High	High
FALSE	High	Master Protein	A0A2R8Y811	40S ribosomal protein S14 (Fragment) OS=Homo sapiens OX=9606 GN=RPS14 PE=1 SV=1	0	FALSE	98.673	71	12	211	12	150	16.1	10.05	463.41	12												0	0	1.083	0.964	0.883	0.703976	0.720948	0.424972	57.64	64.53	68.98	107.2	100.1	92.7	31.26	25.19	61.37	High	High	High	High	High
FALSE	High	Master Protein	A0A2R8Y849	40S ribosomal protein S24 OS=Homo sapiens OX=9606 GN=RPS24 PE=1 SV=1	0	FALSE	45.867	36	5	236	5	131	15.2	10.9	298.79	5												0	0	1.05	1.041	1.001	0.874821	0.965173	0.974628	33.06	49.5	50.01	97.3	97	105.7	26.37	10.66	45.13	High	High	High	High	High
FALSE	High	Master Protein	A0A2R8Y855	SWI/SNF-related matrix-associated actin-dependent regulator of chromatin subfamily E member 1 OS=Homo sapiens OX=9606 GN=SMARCE1 PE=1 SV=1	0	FALSE	25.72	24	6	42	6	367	41.8	5.83	59.94	6												0	0	0.915	1.101	1.097	0.890188	0.807376	0.885365	28.7	36.54	43.58	98.4	99	102.5	12.33	7.73	11.84	High	High	High	High	High
FALSE	High	Master Protein	A0A2R8Y8E0	Serine/threonine-protein kinase B-raf OS=Homo sapiens OX=9606 GN=BRAF PE=1 SV=1	0	FALSE	26.82	13	7	40	3	807	89.1	7.78	53.81	7												0	1	0.929	1.038	1.093	0.934859	0.973459	0.916767	26.12	24.32	34.19	104	92.4	103.6	3.06	15.42	3.51	High	High	High	High	Peak Found
FALSE	High	Master Protein	A0A2R8YCH5	Catenin beta-1 (Fragment) OS=Homo sapiens OX=9606 GN=CTNNB1 PE=1 SV=1	0	FALSE	87.581	34	21	176	16	779	85.2	5.92	231.46	21												0	0	0.99	1.021	1.09	0.990033	0.973622	0.869191	29.94	35.8	45.9	101.8	94.1	104	11.45	22.59	25.34	High	High	High	High	High
FALSE	High	Master Protein	A0A2R8YCV2	Uncharacterized protein OS=Homo sapiens OX=9606 PE=4 SV=1	0.002	FALSE	4.138	22	1	8	1	55	6	6.46	17.54	1												0	0	0.976	1.178	1.207	0.997399	0.698544	0.808986	24.48	26.97	6.73	95.1	92.8	112.1	21.23	6.54	2.91	High	High	High	High	High
FALSE	High	Master Protein	A0A2R8YDC7	Mitoguardin 1 OS=Homo sapiens OX=9606 GN=MIGA1 PE=1 SV=1	0.002	FALSE	3.821	2	1	4	1	585	65.5	5.87	3.59	1												0	0	1.014	1.112	1.097	0.972045	0.909482	0.952268	23.65	32.66	36.37	94.5	100.3	105.2	21.33	13.19	35.13	Peak Found	Not Found	Peak Found	High	Peak Found
FALSE	High	Master Protein	A0A2R8YDQ0	Uncharacterized protein OS=Homo sapiens OX=9606 PE=3 SV=1	0	FALSE	56.254	28	14	103	14	599	68.7	7.01	115.94	14												0	0	1.002	1.052	1.033	0.971913	0.902025	0.987971	25.85	24.79	27.92	100.9	99.3	99.8	11.31	7.53	6.63	High	High	High	High	High
FALSE	High	Master Protein	A0A2R8YDR3	Tuberin (Fragment) OS=Homo sapiens OX=9606 GN=TSC2 PE=1 SV=1	0	FALSE	33.828	8	9	38	9	1781	197.7	7.21	34.85	9												0	0	0.962	1.071	1.044	0.980611	0.888202	0.999753	23.93	26.58	19.52	103	99.1	97.9	8.47	4.91	0.95	High	High	High	High	High
FALSE	High	Master Protein	A0A2R8YDT1	Glutamine synthetase OS=Homo sapiens OX=9606 GN=GLUL PE=1 SV=1	0	FALSE	13.059	7	3	19	3	507	57.1	8.37	15.61	3												0	0	1.032	0.951	0.85	0.928868	0.940815	0.694607	28.33	33.32	18.52	101.8	105	93.2	19.73	3.88	0.32	High	High	High	High	High
FALSE	High	Master Protein	A0A2R8YE10	Vacuolar protein sorting-associated protein 45 OS=Homo sapiens OX=9606 GN=VPS45 PE=1 SV=1	0	FALSE	25.214	15	7	38	7	534	61.1	8.25	33.09	7												0	0	0.89	1.05	1.193	0.736661	0.942765	0.726444	43.34	43.53	34.62	100.9	90.6	108.5	22.63	15.12	0.73	High	High	High	High	High
FALSE	High	Master Protein	A0A2R8YE54	Dynamin-like 120 kDa protein, mitochondrial OS=Homo sapiens OX=9606 GN=OPA1 PE=1 SV=1	0	FALSE	47.704	28	14	111	4	528	60.6	8.98	103.23	14												0	0	0.703	0.755	1.085	0.10507	0.177165	0.974018	45.64	31.38	47.27	120	84.3	95.7	9.01	52.14	6.91	High	High	Peak Found	High	High
FALSE	High	Master Protein	A0A2R8YE98	Coiled-coil domain-containing protein 82 OS=Homo sapiens OX=9606 GN=CCDC82 PE=1 SV=1	0.003	FALSE	3.589	3	1	2	1	517	60.6	4.83	0	1												0	0	0.537	0.01	0.01	0.0415084	6.44275e-16	7.69443e-16	0			195.1	104.9					Not Found	Not Found	High	High	Not Found
FALSE	High	Master Protein	A0A2R8YEA7	Actin, cytoplasmic 1 (Fragment) OS=Homo sapiens OX=9606 GN=ACTB PE=1 SV=1	0	FALSE	113.465	74	8	2103	1	157	17.5	4.73	4534.92	8												0	0	0.544	0.545	1.23	0.0242046	0.0294876	0.853245	63.83	90.37	58.31	135.5	73.8	90.7	99.05	35.99	64.27	Peak Found	High	High	Not Found	Peak Found
FALSE	Medium	Master Protein	A0A2R8YEM9	TPR and ankyrin repeat-containing protein 1 OS=Homo sapiens OX=9606 GN=TRANK1 PE=1 SV=1	0.031	FALSE	2.099	0	1	2	1	2969	341	6.74	0	1												0	0	0.755	0.554	0.689	0.689158	0.0930841	0.570379	131.47	118.65	107.46	174.8	45.5	79.7	84.76	121.99	124.3	Peak Found	High	Peak Found	Peak Found	Peak Found
FALSE	High	Master Protein	A0A2R8YEX0	Oxysterol-binding protein OS=Homo sapiens OX=9606 GN=OSBPL2 PE=1 SV=1	0	FALSE	23.184	20	5	31	5	413	47.9	6.8	23.37	5												0	0	1.105	1.076	1.085	0.670247	0.907602	0.949976	24.99	32.61	30.97	98.2	97.4	104.5	19.27	3.28	0.1	High	High	High	High	High
FALSE	High	Master Protein	A0A2R8YF49	Rho guanine nucleotide exchange factor 5 OS=Homo sapiens OX=9606 GN=ARHGEF5 PE=1 SV=1	0	FALSE	69.595	13	18	140	17	1597	176.6	5.55	148.47	18												0	0	1.031	1.103	1.144	0.923301	0.756872	0.756104	28.43	23.91	33.89	98.2	98	103.8	3.16	3.96	5.43	High	High	High	High	High
FALSE	High	Master Protein	A0A2R8YFD8	Chromodomain-helicase-DNA-binding protein 4 OS=Homo sapiens OX=9606 GN=CHD4 PE=1 SV=1	0	FALSE	281.208	34	54	524	1	1903	216.7	5.85	620.2	54												0	0																Not Found	Not Found	Not Found	Not Found	Not Found
FALSE	Medium	Master Protein	A0A2R8YFH3	Protein SERAC1 OS=Homo sapiens OX=9606 GN=SERAC1 PE=1 SV=1	0.014	FALSE	2.493	1	1	2	1	622	70.4	7.42	0	1												0	0	1.855	1.512	0.882	0.000711531	0.157984	0.764433	78.79	63.04	42.97	66.8	123.9	109.3	68.87	4.54	40.55	Peak Found	Peak Found	Peak Found	Not Found	High
FALSE	High	Master Protein	A0A2R8YGD3	Rap guanine nucleotide exchange factor 2 OS=Homo sapiens OX=9606 GN=RAPGEF2 PE=1 SV=1	0	FALSE	9.774	2	3	20	1	1679	188.2	6.68	12.5	3												0	0	0.536	0.951	1.695	0.0161147	0.934589	0.30378	58.32	18.91	52.43	122.7	65.8	111.5	18.46	44.92	8.47	High	High	Peak Found	Peak Found	High
FALSE	High	Master Protein	A0A2R8YGH5	AP complex subunit sigma OS=Homo sapiens OX=9606 GN=AP1S1 PE=1 SV=1	0	FALSE	42.958	48	8	125	6	157	18.6	5.73	113.43	8												0	3	1.028	1.052	1.063	0.914493	0.876398	0.915162	34.18	34.26	29.9	106.9	94.7	98.4	12.87	5.76	5.78	High	High	High	High	High
FALSE	Low	Master Protein	A0A2R8YGX0	Transcriptional activator GLI3 OS=Homo sapiens OX=9606 GN=GLI3 PE=1 SV=1	0.052	FALSE	1.82	1	1	1	1	1521	163.2	7.4	0	1												0	0																Not Found	Not Found	Not Found	Not Found	Not Found
FALSE	High	Master Protein	A0A2R8YH03	Protein TASOR 2 OS=Homo sapiens OX=9606 GN=TASOR2 PE=1 SV=1	0	FALSE	5.188	0	1	6	1	2645	293.4	5.95	4.63	1												0	0	1.148	1.029	1.085	0.799636	0.972903	0.966053	47.96	32	24.72	94.6	108.6	96.8	38.81	21.07	28.11	High	High	Peak Found	High	High
FALSE	High	Master Protein	A0A2U3TZL5	CD59 glycoprotein (Fragment) OS=Homo sapiens OX=9606 GN=CD59 PE=1 SV=1	0	FALSE	11.237	20	3	68	3	120	13.3	6.25	118.88	3												0	0	1.005	0.841	0.868	0.969458	0.294916	0.50133	33.55	50.47	75.59	100.5	116.9	82.6	28.39	25.9	2.67	High	High	High	High	High
FALSE	High	Master Protein	A0A2U3TZL8	Kinesin-like protein OS=Homo sapiens OX=9606 GN=KIF23 PE=1 SV=1	0	FALSE	22.897	10	5	22	5	810	92.6	7.96	33.49	5												0	0	0.935	0.857	0.911	0.950871	0.56826	0.765409	21.21	24.56	25.1	103.6	106.2	90.2	11.52	4.82	4.51	High	High	High	High	High
FALSE	High	Master Protein	A0A2U3TZM0	Chromodomain-helicase-DNA-binding protein 4 OS=Homo sapiens OX=9606 GN=CHD4 PE=1 SV=1	0	FALSE	290.284	36	55	530	2	1902	216.7	6	626.25	55												0	62	0.834	0.947	1.139	0.0167144	0.586182	0.559315	49.79	46.97	46.02	104.7	97.4	97.8	26.52	11.86	14.77	High	High	High	High	Peak Found
FALSE	High	Master Protein	A0A2U3TZN6	Peripheral plasma membrane protein CASK OS=Homo sapiens OX=9606 GN=CASK PE=1 SV=1	0	FALSE	125.173	36	25	219	1	880	100.1	6.35	290.68	25												0	0	0.768	0.878	1.066	0.741886	0.92224	0.979028	52.17	35.47	45.81	92.5	109.6	97.9	37.09	36.29	32.55	Peak Found	Peak Found	Peak Found	Peak Found	Peak Found
FALSE	High	Master Protein	A0A2U3TZT9	1-acylglycerol-3-phosphate O-acyltransferase ABHD5 OS=Homo sapiens OX=9606 GN=ABHD5 PE=1 SV=1	0.004	FALSE	3.173	4	1	1	1	278	31.5	6.79	0	1												0	0	1.441	1.652	1.146	0.262378	0.327925	0.920551	36.41	38.27	12.36	73.3	105.6	121.1	36.95	12.68	10.81	Peak Found	Peak Found	Peak Found	Peak Found	Peak Found
FALSE	High	Master Protein	A0A2U3TZV8	Phosphoinositide phospholipase C OS=Homo sapiens OX=9606 GN=PLCH1 PE=1 SV=1	0.007	FALSE	2.762	0	1	31	1	1685	188.6	7.84	20.52	1												0	0	0.456	0.913	1.696	6.47309e-16	0.692554	5.70129e-05	59.74	76.44	49.82	146.7	56	97.3	50.05	18.64	45.7	High	High	High	High	High
FALSE	High	Master Protein	A0A2Y9D025	NADH dehydrogenase [ubiquinone] 1 alpha subcomplex subunit 6 OS=Homo sapiens OX=9606 GN=NDUFA6 PE=1 SV=1	0	FALSE	35.888	44	7	82	7	154	17.9	10.14	103.32	7												0	0	0.952	1.002	0.927	0.906885	0.965029	0.706673	34.72	33.14	32.16	96.8	101	102.2	11.25	7.53	13.26	High	High	High	High	High
FALSE	High	Master Protein	A0A384DVU0	Patatin-like phospholipase domain-containing protein 6 OS=Homo sapiens OX=9606 GN=PNPLA6 PE=1 SV=1	0	FALSE	136.003	28	29	263	29	1365	149.8	7.81	381.28	29												0	0	0.976	0.909	0.918	0.972045	0.400247	0.662347	36.76	34.94	34.41	107.7	97.9	94.4	7.52	5.91	4.86	High	High	High	High	High
FALSE	Medium	Master Protein	A0A3B3IRM1	Acetylcholine receptor subunit epsilon OS=Homo sapiens OX=9606 GN=CHRNE PE=4 SV=1	0.043	FALSE	1.93	4	1	1	1	179	19	7.66	0	1												0	0	0.713	0.811	1.049	0.545889	0.775725	0.989182	20.21	29	28.58	125.4	83.2	91.4	16.55	8.71	27.77	Peak Found	Peak Found	Peak Found	Peak Found	Peak Found
FALSE	High	Master Protein	A0A3B3IRT8	Translocon-associated protein subunit alpha OS=Homo sapiens OX=9606 GN=SSR1 PE=1 SV=1	0	FALSE	39.271	42	6	55	6	288	32.4	4.48	75.52	6												0	0	0.901	1.072	1.292	0.633703	0.829462	0.0905044	23.19	19.64	19.67	95	82.6	122.4	28.08	12.94	20.87	High	High	High	High	High
FALSE	Medium	Master Protein	A0A3B3IRX3	Mediator of RNA polymerase II transcription subunit 13 OS=Homo sapiens OX=9606 GN=MED13L PE=1 SV=1	0.013	FALSE	2.515	1	1	1	1	2222	243.9	6.04	0	1												0	0	0.907	0.605	0.706	0.972045	0.406653	0.683551	43.63	36.13	22.12	123.6	103.4	73	36.52	23.17	15.11	High	Peak Found	Peak Found	Peak Found	Peak Found
FALSE	Medium	Master Protein	A0A3B3IRZ6	Zinc finger and BTB domain-containing protein 40 (Fragment) OS=Homo sapiens OX=9606 GN=ZBTB40 PE=1 SV=1	0.03	FALSE	2.105	2	1	5	1	584	64.6	5.11	3.7	1												0	0	5.283	1.055	0.359	6.47309e-16	0.941995	7.69443e-16	70.32	77.94	115.7	36.8	194.2	69.1	104.87	16.36	95.76	Peak Found	Peak Found	High	High	High
FALSE	High	Master Protein	A0A3B3IS71	Retinoblastoma-associated protein OS=Homo sapiens OX=9606 GN=RB1 PE=1 SV=1	0	FALSE	49.409	16	12	66	12	923	105.4	7.61	81.45	12												0	0	0.975	1.008	1.029	0.989131	0.992975	0.999753	36.37	30.05	41.09	98.3	96	105.7	8.05	3.91	7.89	High	High	High	High	High
FALSE	High	Master Protein	A0A3B3ISF0	La-related protein 1B OS=Homo sapiens OX=9606 GN=LARP1B PE=1 SV=1	0	FALSE	23.464	7	6	28	2	1115	126.1	7.87	41.97	6												0	0	0.784	1	1.958	0.718671	0.995873	0.107423	81.32	4.19	20.36	120.1	60.8	119.1	29.41	50.7	2.03	High	High	High	High	Peak Found
FALSE	Medium	Master Protein	A0A3B3ISI3	Phosphatidylinositide phosphatase SAC2 OS=Homo sapiens OX=9606 GN=INPP5F PE=1 SV=1	0.039	FALSE	1.979	1	1	1	1	747	86.6	7.42	0	1												0	0	1.599	1.315	0.822	0.0948328	0.714405	0.798883	68.12	5.02	68.07	76.6	122.6	100.8		55.62	4.79	Not Found	Not Found	Peak Found	High	Peak Found
FALSE	High	Master Protein	A0A3B3ISP1	Ankyrin repeat and SAM domain-containing protein 1A OS=Homo sapiens OX=9606 GN=ANKS1A PE=1 SV=1	0	FALSE	24.129	8	6	24	6	1194	129.8	6.52	14.71	6												0	0	1.132	0.976	0.878	0.576811	0.940092	0.699851	59.13	59.32	41.12	83.2	108.6	108.2	36.67	9.77	21.68	High	High	High	High	High
FALSE	High	Master Protein	A0A3B3ISU0	Desmocollin-2 OS=Homo sapiens OX=9606 GN=DSC2 PE=1 SV=1	0	FALSE	10.372	5	3	12	2	758	83.8	4.91	18.5	3												0	0	0.714	0.731	0.921	3.53551e-05	0.00039634	0.714426	42.94	27.5	18.8	141.2	69	89.9	36.67	3.78	48.89	High	Peak Found	Peak Found	High	Peak Found
FALSE	High	Master Protein	A0A3B3ISV3	Collagen alpha-1(IV) chain (Fragment) OS=Homo sapiens OX=9606 GN=COL4A1 PE=1 SV=1	0	FALSE	5.581	8	2	10	2	386	39.8	7.58	7.86	2												0	0	1.164	0.975	0.865	0.7377	0.98653	0.800556	15.75	40.91	33.03	101.1	117.4	81.6	5.57	7.72	60.32	High	High	High	High	Peak Found
FALSE	High	Master Protein	A0A3B3ISV5	Uncharacterized protein OS=Homo sapiens OX=9606 PE=4 SV=1	0	FALSE	14.016	23	4	27	4	255	28.6	8.18	19.8	4												0	0	0.964	0.99	1.076	0.991655	0.966805	0.95192	22.67	21.85	15.04	100.9	99.6	99.4	9.36	14.69	0.57	High	High	High	High	High
FALSE	High	Master Protein	A0A3B3ISV9	ERI1 exoribonuclease 3 OS=Homo sapiens OX=9606 GN=ERI3 PE=1 SV=1	0	FALSE	20.132	24	5	20	5	315	34.7	7.47	18.7	5												0	0	0.98	0.821	0.699	0.99511	0.348952	0.0299977	34.37	40.64	33.4	118.7	117.7	63.6	61.84	47.07	76.21	High	High	High	High	High
FALSE	High	Master Protein	A0A3B3IT54	UPF0488 protein C8orf33 OS=Homo sapiens OX=9606 GN=C8orf33 PE=1 SV=1	0	FALSE	26.968	25	4	53	4	236	25.6	9.99	77.86	4												0	0	0.954	1.006	1.073	0.978641	0.998569	0.934578	24.08	33.73	23.46	102.2	98.7	99	4.94	2.26	12.07	High	High	High	High	High
FALSE	High	Master Protein	A0A3B3ITE7	Lysine-specific demethylase 5B OS=Homo sapiens OX=9606 GN=KDM5B PE=1 SV=1	0	FALSE	17.245	4	6	11	5	1505	171.1	6.86	8.68	6												0	0	1.137	1.059	0.926	0.697091	0.924932	0.847222	32.23	28.81	38.34	90	101.4	108.7	24.39	2.61	1.34	High	Peak Found	Peak Found	High	High
FALSE	High	Master Protein	A0A3B3ITH3	Protein IMPACT OS=Homo sapiens OX=9606 GN=IMPACT PE=1 SV=1	0	FALSE	16.62	16	4	25	4	332	37.4	4.79	20.53	4												0	0	0.711	1.005	1.188	0.0477778	0.983186	0.789271	61.91	24.4	56.8	120.1	76.9	103	7.68	20.18	32.66	High	High	High	High	High
FALSE	High	Master Protein	A0A3B3ITJ4	Heterogeneous nuclear ribonucleoprotein L (Fragment) OS=Homo sapiens OX=9606 GN=HNRNPL PE=1 SV=1	0	FALSE	160.553	58	21	425	3	537	59.2	7.11	902.26	21												0	0	0.87	0.806	0.96	0.833364	0.460808	0.910789	26.58	14.27	24.21	112.6	107.1	80.3	9.67	8.73	35.25	High	High	High	High	High
FALSE	High	Master Protein	A0A3B3ITN0	Exopolyphosphatase PRUNE1 OS=Homo sapiens OX=9606 GN=PRUNE1 PE=1 SV=1	0	FALSE	16.014	12	4	19	4	454	50.2	5.83	8.82	4												0	0	0.952	0.916	0.914	0.990632	0.865407	0.836593	38.18	38.13	21.94	104.8	100.1	95.1	27.41	8.35	8.55	High	High	High	High	High
FALSE	High	Master Protein	A0A3B3ITN1	Stress-70 protein, mitochondrial (Fragment) OS=Homo sapiens OX=9606 GN=HSPA9 PE=1 SV=1	0.005	FALSE	3.057	21	1	2	1	43	5	6.6	0	1												0	0	1.046	1.133	0.936	0.949596	0.900816	0.95192	61.43	24.89	26.57	85.8	111.5	102.7	22.77	54.22	11.48	Peak Found	Peak Found	Peak Found	Peak Found	Peak Found
FALSE	High	Master Protein	A0A3B3ITR6	Phenylalanine--tRNA ligase, mitochondrial OS=Homo sapiens OX=9606 GN=FARS2 PE=1 SV=1	0	FALSE	15.266	15	5	19	5	433	50	7.56	9.06	5												0	0	0.941	0.965	1.001	0.945146	0.903103	0.957951	25.15	20.91	12.77	97.5	97.4	105.1	18.48	10.2	16.08	High	High	High	High	High
FALSE	High	Master Protein	A0A3B3ITS5	DNA polymerase alpha subunit B OS=Homo sapiens OX=9606 PE=3 SV=1	0	FALSE	11.377	5	2	12	2	581	64.5	5.24	23.64	2												0	0	1.033	0.854	0.897	0.936811	0.631335	0.756699	30.92	45.04	23.55	118.8	102.7	78.6	48.79	10.08	34.34	Peak Found	High	High	High	High
FALSE	High	Master Protein	A0A3B3ITT1	Ras-related protein Rab-12 OS=Homo sapiens OX=9606 GN=RAB12 PE=1 SV=1	0	FALSE	46.026	32	10	100	9	340	36.3	8.43	130.97	10												0	0	0.942	1.003	1.13	0.925843	0.979087	0.789271	32.96	25.53	41.56	105.9	92.1	102	16.07	2.01	1.59	High	High	High	High	High
FALSE	High	Master Protein	A0A3B3ITT5	60S ribosomal protein L29 OS=Homo sapiens OX=9606 GN=RPL29 PE=1 SV=1	0	FALSE	13.789	9	1	41	1	167	18.5	11.55	97.96	1												0	0	0.956	0.844	0.886	0.8969	0.0512368	0.457609	8.98	15.85	16.13	106.2	102.9	90.9	6.42	6.65	15.26	High	High	High	High	High
FALSE	High	Master Protein	A0A3B3ITW3	ATP-binding cassette sub-family D member 3 OS=Homo sapiens OX=9606 GN=ABCD3 PE=1 SV=2	0	FALSE	95.296	36	20	230	20	659	75.4	9.39	289.28	20												0	0	1.078	1.016	1.02	0.715968	0.981786	0.99316	40.33	38.64	34.05	97.4	102.2	100.4	15.71	5.23	0.89	High	High	High	High	High
FALSE	High	Master Protein	A0A3B3IU33	N-acetylglucosamine-6-phosphate deacetylase OS=Homo sapiens OX=9606 GN=AMDHD2 PE=1 SV=1	0	FALSE	11.044	11	3	25	3	386	41.3	6.57	14.9	3												0	0	1.005	0.898	0.878	0.965025	0.823509	0.747168	30.35	26.51	23.1	102.2	104	93.8	23.77	7.56	24.26	Peak Found	High	High	High	High
FALSE	High	Master Protein	A0A3B3IU36	BEN domain-containing protein 7 OS=Homo sapiens OX=9606 GN=BEND7 PE=1 SV=1	0	FALSE	4.968	5	1	9	1	320	35.1	9.55	4.47	1												0	0	1.125	0.822	0.748	0.874429	0.809865	0.655252	19.89	16.27	16.65	100.6	113.2	86.2	17.09	2.82	16.06	High	High	High	High	High
FALSE	High	Master Protein	A0A3B3IU67	MFS-type transporter SLC18B1 OS=Homo sapiens OX=9606 GN=SLC18B1 PE=1 SV=1	0	FALSE	4.784	3	1	9	1	409	44.2	6.2	15.26	1												0	0	1.069	0.902	0.856	0.893015	0.845056	0.712305	18.78	18.94	9.86	101	108	91.1	16.18	8.94	4.84	High	High	High	High	High
FALSE	High	Master Protein	A0A3B3IU69	Echinoderm microtubule-associated protein-like 1 OS=Homo sapiens OX=9606 GN=EML1 PE=1 SV=1	0	FALSE	5.432	2	1	3	1	840	92.8	7.55	3.04	1												0	0	1.226	1.525	1.457	0.676598	0.189202	0.597021	53.12	50.79	37.82	66.1	104.1	129.8	47.41	18.58	40.4	High	Peak Found	Peak Found	Peak Found	Peak Found
FALSE	High	Master Protein	A0A3B3IUA2	Ribonucloprotein OS=Homo sapiens OX=9606 GN=SNU13 PE=1 SV=1	0	FALSE	28.377	20	6	163	1	272	30.1	9.55	190.59	6												0	5	0.883	0.962	1.053	0.207162	0.710598	0.908352	41.71	37.72	37.77	128	61.8	110.2	35.23	6.88	63.8	High	High	High	High	High
FALSE	High	Master Protein	A0A3B3IUB5	Minor histocompatibility antigen H13 OS=Homo sapiens OX=9606 GN=HM13 PE=1 SV=1	0	FALSE	67.133	19	8	337	8	420	46.3	8.03	437.02	8												0	0	0.964	1.024	1.086	0.924297	0.999444	0.815947	30.27	32.78	27.32	98.8	96.3	104.8	19.96	6	6.7	High	High	High	High	High
FALSE	High	Master Protein	A0A3B3IUC1	E3 ubiquitin-protein ligase NEDD4 OS=Homo sapiens OX=9606 GN=NEDD4 PE=1 SV=1	0.005	FALSE	3.094	11	1	12	1	81	9.2	5.4	2.19	1												0	0	1.015	1.138	1.076	0.954599	0.738397	0.964926	33.62	22.98	12.55	95.2	96.5	108.3	24.57	5.85	11.94	High	High	High	High	High
FALSE	High	Master Protein	A0A3B3IUC4	Alpha-galactosidase OS=Homo sapiens OX=9606 GN=GLA PE=1 SV=1	0	FALSE	7.412	6	2	10	2	470	53.2	5.86	8.38	2												0	0	1.01	1.964	1.778	0.978641	0.000853836	0.0916206	66.62	63.67	58.52	94	60.9	145	37.15	72.91	45.12	High	High	Peak Found	High	Peak Found
FALSE	High	Master Protein	A0A3B3IUD2	Protein misato homolog 1 OS=Homo sapiens OX=9606 GN=MSTO1 PE=1 SV=1	0	FALSE	12.792	8	3	14	3	557	60.6	7.01	15.29	3												0	0	0.993	0.917	0.846	0.982218	0.829462	0.602347	35.17	27.5	37.03	108.7	95.6	95.7	13.18	24.89	3.05	High	High	High	High	High
FALSE	High	Master Protein	A0A3F2YNW7	AT-rich interactive domain-containing protein 1B OS=Homo sapiens OX=9606 GN=ARID1B PE=1 SV=1	0	FALSE	33.84	5	9	44	7	2332	245.3	6.86	51.59	9												0	0	0.879	1.022	1.215	0.695324	0.992272	0.65676	27.09	23.96	19.64	113.8	76.9	109.3	5.41	23.1	25.68	High	High	High	High	High
FALSE	High	Master Protein	A0A3F2YNW8	Inositol 1,4,5-trisphosphate receptor type 1 OS=Homo sapiens OX=9606 GN=ITPR1 PE=1 SV=1	0	FALSE	21.939	4	9	58	5	2750	312.8	6.04	40.7	9												0	0	1.084	1.079	1.01	0.768802	0.909482	0.958911	18.94	27.63	22.09	94.3	103.9	101.8	11.03	0.84	3.3	High	Peak Found	High	High	Peak Found
FALSE	Medium	Master Protein	A0A3F2YNX6	Histone acetyltransferase OS=Homo sapiens OX=9606 GN=KAT6A PE=1 SV=1	0.037	FALSE	2	1	1	1	1	2006	225.1	5.71	0	1												0	0	0.704	1.121	1.438	0.233913	0.843656	0.411863	12.81	36.22	20.95	110.3	77.7	112	30	5.01	19.73	Peak Found	High	Peak Found	Peak Found	Peak Found
FALSE	Medium	Master Protein	A0A494BZX9	Probable palmitoyltransferase ZDHHC11B OS=Homo sapiens OX=9606 GN=ZDHHC11B PE=4 SV=1	0.048	FALSE	1.868	16	1	1	1	116	13	8.92	0	1												0	0	1.457	1.1	0.755	0.294008	0.927879	0.770288	0	0	0	84.3	122.9	92.8				Peak Found	Not Found	Not Found	High	Not Found
FALSE	High	Master Protein	A0A494BZZ8	Transmembrane protein 87B (Fragment) OS=Homo sapiens OX=9606 GN=TMEM87B PE=1 SV=1	0	FALSE	17.901	16	5	45	5	547	62.7	7.23	32	5												0	0	0.867	1.027	1.275	0.500777	0.97938	0.340804	29.98	40.98	29.72	101.1	86.4	112.5	28.17	2.47	4.08	High	High	High	High	High
FALSE	High	Master Protein	A0A494C034	Tropomyosin alpha-3 chain (Fragment) OS=Homo sapiens OX=9606 GN=TPM3 PE=1 SV=1	0	FALSE	8.049	37	2	7	1	97	11	4.65	7.32	2												0	0	0.846	1.947	2.301	0.772453	1.48514e-05	2.98561e-05	88.12	88.12	0	79.1	66.9	154	72.25			Peak Found	High	Not Found	Peak Found	Not Found
FALSE	High	Master Protein	A0A494C045	Serine/threonine-protein kinase TBK1 OS=Homo sapiens OX=9606 GN=TBK1 PE=1 SV=1	0	FALSE	57.768	26	14	121	14	731	83.9	6.92	120.22	14												0	0	1.052	1.069	0.988	0.859703	0.874946	0.929124	23.84	25.1	30.32	106.9	92.3	100.8	8.44	3.33	15.14	High	High	High	High	High
FALSE	High	Master Protein	A0A494C071	Uncharacterized protein OS=Homo sapiens OX=9606 PE=4 SV=1	0	FALSE	6.755	2	3	20	3	2061	217.6	10.9	8.48	3												0	0	0.917	1	1.214	0.707044	0.944787	0.395766	42.19	25.77	29.33	107.8	84.8	107.5	28.21	13.06	1.58	High	High	High	High	High
FALSE	High	Master Protein	A0A494C0B4	UV excision repair protein RAD23 homolog A OS=Homo sapiens OX=9606 GN=RAD23A PE=1 SV=1	0	FALSE	7.203	6	2	13	1	282	30.5	4.84	5.47	2												0	0	1.955	2.31	1.122	0.000240065	4.27796e-05	0.941909	63.13	46.9	28.27	55.9	115.1	129.1	77.9	26.49		High	Peak Found	High	Peak Found	Not Found
FALSE	High	Master Protein	A0A494C0G5	Agrin OS=Homo sapiens OX=9606 GN=AGRN PE=1 SV=1	0	FALSE	182.184	30	41	267	1	1940	203	6.55	358.41	41												0	0	0.909	0.773	0.8	0.933534	0.234923	0.456085	21.28	17.23	13.18	111.7	101.6	86.7	19.33	12.15	11.35	High	High	High	Peak Found	Peak Found
FALSE	High	Master Protein	A0A494C0N4	Tetratricopeptide repeat protein 21B OS=Homo sapiens OX=9606 GN=TTC21B PE=1 SV=1	0	FALSE	12.003	5	4	15	4	1274	145.9	6.61	4.53	4												0	0	1.019	1.294	1.297	0.959165	0.505882	0.697099	22.66	44.52	42.91	83.1	77.6	139.3	16.55	18.74	41.89	High	High	High	High	Peak Found
FALSE	High	Master Protein	A0A494C0P1	Glucocorticoid receptor OS=Homo sapiens OX=9606 GN=NR3C1 PE=1 SV=1	0	FALSE	18.158	9	5	14	5	746	82.3	6.61	8.01	5												0	0	1.028	1.039	0.877	0.936811	0.957312	0.744266	30.08	24.55	28.63	91.2	112.6	96.2	21.95	7.04	9.69	High	Peak Found	High	High	High
FALSE	High	Master Protein	A0A494C0R8	Clustered mitochondria protein homolog OS=Homo sapiens OX=9606 GN=CLUH PE=1 SV=1	0	FALSE	140.064	31	31	333	1	1348	150.4	6.11	436.01	31												0	30	0.989	0.996	1.032	0.991655	0.91993	0.989182	25.97	29.46	29.4	103.1	95	101.8	10.83	4.87	0.27	High	High	High	High	High
FALSE	High	Master Protein	A0A494C0S1	GTP-binding protein Rit1 OS=Homo sapiens OX=9606 GN=RIT1 PE=1 SV=1	0.006	FALSE	2.933	5	1	3	1	220	25.3	9.1	0	1												0	0	0.871	1.122	1.238	0.93958	0.899682	0.856221	7.49	10.35	10.76	99.7	86.8	113.5	3.56	8.43	9.7	High	Peak Found	Peak Found	Peak Found	Peak Found
FALSE	High	Master Protein	A0A494C0W0	Poly(A)-specific ribonuclease PARN OS=Homo sapiens OX=9606 GN=PARN PE=1 SV=1	0	FALSE	34.383	16	10	57	10	664	76.3	6.18	54.8	10												0	0	0.997	0.891	0.886	0.981667	0.621494	0.652564	37.35	41.34	38.98	112.6	96.6	90.8	5.94	2.46	12.7	High	High	High	High	High
FALSE	High	Master Protein	A0A494C0Y9	Constitutive coactivator of PPAR-gamma-like protein 1 (Fragment) OS=Homo sapiens OX=9606 GN=FAM120A PE=1 SV=1	0	FALSE	35.278	39	7	79	1	280	29.5	9.74	155.32	7												0	0	0.854	0.576	0.661	0.924297	0.265708	0.463452	17.93	80.81	75.31	121	98.3	80.7	32.83	32.74	75.43	High	High	High	High	High
FALSE	High	Master Protein	A0A494C0Z5	Ras-related protein Rab-33B OS=Homo sapiens OX=9606 GN=RAB33B PE=1 SV=1	0	FALSE	14.906	12	3	35	2	277	30.7	6.98	80.65	3												0	0	0.964	1.008	0.985	0.992934	0.999444	0.93384	14.38	21.09	12.99	109.6	107.1	83.3	16.19	4.17	27.55	High	High	High	High	High
FALSE	High	Master Protein	A0A494C108	Protein KRI1 homolog OS=Homo sapiens OX=9606 GN=KRI1 PE=1 SV=1	0	FALSE	31.198	10	6	50	6	709	83.2	5.17	49.42	6												0	0	0.907	0.931	1.118	0.858594	0.800617	0.843414	20.08	25.69	24.08	103.3	96.5	100.3	19.72	9.63	6.34	High	High	High	High	High
FALSE	High	Master Protein	A0A494C115	Aquaporin-1 (Fragment) OS=Homo sapiens OX=9606 GN=AQP1 PE=3 SV=1	0	FALSE	5.014	10	1	1	1	199	21	6.15	2.05	1												0	0	1.426	0.01	0.01	0.305494	6.44275e-16	7.69443e-16	0			123.7	176.3					Not Found	Not Found	Peak Found	Not Found	Not Found
FALSE	High	Master Protein	A0A494C123	5'-AMP-activated protein kinase subunit gamma-2 OS=Homo sapiens OX=9606 GN=PRKAG2 PE=1 SV=1	0	FALSE	46.869	31	11	57	9	445	50.2	7.94	80.24	11												0	0	1.093	1.001	0.948	0.632809	0.98653	0.850012	37.9	34.12	42.83	92	112.6	95.4	31.06	33.18	18.74	High	High	High	High	High
FALSE	High	Master Protein	A0A494C169	4'-phosphopantetheine phosphatase OS=Homo sapiens OX=9606 GN=PANK4 PE=1 SV=1	0	FALSE	63.737	29	16	94	16	781	86.9	6.34	132.58	16												0	0	0.999	1.206	1.162	0.981018	0.371989	0.697705	21.57	32.03	30.52	94.3	91.9	113.7	10.19	6.29	12.51	High	High	High	High	High
FALSE	Medium	Master Protein	A0A494C184	Voltage-dependent L-type calcium channel subunit beta-2 OS=Homo sapiens OX=9606 GN=CACNB2 PE=1 SV=1	0.024	FALSE	2.222	1	1	6	1	600	67.5	7.05	0	1												0	0	0.987	1.152	1.299	0.980758	0.852854	0.783272	30.02	14.07	11.91	98.7	87.5	113.7	14.08	23.96	0.03	High	High	Peak Found	High	Peak Found
FALSE	High	Master Protein	A0A494C1J1	Cytospin-A OS=Homo sapiens OX=9606 GN=SPECC1L PE=1 SV=1	0	FALSE	15.077	4	3	20	3	1136	126.2	5.57	26.36	3												0	0	0.885	0.963	1.092	0.885264	0.950577	0.943797	27.09	18.13	22.25	107.6	93.2	99.2	14.68	13.21	19.74	High	High	High	High	High
FALSE	High	Master Protein	A0A494C1L5	Lipopolysaccharide-responsive and beige-like anchor protein OS=Homo sapiens OX=9606 GN=LRBA PE=1 SV=1	0	FALSE	157.358	17	42	245	38	2852	317.6	5.57	243.65	42												0	4	1.028	1.073	1.098	0.939736	0.849602	0.8329	29.8	32.25	28.14	98.7	96.2	105	13.34	3.58	0.25	High	High	High	High	High
FALSE	High	Master Protein	A0A494C1M4	10-formyltetrahydrofolate dehydrogenase OS=Homo sapiens OX=9606 GN=ALDH1L2 PE=1 SV=1	0	FALSE	15.99	6	4	14	4	932	102.8	6.57	18.89	4												0	0	1.059	1.165	1.08	0.903889	0.767307	0.975797	19.37	31.1	5.39	94.5	87.8	117.7	37.16	16.01	12.54	High	High	High	High	High
FALSE	High	Master Protein	A0A494C1N8	General transcription factor II-I repeat domain-containing protein 2B OS=Homo sapiens OX=9606 GN=GTF2IRD2B PE=4 SV=1	0	FALSE	8.02	3	3	47	1	1116	126.5	7.61	42.04	3												0	0	0.977	1.101	1.135	0.995534	0.854392	0.877881	15.63	15.95	14.56	94	99.9	106.1	11.25	11.99	14.75	Peak Found	High	High	Peak Found	High
FALSE	Medium	Master Protein	A0A494C1P1	Actin-binding LIM protein 1 (Fragment) OS=Homo sapiens OX=9606 GN=ABLIM1 PE=1 SV=1	0.028	FALSE	2.157	2	1	1	1	426	48	7.97	0	1												0	0	1.273	0.964	0.76	0.559457	0.98774	0.615425	7.5	7.6	10.24	93.8	114.8	91.4	6.25	8.76	7.31	High	Peak Found	Peak Found	Peak Found	Peak Found
FALSE	High	Master Protein	A0A494C1T9	Protein FAM83H OS=Homo sapiens OX=9606 GN=FAM83H PE=1 SV=1	0	FALSE	86.768	20	19	105	19	1380	149	6.71	141.46	19												0	0	0.99	0.902	0.861	0.994324	0.614204	0.457609	31.23	31.06	30.56	102.3	101.2	96.6	14.97	10.27	17.57	High	High	High	High	High
FALSE	High	Master Protein	A0A494C1V1	Neurobeachin-like protein 2 OS=Homo sapiens OX=9606 GN=NBEAL2 PE=1 SV=1	0	FALSE	22.578	3	7	25	7	2720	298.2	6.42	8.38	7												0	0	0.961	1.083	1.177	0.985839	0.836058	0.685458	23.64	24.16	38.26	101.6	84.9	113.5	15.1	16.42	8.71	High	High	High	High	High
FALSE	High	Master Protein	A0A499FJI4	E3 ubiquitin-protein ligase MYCBP2 OS=Homo sapiens OX=9606 GN=MYCBP2 PE=1 SV=1	0	FALSE	27.644	2	10	31	10	4640	509.8	7.03	17.49	10												0	0	0.968	0.916	0.988	0.978641	0.667428	0.92814	21.35	20.13	28.39	104.9	86.2	108.9	17.57	3.92	9.95	High	High	High	High	High
FALSE	High	Master Protein	A0A499FJY3	RNA-binding protein 15 OS=Homo sapiens OX=9606 GN=RBM15 PE=4 SV=1	0	FALSE	88.518	29	22	148	21	925	101.3	9.96	203.73	22												0	1	0.993	0.989	1.018	0.994919	0.966166	0.999338	33.38	31.2	33.5	101.9	99	99	16.59	7.13	10.68	High	High	High	High	High
FALSE	High	Master Protein	A0A4W8VX11	Pericentriolar material 1 protein OS=Homo sapiens OX=9606 GN=PCM1 PE=1 SV=1	0	FALSE	33.61	6	11	59	10	1860	210	5	40.05	11												0	0	0.957	0.914	0.939	0.973516	0.755681	0.836584	27.97	23.65	32.72	100.7	102.4	96.8	11.86	15.82	0.56	High	High	High	High	High
FALSE	High	Master Protein	A0A590UJ08	Disks large homolog 1 OS=Homo sapiens OX=9606 GN=DLG1 PE=1 SV=1	0	FALSE	142.273	48	27	239	26	875	98	6.15	377.81	27												0	1	1.058	1.072	1.016	0.818289	0.845681	0.990966	31.47	31.67	33.67	95.8	99.7	104.5	4.84	0.63	1.32	High	High	High	High	High
FALSE	High	Master Protein	A0A590UJ50	Cullin-1 OS=Homo sapiens OX=9606 GN=CUL1 PE=1 SV=1	0	FALSE	118.279	39	26	255	26	759	87.6	7.78	311.01	26												0	0	0.928	0.987	1.104	0.760301	0.877453	0.806254	43.1	36.76	44.2	106.8	89	104.2	14.33	8.74	2.24	High	High	High	High	High
FALSE	High	Master Protein	A0A590UJG2	Microtubule-actin cross-linking factor 1, isoforms 1/2/3/5 OS=Homo sapiens OX=9606 GN=MACF1 PE=1 SV=1	0	FALSE	616.149	32	137	1097	1	5379	614.5	5.36	1504.19	137												0	0	0.435	0.755	1.967	7.92741e-06	0.327672	0.0278678	52.28	75.92	79.53	142.3	62	95.7	30.47	46.33	79.79	Peak Found	High	Peak Found	Peak Found	Peak Found
FALSE	Medium	Master Protein	A0A590UJH9	Obscurin (Fragment) OS=Homo sapiens OX=9606 GN=OBSCN PE=1 SV=1	0.012	FALSE	2.576	6	1	1	1	296	32	4.82	0	1												0	0	1.674	1.07	0.64	0.000256912	0.926474	0.039109	47.82	52.32	33.84	80.1	134.1	85.8	48.58	28.06	8.01	High	Peak Found	Peak Found	Peak Found	Peak Found
FALSE	High	Master Protein	A0A590UJN0	Enhancer of polycomb homolog OS=Homo sapiens OX=9606 GN=EPC1 PE=1 SV=1	0.003	FALSE	3.611	2	1	3	1	586	67.3	8.28	0	1												0	0	1.161	1.172	1.179	0.812354	0.868686	0.905537	31.41	16.97	19.25	98.3	89.9	111.8	15.96	22.17	8.62	Peak Found	High	High	Peak Found	Peak Found
FALSE	High	Master Protein	A0A590UJP0	Protection of telomeres protein 1 OS=Homo sapiens OX=9606 GN=POT1 PE=1 SV=1	0.002	FALSE	3.978	3	1	3	1	509	57.5	8.53	0	1												0	0	0.91	1.098	1.173	0.970635	0.886637	0.908352	25.27	25.18	27.76	97.8	88.9	113.3	11.68	26.68	22.68	Peak Found	Peak Found	Peak Found	High	Peak Found
FALSE	High	Master Protein	A0A590UJW0	DNA mismatch repair protein Msh3 OS=Homo sapiens OX=9606 GN=MSH3 PE=1 SV=1	0	FALSE	27.803	9	6	32	6	1081	122.2	7.47	42.15	6												0	0	0.907	1.002	1.02	0.833858	0.981944	0.986957	42.32	37.6	27.56	99.2	95.4	105.4	12.43	16.09	6.82	High	High	High	High	High
FALSE	High	Master Protein	A0A590UK80	Uncharacterized protein (Fragment) OS=Homo sapiens OX=9606 PE=4 SV=1	0	FALSE	43.415	7	10	209	6	1090	121	6.84	272.51	10												0	4	0.99	0.882	1.031	0.964765	0.116467	0.963792	51.42	38.91	31.04	98.5	101.8	99.7	14.85	14.67	21.87	High	High	High	High	High
FALSE	Medium	Master Protein	A0A590UK96	Cytoplasmic polyadenylation element-binding protein 4 (Fragment) OS=Homo sapiens OX=9606 GN=CPEB4 PE=4 SV=1	0.043	FALSE	1.931	27	1	2	1	37	4.2	8.62	0	1												0	0	1.062	1.312	1.351	0.914491	0.504115	0.686012	27.14	30.39	17.67	91.4	88.7	119.9	24.31	26.33	4.02	Peak Found	Peak Found	Peak Found	High	High
FALSE	High	Master Protein	A0A5F9UP49	45 kDa calcium-binding protein OS=Homo sapiens OX=9606 GN=SDF4 PE=1 SV=1	0	FALSE	37.392	34	10	70	10	355	40.9	4.86	77.6	10												0	0	0.793	1.049	1.204	0.0931028	0.929963	0.575168	50.46	46.16	46.73	98.2	89.6	112.1	19.08	21.01	6.81	High	High	High	High	High
FALSE	High	Master Protein	A0A5F9YFS9	Signal peptidase complex subunit 1 OS=Homo sapiens OX=9606 GN=SPCS1 PE=1 SV=1	0	FALSE	16.036	31	3	30	3	102	11.8	9.31	68.4	3												0	0	1.048	0.952	0.75	0.867434	0.880543	0.0861871	50.89	30.54	46.14	96.6	117.1	86.3	10.07	13.62	23.3	High	High	High	High	High
FALSE	High	Master Protein	A0A5F9ZGX4	Aldehyde dehydrogenase family 3 member A2 (Fragment) OS=Homo sapiens OX=9606 GN=ALDH3A2 PE=1 SV=1	0	FALSE	66.382	33	13	128	1	460	51.9	8.57	152.62	13												0	0	2.042	3.527	1.728	0.00745218	0.000175843	0.354484	95.75	98.47	109.28	46.8	88.3	164.9	84.95	68.87	113.03	Not Found	Peak Found	Peak Found	Peak Found	High
FALSE	High	Master Protein	A0A5F9ZGX9	Protein PTHB1 OS=Homo sapiens OX=9606 GN=BBS9 PE=1 SV=1	0	FALSE	7.636	4	2	8	2	928	104	5.73	2.52	2												0	0	1.328	0.879	0.747	0.26127	0.808653	0.379532	25.02	74.08	44.09	87.5	123.4	89.1	50.98	6.6	56.13	High	High	Peak Found	High	High
FALSE	High	Master Protein	A0A5F9ZHH6	Retinoic acid receptor RXR-alpha OS=Homo sapiens OX=9606 GN=RXRA PE=1 SV=1	0	FALSE	22.736	20	7	42	2	435	47.9	7.78	36.94	7												0	0	0.705	0.833	1.186	0.298221	0.690168	0.887894	25.34	22.46	33.61	118.7	80.4	100.9	4.14	3.8	21.19	High	High	High	High	High
FALSE	High	Master Protein	A0A5F9ZHN7	Phosphatidylinositide phosphatase SAC1 OS=Homo sapiens OX=9606 GN=SACM1L PE=1 SV=1	0	FALSE	84.421	36	19	193	13	609	69.4	7.12	289.63	19												0	6	0.974	0.964	0.98	0.96942	0.773689	0.902397	33.41	33.5	33.79	104.4	97.1	98.5	20.13	6.33	12.8	High	High	High	High	High
FALSE	High	Master Protein	A0A5F9ZHP1	Activating signal cointegrator 1 complex subunit 1 OS=Homo sapiens OX=9606 GN=ASCC1 PE=1 SV=1	0	FALSE	22.286	19	7	70	7	377	43.4	5.54	65.08	7												0	0	0.964	0.923	0.922	0.972435	0.718446	0.734775	27.44	27.16	15.06	105.3	101.2	93.5	11.1	3.28	6.76	High	High	High	High	High
FALSE	High	Master Protein	A0A5F9ZHR7	Lysosomal acid phosphatase OS=Homo sapiens OX=9606 GN=ACP2 PE=1 SV=1	0	FALSE	46.312	28	11	239	11	434	49.4	6.74	266.74	11												0	0	0.956	1.171	1.142	0.924297	0.34895	0.679145	31.61	37.05	24.91	99.8	91	109.2	8.47	6.14	9.93	High	High	High	High	High
FALSE	High	Master Protein	A0A5F9ZHS3	Menin OS=Homo sapiens OX=9606 GN=MEN1 PE=1 SV=1	0	FALSE	49.293	21	9	61	9	652	72.3	6.49	92.56	9												0	0	1.021	1.099	1.131	0.926505	0.784093	0.795443	32.84	32.86	29.88	98.7	95.2	106	15.03	10.9	12.16	High	High	High	High	High
FALSE	High	Master Protein	A0A5F9ZHU7	DNA primase large subunit OS=Homo sapiens OX=9606 GN=PRIM2 PE=1 SV=1	0	FALSE	12.096	8	4	15	4	595	68.3	7.64	5.33	4												0	0	0.966	0.886	0.982	0.997114	0.702913	0.916767	29.62	46.1	34.99	99.5	99.5	101	26.9	19.97	18.18	High	High	High	High	High
FALSE	High	Master Protein	A0A5F9ZHW5	Ataxin-2 OS=Homo sapiens OX=9606 GN=ATXN2 PE=1 SV=1	0	FALSE	9.674	3	3	17	3	1178	127.1	8.97	8.73	3												0	0	0.922	0.859	0.934	0.953756	0.604322	0.844638	13.31	10.38	8.43	110.6	98.8	90.6	12.75	4.08	1.68	High	Peak Found	High	High	High
FALSE	High	Master Protein	A0A5F9ZHW8	Pleckstrin homology domain-containing family G member 5 OS=Homo sapiens OX=9606 GN=PLEKHG5 PE=1 SV=1	0.002	FALSE	4.041	2	2	4	2	1105	122.3	6.04	0	2												0	0	1.069	1.331	1.116	0.932476	0.705041	0.941909	3.19	0	17.45	46.2	127	126.8		46.71	49.9	Not Found	Not Found	Peak Found	High	High
FALSE	Medium	Master Protein	A0A5F9ZHX4	Peregrin OS=Homo sapiens OX=9606 GN=BRPF1 PE=1 SV=1	0.035	FALSE	2.026	1	1	1	1	681	78	7.18	0	1												0	0	0.933	1.032	1.034	0.977844	0.964407	0.998478	22.79	22.51	14.11	95.9	100.4	103.8	20.67	16.81	10.36	Peak Found	High	Peak Found	Peak Found	Peak Found
FALSE	Medium	Master Protein	A0A5F9ZI13	Armadillo repeat-containing protein 4 OS=Homo sapiens OX=9606 GN=ARMC4 PE=1 SV=1	0.04	FALSE	1.96	1	1	3	1	705	77.9	8.18	0	1												0	0	0.942	0.968	0.963	0.925761	0.888202	0.864017	12.21	17.5	14.31	105.1	98.9	96	15.26	3.37	13.69	Peak Found	Peak Found	Peak Found	Peak Found	High
FALSE	High	Master Protein	A0A5F9ZI63	Polycomb protein EED OS=Homo sapiens OX=9606 GN=EED PE=1 SV=1	0	FALSE	14.872	9	4	29	4	501	56.2	8.29	23.19	4												0	0	0.934	0.988	1.196	0.959571	0.964407	0.777712	41.34	28.68	30.58	98.8	97	104.1	24.78	41.55	0.62	High	High	High	High	High
FALSE	High	Master Protein	A0A5F9ZI73	Ankyrin-2 OS=Homo sapiens OX=9606 GN=ANK2 PE=1 SV=1	0	FALSE	7.683	1	2	46	1	1822	200.2	6.19	66.89	2												0	0	1.107	0.867	0.779	0.827608	0.785245	0.602347	36.82	39.92	14.34	100.9	111.7	87.5	37	16.62	13.7	High	High	High	High	High
FALSE	High	Master Protein	A0A5H1ZRP4	Negative elongation factor B OS=Homo sapiens OX=9606 GN=NELFB PE=1 SV=1	0	FALSE	56.298	24	12	105	12	628	70	6.04	166.43	12												0	0	0.969	0.936	0.94	0.978641	0.784093	0.796366	29.02	33.42	32.46	102.8	100.1	97.1	10.92	5.16	15.06	High	High	High	High	High
FALSE	High	Master Protein	A0A5H1ZRP8	Dystrophin OS=Homo sapiens OX=9606 GN=DMD PE=1 SV=1	0	FALSE	7.104	1	2	15	2	3681	425.8	5.92	9.01	2												0	0	0.756	0.949	1.21	0.609765	0.927879	0.857853	19.61	26.69	52.26	96.5	86.3	117.2	23.57	24.79	34.22	High	High	High	High	High
FALSE	High	Master Protein	A0A5K1VW74	Non-specific serine/threonine protein kinase OS=Homo sapiens OX=9606 GN=AKT3 PE=1 SV=1	0	FALSE	22.564	19	7	42	4	456	53	6.02	24.36	7												0	0	0.799	0.901	1.066	0.178655	0.667428	0.972509	22.14	29.41	35.23	111.2	90.2	98.7	9.8	9.95	3	High	High	High	High	High
FALSE	Medium	Master Protein	A0A5K1VW85	Cell division control protein 45 homolog OS=Homo sapiens OX=9606 GN=CDC45 PE=1 SV=1	0.032	FALSE	2.082	3	1	1	1	398	46	7.99	0	1												0	0																Not Found	Not Found	Not Found	Not Found	High
FALSE	High	Master Protein	A0A5K1VW95	Malate dehydrogenase OS=Homo sapiens OX=9606 GN=MDH1 PE=1 SV=1	0	FALSE	72.631	43	12	334	5	353	38.6	7.3	601.25	12												0	7	0.977	1.073	1	0.926831	0.849144	0.972623	26.27	36.7	32.83	99.8	106.6	93.6	16.66	9.12	6.97	High	High	High	High	High
FALSE	High	Master Protein	A0A669KAX3	Wolframin OS=Homo sapiens OX=9606 GN=WFS1 PE=4 SV=1	0	FALSE	20.514	7	6	52	6	902	101.5	8.05	53.88	6												0	0	1.043	0.957	1.08	0.852294	0.890056	0.929149	29.25	18.51	29.06	100.9	101	98.1	15.07	9.45	6.03	High	High	High	High	High
FALSE	High	Master Protein	A0A669KAX4	Cullin-4B OS=Homo sapiens OX=9606 GN=CUL4B PE=4 SV=1	0	FALSE	114.375	36	28	339	21	897	102.5	8.06	434.75	28												0	7	1.002	0.991	1.064	0.994324	0.891249	0.90941	38.69	33.1	27.82	101.7	94.5	103.9	21.66	2.7	0.37	High	High	High	High	High
FALSE	High	Master Protein	A0A669KAX9	Uncharacterized protein (Fragment) OS=Homo sapiens OX=9606 PE=4 SV=1	0	FALSE	29.165	34	5	52	5	238	26	10.23	108.92	5												0	0	1.07	1.04	1.009	0.733171	0.949918	0.973813	24.54	24.44	23.04	92.1	105.2	102.7	8.69	5.14	4.83	High	High	High	High	High
FALSE	High	Master Protein	A0A669KB29	CXXC-type zinc finger protein 1 OS=Homo sapiens OX=9606 GN=CXXC1 PE=4 SV=1	0	FALSE	13.163	13	5	17	5	647	74.6	8.24	11.37	5												0	0	0.898	0.517	0.593	0.913137	1.47093e-05	0.0158373	17.42	22.92	33.17	114.8	108.1	77.1	10.12	26.33	35.59	High	High	High	High	Peak Found
FALSE	Medium	Master Protein	A0A669KB59	Solute carrier family 35 member E3 OS=Homo sapiens OX=9606 GN=SLC35E3 PE=4 SV=1	0.016	FALSE	2.412	5	1	10	1	137	15.6	9.69	3.49	1												0	0	0.726	0.792	1.02	0.259141	0.373285	0.972944	7.89	29.1	13.61	121.8	88.4	89.8	22.74	4.61	13	High	High	High	High	High
FALSE	Medium	Master Protein	A0A669KB87	Protein disulfide isomerase CRELD1 OS=Homo sapiens OX=9606 GN=CRELD1 PE=4 SV=1	0.039	FALSE	1.987	7	1	3	1	123	13.9	5.45	0	1												0	0	0.781	1.014	1.297	0.467243	0.991065	0.648991	14.56	16.78	22.1	104.4	85.2	110.4	26.21	27.54	7.57	High	Peak Found	High	Peak Found	Peak Found
FALSE	High	Master Protein	A0A669KB89	Protein scribble homolog OS=Homo sapiens OX=9606 GN=SCRIB PE=4 SV=1	0	FALSE	167.504	31	35	292	29	1658	177.7	5.14	444.91	35												0	6	0.919	1.062	1.118	0.731855	0.883274	0.765587	28.58	29.04	34.25	103.1	92.4	104.5	3.73	7.8	2.75	High	High	High	High	High
FALSE	High	Master Protein	A0A669KBC2	Cyclin-dependent kinase-like 5 OS=Homo sapiens OX=9606 GN=CDKL5 PE=4 SV=1	0	FALSE	8.701	3	3	19	1	1001	112	9.6	11.08	3												0	0	0.218	0.92	4.213	6.47309e-16	0.886907	2.67151e-07	24.31	24.31	0	140.3	30.6	129.1	22.88			High	High	Not Found	Not Found	Not Found
FALSE	High	Master Protein	A0A669KBH7	Uncharacterized protein OS=Homo sapiens OX=9606 GN=DUS4L-BCAP29 PE=4 SV=1	0	FALSE	17.475	20	6	13	6	360	41.7	9.36	13.84	6												0	0	0.761	0.97	1.337	0.218729	0.924932	0.48857	24.98	35.32	27.41	124.9	67.1	108.1	32.64	45.37	26.27	High	High	High	High	High
FALSE	High	Master Protein	A0A669KBI7	Histone-lysine N-methyltransferase 2B OS=Homo sapiens OX=9606 GN=KMT2B PE=4 SV=1	0	FALSE	9.126	2	3	5	2	2693	290.9	8.06	6.01	3												0	0	0.854	0.908	0.821	0.905064	0.929963	0.789295	39.7	25.7	27.27	133.4	81.6	85	10.12	50.06	21.73	High	Peak Found	High	Peak Found	Peak Found
FALSE	High	Master Protein	A0A669KBK2	DNA mismatch repair protein Mlh1 OS=Homo sapiens OX=9606 GN=MLH1 PE=4 SV=1	0	FALSE	30.618	17	9	52	9	633	70.4	6.02	48.07	9												0	0	1.111	1.018	0.941	0.571631	0.985007	0.820047	21.87	19.59	31.7	92.2	100.9	106.9	17.42	8.13	8.35	High	High	High	High	High
FALSE	High	Master Protein	A0AVT1	Ubiquitin-like modifier-activating enzyme 6 OS=Homo sapiens OX=9606 GN=UBA6 PE=1 SV=1	0	FALSE	160.434	45	34	316	34	1052	117.9	6.14	404.37	34	metabolic process;response to stimulus	cytoplasm;cytosol	catalytic activity;nucleotide binding;protein binding	Pf00899, Pf02134, Pf09358, Pf10585	55236	ENSG00000033178.12	4		UBA6	Ubiquitin mediated proteolysis	Synthesis of active ubiquitin: roles of E1 and E2 enzymes; Antigen processing: Ubiquitination & Proteasome degradation	9	0	1.037	1.097	1.037	0.914822	0.732681	0.972623	39.99	33.02	37	94.9	99.5	105.5	4.99	10.25	4.27	High	High	High	High	High
FALSE	High	Master Protein	A0JLT2	Mediator of RNA polymerase II transcription subunit 19 OS=Homo sapiens OX=9606 GN=MED19 PE=1 SV=2	0	FALSE	8.161	20	2	8	2	244	26.3	9.82	4.25	2	metabolic process;regulation of biological process	nucleus	protein binding	Pf10278	219541		11		MED19		Transcriptional regulation of white adipocyte differentiation; PPARA activates gene expression	6	0	0.963	0.817	0.853	0.999892	0.718446	0.789295	20.52	33.37	19.83	82.3	91.5	126.2	54.1	51.27	15.56	High	Peak Found	Peak Found	High	High
FALSE	High	Master Protein	A0MZ66	Shootin-1 OS=Homo sapiens OX=9606 GN=SHTN1 PE=1 SV=4	0	FALSE	77.705	32	17	156	17	631	71.6	5.33	219.77	17	cell organization and biogenesis;cellular component movement;development;regulation of biological process;response to stimulus	cytoplasm;cytoskeleton	protein binding		57698	ENSG00000187164.19	10		KIAA1598; SHTN1		Recycling pathway of L1	4	0	0.868	1.004	1.057	0.351913	0.997624	0.938019	29.02	33.49	42.8	101	99.2	99.9	16.23	13.78	3.76	High	High	High	High	High
FALSE	High	Master Protein	A0PJW6	Transmembrane protein 223 OS=Homo sapiens OX=9606 GN=TMEM223 PE=1 SV=1	0.001	FALSE	4.255	5	1	7	1	202	22	11.02	6.56	1		membrane;mitochondrion		Pf14640	79064	ENSG00000168569.7	11		TMEM223			0	0	1.024	0.818	0.801	0.951145	0.433434	0.45619	2.38	6.89	6.88	106.1	108.6	85.4	12.01	11	3.21	High	Peak Found	High	High	Peak Found
FALSE	High	Master Protein	A1L0T0	2-hydroxyacyl-CoA lyase 2 OS=Homo sapiens OX=9606 GN=ILVBL PE=1 SV=2	0	FALSE	60.586	29	11	80	11	632	67.8	8.15	199.6	11		membrane	catalytic activity;metal ion binding;protein binding	Pf00205, Pf02775, Pf02776	10994	ENSG00000105135.15	19		ILVBL			0	0	1.005	1.075	1.118	0.980329	0.804424	0.771562	36.67	40.44	33.26	100.8	100	99.2	18.38	10.81	6.56	High	High	High	High	High
FALSE	High	Master Protein	A1X283	SH3 and PX domain-containing protein 2B OS=Homo sapiens OX=9606 GN=SH3PXD2B PE=1 SV=3	0	FALSE	82.713	32	21	140	21	911	101.5	8.69	124.46	21	cell differentiation;cell organization and biogenesis;metabolic process;regulation of biological process	cytoplasm	enzyme regulator activity;protein binding	Pf00018, Pf00787, Pf06347, Pf07653, Pf08239, Pf14604	285590	ENSG00000174705.12	5		SH3PXD2B			0	0	1.046	1.075	1.027	0.850384	0.808653	0.993158	38.31	27.07	34.38	94.6	105.3	100.1	6.81	2.64	6.37	High	High	High	High	High
FALSE	High	Master Protein	A2A274	Aconitate hydratase, mitochondrial OS=Homo sapiens OX=9606 GN=ACO2 PE=1 SV=1	0	FALSE	284.478	54	39	651	39	805	87.8	7.37	1239.8	39	metabolic process;response to stimulus	mitochondrion;organelle lumen	catalytic activity;metal ion binding	Pf00330, Pf00694	50	ENSG00000100412.15	22	Amino Acid metabolism; TCA Cycle	ACO2			2	0	0.941	1.001	0.935	0.713593	0.913771	0.746356	47.27	37.35	41.33	101.5	100.3	98.2	14.85	20.09	12.33	High	High	High	High	High
FALSE	High	Master Protein	A2A3N6	Putative PIP5K1A and PSMD4-like protein OS=Homo sapiens OX=9606 GN=PIPSL PE=5 SV=1	0	FALSE	20.495	6	5	31	1	862	95	5.71	44.95	5	metabolic process	cytoplasm	catalytic activity	Pf01504, Pf04056, Pf13519	266971		10		PIPSL			0	1	0.883	0.988	1.156	0.601857	0.943735	0.734339	50.66	19.63	36.08	105.2	97.6	97.2	17.37	24.02	12.02	Peak Found	Peak Found	Peak Found	Peak Found	Peak Found
FALSE	High	Master Protein	A2ABF8	Histone-lysine N-methyltransferase EHMT2 OS=Homo sapiens OX=9606 GN=EHMT2 PE=1 SV=1	0	FALSE	9.194	3	2	12	2	1233	135.3	6.16	9.98	2	cell communication;cell organization and biogenesis;metabolic process;regulation of biological process;response to stimulus	chromosome;nucleus	catalytic activity;DNA binding;metal ion binding;protein binding	Pf00023, Pf00856, Pf05033, Pf12796, Pf13606, Pf13637, Pf13857	10919	ENSG00000227333.8; ENSG00000236759.7; ENSG00000206376.9; ENSG00000204371.11	6; CHR_HSCHR6_MHC_DBB_CTG1; CHR_HSCHR6_MHC_COX_CTG1; CHR_HSCHR6_MHC_QBL_CTG1	Histone Modifications	EHMT2			1	0	0.819	0.892	1.084	0.633703	0.733664	0.974761	31.19	17.22	32.15	108.7	90.8	100.5	12.69	20.95	21.94	High	High	High	High	High
FALSE	High	Master Protein	A2ACR1	Proteasome subunit beta OS=Homo sapiens OX=9606 GN=PSMB9 PE=1 SV=1	0	FALSE	26.86	34	5	39	5	196	20.9	4.89	90.58	5	metabolic process;regulation of biological process;response to stimulus;transport	cytoplasm;cytosol;nucleus;proteasome	catalytic activity;protein binding	Pf00227	5698	ENSG00000239836.7; ENSG00000243594.7; ENSG00000243067.7; ENSG00000240065.7; ENSG00000240118.7	6; CHR_HSCHR6_MHC_MANN_CTG1; CHR_HSCHR6_MHC_QBL_CTG1; CHR_HSCHR6_MHC_COX_CTG1; CHR_HSCHR6_MHC_DBB_CTG1	Proteasome Degradation; Type II interferon signaling (IFNG)	PSMB9			2	0	0.943	1.124	1.27	0.953756	0.692636	0.34847	50.04	41.16	39.97	77.7	95.5	126.8	57.84	53.06	28.04	High	High	High	High	High
FALSE	High	Master Protein	A2BF26	HLA class I histocompatibility antigen, C alpha chain OS=Homo sapiens OX=9606 GN=HLA-C PE=1 SV=1	0	FALSE	60.439	29	9	105	5	397	44.5	8.5	204.89	9		membrane		Pf00129, Pf07654		ENSG00000206452.10; ENSG00000206435.10	CHR_HSCHR6_MHC_QBL_CTG1; CHR_HSCHR6_MHC_SSTO_CTG1		HLA-A29.1			0	0	1.022	0.963	0.917	0.935364	0.909864	0.771048	42	35	38.64	99.8	117	83.2	7.94	16.54	23.63	High	High	High	High	High
FALSE	High	Master Protein	A2IDC7	39S ribosomal protein L28, mitochondrial (Fragment) OS=Homo sapiens OX=9606 GN=MRPL28 PE=1 SV=1	0	FALSE	32.686	39	8	85	8	194	23.1	9.36	78.81	8	cell organization and biogenesis;metabolic process	cytosol;membrane;mitochondrion;ribosome	protein binding;RNA binding;structural molecule activity	Pf00830	10573	ENSG00000086504.15	16		MRPL28			0	0	0.973	0.989	1.082	0.981528	0.948877	0.908556	45.6	42.19	60.56	104.1	93.9	102	21.57	1.71	1.45	High	High	High	High	High
FALSE	High	Master Protein	A2RRP1	Neuroblastoma-amplified sequence OS=Homo sapiens OX=9606 GN=NBAS PE=1 SV=2	0	FALSE	80.223	11	21	84	21	2371	268.4	5.96	69.87	21	metabolic process;regulation of biological process;transport	cytoplasm;cytosol;endoplasmic reticulum;membrane	protein binding	Pf08314, Pf15492	51594	ENSG00000151779.12	2		NBAS		COPI-dependent Golgi-to-ER retrograde traffic	5	0	1.027	1.046	1.045	0.9389	0.93669	0.977718	30.79	26.88	20.98	102.3	99.3	98.4	7.23	7.75	0.86	High	High	High	High	High
FALSE	High	Master Protein	A2RTX5	Threonine--tRNA ligase 2, cytoplasmic OS=Homo sapiens OX=9606 GN=TARS3 PE=1 SV=1	0	FALSE	29.094	11	7	94	3	802	92.6	6.05	159.06	7	metabolic process	cytoplasm	catalytic activity;nucleotide binding;protein binding	Pf00587, Pf02824, Pf03129, Pf07973	123283	ENSG00000185418.15	15		TARSL2	Aminoacyl-tRNA biosynthesis		1	0	1.012	0.986	0.916	0.961725	0.976987	0.83819	44.14	29.43	66.31	98.2	119.7	82.1	13.6	15.95	40.36	High	Peak Found	Peak Found	High	High
FALSE	Medium	Master Protein	A2RUC4	tRNA wybutosine-synthesizing protein 5 OS=Homo sapiens OX=9606 GN=TYW5 PE=1 SV=1	0.012	FALSE	2.552	5	1	2	1	315	36.5	7.55	0	1	metabolic process	cytoplasm	catalytic activity;metal ion binding;protein binding;RNA binding	Pf08007, Pf13621	129450	ENSG00000162971.10	2		TYW5		Synthesis of wybutosine at G37 of tRNA(Phe)	4	0	2.101	1.199	0.656	0.00286661	0.853575	0.532299	62.82	64.42	37.9	69.8	146.6	83.6	56.25	25.97	21.75	Peak Found	Peak Found	Peak Found	Peak Found	High
FALSE	High	Master Protein	A3KMH1	von Willebrand factor A domain-containing protein 8 OS=Homo sapiens OX=9606 GN=VWA8 PE=1 SV=2	0	FALSE	50.562	9	13	74	13	1905	214.7	7.4	53.43	13		mitochondrion	catalytic activity;nucleotide binding	Pf00092, Pf07728, Pf13191, Pf13519	23078	ENSG00000102763.17	13		VWA8			0	0	0.967	0.993	1.033	0.978454	0.96356	0.993492	27.47	32.54	29.86	113.8	87.5	98.7	23.89	6.26	24.36	High	High	High	High	High
FALSE	High	Master Protein	A3KN83	Protein strawberry notch homolog 1 OS=Homo sapiens OX=9606 GN=SBNO1 PE=1 SV=1	0	FALSE	26.873	6	7	24	5	1393	154.2	7.88	24.84	7	regulation of biological process			Pf09595, Pf13871, Pf13872	55206	ENSG00000139697.13	12		SBNO1			0	1	0.995	1.124	1.01	0.981667	0.713269	0.976666	26.65	30.67	28.44	94.4	99.1	106.5	20.6	8.43	13.81	High	High	High	High	High
FALSE	High	Master Protein	A4D1E9	GTP-binding protein 10 OS=Homo sapiens OX=9606 GN=GTPBP10 PE=1 SV=1	0	FALSE	51.784	39	13	72	13	387	42.9	9.03	87.43	13	metabolic process	chromosome;mitochondrion;nucleus	catalytic activity;metal ion binding;nucleotide binding;protein binding;RNA binding	Pf00009, Pf01018, Pf01926, Pf02421, Pf03029, Pf10662	85865	ENSG00000105793.15	7		GTPBP10			0	0	0.898	0.963	1.204	0.743538	0.884672	0.568391	53.42	40.63	33.25	105.4	86.8	107.9	30.15	21.69	7.61	High	High	High	High	High
FALSE	High	Master Protein	A4D1P6	WD repeat-containing protein 91 OS=Homo sapiens OX=9606 GN=WDR91 PE=1 SV=2	0	FALSE	66.776	27	16	141	16	747	83.3	6.58	216.15	16	metabolic process;regulation of biological process;transport	cytosol;endosome;membrane	enzyme regulator activity;protein binding	Pf00400	29062	ENSG00000105875.13	7		WDR91			0	0	0.992	1.079	1.078	0.999892	0.808927	0.898357	28.61	25.94	27.99	97.5	93.5	109	10.82	8.71	1.09	High	High	High	High	High
FALSE	High	Master Protein	A4D1S5	Ras-related protein Rab-19 OS=Homo sapiens OX=9606 GN=RAB19 PE=1 SV=2	0	FALSE	5.358	10	2	8	1	217	24.4	6.52	12.93	2	regulation of biological process;response to stimulus	endosome;Golgi;membrane	catalytic activity;nucleotide binding	Pf00025, Pf00071, Pf08477	401409	ENSG00000146955.10	7		RAB19		RAB geranylgeranylation	3	0	1.04	0.809	0.825	0.963417	0.790918	0.791832	28.42	30.53	18.71	106.8	111.1	82.1	27.74	14.17	18.39	High	High	High	Peak Found	High
FALSE	High	Master Protein	A4D1U4	DENN domain-containing protein 11 OS=Homo sapiens OX=9606 GN=DENND11 PE=1 SV=1	0	FALSE	8.102	5	2	23	2	455	51.4	5.31	23.99	2		cytoplasm		Pf08616, Pf09804	57189	ENSG00000257093.6; ENSG00000262599.5	7; CHR_HSCHR7_1_CTG6		KIAA1147			0	0	0.955	1.469	1.477	0.994324	0.0503361	0.236481	46.51	46.07	14.85	86	87.3	126.7	36.77	10.1	3.01	High	High	Peak Found	High	High
FALSE	Medium	Master Protein	A4D256	Dual specificity protein phosphatase CDC14C OS=Homo sapiens OX=9606 GN=CDC14C PE=2 SV=3	0.017	FALSE	2.388	2	1	1	1	447	51.6	8.07	0	1												0	0	100	100	9.453	6.47309e-16	6.44275e-16	1.04488e-10			20.21		28.7	271.3		114.9		Not Found	Not Found	Not Found	Peak Found	Peak Found
FALSE	High	Master Protein	A5A3E0	POTE ankyrin domain family member F OS=Homo sapiens OX=9606 GN=POTEF PE=1 SV=2	0	FALSE	79.894	11	10	2012	2	1075	121.4	6.2	3154.1	10		cytoplasm	protein binding	Pf00022, Pf00023, Pf12796, Pf13606, Pf13637, Pf13857, Pf14915	728378	ENSG00000196604.12	2		POTEF			0	1	0.906	0.947	1.144	0.939463	0.909864	0.873658	61.75	88.15	46.1	71.4	80.9	147.7	120.76	40.66	27.49	Peak Found	Peak Found	Peak Found	High	High
FALSE	High	Master Protein	A5PLL7	Plasmanylethanolamine desaturase OS=Homo sapiens OX=9606 GN=TMEM189 PE=1 SV=3	0	FALSE	20.149	19	4	26	4	270	31.1	6.83	50.56	4	metabolic process	cytoplasm;endoplasmic reticulum;membrane	catalytic activity;protein binding	Pf10520	387521; 387522	ENSG00000240849.10	20		TMEM189; TMEM189-UBE2V1			0	0	1.12	0.818	0.684	0.576811	0.4142	0.040759	34.25	32.78	30.9	108.8	107.7	83.5	3.15	12.71	2.63	High	High	High	High	High
FALSE	High	Master Protein	A5PLN9	Trafficking protein particle complex subunit 13 OS=Homo sapiens OX=9606 GN=TRAPPC13 PE=1 SV=2	0	FALSE	10.059	11	3	15	3	417	46.5	5.6	4.92	3		cytosol	protein binding	Pf06159	80006	ENSG00000113597.17	5		C5orf44; TRAPPC13		RAB GEFs exchange GTP for GDP on RABs	4	0	1	0.842	0.966	0.970204	0.586772	0.909401	32.65	18.02	23.6	108.7	102.4	88.9	13.02	9.37	20.28	High	High	High	High	High
FALSE	High	Master Protein	A5YKK6	CCR4-NOT transcription complex subunit 1 OS=Homo sapiens OX=9606 GN=CNOT1 PE=1 SV=2	0	FALSE	264.283	32	62	514	62	2376	266.8	7.11	562.56	62	development;metabolic process;regulation of biological process;response to stimulus	cytoplasm;cytosol;membrane;nucleus	catalytic activity;protein binding;RNA binding;structural molecule activity	Pf04054, Pf12842	23019	ENSG00000125107.17	16		CNOT1	RNA degradation	TP53 regulates transcription of additional cell cycle genes whose exact role in the p53 pathway remain uncertain; Deadenylation of mRNA	10	0	1.034	1.088	1.063	0.939736	0.770523	0.873658	28.83	30.68	31.31	98	97	104.9	6.21	4.96	9.02	High	High	High	High	High
FALSE	High	Master Protein	A6NC89	Contactin-associated protein-like 3 OS=Homo sapiens OX=9606 GN=CNTNAP3 PE=1 SV=2	0	FALSE	24.497	7	7	28	7	1207	132.1	7.65	19.4	7		extracellular;membrane	protein binding	Pf00008, Pf00054, Pf00754, Pf02210, Pf13385	79937	ENSG00000106714.17	9		CNTNAP3; LOC727745			0	0	0.995	1.093	1.151	0.978641	0.874035	0.829208	30.66	30.5	32.66	98.9	102.7	98.4	3.75	4.61	11.57	High	High	Peak Found	High	High
FALSE	High	Master Protein	A6ND22	28S ribosomal protein S16, mitochondrial OS=Homo sapiens OX=9606 GN=MRPS16 PE=1 SV=1	0	FALSE	12.79	39	3	42	3	99	11.1	9.69	77.91	3	cell organization and biogenesis;metabolic process	cytosol;membrane;mitochondrion;ribosome	protein binding;structural molecule activity	Pf00886	51021	ENSG00000182180.13	10		MRPS16			0	0	0.948	0.982	1.003	0.939239	0.929963	0.955242	20.83	24.86	17.73	101.4	97.7	101	12.93	10.53	5.41	High	High	High	High	High
FALSE	High	Master Protein	A6NDG6	Glycerol-3-phosphate phosphatase OS=Homo sapiens OX=9606 GN=PGP PE=1 SV=1	0	FALSE	11.473	10	3	20	3	321	34	6.14	5.59	3	metabolic process;regulation of biological process	cytosol	catalytic activity;metal ion binding	Pf00702, Pf13242, Pf13344, Pf13419	283871	ENSG00000184207.8	16		PGP	Metabolic pathways; Glyoxylate and dicarboxylate metabolism; Carbon metabolism	Glycolysis	7	0	1.109	0.932	0.837	0.653578	0.862751	0.57462	18.99	36.7	33.83	104.3	109.7	86.1	22.18	16.94	12.21	High	High	High	High	High
FALSE	High	Master Protein	A6NED2	RCC1 domain-containing protein 1 OS=Homo sapiens OX=9606 GN=RCCD1 PE=1 SV=1	0	FALSE	4.873	6	2	7	2	376	40.1	5.27	1.62	2	cell organization and biogenesis	chromosome;cytosol;membrane		Pf00415, Pf13540	91433	ENSG00000166965.12	15		RCCD1			0	0	0.904	0.86	0.945	0.970635	0.865936	0.940408	23.22	14.66	21.24	118	78.9	103.1	9.94	33.6	5.57	Peak Found	Peak Found	High	Peak Found	High
FALSE	High	Master Protein	A6NEP9	Tetraspanin (Fragment) OS=Homo sapiens OX=9606 GN=TSPAN14 PE=1 SV=2	0	FALSE	11.865	16	3	21	3	223	25.2	5.39	42.59	3		membrane		Pf00335		ENSG00000108219.14	10					0	0	0.985	0.934	1.026	0.983435	0.8256	0.998799	30.86	27.32	39.71	91.5	107.8	100.7	13.64	16.22	15.17	High	High	High	High	High
FALSE	Medium	Master Protein	A6NES4	Maestro heat-like repeat-containing protein family member 2A OS=Homo sapiens OX=9606 GN=MROH2A PE=4 SV=4	0.032	FALSE	2.054	1	1	1	1	1674	189.4	6.68	0	1					339766	ENSG00000185038.14	2		HEATR7B1; MROH2A			0	0																High	Not Found	Not Found	Not Found	Not Found
FALSE	Medium	Master Protein	A6NF31	Oral-facial-digital syndrome 1 protein OS=Homo sapiens OX=9606 GN=OFD1 PE=1 SV=1	0.039	FALSE	1.968	1	1	2	1	872	100.9	5.96	0	1	cell organization and biogenesis;cellular component movement;regulation of biological process	cytosol;membrane;nucleus	protein binding		8481	ENSG00000046651.14	X		OFD1			0	0																High	Not Found	Not Found	Not Found	Not Found
FALSE	High	Master Protein	A6NF51	3'(2'),5'-bisphosphate nucleotidase 1 OS=Homo sapiens OX=9606 GN=BPNT1 PE=1 SV=2	0	FALSE	58.497	45	11	141	1	291	31.7	5.54	192.68	11	metabolic process			Pf00459		ENSG00000162813.17	1					0	0	0.876	0.742	1.039	0.896291	0.312647	0.992117	69.38	72.89	82	107.4	95.1	97.4	35.75	50.02	72.89	High	High	Peak Found	High	High
FALSE	High	Master Protein	A6NFI3	Zinc finger protein 316 OS=Homo sapiens OX=9606 GN=ZNF316 PE=1 SV=1	0	FALSE	19.632	7	5	29	5	1004	108.4	5.31	31.12	5	metabolic process;regulation of biological process	nucleus	DNA binding;metal ion binding	Pf00096, Pf01352, Pf13465	100131017	ENSG00000205903.6	7		ZNF316			0	0	0.918	0.7	0.815	0.928717	0.0727315	0.559315	30.94	38.55	45.73	114	106.2	79.9	9.65	11.41	35.89	High	High	High	High	High
FALSE	High	Master Protein	A6NFX8	ADP-sugar pyrophosphatase OS=Homo sapiens OX=9606 GN=NUDT5 PE=1 SV=1	0	FALSE	71.53	54	10	216	10	232	25.9	5.19	355.74	10			catalytic activity	Pf00293		ENSG00000165609.12	10					0	0	0.874	1.08	1.141	0.359334	0.815099	0.681268	44.25	42.56	44.23	97.2	85.8	117	20.07	25.75	20.03	High	High	High	High	High
FALSE	High	Master Protein	A6NGJ0	Dynein light chain Tctex-type 3 OS=Homo sapiens OX=9606 GN=DYNLT3 PE=1 SV=1	0	FALSE	24.244	56	4	24	4	152	17	5.92	50.7	4				Pf03645		ENSG00000165169.10	X					0	0	0.882	0.667	0.719	0.647791	0.00181515	0.0376512	45.23	69.01	60.33	112.7	113.1	74.2	69.88	62.71	33.46	High	High	High	High	High
FALSE	High	Master Protein	A6NHL2	Tubulin alpha chain-like 3 OS=Homo sapiens OX=9606 GN=TUBAL3 PE=1 SV=2	0	FALSE	36.102	8	4	734	1	446	49.9	6.05	547.89	4	cell organization and biogenesis	cytoplasm;cytoskeleton	catalytic activity;nucleotide binding;structural molecule activity	Pf00091, Pf03953	79861	ENSG00000178462.11	10	Pathogenic Escherichia coli infection; Parkin-Ubiquitin Proteasomal System pathway	TUBAL3	Pathogenic Escherichia coli infection; Apoptosis; Gap junction; Phagosome	COPI-independent Golgi-to-ER retrograde traffic; COPI-dependent Golgi-to-ER retrograde traffic; Carboxyterminal post-translational modifications of tubulin; Cilium Assembly; Recruitment of NuMA to mitotic centrosomes; Translocation of GLUT4 to the plasma membrane; Microtubule-dependent trafficking of connexons from Golgi to the plasma membrane; Separation of Sister Chromatids; COPI-mediated anter…	62	0	0.417	1.08	2.203	8.13416e-11	0.897738	0.000104294	50.25	54.16	64.71	128.9	57.1	114	24.28	29.63	46.77	High	High	Peak Found	High	High
FALSE	High	Master Protein	A6NHN2	Roquin-2 OS=Homo sapiens OX=9606 GN=RC3H2 PE=1 SV=2	0	FALSE	9.773	8	3	10	1	506	56.8	7.69	0	3	cell differentiation;cell proliferation;metabolic process;regulation of biological process	cell surface;membrane	catalytic activity;DNA binding;metal ion binding;protein binding;RNA binding	Pf00642, Pf13445, Pf13639, Pf13923, Pf14634, Pf15227	54542	ENSG00000056586.15	9		RC3H2			0	0	1.273	1.465	1.15	0.6547	0.571456	0.920431	44.9	26.09	45.7	80.3	102.2	117.6	24.41	38.57	10.74	High	Peak Found	Peak Found	Peak Found	Peak Found
FALSE	High	Master Protein	A6NHR9	Structural maintenance of chromosomes flexible hinge domain-containing protein 1 OS=Homo sapiens OX=9606 GN=SMCHD1 PE=1 SV=2	0	FALSE	205.72	30	50	373	50	2005	226.2	7.3	555.75	50	cell organization and biogenesis;regulation of biological process	chromosome	catalytic activity;nucleotide binding;protein binding	Pf06470, Pf13589	23347	ENSG00000101596.14	18		SMCHD1			0	0	0.982	1.021	1.075	0.975673	0.991636	0.861168	36.64	36.27	36.41	101.3	92.8	105.9	18.12	2.05	3.15	High	High	High	High	High
FALSE	High	Master Protein	A6NHX0	Cytosolic arginine sensor for mTORC1 subunit 2 OS=Homo sapiens OX=9606 GN=CASTOR2 PE=1 SV=3	0	FALSE	11.672	16	4	18	4	329	36	5.16	8.08	4		cytoplasm;cytosol	protein binding	Pf13840	729438	ENSG00000274070.1	7		GATSL2; CASTOR2; GATSL1			0	0	1.091	1.131	0.989	0.703078	0.756872	0.938044	22.6	36.63	22.25	95	104.4	100.6	9.47	10.38	14.21	High	Peak Found	High	High	High
FALSE	Low	Master Protein	A6NHZ5	Leucine-rich repeat-containing protein 14B OS=Homo sapiens OX=9606 GN=LRRC14B PE=3 SV=3	0.056	FALSE	1.782	2	1	2	1	514	56.7	7.17	0	1			protein binding	Pf13855	389257	ENSG00000185028.3	5		LRRC14B			0	0	1.008	1.182	1.174	0.970635	0.772813	0.887935	33.72	34.3	8.38	94.1	94.7	111.2	31.88	5.71		Not Found	High	High	Peak Found	Peak Found
FALSE	Medium	Master Protein	A6NI56	Coiled-coil domain-containing protein 154 OS=Homo sapiens OX=9606 GN=CCDC154 PE=2 SV=5	0.05	FALSE	1.849	1	1	1	1	667	75.4	8.24	0	1												0	0	0.751	0.785	0.931	0.0364032	0.124888	0.801492	49.2	62.56	51.77	120	83.7	96.3	30.96	46.79	56.06	Peak Found	Peak Found	Peak Found	Peak Found	Peak Found
FALSE	Medium	Master Protein	A6NIE6	Putative RRN3-like protein RRN3P2 OS=Homo sapiens OX=9606 GN=RRN3P2 PE=5 SV=3	0.044	FALSE	1.915	3	1	1	1	340	38	5.17	0	1				Pf05327	653390		16		RRN3P2			0	0	1.111	1.038	0.853	0.886208	0.949147	0.800556	20.94	10.75	10.73	90.3	114.5	95.3	10.3	13.43	4.93	Peak Found	Peak Found	Peak Found	Peak Found	Peak Found
FALSE	High	Master Protein	A6NIH7	Protein unc-119 homolog B OS=Homo sapiens OX=9606 GN=UNC119B PE=1 SV=1	0	FALSE	19.258	22	4	28	3	251	28.1	5.68	24.32	4	cell differentiation;cell organization and biogenesis;transport	cytosol	protein binding	Pf05351	84747	ENSG00000175970.10	12		UNC119B		Trafficking of myristoylated proteins to the cilium	4	1	0.852	0.996	1.189	0.574272	0.969461	0.736511	29	30.27	24.28	102.6	87.8	109.5	18.63	5.17	8.13	High	High	High	High	High
FALSE	High	Master Protein	A6NJ78	12S rRNA N4-methylcytidine (m4C) methyltransferase OS=Homo sapiens OX=9606 GN=METTL15 PE=1 SV=1	0	FALSE	22.432	15	5	33	5	407	46.1	8.62	21.35	5	metabolic process		catalytic activity;protein binding	Pf01795, Pf13659	196074	ENSG00000169519.20	11		METTL15			0	0	1.039	0.88	0.808	0.906885	0.738397	0.532299	31.34	15.47	35.87	102.6	114.8	82.6	10.68	11.67	14.14	High	High	High	High	High
FALSE	High	Master Protein	A6NJX6	Coiled-coil-helix-coiled-coil-helix domain-containing protein 1 OS=Homo sapiens OX=9606 GN=CHCHD1 PE=1 SV=1	0.004	FALSE	3.26	11	1	5	1	97	11	9.89	3.65	1	cell organization and biogenesis;metabolic process	cytosol;mitochondrion;ribosome		Pf06747		ENSG00000172586.7	10					0	0	1.035	1.022	1.014	0.935364	0.98653	0.962652	21.6	29.8	29.02	98.9	102.3	98.8	17.81	11.5	28.48	High	Peak Found	High	High	Peak Found
FALSE	Medium	Master Protein	A6NKL6	Transmembrane protein 200C OS=Homo sapiens OX=9606 GN=TMEM200C PE=2 SV=2	0.035	FALSE	2.014	1	1	16	1	621	63.9	10.08	23.56	1		membrane		Pf10177	645369	ENSG00000206432.4	18		TMEM200C			0	0	0.944	0.863	0.97	0.946318	0.440888	0.881114	22.75	11.53	9.5	111.7	94.6	93.7	23.5	8.67	5.29	Peak Found	High	High	High	High
FALSE	High	Master Protein	A6NL66	Leucine-rich repeat-containing protein 42 (Fragment) OS=Homo sapiens OX=9606 GN=LRRC42 PE=1 SV=1	0	FALSE	4.987	9	2	8	2	192	21.9	6.39	3.5	2						ENSG00000116212.14	1					0	0	0.891	0.935	0.974	0.870583	0.863512	0.92027	23.94	33.16	26.2	110.3	97.3	92.4	4.55	9.72	38.16	High	High	High	High	Peak Found
FALSE	High	Master Protein	A6NML8	Diaphanous homolog 2 (Drosophila), isoform CRA_c OS=Homo sapiens OX=9606 GN=DIAPH2 PE=1 SV=3	0	FALSE	55.307	15	16	109	16	1096	124.8	6.43	138.84	16	cell organization and biogenesis;development	cytosol;endoplasmic reticulum;endosome	protein binding	Pf02181, Pf06367, Pf06371	1730	ENSG00000147202.17	X		DIAPH2			0	0	1.069	1.152	1.115	0.723202	0.41977	0.778684	36.97	32.06	31.18	91.9	102.9	105.2	14.73	8.71	1.2	High	High	High	High	High
FALSE	High	Master Protein	A6NMN0	Phosphorylase b kinase regulatory subunit OS=Homo sapiens OX=9606 GN=PHKA1 PE=1 SV=1	0	FALSE	12.159	5	4	19	3	1240	139	6.18	0	4	metabolic process		catalytic activity;protein binding	Pf00723		ENSG00000067177.14	X					0	1	1.176	1.023	0.893	0.499286	0.975589	0.771347	18.57	18.81	23.31	98.6	101.7	99.7	1.03	17.49	10.72	High	High	Peak Found	High	High
FALSE	High	Master Protein	A6NMQ1	DNA polymerase OS=Homo sapiens OX=9606 GN=POLA1 PE=1 SV=1	0.007	FALSE	2.776	1	1	1	1	1468	166.4	5.81	0	1	cell organization and biogenesis;cell proliferation;cellular homeostasis;metabolic process;regulation of biological process;response to stimulus	chromosome;cytosol;nucleus	catalytic activity;DNA binding;metal ion binding;nucleotide binding;protein binding	Pf00136, Pf03104, Pf08996, Pf12254	5422	ENSG00000101868.10	X	Retinoblastoma (RB) in Cancer; Nucleotide Metabolism; DNA Replication	POLA1			3	0	1.029	1.415	1.355	0.959165	0.604382	0.746356	48.27	41.37	25.4	87.1	89.6	123.3	41.6	29.2	23.54	Peak Found	Peak Found	Peak Found	Peak Found	Peak Found
FALSE	Low	Master Protein	A6NN50	Obscurin-like protein 1 OS=Homo sapiens OX=9606 GN=OBSL1 PE=1 SV=1	0.052	FALSE	1.817	1	1	1	1	1804	197	5.62	0	1			protein binding	Pf00041, Pf00047, Pf01108, Pf07679, Pf07686, Pf13895, Pf13927		ENSG00000124006.14	2					0	0	0.945	0.97	1.033	0.958217	0.924932	0.990966	6.12	5	3.25	103	97.3	99.7	5.45	3.27	3.12	High	Peak Found	Peak Found	Peak Found	Peak Found
FALSE	Medium	Master Protein	A6NNL5	Uncharacterized protein C15orf61 OS=Homo sapiens OX=9606 GN=C15orf61 PE=2 SV=2	0.031	FALSE	2.088	5	1	3	1	157	18.1	9.86	0	1		extracellular		Pf15031	145853	ENSG00000189227.5	15		C15orf61			0	0	1.148	1.119	1.026	0.83787	0.852854	0.986957	30.56	25.96	24.78	90.9	107.3	101.7	27.97	20.79	16.4	High	Peak Found	Peak Found	High	Peak Found
FALSE	Medium	Master Protein	A6PVP4	Mediator of RNA polymerase II transcription subunit 20 (Fragment) OS=Homo sapiens OX=9606 GN=MED20 PE=1 SV=1	0.021	FALSE	2.324	8	1	1	1	140	15.3	6.51	1.67	1	cell differentiation;metabolic process;regulation of biological process		catalytic activity;protein binding	Pf08612	9477	ENSG00000124641.15	6		MED20			0	0	1.005	0.805	0.814	0.973516	0.663777	0.715562	12.2	12.82	8.61	107.4	106.2	86.4	12.26	8.2		Peak Found	Peak Found	Peak Found	High	Peak Found
FALSE	High	Master Protein	A6ZKI3	Retrotransposon Gag-like protein 8C OS=Homo sapiens OX=9606 GN=RTL8C PE=1 SV=1	0	FALSE	7.83	25	3	24	3	113	13.2	5.07	8.59	3			protein binding		8933	ENSG00000134590.13	X		FAM127A; RTL8C			0	0	0.93	1.001	0.98	0.92606	0.981912	0.917006	23.27	14.42	30.47	99.6	95.9	104.5	7.39	11.46	13.1	High	High	High	High	High
FALSE	High	Master Protein	A8CG34	Nuclear envelope pore membrane protein POM 121C OS=Homo sapiens OX=9606 GN=POM121C PE=1 SV=3	0	FALSE	18.18	8	6	25	6	1229	125	10.37	10.84	6												0	0	0.998	1.002	0.872	0.977409	0.981912	0.612259	40	33.95	28.12	99.8	100	100.1	16.75	15.38	1.03	High	High	High	High	High
FALSE	High	Master Protein	A8MQ02	Afadin OS=Homo sapiens OX=9606 GN=AFDN PE=1 SV=2	0	FALSE	172.541	28	36	278	1	1781	201.7	6.51	399.41	36	cell communication;cell differentiation;cell organization and biogenesis;regulation of biological process;response to stimulus	cytoplasm;cytosol;membrane	protein binding	Pf00498, Pf00595, Pf00788, Pf01843	4301	ENSG00000130396.20	6	VEGFA-VEGFR2 Signaling Pathway	MLLT4; AFDN	Rap1 signaling pathway; Ras signaling pathway; Adherens junction; Tight junction; cAMP signaling pathway; Leukocyte transendothelial migration		7	0	0.99	0.901	0.894	0.985839	0.769121	0.760539	11.3	11.13	10.87	108.4	99.7	91.9	7.58	9.1	10.67	High	High	High	Peak Found	High
FALSE	Low	Master Protein	A8MTE9	Tetratricopeptide repeat protein 12 OS=Homo sapiens OX=9606 GN=TTC12 PE=1 SV=1	0.053	FALSE	1.811	1	1	3	1	669	75.3	5.8	0	1			protein binding	Pf00515, Pf07719, Pf13181, Pf13414, Pf13424		ENSG00000149292.16	11					0	0	0.797	0.853	1.024	0.013378	0.0855735	0.999338	30.47	39.82	41.79	111.9	89.3	98.8	26.73	22.28	37.88	Peak Found	High	High	Peak Found	High
FALSE	High	Master Protein	A8MTY9	Vacuolar protein sorting-associated protein 26C OS=Homo sapiens OX=9606 GN=VPS26C PE=1 SV=1	0	FALSE	10.82	16	3	23	3	249	27.9	7.91	42.87	3	transport	endosome;nucleus	transporter activity	Pf03643	10311	ENSG00000157538.13	21		DSCR3			0	0	1.038	1.071	1.069	0.906309	0.863512	0.934578	17.07	27.09	20.09	97	98.4	104.5	4.66	6.75	1.91	High	High	High	High	High
FALSE	Medium	Master Protein	A8MUH7	Putative PDZ domain-containing protein PDZK1P1 OS=Homo sapiens OX=9606 GN=PDZK1P1 PE=5 SV=2	0.048	FALSE	1.866	4	1	1	1	402	44	5.63	0	1	metabolic process;transport		catalytic activity;protein binding;transporter activity	Pf00231, Pf00595, Pf13180	100034743		1		PDZK1P1; PDZK1P2			0	0	0.91	0.01	0.01	0.972867	6.44275e-16	7.69443e-16	8.11			157.1	142.9		11.44			Peak Found	Peak Found	High	Not Found	Peak Found
FALSE	High	Master Protein	A8MUM1	EARP and GARP complex-interacting protein 1 OS=Homo sapiens OX=9606 GN=EIPR1 PE=1 SV=2	0	FALSE	23.451	27	7	29	7	414	46.3	5.07	7.54	7			protein binding	Pf00400	7260	ENSG00000032389.12	2		TSSC1; EIPR1			0	0	0.938	1.025	0.981	0.956325	0.991628	0.912525	25	41.85	30.38	105.8	102.6	91.6	23.46	1.72	9.27	High	High	High	High	High
FALSE	High	Master Protein	A8MXF6	Rab-like protein 2B OS=Homo sapiens OX=9606 GN=RABL2B PE=1 SV=1	0.005	FALSE	3.159	11	1	1	1	165	18.5	4.55	0	1	regulation of biological process;response to stimulus		nucleotide binding	Pf00071		ENSG00000079974.17	22					0	0	1.625	0.792	0.493	0.0663623	0.787847	0.0385437	80.34	82.59	60.33	88.4	143.7	67.9	82.49	26.16	56.34	Peak Found	Peak Found	Peak Found	Peak Found	High
FALSE	High	Master Protein	A8MXP9	Matrin-3 OS=Homo sapiens OX=9606 GN=MATR3 PE=1 SV=1	0	FALSE	187.159	45	31	687	1	895	99.9	6.04	1046.34	31		nucleus	metal ion binding;RNA binding	Pf13893, Pf14259		ENSG00000280987.4	5					0	0	0.867	0.743	0.859	0.933593	0.735779	0.885365	12.91	41.36	41.44	112.2	97.2	90.6	13.1	17.73	41.05	Peak Found	Peak Found	Peak Found	Peak Found	Peak Found
FALSE	High	Master Protein	A8MXV4	Nucleoside diphosphate-linked moiety X motif 19 OS=Homo sapiens OX=9606 GN=NUDT19 PE=1 SV=1	0	FALSE	62.488	53	12	103	12	375	42.2	7.64	130.87	12	metabolic process	mitochondrion;organelle lumen	catalytic activity;metal ion binding;protein binding		390916	ENSG00000213965.3	19		NUDT19	Peroxisome	Peroxisomal lipid metabolism	5	0	1.161	1.044	0.866	0.222305	0.938589	0.479092	32.07	33.84	30.91	87.3	116	96.6	28.74	5.29	3.68	High	High	High	High	High
FALSE	High	Master Protein	A8MYR4	Transcription initiation factor IIA subunit 2 OS=Homo sapiens OX=9606 GN=GTF2A2 PE=1 SV=1	0.003	FALSE	3.486	13	1	8	1	68	7.8	8.73	12.76	1	metabolic process			Pf02268		ENSG00000140307.10	15					0	0	0.654	0.392	0.442	0.0187202	4.5358e-12	1.36131e-05	86.61	175.26	129.35	162.9	80.6	56.5	36.74	79.78	122.75	High	High	High	High	High
FALSE	Medium	Master Protein	A8MYS5	Post-GPI attachment to proteins factor 2 OS=Homo sapiens OX=9606 GN=PGAP2 PE=1 SV=2	0.025	FALSE	2.208	4	1	1	1	311	35.5	8.65	0	1	metabolic process;regulation of biological process;response to stimulus;transport	membrane;nucleus	protein binding;transporter activity	Pf10277	27315	ENSG00000148985.19	11		PGAP2			0	0	0.958	0.936	1.047	0.999892	0.970745	0.989182	27.18	19.69	9.71	103.7	99.3	97	20.06	7.91	9.76	Peak Found	Peak Found	Peak Found	Peak Found	Peak Found
FALSE	High	Master Protein	A8MYT4	Phosphatidylinositol 3-kinase catalytic subunit type 3 OS=Homo sapiens OX=9606 GN=PIK3C3 PE=1 SV=2	0	FALSE	25.436	10	7	35	7	824	94.3	6.64	37.03	7	cell communication;cell organization and biogenesis;metabolic process;regulation of biological process;response to stimulus;transport	cytosol;endosome;membrane;vacuole	catalytic activity;nucleotide binding;protein binding	Pf00454, Pf00613, Pf00792	5289	ENSG00000078142.12	18	AMP-activated Protein Kinase (AMPK) Signaling; Angiopoietin Like Protein 8 Regulatory Pathway; Microglia Pathogen Phagocytosis Pathway; Insulin Signaling; Regulation of Actin Cytoskeleton; Senescence and Autophagy in Cancer; DNA Damage Response (only ATM dependent)	PIK3C3			7	0	1.086	0.993	1.047	0.718883	0.960311	0.994743	25.28	35.33	36.91	90.6	100.9	108.6	15.72	3.99	0.23	High	High	High	High	High
FALSE	High	Master Protein	A8MZB2	N-acetyltransferase 5 (ARD1 homolog, S. cerevisiae), isoform CRA_a OS=Homo sapiens OX=9606 GN=NAA20 PE=1 SV=1	0	FALSE	4.889	14	2	4	2	166	18.8	5	0	2	metabolic process	cytoplasm;cytosol;nucleus	catalytic activity	Pf00583, Pf08445, Pf13508, Pf13527, Pf13673	51126	ENSG00000173418.11	20	Metapathway biotransformation	NAA20			1	0	1.256	1.046	0.823	0.428128	0.963898	0.665228	26.37	20.5	23.45	98.7	103.9	97.4	26.08	46.13	12.28	Peak Found	Peak Found	High	High	Peak Found
FALSE	High	Master Protein	A8MZF9	Developmentally-regulated GTP-binding protein 2 OS=Homo sapiens OX=9606 GN=DRG2 PE=1 SV=1	0	FALSE	31.237	26	8	69	8	343	38.1	8.91	107.04	8	regulation of biological process;response to stimulus	cytosol;membrane;mitochondrion	nucleotide binding;protein binding	Pf01926, Pf02421, Pf02824, Pf08477	1819	ENSG00000108591.9	17		DRG2			0	0	0.985	1.018	1.05	0.999892	0.997809	0.970011	36.72	35.86	37.32	104.6	90.7	104.7	24.94	8.43	10.44	High	High	High	High	High
FALSE	High	Master Protein	A9IYQ1	Sister chromatid cohesion protein PDS5 homolog B (Fragment) OS=Homo sapiens OX=9606 GN=PDS5B PE=1 SV=1	0	FALSE	42.185	38	10	71	1	302	33.7	9.26	129.79	10	cell division;cell organization and biogenesis;cell proliferation;metabolic process;regulation of biological process;response to stimulus	chromosome;cytosol;nucleus	DNA binding;nucleotide binding;protein binding		23047	ENSG00000083642.18	13		PDS5B			0	0	0.01	0.475	100	6.47309e-16	0.00197172	7.69443e-16		95.22		203.4		96.6	5.17		78.41	High	Not Found	Peak Found	Not Found	Not Found
FALSE	Medium	Master Protein	A9QM74	Importin subunit alpha-8 OS=Homo sapiens OX=9606 GN=KPNA7 PE=1 SV=1	0.012	FALSE	2.536	2	1	3	1	516	56.9	6.04	0	1	regulation of biological process;transport	cytoplasm;cytosol;nucleus	protein binding;transporter activity	Pf00514, Pf01749, Pf13513, Pf13646	402569	ENSG00000185467.7; ENSG00000284068.1	7; CHR_HG2088_PATCH		KPNA7		NS1 Mediated Effects on Host Pathways; ISG15 antiviral mechanism	10	0	0.95	1.044	1.147	0.982063	0.96399	0.927042	26.47	11.1	11.73	104	91.3	104.7	23.14	11.59	5.5	High	Peak Found	Peak Found	Peak Found	Not Found
FALSE	High	Master Protein	B0QXZ9	HMG domain-containing protein 4 (Fragment) OS=Homo sapiens OX=9606 GN=HMGXB4 PE=1 SV=1	0	FALSE	7.396	6	1	2	1	285	30.5	9.58	3.51	1	regulation of biological process;response to stimulus;transport		DNA binding	Pf13775	10042	ENSG00000100281.13	22		HMGXB4			0	0	0.69	0.601	0.872	0.548329	0.429626	0.910048	9.1	0	8.57	131	90.3	78.7		6.33		High	Not Found	Peak Found	Peak Found	Peak Found
FALSE	Low	Master Protein	B0QY29	Protein FAM118A OS=Homo sapiens OX=9606 GN=FAM118A PE=1 SV=1	0.052	FALSE	1.832	6	1	2	1	202	22.5	7.75	0	1			protein binding	Pf13968	55007	ENSG00000100376.11	22		FAM118A			0	0	0.862	1.058	1.243	0.926505	0.952202	0.839888	28.6	21.05	17.78	103.7	89.5	106.8	22.45	19.55	16.33	High	Peak Found	Peak Found	High	Peak Found
FALSE	High	Master Protein	B0QY95	Mitochondrial dynamics protein MID51 OS=Homo sapiens OX=9606 GN=MIEF1 PE=1 SV=1	0	FALSE	7.968	6	3	12	3	478	53.3	9.16	2.16	3	cell organization and biogenesis;regulation of biological process;response to stimulus	membrane;mitochondrion	nucleotide binding;protein binding	Pf03281	54471	ENSG00000100335.13	22		SMCR7L; MIEF1			0	0	1.584	1.118	0.68	0.00354621	0.854275	0.0909666	55.02	39.65	36.72	79.4	130.5	90.1	27.81	6.24	9.21	High	High	Peak Found	High	High
FALSE	Medium	Master Protein	B0QYH2	Iron-sulfur cluster co-chaperone protein HscB OS=Homo sapiens OX=9606 GN=HSCB PE=1 SV=1	0.044	FALSE	1.919	6	1	1	1	143	16.5	9.57	0	1	cell organization and biogenesis;metabolic process;regulation of biological process	cytoplasm;cytosol;mitochondrion;nucleus	enzyme regulator activity;metal ion binding;protein binding	Pf00226	150274	ENSG00000100209.9	22		HSCB			0	0	0.598	0.891	1.309	0.00188587	0.808927	0.566321	5.62	36.73	19.59	125.5	75	99.5	26.5	2.38	18.94	High	Peak Found	Peak Found	Peak Found	Peak Found
FALSE	High	Master Protein	B0QYK0	RNA-binding protein EWS OS=Homo sapiens OX=9606 GN=EWSR1 PE=1 SV=1	0	FALSE	49.25	14	6	115	6	618	64.9	9.38	238.97	6	metabolic process;regulation of biological process	cytoplasm;membrane;nucleus	metal ion binding;protein binding;RNA binding	Pf00076, Pf00641, Pf14259	2130	ENSG00000182944.17	22		EWSR1			0	0	1.117	1.181	1.08	0.453119	0.268388	0.874112	37.72	32.05	32.88	85.8	99.2	115	23.88	8.29	6.63	High	High	High	High	High
FALSE	High	Master Protein	B0QYR6	ADP-ribosylation factor-binding protein GGA1 (Fragment) OS=Homo sapiens OX=9606 GN=GGA1 PE=1 SV=1	0	FALSE	11.427	17	4	30	3	246	27.9	7.39	26.07	4	metabolic process;regulation of biological process;transport	Golgi;membrane	protein binding	Pf00790, Pf03127	26088	ENSG00000100083.18	22		GGA1			0	1	1.005	1.125	1.121	0.958062	0.799281	0.895082	22.79	29.13	29.1	98.5	91.4	110.1	2.65	9.58	8.44	High	High	High	High	High
FALSE	Medium	Master Protein	B1AHC3	PRR5-ARHGAP8 readthrough OS=Homo sapiens OX=9606 GN=PRR5-ARHGAP8 PE=1 SV=1	0.03	FALSE	2.106	1	1	7	1	564	64.5	9.58	0	1	regulation of biological process;response to stimulus			Pf00620, Pf00650, Pf08539, Pf13716	553158	ENSG00000248405.10	22		PRR5-ARHGAP8			0	0	0.699	0.907	1.254	0.417228	0.915744	0.827248	29.77	46.21	19.71	116.8	81.6	101.6	47.56	9.35	18.78	High	Peak Found	Peak Found	High	High
FALSE	High	Master Protein	B1AHH1	X-box-binding protein 1 OS=Homo sapiens OX=9606 GN=XBP1 PE=1 SV=1	0.005	FALSE	3.095	8	1	6	1	211	24	9.28	0	1	cell communication;cell proliferation;cellular homeostasis;metabolic process;regulation of biological process;response to stimulus;transport	cytoplasm;endoplasmic reticulum;membrane;nucleus	DNA binding;protein binding		7494	ENSG00000100219.16	22	Photodynamic therapy-induced unfolded protein response; Insulin Signaling	XBP1			2	0	1.11	0.923	1.236	0.807619	0.880204	0.783272	26.43	78.11	57.73	95.8	113.3	90.9	13.12	46.74	72.7	Peak Found	High	Peak Found	High	High
FALSE	High	Master Protein	B1AJY7	26S proteasome non-ATPase regulatory subunit 10 OS=Homo sapiens OX=9606 GN=PSMD10 PE=1 SV=1	0	FALSE	23.532	38	5	28	5	193	20.8	6.64	36.25	5	cell death;cell organization and biogenesis;metabolic process;regulation of biological process;response to stimulus;transport	cytoplasm;cytoskeleton;cytosol;nucleus;proteasome	protein binding	Pf00023, Pf12796, Pf13606, Pf13637, Pf13857	5716	ENSG00000101843.18	X	Proteasome Degradation; Parkin-Ubiquitin Proteasomal System pathway	PSMD10			2	0	0.901	0.891	0.971	0.761089	0.630908	0.915162	63.16	36.48	29.58	103	107.4	89.6	29.51	5.22	31.55	High	High	High	High	High
FALSE	High	Master Protein	B1AK88	F-actin-capping protein subunit beta OS=Homo sapiens OX=9606 GN=CAPZB PE=1 SV=1	0	FALSE	118.008	48	17	437	4	301	33.8	6.43	793.19	17	cell organization and biogenesis;cellular component movement;coagulation;regulation of biological process;transport	cytoplasm;cytoskeleton;cytosol;membrane	protein binding	Pf01115	832	ENSG00000077549.17	1		CAPZB			0	18	1.04	1.026	0.967	0.926505	0.996597	0.874764	53.42	36.95	45.09	102.9	98.3	98.9	7.43	1.73	2.97	High	High	High	High	High
FALSE	High	Master Protein	B1AKN6	Nuclear factor 1 OS=Homo sapiens OX=9606 GN=NFIA PE=1 SV=1	0	FALSE	6.37	6	2	14	1	380	42.3	9.44	13.66	2	cell organization and biogenesis;metabolic process;regulation of biological process	nucleus	DNA binding;protein binding	Pf00859, Pf03165, Pf10524	4774	ENSG00000162599.15	1		NFIA			0	0	0.487	1.338	2.745	0.0111258	0.491985	0.00317797	8.14	8.14	0	106.2	51.7	142.1	7.75			High	Peak Found	Not Found	Not Found	Not Found
FALSE	High	Master Protein	B1ALA9	Ribose-phosphate pyrophosphokinase 1 OS=Homo sapiens OX=9606 GN=PRPS1 PE=1 SV=2	0	FALSE	58.699	53	11	134	5	285	31.4	6.86	211.95	11												0	0	1.009	0.981	0.894	0.972045	0.944531	0.582957	30.85	22.04	26.32	101.2	101.3	97.5	11.25	16.3	22.33	High	High	High	High	High
FALSE	Medium	Master Protein	B1ALD1	AP-4 complex subunit beta-1 (Fragment) OS=Homo sapiens OX=9606 GN=AP4B1 PE=1 SV=1	0.022	FALSE	2.267	2	1	9	1	296	33.6	7.25	0	1	transport	cytosol;membrane;organelle lumen	protein binding;transporter activity	Pf01602, Pf12717	10717	ENSG00000134262.12	1		AP4B1			0	0	0.918	1.3	1.401	0.980611	0.593409	0.682446	42.58	40	22.8	92.9	86.3	120.8	32.43	24.59	8.69	High	Peak Found	Peak Found	Peak Found	High
FALSE	High	Master Protein	B1ALK7	Rho guanine nucleotide exchange factor 7 OS=Homo sapiens OX=9606 GN=ARHGEF7 PE=1 SV=1	0	FALSE	50.293	21	11	65	11	705	79.8	6.67	71.51	11	cell differentiation;cell organization and biogenesis;regulation of biological process;response to stimulus	cytosol;membrane;vacuole	protein binding	Pf00018, Pf00169, Pf00621, Pf07653, Pf14604	8874	ENSG00000102606.17	13	Integrin-mediated Cell Adhesion; Regulation of Actin Cytoskeleton	ARHGEF7			2	0	1.04	0.941	0.854	0.885878	0.788562	0.423007	32.95	24.01	28.88	102.4	98.2	99.5	1.59	25.18	13.45	High	High	High	High	High
FALSE	High	Master Protein	B1ANB7	Mucolipin 3, isoform CRA_d OS=Homo sapiens OX=9606 GN=MCOLN3 PE=1 SV=1	0.004	FALSE	3.243	3	1	2	1	321	37.2	6.23	3.6	1	cell differentiation;response to stimulus;transport	membrane	transporter activity		55283	ENSG00000055732.12	1		MCOLN3			0	0	1.122	1.099	0.98	0.800133	0.9061	0.941683	38.11	27.5	32.97	93.2	104.5	102.4	6.85	36.84	27.03	High	Peak Found	Not Found	Peak Found	Not Found
FALSE	High	Master Protein	B1APR7	Eyes absent homolog OS=Homo sapiens OX=9606 GN=EYA3 PE=1 SV=1	0.004	FALSE	3.202	3	1	2	1	416	45.5	5.85	0	1	cell differentiation;cell organization and biogenesis;development;metabolic process;regulation of biological process;response to stimulus	cytoplasm;nucleus	catalytic activity;metal ion binding;protein binding		2140	ENSG00000158161.15	1		EYA3			0	0	1.922	1.14	0.593	0.0156072	0.902557	0.423402	0	0	0	73.9	142	84.2				High	Not Found	Not Found	Peak Found	Not Found
FALSE	High	Master Protein	B1AXG1	Non-specific serine/threonine protein kinase OS=Homo sapiens OX=9606 GN=RPS6KA3 PE=1 SV=2	0	FALSE	69.394	29	17	153	10	711	80.7	8.28	182.43	17												0	0	1.062	1.026	0.984	0.814475	0.972903	0.928603	31.2	33.53	39.37	98.4	104.3	97.4	4.56	5.63	9.64	High	High	High	High	High
FALSE	High	Master Protein	B2WTI3	Bifunctional arginine demethylase and lysyl-hydroxylase JMJD6 OS=Homo sapiens OX=9606 GN=JMJD6 PE=1 SV=1	0	FALSE	19.381	15	3	29	3	335	39.2	9.54	22.69	3	cell differentiation;cell organization and biogenesis;metabolic process;regulation of biological process;response to stimulus	cytosol;membrane;nucleus	catalytic activity;metal ion binding;protein binding;receptor activity;RNA binding	Pf02373, Pf13621	23210	ENSG00000070495.14	17		JMJD6			0	0	0.843	1.064	1.34	0.616838	0.929963	0.36442	24.16	27.04	27.32	94.3	89.6	116.1	16.94	5.45	17.09	High	High	High	High	High
FALSE	High	Master Protein	B3KNX7	Non-specific serine/threonine protein kinase OS=Homo sapiens OX=9606 GN=PAK1 PE=1 SV=1	0	FALSE	47.351	32	10	104	6	522	58.2	5.49	83.61	10	cell death;cell organization and biogenesis;metabolic process;regulation of biological process;response to stimulus;transport	cytoplasm;cytosol;membrane	catalytic activity;nucleotide binding;protein binding	Pf00069, Pf00786, Pf07714, Pf14531	5058	ENSG00000149269.9	11	Integrin-mediated Cell Adhesion; Prolactin Signaling Pathway; Regulation of Microtubule Cytoskeleton; Focal Adhesion; Signaling of Hepatocyte Growth Factor Receptor; Fas Ligand (FasL) pathway and Stress induction of Heat Shock Proteins (HSP) regulation; Rac1/Pak1/p38/MMP-2 pathway; Association Between Physico-Chemical Features and Toxicity Associated Pathways; MAPK Signaling Pathway; T-Cell antig…	PAK1			15	0	1.129	1.035	0.802	0.502626	0.979036	0.325268	32.25	27.72	31.69	91.7	115.4	92.9	43.11	11.76	13.99	High	High	High	High	High
FALSE	High	Master Protein	B3KR61	Arginine-hydroxylase NDUFAF5, mitochondrial OS=Homo sapiens OX=9606 GN=NDUFAF5 PE=1 SV=1	0	FALSE	8.247	11	2	7	2	267	30.2	5.74	13.28	2	cell organization and biogenesis;metabolic process	membrane;mitochondrion	catalytic activity;protein binding	Pf01209, Pf01728, Pf08241, Pf08242, Pf12847, Pf13489, Pf13649, Pf13659, Pf13847	79133	ENSG00000101247.17	20		NDUFAF5			0	0	1.115	0.953	0.972	0.750318	0.897996	0.905537	62.71	54.34	26.53	106.3	101	92.6	19.81	23.14	25.03	Peak Found	High	High	Peak Found	High
FALSE	High	Master Protein	B3KS98	Eukaryotic translation initiation factor 3 subunit H OS=Homo sapiens OX=9606 GN=EIF3H PE=1 SV=1	0	FALSE	65.156	44	13	236	13	366	41.6	7.33	317.43	13	cell organization and biogenesis;metabolic process;regulation of biological process	cytoplasm;cytosol;membrane	protein binding;RNA binding	Pf01398	8667	ENSG00000147677.10	8	Translation Factors	EIF3H			1	0	0.788	0.903	1.037	0.0143463	0.418698	0.983014	41.21	42.67	49.49	107.6	93.6	98.8	7.81	4.41	2.22	High	High	High	High	High
FALSE	High	Master Protein	B3KTM8	Mortality factor 4-like protein 1 OS=Homo sapiens OX=9606 GN=MORF4L1 PE=1 SV=1	0	FALSE	34.765	25	7	40	6	348	40	9.11	80.51	7	cell organization and biogenesis;cell proliferation;metabolic process;regulation of biological process;response to stimulus	nucleus	protein binding	Pf05712, Pf11717	10933	ENSG00000185787.14	15	Pathways Affected in Adenoid Cystic Carcinoma	MORF4L1			1	1	0.985	1.09	1.129	0.999892	0.81803	0.811886	21.19	20.91	21.57	105.3	91.4	103.3	12.35	8.9	5.84	High	High	High	High	High
FALSE	High	Master Protein	B3KUS5	Ubiquitin carboxyl-terminal hydrolase OS=Homo sapiens OX=9606 GN=USP30 PE=1 SV=1	0	FALSE	12.508	11	3	12	3	486	55.1	7.85	2.89	3	cell organization and biogenesis;metabolic process;regulation of biological process	membrane;mitochondrion	catalytic activity	Pf00443	84749	ENSG00000135093.12	12		USP30			0	0	0.846	0.93	1.051	0.874563	0.911371	0.994735	28.92	32.47	24.8	139.6	72	88.5	31.9	106.4	11.26	High	High	High	High	Peak Found
FALSE	High	Master Protein	B3KWA1	Iduronate 2-sulfatase (Hunter syndrome), isoform CRA_e OS=Homo sapiens OX=9606 GN=IDS PE=2 SV=1	0.006	FALSE	2.863	6	1	1	1	339	38.6	5.16	0	1	metabolic process	organelle lumen	catalytic activity;metal ion binding	Pf00884, Pf01663	3423	ENSG00000241489.7	X		IDS			0	0																High	Not Found	Not Found	Not Found	Not Found
FALSE	High	Master Protein	B3KY94	CDP-diacylglycerol--inositol 3-phosphatidyltransferase OS=Homo sapiens OX=9606 GN=CDIPT PE=1 SV=1	0	FALSE	30.894	20	4	160	4	237	25.9	8.22	113.14	4	metabolic process	Golgi;membrane	catalytic activity;metal ion binding;protein binding		10423	ENSG00000103502.13	16		CDIPT			0	0	0.915	0.971	1.11	0.806242	0.908662	0.843213	35.36	36	33.71	98.8	92.4	108.8	24.19	7.21	18.62	High	High	High	High	High
FALSE	High	Master Protein	B4DDF4	Calponin OS=Homo sapiens OX=9606 GN=CNN2 PE=1 SV=1	0	FALSE	44.786	38	8	97	7	298	32.6	6.98	166.06	8	cell organization and biogenesis;regulation of biological process;response to stimulus;transport	cytoskeleton;extracellular;membrane;organelle lumen	protein binding	Pf00307, Pf00402	1265	ENSG00000064666.14	19	Myometrial Relaxation and Contraction Pathways	CNN2			1	0	0.96	1.163	1.174	0.926222	0.355074	0.512611	44.71	31.42	41.41	96.7	98.8	104.4	10.86	6.97	7.76	High	High	High	High	High
FALSE	High	Master Protein	B4DHE8	RNA-binding protein Musashi homolog 2 OS=Homo sapiens OX=9606 GN=MSI2 PE=1 SV=1	0	FALSE	23.934	20	5	30	5	324	34.8	8.88	41.5	5		cytoplasm	protein binding;RNA binding	Pf00076, Pf13893, Pf14259	124540	ENSG00000153944.10	17		MSI2			0	0	0.991	0.903	0.923	0.978641	0.698211	0.777712	32.44	33.5	36.15	103.1	103	94	34.2	6.03	0.26	High	High	High	High	High
FALSE	High	Master Protein	B4DJL6	Integrator complex subunit 14 OS=Homo sapiens OX=9606 GN=INTS14 PE=1 SV=1	0	FALSE	40.409	26	9	40	9	554	61.3	5.15	33.81	9	metabolic process	cytoplasm;membrane		Pf13519	81556	ENSG00000138614.14	15		VWA9; INTS14			0	0	0.94	1.026	1.016	0.942641	0.980744	0.974018	49.38	44.41	46.12	106.4	93.4	100.2	12.46	18.04	13.19	High	High	High	High	High
FALSE	High	Master Protein	B4DKL7	Transmembrane protein 104 OS=Homo sapiens OX=9606 GN=TMEM104 PE=1 SV=1	0.004	FALSE	3.211	3	1	2	1	327	36.6	7.09	0	1		membrane			54868	ENSG00000109066.13	17		TMEM104			0	0	0.92	0.962	1.044	0.980611	0.987932	0.994242	39.7	39.71	2.09	104.1	95.8	100.1	45.01	12.49	0.99	High	Peak Found	Peak Found	High	Peak Found
FALSE	High	Master Protein	B4DLN1	cDNA FLJ60124, highly similar to Mitochondrial dicarboxylate carrier OS=Homo sapiens OX=9606 PE=2 SV=1	0	FALSE	50.737	34	12	140	12	442	48.1	9.52	197.2	12	metabolic process;transport	membrane;mitochondrion;ribosome	structural molecule activity;transporter activity	Pf00153, Pf00542		ENSG00000262660.1	17					0	0	0.958	0.903	0.949	0.925761	0.486194	0.789271	30.66	27.01	28	98.8	108.7	92.5	5.18	12.63	9.24	High	High	High	High	High
FALSE	Medium	Master Protein	B4DM24	CaM kinase-like vesicle-associated protein OS=Homo sapiens OX=9606 GN=CAMKV PE=1 SV=1	0.032	FALSE	2.072	3	1	1	1	426	45.7	4.96	0	1	metabolic process;regulation of biological process;response to stimulus	membrane	catalytic activity;nucleotide binding;protein binding	Pf00069, Pf05109, Pf07714	79012	ENSG00000164076.16	3		CAMKV			0	0	2.336	1.631	0.574	1.857e-05	0.138116	0.0760193	56.31	66.45	26.18	54.8	155.8	89.4	57.84	33.78		Peak Found	Not Found	Peak Found	Peak Found	Peak Found
FALSE	High	Master Protein	B4DM58	Dihydrofolate reductase OS=Homo sapiens OX=9606 GN=DHFR PE=1 SV=1	0	FALSE	8.194	19	3	17	3	129	14.5	9.72	17.43	3	cell organization and biogenesis;metabolic process;regulation of biological process;response to stimulus	cytosol;mitochondrion	catalytic activity;nucleotide binding;RNA binding;translation regulator activity	Pf00186	1719	ENSG00000228716.6	5	Fluoropyrimidine Activity; Folate Metabolism; One Carbon Metabolism; Retinoblastoma (RB) in Cancer; Trans-sulfuration and one carbon metabolism; Nucleotide Metabolism	DHFR			6	0	0.74	0.894	1.048	0.0207815	0.625603	0.994322	32.08	24.87	19.59	118.8	85	96.1	13.45	24.49	28.96	High	High	High	High	High
FALSE	High	Master Protein	B4DR61	Protein transport protein Sec61 subunit alpha isoform 1 OS=Homo sapiens OX=9606 GN=SEC61A1 PE=1 SV=1	0	FALSE	32.477	15	7	203	4	482	52.9	8.24	208.67	7	cell growth;cell organization and biogenesis;response to stimulus;transport	cytosol;endoplasmic reticulum;membrane	protein binding	Pf00344, Pf10559	29927	ENSG00000058262.9	3		SEC61A1			0	3	0.91	0.871	0.96	0.592011	0.147779	0.827329	21.73	21.9	20.92	106.2	103.8	90.1	13.91	6.71	4.62	High	High	High	High	High
FALSE	Medium	Master Protein	B4DXS3	Armadillo repeat-containing protein 3 OS=Homo sapiens OX=9606 GN=ARMC3 PE=1 SV=1	0.027	FALSE	2.18	3	1	1	1	609	66.9	7.42	0	1		cytoplasm;nucleus	protein binding	Pf00514, Pf13513, Pf13646, Pf14381	219681	ENSG00000165309.13	10		ARMC3			0	0	1.293	1.002	1.043	0.364209	0.992766	0.997763	40.73	54.81	11.65	101.2	97.3	101.5	49.04	44.25		Not Found	Peak Found	Peak Found	High	Peak Found
FALSE	High	Master Protein	B4DY08	Heterogeneous nuclear ribonucleoproteins C1/C2 OS=Homo sapiens OX=9606 GN=HNRNPC PE=1 SV=1	0	FALSE	123.304	42	17	968	3	288	32	8.72	1546.66	17	cell differentiation;cell organization and biogenesis;metabolic process;regulation of biological process	cytoskeleton;cytosol;extracellular;membrane;nucleus;spliceosomal complex	DNA binding;protein binding;RNA binding	Pf00076, Pf13893, Pf14259	3183	ENSG00000092199.17	14	mRNA Processing	HNRNPC			1	14	0.961	0.975	1.045	0.856039	0.791474	0.931549	44.86	32.6	31.86	97.9	94.4	107.7	18.24	12.95	6.52	High	High	High	High	High
FALSE	High	Master Protein	B4DY09	Interleukin enhancer-binding factor 2 OS=Homo sapiens OX=9606 GN=ILF2 PE=1 SV=1	0	FALSE	134.071	64	18	507	18	352	38.9	4.94	900.77	18	metabolic process;regulation of biological process;response to stimulus;transport	extracellular;membrane;nucleus;organelle lumen	catalytic activity;DNA binding;nucleotide binding;protein binding;RNA binding	Pf07528	3608	ENSG00000143621.16	1	B Cell Receptor Signaling Pathway	ILF2			1	0	0.997	1.014	1.062	0.980611	0.963898	0.877491	38.06	37.96	40.56	95.3	104.5	100.2	17.86	8.41	9.71	High	High	High	High	High
FALSE	High	Master Protein	B4DY26	Receptor protein serine/threonine kinase OS=Homo sapiens OX=9606 GN=TGFBR1 PE=1 SV=1	0	FALSE	6.476	9	2	4	2	434	48.8	7.77	0	2	cell death;cell differentiation;cell organization and biogenesis;cellular component movement;metabolic process;regulation of biological process;response to stimulus	cell surface;endosome;membrane	catalytic activity;metal ion binding;nucleotide binding;protein binding;receptor activity;signal transducer activity	Pf00069, Pf01064, Pf07714, Pf08515	7046	ENSG00000106799.12	9	Cardiac Hypertrophic Response; Extracellular vesicle-mediated signaling in recipient cells; Hepatitis C and Hepatocellular Carcinoma; TGF-beta Signaling Pathway; Hypothesized Pathways in Pathogenesis of Cardiovascular Disease; MAPK Signaling Pathway; Canonical and Non-Canonical TGF-B signaling; TYROBP Causal Network; p38 MAPK Signaling Pathway; TGF-beta Receptor Signaling	TGFBR1			10	0	1.802			0.0371421			17.41			47.3	85.2	167.6		16.49		Not Found	Peak Found	Not Found	High	High
FALSE	High	Master Protein	B4E0K5	Mitogen-activated protein kinase OS=Homo sapiens OX=9606 GN=MAPK14 PE=1 SV=1	0	FALSE	35.445	40	8	72	7	283	32.3	4.92	92.06	8	cell death;cell differentiation;cell organization and biogenesis;cellular component movement;metabolic process;regulation of biological process;response to stimulus;transport	cytoplasm;cytosol;extracellular;mitochondrion;nucleus;organelle lumen	catalytic activity;nucleotide binding;protein binding;signal transducer activity	Pf00069, Pf01636, Pf07714	1432	ENSG00000112062.10	6	Regulation of toll-like receptor signaling pathway; Physiological and Pathological Hypertrophy of the Heart; Angiogenesis; Energy Metabolism; MicroRNAs in cardiomyocyte hypertrophy; IL-1 signaling pathway; RANKL/RANK (Receptor activator of NFKB (ligand)) Signaling Pathway; Human Thyroid Stimulating Hormone (TSH) signaling pathway; Leptin signaling pathway; Follicle Stimulating Hormone (FSH) signa…	MAPK14			46	1	1.009	1.122	1.103	0.960084	0.570513	0.805243	20.15	29.99	18.32	94.4	97.9	107.8	8.74	5.66	13.34	High	High	High	High	High
FALSE	High	Master Protein	B4E3L3	Ubiquitin carboxyl-terminal hydrolase OS=Homo sapiens OX=9606 GN=USP28 PE=1 SV=1	0	FALSE	14.056	6	4	17	4	920	105.8	5.35	9.87	4	cell proliferation;metabolic process;regulation of biological process;response to stimulus		catalytic activity;protein binding	Pf00443, Pf13423	57646	ENSG00000048028.11	11		USP28			0	0	1.031	0.976	0.968	0.942641	0.967313	0.90941	36.77	32.97	36.21	89.4	108.7	101.9	2.14	16.11	16.62	High	Peak Found	High	High	High
FALSE	High	Master Protein	B4E3T4	HCG2043421, isoform CRA_c OS=Homo sapiens OX=9606 GN=RBPMS PE=1 SV=1	0	FALSE	5.185	16	2	8	2	224	25	9.23	0	2	metabolic process;regulation of biological process;response to stimulus	cytosol	protein binding;RNA binding	Pf00076, Pf13893, Pf14259	11030	ENSG00000157110.15	8	Exercise-induced Circadian Regulation	RBPMS			1	0	1.069	1.311	1.042	0.931972	0.534141	0.999232	36.82	32.96	53.44	89.5	99.9	110.6	15.02	19.24	11.45	High	Peak Found	Peak Found	High	High
FALSE	Medium	Master Protein	B5MBX0	Sororin OS=Homo sapiens OX=9606 GN=CDCA5 PE=1 SV=1	0.023	FALSE	2.248	2	1	8	1	307	33.7	9.64	0	1				Pf09666		ENSG00000146670.9	11					0	0	0.829	0.857	1.014	0.825248	0.841313	0.983198	29.9	5.65	27.31	112.4	93.2	94.5	2.95	23.38	5.28	High	Peak Found	High	Peak Found	Peak Found
FALSE	High	Master Protein	B5MC27	Solute carrier family 66 member 3 OS=Homo sapiens OX=9606 GN=SLC66A3 PE=1 SV=1	0.001	FALSE	4.651	9	1	34	1	120	13.3	7.03	49.29	1	metabolic process	membrane			130814	ENSG00000162976.12	2		PQLC3			0	0	0.83	1.022	1.198	0.670418	0.979087	0.783896	51.64	34.09	22.28	106.2	85.3	108.6	38.8	20.05	12.79	High	High	High	High	High
FALSE	High	Master Protein	B5MC51	LIM domain kinase 2 OS=Homo sapiens OX=9606 GN=LIMK2 PE=1 SV=1	0	FALSE	6.382	5	2	2	1	629	71.1	7.15	0	2	metabolic process;regulation of biological process	cytoplasm	catalytic activity;metal ion binding;nucleotide binding;protein binding	Pf00069, Pf00412, Pf00595, Pf05361, Pf07714, Pf13180		ENSG00000182541.17	22					0	1			0.88			0.879651			29.73	158.7	75.1	66.2		27.81		Not Found	Not Found	Not Found	Not Found	Peak Found
FALSE	High	Master Protein	B5MCB4	Methyl-CpG-binding protein 2 OS=Homo sapiens OX=9606 GN=MECP2 PE=1 SV=2	0	FALSE	27.983	47	6	48	1	184	20	9.39	81.51	6	regulation of biological process	nucleus	DNA binding	Pf01429		ENSG00000169057.21	X	Ectoderm Differentiation; Mecp2 and Associated Rett Syndrome; Lung fibrosis; Sudden Infant Death Syndrome (SIDS) Susceptibility Pathways				4	0	0.592	0.592	0.941	0.00280549	0.00157609	0.86423	44.04	34.55	34.08	138	81.7	80.3	3.21	32.64	33.05	High	High	High	High	High
FALSE	High	Master Protein	B5MCD7	Synaptogyrin-1 OS=Homo sapiens OX=9606 GN=SYNGR1 PE=1 SV=1	0	FALSE	10.126	14	2	21	2	169	18.5	7.05	36.49	2	cell organization and biogenesis;regulation of biological process;transport	membrane	protein binding	Pf01284	9145	ENSG00000100321.14	22		SYNGR1			0	0	1.024	0.991	0.971	0.931557	0.953691	0.885365	12.73	34.08	23.57	93.4	101.4	105.2	8.69	6.22	13.73	High	High	High	High	High
FALSE	Medium	Master Protein	B5MCR8	Solute carrier family 30 (Zinc transporter), member 6, isoform CRA_b OS=Homo sapiens OX=9606 GN=SLC30A6 PE=1 SV=1	0.03	FALSE	2.103	4	1	1	1	387	42.5	8.44	0	1	regulation of biological process;response to stimulus;transport	Golgi;membrane	transporter activity	Pf01545	55676	ENSG00000152683.14	2	Zinc homeostasis	SLC30A6			1	0	0.889	0.89	0.972	0.957619	0.921399	0.966053	20.43	10.99	14.02	106.9	97.9	95.2	10.54	41.45	1.18	Peak Found	Peak Found	Not Found	Peak Found	High
FALSE	High	Master Protein	B5MDE0	Protein RFT1 homolog OS=Homo sapiens OX=9606 GN=RFT1 PE=1 SV=1	0	FALSE	12.29	7	4	33	4	502	55.8	8.72	32.93	4	cell organization and biogenesis;transport	membrane	transporter activity	Pf04506	91869	ENSG00000163933.9	3		RFT1			0	0	0.972	1.151	1.098	0.992192	0.66418	0.898343	34.38	32.49	21.47	85.6	108.8	105.6	32.13	9.49	30.24	High	High	High	High	High
FALSE	High	Master Protein	B5MDQ0	DNA excision repair protein ERCC-6-like OS=Homo sapiens OX=9606 GN=ERCC6L PE=1 SV=1	0	FALSE	24.388	7	7	32	7	1127	126.9	5.4	24.99	7	cell division;cell organization and biogenesis	cytosol;membrane	catalytic activity;DNA binding;nucleotide binding;protein binding	Pf00176, Pf00270, Pf00271	54821	ENSG00000186871.6	X		ERCC6L			0	0	0.92	1.025	1.169	0.850008	0.98653	0.675075	19.5	28.61	30.48	102.7	90.6	106.7	16.76	13.24	11.32	High	High	High	High	High
FALSE	High	Master Protein	B5MDU6	Lipid droplet-associated hydrolase OS=Homo sapiens OX=9606 GN=LDAH PE=1 SV=1	0	FALSE	14.643	12	4	28	4	370	42.6	6.93	33.39	4				Pf10230, Pf12695, Pf12697		ENSG00000118961.14	2					0	0	1.027	1.015	0.982	0.936171	0.997408	0.923446	25.31	27.1	33.48	103.8	97.1	99	22.84	4.12	8.1	High	High	High	High	High
FALSE	High	Master Protein	B7WP74	Pre-mRNA-splicing factor CWC22 homolog (Fragment) OS=Homo sapiens OX=9606 GN=CWC22 PE=1 SV=1	0	FALSE	24.236	11	7	48	7	745	85.5	5.71	58.3	7			protein binding;RNA binding	Pf02847, Pf02854		ENSG00000163510.13	2					0	0	0.978	1.048	1.218	0.994324	0.92224	0.552094	35.29	45.21	33.27	102	96.5	101.5	31.48	9.4	34.75	High	High	High	High	High
FALSE	High	Master Protein	B7Z2R7	Acyl-CoA-binding domain-containing protein 5 OS=Homo sapiens OX=9606 GN=ACBD5 PE=1 SV=1	0	FALSE	34.883	17	9	50	9	523	58.8	5.26	42.62	9	cell communication;cell organization and biogenesis;metabolic process;response to stimulus;transport	membrane;nucleus		Pf00887	91452	ENSG00000107897.18	10		ACBD5			0	0	0.976	0.931	0.95	0.997965	0.816641	0.861964	42.61	39.15	26.35	102.9	96.4	100.7	8.07	7.58	12.02	High	High	High	High	High
FALSE	High	Master Protein	B7Z3R2	Two pore calcium channel protein 1 OS=Homo sapiens OX=9606 GN=TPCN1 PE=1 SV=1	0.009	FALSE	2.641	1	1	4	1	748	87.3	9	0	1	cellular homeostasis;regulation of biological process;transport	endosome;membrane;vacuole	protein binding;transporter activity	Pf00520	53373	ENSG00000186815.12	12		TPCN1			0	0	0.861	1.005	1.316	0.924469	0.97914	0.775269	55.98	33.47	17	108.4	82.7	108.9	43.38	26.65	2.47	High	Peak Found	Peak Found	Peak Found	Peak Found
FALSE	High	Master Protein	B7Z4K4	Putative tRNA (cytidine(32)/guanosine(34)-2'-O)-methyltransferase OS=Homo sapiens OX=9606 GN=FTSJ1 PE=1 SV=1	0.002	FALSE	3.772	7	1	3	1	192	21.2	5.2	0	1	metabolic process	cytoplasm;cytosol	catalytic activity	Pf01728	24140	ENSG00000068438.14	X		FTSJ1			0	0	1.056	1.346	1.233	0.951599	0.44484	0.846609	7.57	20.74	11.03	89.9	94.9	115.2	18.26	3.74	10.66	Peak Found	Peak Found	Peak Found	Peak Found	High
FALSE	High	Master Protein	B7Z4M1	Reticulon OS=Homo sapiens OX=9606 GN=RTN3 PE=1 SV=1	0	FALSE	19.267	51	3	23	1	123	12.7	7.83	75.97	3	cell death;cell organization and biogenesis;transport	endoplasmic reticulum;membrane	protein binding	Pf02453	10313	ENSG00000133318.13	11		RTN3			0	0	1.02	1.049	1.016	0.939736	0.947551	0.962461	36.09	13.02	28.76	98.1	100.1	101.7	14.06	34.56	9.43	High	High	High	High	High
FALSE	High	Master Protein	B7Z645	Heterogeneous nuclear ribonucleoprotein Q OS=Homo sapiens OX=9606 GN=SYNCRIP PE=1 SV=1	0	FALSE	153.255	50	23	635	1	464	52	9.16	907.11	23	cell differentiation;metabolic process;regulation of biological process;response to stimulus	endoplasmic reticulum;membrane;nucleus;spliceosomal complex	protein binding;RNA binding	Pf00076, Pf13893, Pf14259	10492	ENSG00000135316.17	6		SYNCRIP			0	0	1.017	1.054	1.023	0.953326	0.92224	0.994743	25.05	18.68	21.13	98.1	99.8	102.1	20.82	26.57	9.62	High	Peak Found	Peak Found	Peak Found	High
FALSE	High	Master Protein	B7Z6R6	Intraflagellar transport protein 56 OS=Homo sapiens OX=9606 GN=TTC26 PE=1 SV=1	0	FALSE	14.013	10	4	19	4	447	51.5	7.83	23.71	4	cell organization and biogenesis;cellular component movement;regulation of biological process;response to stimulus;transport		protein binding	Pf12895, Pf13414, Pf14559	79989	ENSG00000105948.13	7		TTC26			0	0	0.992	0.974	1.084	0.979105	0.932635	0.95192	22.61	15.99	28.51	96.8	95.2	108	12.75	7.5	15.5	High	High	High	High	High
FALSE	Medium	Master Protein	B7Z8R2	Pentatricopeptide repeat-containing protein 2, mitochondrial OS=Homo sapiens OX=9606 GN=PTCD2 PE=1 SV=1	0.032	FALSE	2.08	4	1	12	1	161	18.3	9.17	0	1	cell organization and biogenesis;metabolic process;regulation of biological process	mitochondrion	RNA binding		79810	ENSG00000049883.14	5		PTCD2			0	0	0.615	1.196	1.829	0.0100867	0.561608	0.00826785	10.59	31.24	17.23	110.5	68	121.5	55.54	3.03	16.69	High	Peak Found	High	High	High
FALSE	High	Master Protein	B7Z9U0	CCR4-NOT transcription complex subunit 8 OS=Homo sapiens OX=9606 GN=CNOT8 PE=1 SV=1	0.002	FALSE	3.766	9	1	3	1	128	14.6	5.29	3.62	1	metabolic process;regulation of biological process;response to stimulus	cytosol;nucleus	catalytic activity;metal ion binding;protein binding;RNA binding	Pf04857	9337	ENSG00000155508.13	5		CNOT8			0	0	0.874	0.845	0.963	0.881191	0.689943	0.900526	34.65	38.68	10.47	110.3	96.5	93.2	30.44	11.32	6.44	High	High	Peak Found	Peak Found	High
FALSE	High	Master Protein	B7ZAX5	N-acetylgalactosamine kinase OS=Homo sapiens OX=9606 GN=GALK2 PE=1 SV=1	0	FALSE	16.721	14	4	37	4	434	47.6	6.19	20.98	4	metabolic process	cytoplasm	catalytic activity;nucleotide binding	Pf08544, Pf10509	2585	ENSG00000156958.14	15		GALK2			0	0	1.06	1.103	1.095	0.841172	0.854275	0.92915	14.39	17.47	13.03	88.9	107	104.1	10.75	9.37	10.34	High	High	High	High	High
FALSE	High	Master Protein	B7ZBM3	Forkhead box protein P4 OS=Homo sapiens OX=9606 GN=FOXP4 PE=1 SV=1	0.009	FALSE	2.653	1	1	3	1	668	72.2	6.33	0	1	cell differentiation;metabolic process;regulation of biological process	nucleus	DNA binding;metal ion binding;protein binding	Pf00250	116113	ENSG00000137166.14	6		FOXP4			0	0	1.007	0.989	0.99	0.973516	0.999996	0.976325	21.46	31.87	32.14	100.3	101	98.6	19.4	14.07	29.55	Peak Found	Peak Found	Peak Found	High	High
FALSE	High	Master Protein	B7ZC38	Endophilin-B2 OS=Homo sapiens OX=9606 GN=SH3GLB2 PE=1 SV=1	0	FALSE	60.03	33	10	125	10	400	44.3	5.82	220.79	10		cytoplasm;cytosol	protein binding	Pf03114, Pf14604	56904	ENSG00000148341.17	9		SH3GLB2			0	0	1.056	1.054	0.958	0.792359	0.874045	0.860991	42.46	33.17	24	101.5	101.3	97.2	34.01	5.69	5.78	High	High	High	High	High
FALSE	Medium	Master Protein	B7ZM11	C2orf73 protein OS=Homo sapiens OX=9606 GN=C2orf73 PE=1 SV=1	0.015	FALSE	2.45	26	1	2	1	70	7.6	8.02	1.89	1					129852	ENSG00000177994.15	2		C2orf73			0	0	2.134	1.219	0.632	0.00154882	0.808477	0.352884	38.29	62.47	35.83	65	138.8	96.2	53.07	15.28	36.22	High	Peak Found	Peak Found	Peak Found	Peak Found
FALSE	High	Master Protein	B8ZZ54	10 kDa heat shock protein, mitochondrial OS=Homo sapiens OX=9606 GN=HSPE1 PE=1 SV=1	0	FALSE	18.774	70	3	215	1	47	5.2	4.72	278.81	3	cell differentiation;metabolic process;regulation of biological process;response to stimulus	cytoplasm;membrane;mitochondrion;organelle lumen	metal ion binding;nucleotide binding;protein binding;RNA binding	Pf00166	3336	ENSG00000115541.10	2		HSPE1			0	0	0.838	0.951	1.108	0.233275	0.856843	0.839888	8.45	39.61	38.83	107.8	90.4	101.8	4.15	7.72	37.94	Peak Found	Peak Found	High	Peak Found	High
FALSE	High	Master Protein	B8ZZ77	Peptidyl-prolyl cis-trans isomerase OS=Homo sapiens OX=9606 GN=PPIL3 PE=1 SV=1	0	FALSE	8.823	20	2	6	2	157	17.7	7.02	13.72	2	metabolic process		catalytic activity	Pf00160, Pf13900		ENSG00000240344.8	2					0	0	0.845	1.226	1.269	0.797637	0.625603	0.768921	36.8	20.67	26.14	121.9	86.5	91.7	16.75	31.4	55.35	High	High	Peak Found	High	Peak Found
FALSE	High	Master Protein	B8ZZA8	Glutaminase kidney isoform, mitochondrial OS=Homo sapiens OX=9606 GN=GLS PE=1 SV=1	0	FALSE	38.752	38	5	65	3	169	18.6	6.86	155.74	5	metabolic process		catalytic activity	Pf04960		ENSG00000115419.12	2	Amino Acid metabolism				1	0	0.986	0.901	0.897	0.999892	0.603879	0.636973	30.35	31.2	29.16	105.6	93.9	100.5	27.92	12.99	28.66	High	High	High	High	High
FALSE	High	Master Protein	B8ZZS0	BET1-like protein OS=Homo sapiens OX=9606 GN=BET1L PE=1 SV=1	0	FALSE	11.839	21	3	14	3	152	17.1	8.88	30.06	3			protein binding	Pf05739		ENSG00000177951.17	11					0	0	0.772	0.839	0.921	0.0760161	0.355119	0.783272	44.07	37.41	17.69	97.4	109.4	93.2	26.87	3.9	7	High	High	High	High	High
FALSE	High	Master Protein	B8ZZS2	NGFI-A binding protein 1 (EGR1 binding protein 1), isoform CRA_b OS=Homo sapiens OX=9606 GN=NAB1 PE=1 SV=1	0.001	FALSE	4.563	7	2	5	2	486	54.2	6.7	0	2	cell differentiation;metabolic process;regulation of biological process	nucleus	protein binding	Pf04902, Pf04904, Pf04905	4664	ENSG00000138386.16	2		NAB1			0	0	0.779	0.826	0.962	0.645631	0.690829	0.925218	26.35	22.42	14.5	89	132.4	78.6	60.46	36	11.57	High	Peak Found	High	Peak Found	Peak Found
FALSE	High	Master Protein	B8ZZS4	Ankyrin repeat and zinc finger domain-containing protein 1 OS=Homo sapiens OX=9606 GN=ANKZF1 PE=1 SV=1	0	FALSE	27.256	18	8	42	8	516	57.5	9.54	27.67	8	metabolic process;response to stimulus	cytoplasm;membrane	catalytic activity;metal ion binding;protein binding	Pf00023, Pf12796	55139	ENSG00000163516.13	2		ANKZF1			0	0	0.985	1.048	1.091	0.995593	0.952171	0.932512	21.82	19.69	13.41	103.8	98.4	97.8	9.26	6.67	2.39	High	High	High	High	High
FALSE	High	Master Protein	B8ZZV9	Coenzyme Q-binding protein COQ10 homolog B, mitochondrial OS=Homo sapiens OX=9606 GN=COQ10B PE=1 SV=1	0	FALSE	16.292	27	5	38	5	210	24.3	9	42.44	5	metabolic process	membrane;mitochondrion		Pf03364	80219	ENSG00000115520.8	2		COQ10B			0	0	0.917	1.151	1.226	0.89335	0.600281	0.541127	38.68	31.49	31.59	95.3	85.8	118.9	25.49	7.25	24.66	High	High	High	High	High
FALSE	High	Master Protein	B8ZZW5	Late secretory pathway protein AVL9 homolog OS=Homo sapiens OX=9606 GN=AVL9 PE=1 SV=1	0	FALSE	41.807	20	10	75	10	630	69.8	6.04	73.24	10				Pf07792, Pf09794, Pf09804		ENSG00000105778.18	7					0	0	1.015	1.042	1.147	0.953756	0.941396	0.768579	27.13	21.27	18.97	97	97.3	105.7	6.38	2.97	9.09	High	High	High	High	High
FALSE	High	Master Protein	B8ZZZ1	AP complex subunit sigma OS=Homo sapiens OX=9606 GN=AP1S3 PE=1 SV=1	0	FALSE	10.132	18	3	81	2	137	16.4	8.46	28.47	3	transport		transporter activity	Pf01217		ENSG00000152056.16	2					0	0	1.022	1.03	1.066	0.934369	0.980057	0.971682	22.29	10.84	14.59	100.2	100.4	99.4	22.81	6.97	5.59	High	High	High	High	High
FALSE	High	Master Protein	B9A041	Malate dehydrogenase, cytoplasmic OS=Homo sapiens OX=9606 GN=MDH1 PE=1 SV=1	0	FALSE	45.588	44	8	302	1	210	23	7.4	501.24	8	metabolic process		catalytic activity	Pf00056, Pf02866		ENSG00000014641.17	2	Sterol Regulatory Element-Binding Proteins (SREBP) signalling; TCA Cycle and Deficiency of Pyruvate Dehydrogenase complex (PDHc); Amino Acid metabolism				3	0	1.222	0.985	0.783	0.0319329	0.933072	0.100088	41.86	48.64	9.44	93.6	114.3	92.1	39.27	6.43	9.25	High	Peak Found	High	High	High
FALSE	High	Master Protein	B9A054	Rhomboid-related protein 4 OS=Homo sapiens OX=9606 GN=RHBDD1 PE=1 SV=1	0.005	FALSE	3.075	6	1	1	1	157	17.6	9.32	0	1						ENSG00000144468.16	2					0	0	1.289	0.01	0.01	0.532863	6.44275e-16	7.69443e-16	0.08			131.1	168.9		13.61			Peak Found	High	Peak Found	Not Found	Not Found
FALSE	Medium	Master Protein	C9IYB5	Metalloprotease TIKI1 OS=Homo sapiens OX=9606 GN=TRABD2A PE=1 SV=1	0.024	FALSE	2.232	5	1	3	1	333	38.2	6.68	1.62	1	metabolic process;regulation of biological process;response to stimulus		catalytic activity;metal ion binding;protein binding	Pf01963	129293	ENSG00000186854.10	2		TRABD2A			0	0	1.28	1.508	1.2	0.418088	0.157984	0.857576	35.72	9.31	35.95	78.6	100.6	120.7	17.2	28.46	4.3	Peak Found	Peak Found	Peak Found	High	High
FALSE	Medium	Master Protein	C9J0J3	Ectonucleoside triphosphate diphosphohydrolase 3 (Fragment) OS=Homo sapiens OX=9606 GN=ENTPD3 PE=1 SV=1	0.022	FALSE	2.272	8	1	27	1	130	14.1	8.81	0	1		membrane	catalytic activity	Pf01150		ENSG00000168032.8	3					0	0	0.802	0.896	0.984	0.827423	0.896651	0.955933	44.63	83.92	73.86	86.2	69.1	144.7	107.76	95.85	102.91	High	High	High	High	High
FALSE	High	Master Protein	C9J0J7	Profilin OS=Homo sapiens OX=9606 GN=PFN2 PE=1 SV=1	0	FALSE	32.513	66	6	89	2	91	9.8	9.17	130.52	6	cell organization and biogenesis;regulation of biological process		protein binding	Pf00235		ENSG00000070087.13	3	Association Between Physico-Chemical Features and Toxicity Associated Pathways				1	5	1.26	1.183	0.877	0.0113705	0.287069	0.413744	42.18	46.99	45.02	79.5	113.9	106.6	36.52	9.06	13.08	High	High	High	High	High
FALSE	High	Master Protein	C9J164	Ras-associated and pleckstrin homology domains-containing protein 1 OS=Homo sapiens OX=9606 GN=RAPH1 PE=1 SV=1	0	FALSE	6.313	8	2	8	2	594	67.1	5.94	4.38	2	regulation of biological process;response to stimulus			Pf00169, Pf00788		ENSG00000173166.17	2					0	0	1.266	1.017	0.66	0.410876	0.992631	0.207202	49.08	35.29	40.97	99.7	106	94.3	24.93	34.18	11.32	High	High	High	Peak Found	High
FALSE	High	Master Protein	C9J2C0	Tubulin alpha chain (Fragment) OS=Homo sapiens OX=9606 GN=TUBA8 PE=1 SV=1	0	FALSE	178.901	38	15	2542	1	467	52	5.31	4639.03	15	cell organization and biogenesis	cytoskeleton	catalytic activity;nucleotide binding;structural molecule activity	Pf00091, Pf03953		ENSG00000183785.14	22					0	0																Not Found	High	High	Not Found	High
FALSE	High	Master Protein	C9J2R5	Lipoma-preferred partner (Fragment) OS=Homo sapiens OX=9606 GN=LPP PE=1 SV=8	0	FALSE	13.207	79	3	34	1	52	5.6	9.99	31.63	3						ENSG00000145012.13	3					0	0	1.053	1.025	1.029	0.891224	0.975154	0.994214	23.9	34.52	32.66	96.4	101.4	102.2	18.67	4.43	31.05	High	High	High	High	High
FALSE	Medium	Master Protein	C9J2U0	Cyclin E variant ex7del OS=Homo sapiens OX=9606 GN=CCNE1 PE=1 SV=3	0.039	FALSE	1.971	4	1	1	1	350	39.8	5.88	0	1	cell division;cell organization and biogenesis;metabolic process;regulation of biological process;response to stimulus	cytosol;nucleus	catalytic activity;enzyme regulator activity;protein binding	Pf00134, Pf02984	898	ENSG00000105173.13	19	Androgen receptor signaling pathway; miRNA Regulation of DNA Damage Response; miRNAs involved in DNA damage response; Cell Cycle; Human Thyroid Stimulating Hormone (TSH) signaling pathway; Signaling Pathways in Glioblastoma; Parkin-Ubiquitin Proteasomal System pathway; Parkinsons Disease Pathway; Retinoblastoma (RB) in Cancer; ATM Signaling Pathway; G1 to S cell cycle control; ID signaling pathwa…	CCNE1			13	0	1.034	0.581	0.562	0.9644	0.205426	0.191855	0	0	0	114.7	118.6	66.7				Peak Found	Not Found	Not Found	Peak Found	Not Found
FALSE	High	Master Protein	C9J2V2	NF-kappa-B essential modulator (Fragment) OS=Homo sapiens OX=9606 GN=IKBKG PE=1 SV=1	0.007	FALSE	2.765	8	1	2	1	195	22.2	5.39	0	1	cellular component movement;metabolic process	cytosol		Pf04111, Pf11577, Pf12128, Pf13851		ENSG00000269335.5	X	Nucleotide-binding Oligomerization Domain (NOD) pathway; EBV LMP1 signaling; Rac1/Pak1/p38/MMP-2 pathway; MAPK and NFkB Signalling Pathways Inhibited by Yersinia YopJ; Toll-like Receptor Signaling; T-Cell antigen Receptor (TCR) pathway during Staphylococcus aureus infection; RIG-I-like Receptor Signaling; ATM Signaling Network in Development and Disease; Chemokine signaling pathway; Focal Adhesio…				10	0	0.982	1.007	0.857	0.989567	0.987932	0.86423	47.41	73.65	81.71	105.8	103.9	90.3	40.77	6.19	71.48	Peak Found	Peak Found	High	Peak Found	Peak Found
FALSE	High	Master Protein	C9J2Y4	Protein FAM136A OS=Homo sapiens OX=9606 GN=FAM136A PE=1 SV=1	0.005	FALSE	3	8	1	8	1	105	11.9	10.36	8.09	1				Pf05811		ENSG00000035141.7	2					0	0	0.928	1.366	1.505	0.980611	0.381072	0.382071	35.76	35.51	23.9	91.6	83.2	125.2	30.7	24.43	9.26	High	High	Peak Found	High	High
FALSE	High	Master Protein	C9J2Y9	DNA-directed RNA polymerase subunit beta OS=Homo sapiens OX=9606 GN=POLR2B PE=1 SV=2	0	FALSE	164.741	33	33	259	33	1167	133	7.15	417.03	33	metabolic process;regulation of biological process;response to stimulus	membrane;nucleus	catalytic activity;DNA binding;metal ion binding;protein binding;RNA binding	Pf00562, Pf04560, Pf04561, Pf04563, Pf04565, Pf04566, Pf04567	5431	ENSG00000047315.15	4	Eukaryotic Transcription Initiation	POLR2B			1	0	1	1.043	1.082	0.999892	0.958261	0.843313	42.77	38.35	35.72	103.5	92.2	104.2	19.11	5.93	5.08	High	High	High	High	High
FALSE	High	Master Protein	C9J384	Protein CMSS1 (Fragment) OS=Homo sapiens OX=9606 GN=CMSS1 PE=1 SV=1	0	FALSE	22.897	27	6	51	6	225	26.2	9.88	43.4	6			nucleotide binding	Pf00270, Pf14617		ENSG00000184220.11	3					0	0	1.049	0.964	0.921	0.860931	0.901309	0.753292	27.07	29.43	26.69	96.4	101.1	102.4	15.11	4.14	9.83	High	High	High	High	High
FALSE	High	Master Protein	C9J3D7	Peroxisomal carnitine O-octanoyltransferase OS=Homo sapiens OX=9606 GN=CROT PE=1 SV=1	0	FALSE	11.679	9	4	7	4	574	65.8	7.28	2.69	4			catalytic activity	Pf00755		ENSG00000005469.11	7					0	0	1.013	1.036	0.843	0.961942	0.974292	0.651765	27.7	35.46	12.42	83.2	77.7	139.2	42.17	65.12	34.81	High	Peak Found	Peak Found	High	High
FALSE	High	Master Protein	C9J406	MICOS complex subunit MIC60 OS=Homo sapiens OX=9606 GN=IMMT PE=1 SV=1	0	FALSE	229.414	59	35	783	3	659	73.2	6.07	1254.79	35		membrane;mitochondrion		Pf07227, Pf09731		ENSG00000132305.20	2					0	0	0.548	1.089	1.806	4.53184e-08	0.849144	0.00121479	34.46	63.36	77.57	137	68.4	94.6	16.49	18.68	72.36	High	High	High	High	High
FALSE	High	Master Protein	C9J4I1	Long-chain-fatty-acid--CoA ligase 6 (Fragment) OS=Homo sapiens OX=9606 GN=ACSL6 PE=1 SV=1	0.002	FALSE	3.998	14	2	2	2	144	16.1	8.66	0	2		membrane				ENSG00000164398.12	5	PPAR signaling pathway				1	0	0.856	1.01	1.155	0.329066	0.999444	0.656088	25.79	27.38	19.28	108	89.4	102.7	54.62	21.79	49.75	Peak Found	Peak Found	Peak Found	Peak Found	Peak Found
FALSE	High	Master Protein	C9J4I2	Galactosylceramide sulfotransferase (Fragment) OS=Homo sapiens OX=9606 GN=GAL3ST1 PE=1 SV=1	0.004	FALSE	3.18	12	1	1	1	100	10.7	9.35	2.07	1	metabolic process	Golgi	catalytic activity	Pf06990		ENSG00000128242.12	22	Metapathway biotransformation				1	0	1.057	0.816	0.823	0.93172	0.837126	0.790843	36.87	28.89	41.93	106.9	113	80.1	14.37	29.38	27.25	High	Peak Found	Peak Found	Peak Found	Peak Found
FALSE	High	Master Protein	C9J4X5	Inhibitor of growth protein 2 (Fragment) OS=Homo sapiens OX=9606 GN=ING2 PE=1 SV=1	0	FALSE	7.263	19	2	9	2	138	16.1	5.17	2.08	2	cell organization and biogenesis;regulation of biological process	nucleus		Pf12998		ENSG00000168556.6	4					0	0	0.847	0.871	0.953	0.886208	0.861118	0.92814	32.92	31.94	38.83	109.8	117	73.2	38.93	52.64	63.27	High	High	High	Peak Found	High
FALSE	High	Master Protein	C9J5D1	N-alpha-acetyltransferase 50 OS=Homo sapiens OX=9606 GN=NAA50 PE=1 SV=1	0	FALSE	22.969	25	5	61	5	129	14.9	8.56	91.36	5			catalytic activity	Pf00583, Pf13420, Pf13508, Pf13527		ENSG00000121579.12	3	Metapathway biotransformation				1	0	1.031	0.936	0.901	0.913965	0.792622	0.629911	19.32	33.22	32.82	100.3	104.9	94.8	10.81	7.92	10.79	High	High	High	High	High
FALSE	High	Master Protein	C9J5J4	Protein lin-9 homolog OS=Homo sapiens OX=9606 GN=LIN9 PE=1 SV=1	0	FALSE	6.368	4	1	6	1	489	55.9	9.28	2.48	1	metabolic process			Pf06584		ENSG00000183814.15	1					0	0	1.155	0.905	0.803	0.815467	0.945539	0.783896	28.66	21.78	22.34	96.9	111.9	91.2	24.3	5.08	21.36	High	High	Peak Found	Peak Found	High
FALSE	High	Master Protein	C9J5X1	Tyrosine-protein kinase receptor OS=Homo sapiens OX=9606 GN=IGF1R PE=1 SV=1	0	FALSE	24.6	5	7	36	6	1366	154.7	5.83	46.7	7	cell organization and biogenesis;metabolic process;regulation of biological process;response to stimulus	membrane	catalytic activity;nucleotide binding;protein binding;receptor activity;signal transducer activity	Pf00041, Pf00069, Pf00757, Pf01030, Pf01826, Pf07714, Pf14843	3480	ENSG00000140443.13	15	MicroRNAs in cardiomyocyte hypertrophy; Human Thyroid Stimulating Hormone (TSH) signaling pathway; Signaling Pathways in Glioblastoma; Apoptosis; Focal Adhesion; Factors and pathways affecting insulin-like growth factor (IGF1)-Akt signaling; Focal Adhesion-PI3K-Akt-mTOR-signaling pathway; Endochondral Ossification; Insulin Signaling; Senescence and Autophagy in Cancer	IGF1R			10	1	1.088	1.183	1.059	0.735454	0.627015	0.983198	44.22	22.46	33.04	96	92.3	111.7	13.22	20.49	11.33	High	High	High	High	High
FALSE	High	Master Protein	C9J647	Sphingomyelin phosphodiesterase 4 (Fragment) OS=Homo sapiens OX=9606 GN=SMPD4 PE=1 SV=1	0	FALSE	15.832	31	3	20	1	135	15.3	5.19	33.44	3			catalytic activity	Pf14724		ENSG00000136699.19	2					0	0	1.112	0.783	0.704	0.765513	0.331001	0.207202	34.56	30.57	9.59	103.6	115.2	81.1	32.94	14.83	2.49	High	High	High	High	High
FALSE	Medium	Master Protein	C9J6F5	Vitrin OS=Homo sapiens OX=9606 GN=VIT PE=1 SV=1	0.033	FALSE	2.043	5	1	2	1	347	38.6	8.47	0	1				Pf00092, Pf13519		ENSG00000205221.12	2					0	0	1.045	0.01	0.01	0.931972	6.44275e-16	7.69443e-16	46.56			126	174		48.63	39.94		Peak Found	Not Found	Peak Found	Peak Found	High
FALSE	High	Master Protein	C9J6Q4	Transmembrane 4 L6 family member 18 (Fragment) OS=Homo sapiens OX=9606 GN=TM4SF18 PE=1 SV=1	0.002	FALSE	4.193	9	1	2	1	159	17.7	5.95	2.32	1		membrane		Pf05805		ENSG00000163762.6	3					0	0	0.96	1.774	1.807	0.997948	0.240789	0.314559	37.01	20.08	15.49	80.3	77.1	142.5	40.14	19.09	7	Peak Found	Peak Found	Peak Found	Peak Found	Peak Found
FALSE	High	Master Protein	C9J6Z7	IQ calmodulin-binding motif-containing protein 1 (Fragment) OS=Homo sapiens OX=9606 GN=IQCB1 PE=1 SV=1	0	FALSE	6.275	26	2	3	2	84	9.6	9.88	2.17	2	cell organization and biogenesis		protein binding			ENSG00000173226.16	3					0	0	0.873	0.927	1.085	0.899096	0.886636	0.974761	10.81	19.48	33.8	107.4	95.5	97.1	11.28	45.05	2.55	High	Peak Found	Not Found	Peak Found	Peak Found
FALSE	Medium	Master Protein	C9J7Y4	Cytoskeleton-associated protein 2 (Fragment) OS=Homo sapiens OX=9606 GN=CKAP2 PE=1 SV=1	0.022	FALSE	2.27	13	1	2	1	97	10.9	8.18	0	1						ENSG00000136108.14	13					0	0	1.006	0.685	0.71	0.980611	0.624946	0.714315	32.08	31.48	36.4	102.9	114.8	82.3	27.65	28.7	34.02	High	Peak Found	Peak Found	Peak Found	Peak Found
FALSE	High	Master Protein	C9J8B8	Polyamine deacetylase HDAC10 OS=Homo sapiens OX=9606 GN=HDAC10 PE=1 SV=1	0.006	FALSE	2.921	3	1	1	1	619	66.2	6.1	0	1	cell organization and biogenesis;metabolic process;regulation of biological process	cytoplasm;nucleus	catalytic activity;protein binding	Pf00850	83933	ENSG00000100429.17	22	Neural Crest Differentiation; Ectoderm Differentiation	HDAC10			2	0	1.405	1.041	0.79	0.461795	0.973459	0.822915	34.78	27.36	25.23	85.1	119.6	95.3	20.49	29.42	23.93	Peak Found	Peak Found	Peak Found	Peak Found	Peak Found
FALSE	High	Master Protein	C9J8E1	MAP kinase-activated protein kinase 3 (Fragment) OS=Homo sapiens OX=9606 GN=MAPKAPK3 PE=1 SV=1	0	FALSE	26.652	26	8	64	6	332	37.4	6.52	52.74	8	metabolic process		catalytic activity;nucleotide binding	Pf00069, Pf07714		ENSG00000114738.10	3					0	2	1.154	1.021	0.907	0.352423	0.992975	0.682424	35.68	37.71	27.85	98.3	107.6	94.1	15.6	13.77	20.93	High	High	High	High	High
FALSE	Medium	Master Protein	C9J9J4	55 kDa erythrocyte membrane protein (Fragment) OS=Homo sapiens OX=9606 GN=MPP1 PE=1 SV=1	0.034	FALSE	2.028	5	1	1	1	205	23	8.82	0	1			catalytic activity;nucleotide binding;protein binding	Pf00018, Pf00625, Pf03193, Pf07653, Pf14604		ENSG00000130830.14	X	Mecp2 and Associated Rett Syndrome				1	0	1.955	1.281	0.655	0.0133513	0.781283	0.571972	11.11	11.39	6.2	70.8	138.4	90.7	11.03	6.02	2.59	Peak Found	Peak Found	Not Found	Not Found	Peak Found
FALSE	Medium	Master Protein	C9J9Q4	S-adenosyl-L-methionine-dependent tRNA 4-demethylwyosine synthase TYW1 (Fragment) OS=Homo sapiens OX=9606 GN=TYW1 PE=1 SV=1	0.015	FALSE	2.43	8	1	2	1	134	15	4.88	0	1	metabolic process	membrane	nucleotide binding	Pf00258		ENSG00000198874.12	7					0	0	0.01	0.678	100	6.47309e-16	0.298888	7.69443e-16		0		178.7		121.3				High	Not Found	Not Found	Not Found	Not Found
FALSE	High	Master Protein	C9J9T0	Ribulose-5-phosphate-3-epimerase, isoform CRA_a OS=Homo sapiens OX=9606 GN=RPE PE=1 SV=1	0	FALSE	8.455	21	2	8	2	191	21	5.1	4.91	2	metabolic process	cytosol	catalytic activity;metal ion binding;protein binding	Pf00834	6120	ENSG00000197713.14	2	Pentose Phosphate Pathway	RPE			1	0	1.009	0.835	0.796	0.969694	0.742045	0.641954	52.8	66.3	74.77	103.5	111.4	85	44.02	20.04	71.23	Not Found	High	High	Not Found	High
FALSE	High	Master Protein	C9JA28	Translocon-associated protein subunit gamma OS=Homo sapiens OX=9606 GN=SSR3 PE=1 SV=1	0	FALSE	10.394	8	1	33	1	174	20.1	9.44	44.23	1	cell organization and biogenesis;transport	membrane		Pf07074		ENSG00000114850.6	3					0	0	1.084	1.359	1.31	0.650199	0.00369885	0.113568	26.5	26.25	9.79	87.1	94.5	118.4	27.88	6.51	9.75	High	High	High	High	High
FALSE	High	Master Protein	C9JA93	TBC1 domain family member 15 (Fragment) OS=Homo sapiens OX=9606 GN=TBC1D15 PE=1 SV=1	0	FALSE	27.92	31	7	59	1	278	32.1	8.84	72	7				Pf12068		ENSG00000121749.15	12					0	0	0.82	1.072	1.286	0.709415	0.92375	0.674321	9.08	6.73	14.16	103.8	85.1	111.1	3.24	16.31	6.42	High	High	Peak Found	Peak Found	Peak Found
FALSE	High	Master Protein	C9JAJ9	Histone-binding protein RBBP7 (Fragment) OS=Homo sapiens OX=9606 GN=RBBP7 PE=1 SV=1	0.004	FALSE	3.313	30	1	1	1	37	4.5	4.81	1.9	1				Pf12265		ENSG00000102054.17	X	Interactome of polycomb repressive complex 2 (PRC2)				1	0	1.058	0.894	0.91	0.91454	0.849429	0.858351	46.72	32.06	78.54	100.6	110.9	88.4	21.28	68.49	29.4	Peak Found	Peak Found	Peak Found	Peak Found	Peak Found
FALSE	High	Master Protein	C9JAW5	HIG1 domain-containing protein OS=Homo sapiens OX=9606 PE=4 SV=1	0	FALSE	7.183	23	1	8	1	83	8.8	9.7	22.72	1		membrane		Pf04588		ENSG00000280571.1	3					0	0	1.116	1.109	1.13	0.705741	0.809161	0.896067	33.44	48.79	41.68	96.1	110.5	93.4	25.37	36.65	49.74	High	High	High	High	High
FALSE	High	Master Protein	C9JB30	Microtubule-associated protein RP/EB family member 3 (Fragment) OS=Homo sapiens OX=9606 GN=MAPRE3 PE=1 SV=1	0	FALSE	9.979	8	3	47	1	218	24.6	8.95	30.98	3			protein binding	Pf00307		ENSG00000084764.10	2					0	0	0.521	1.212	2.326	0.0119445	0.674706	0.00530451	117.05	76.55	192.17	109.7	57.2	133	64.88	111.97		High	Not Found	High	High	Peak Found
FALSE	High	Master Protein	C9JBI3	Phosphoserine phosphatase (Fragment) OS=Homo sapiens OX=9606 GN=PSPH PE=1 SV=1	0	FALSE	15.774	34	5	38	5	187	20.7	6.93	22.62	5	metabolic process	cytoplasm	catalytic activity;metal ion binding	Pf00702, Pf05822, Pf11019, Pf12710, Pf13419		ENSG00000146733.13	7					0	0	1.05	0.899	0.952	0.827608	0.548286	0.821844	71.67	26.67	33.22	105.5	102.2	92.4	4.47	11.31	0.78	High	High	High	High	High
FALSE	High	Master Protein	C9JCC6	Dr1-associated corepressor OS=Homo sapiens OX=9606 GN=DRAP1 PE=1 SV=1	0	FALSE	15.149	22	4	33	4	212	23.2	5.27	33.13	4		nucleus	DNA binding;protein binding	Pf00125, Pf00808		ENSG00000175550.7	11					0	0	0.973	1.205	1.239	0.994324	0.373235	0.473498	42.69	30.71	20.16	90.7	96.7	112.6	36.07	9	0.13	High	High	High	High	High
FALSE	High	Master Protein	C9JE98	Nuclear receptor corepressor 2 OS=Homo sapiens OX=9606 GN=NCOR2 PE=1 SV=1	0	FALSE	14.461	3	5	21	4	2458	267.9	7.83	3.49	5	metabolic process;regulation of biological process	membrane;nucleus	DNA binding;protein binding	Pf00249, Pf13921	9612	ENSG00000196498.13	12	Androgen receptor signaling pathway; Adipogenesis; Aryl Hydrocarbon Receptor; Notch Signaling Pathway; Notch Signaling Pathway	NCOR2			5	0	0.922	0.953	1.069	0.959165	0.924932	0.983947	22.32	25.52	20.29	99.1	103.1	97.7	10.24	13	11.65	High	High	High	High	High
FALSE	High	Master Protein	C9JFR7	Cytochrome c (Fragment) OS=Homo sapiens OX=9606 GN=CYCS PE=1 SV=1	0	FALSE	49.688	58	7	212	7	101	11.3	9.66	294.96	7	metabolic process;transport	mitochondrion	metal ion binding	Pf00034, Pf13442, Pf14495		ENSG00000172115.8	7	miRNA Regulation of DNA Damage Response; Alzheimers Disease; Nanomaterial induced apoptosis; Oxidative Damage; DNA Damage Response				5	0	1.014	1.033	1.081	0.992649	0.988519	0.815724	47.72	28.67	47.11	96.5	94.3	109.2	8.61	21.39	11.49	High	High	High	High	High
FALSE	High	Master Protein	C9JFZ1	Synaptojanin-1 OS=Homo sapiens OX=9606 GN=SYNJ1 PE=1 SV=1	0	FALSE	7.108	2	3	13	3	1350	149.2	8.25	1.64	3	cell organization and biogenesis;metabolic process;response to stimulus;transport	cytosol;membrane	catalytic activity;RNA binding	Pf02383, Pf03372, Pf08952	8867	ENSG00000159082.17	21	EGF/EGFR Signaling Pathway	SYNJ1			1	0	1.016	1.317	1.156	0.957619	0.438101	0.908783	24.79	40.64	19.25	99	94.9	106	8.92	10.14	6.52	High	Peak Found	High	High	High
FALSE	High	Master Protein	C9JG97	Angio-associated migratory cell protein OS=Homo sapiens OX=9606 GN=AAMP PE=1 SV=1	0	FALSE	33.527	23	7	47	7	415	44.7	4.61	62.57	7		cytoskeleton;cytosol	protein binding	Pf00400, Pf14134		ENSG00000127837.9	2	Nucleotide-binding Oligomerization Domain (NOD) pathway				1	0	0.94	0.841	0.854	0.95164	0.429626	0.49647	41.08	35.83	38.61	102.2	104.9	92.9	24.14	4.4	0.73	High	High	High	High	High
FALSE	Medium	Master Protein	C9JGB2	Regulator of microtubule dynamics protein 2 (Fragment) OS=Homo sapiens OX=9606 GN=RMDN2 PE=1 SV=1	0.012	FALSE	2.586	3	1	7	1	238	27.8	6.92	0	1			protein binding			ENSG00000115841.19	2					0	0	0.938	0.98	1.06	0.982063	0.973459	0.994322	18.44	16.33	9.09	102.7	96.7	100.6	18.89	7.83	4.61	Peak Found	High	Peak Found	High	High
FALSE	High	Master Protein	C9JI98	Transmembrane protein 238 OS=Homo sapiens OX=9606 GN=TMEM238 PE=1 SV=1	0.003	FALSE	3.38	6	1	3	1	176	18	11.53	2.09	1		membrane		Pf15125	388564	ENSG00000233493.3	19		TMEM238			0	0	1.1	0.911	0.885	0.857243	0.881334	0.837052	17.23	17.03	15.47	103.9	101.4	94.7	20.76	27.45	7.79	High	Peak Found	Peak Found	Peak Found	High
FALSE	Medium	Master Protein	C9JIE7	Endothelial cell-selective adhesion molecule (Fragment) OS=Homo sapiens OX=9606 GN=ESAM PE=1 SV=1	0.028	FALSE	2.148	12	1	4	1	148	15.4	9.22	0	1		membrane	protein binding	Pf00047, Pf07679, Pf13895, Pf13927		ENSG00000149564.11	11					0	0	0.718	0.762	0.966	0.00747769	0.0539286	0.880201	8.56	54.22	51.53	120.7	86.7	92.6	4.98	16.91	50.72	Peak Found	Peak Found	High	Peak Found	High
FALSE	High	Master Protein	C9JIK8	Cysteine protease (Fragment) OS=Homo sapiens OX=9606 GN=ATG4B PE=1 SV=1	0	FALSE	19.608	22	4	28	4	219	24.8	7.96	56.92	4	metabolic process;transport	cytoplasm	catalytic activity	Pf03416		ENSG00000168397.16	2		LOC727737			0	0	1.09	1.18	1.088	0.715088	0.547876	0.934578	22.09	20.28	21.66	94.5	99.1	106.4	7.61	15.29	6.53	High	High	High	High	High
FALSE	High	Master Protein	C9JIR6	Protein phosphatase 1B (Fragment) OS=Homo sapiens OX=9606 GN=PPM1B PE=1 SV=1	0	FALSE	45.103	39	10	110	8	378	41.8	5.35	100.62	10	metabolic process		catalytic activity;metal ion binding	Pf00481, Pf07830, Pf13672		ENSG00000138032.20	2					0	3	1.046	0.993	0.915	0.845434	0.967784	0.724856	33.46	26.06	24.26	99.2	105.3	95.5	21.52	20.88	10.52	High	High	High	High	High
FALSE	High	Master Protein	C9JIZ6	Prosaposin OS=Homo sapiens OX=9606 GN=PSAP PE=1 SV=2	0	FALSE	8.973	5	3	15	3	527	58.4	5.17	9.82	3	metabolic process	vacuole		Pf02199, Pf03489, Pf05184		ENSG00000197746.13	10					0	0	0.851	1.069	0.951	0.859329	0.942517	0.882422	57.26	8.44	60.28	109	51.6	139.4	28.97	94.06	2.76	High	High	High	Peak Found	High
FALSE	High	Master Protein	C9JJ19	28S ribosomal protein S34, mitochondrial OS=Homo sapiens OX=9606 GN=MRPS34 PE=1 SV=2	0	FALSE	42.546	53	9	99	9	225	26.3	9.89	70.87	9	cell organization and biogenesis;metabolic process	membrane;mitochondrion;ribosome	structural molecule activity		65993	ENSG00000074071.14	16		MRPS34			0	0	0.83	0.962	1.129	0.0947888	0.850857	0.731489	70.17	59.6	56.44	102.2	87.5	110.2	32.49	5.28	21.65	High	High	High	High	High
FALSE	High	Master Protein	C9JJX6	Armadillo repeat protein deleted in velo-cardio-facial syndrome OS=Homo sapiens OX=9606 GN=ARVCF PE=1 SV=1	0.002	FALSE	3.814	1	1	3	1	893	96.8	7.05	0	1	development	cytoplasm;membrane;nucleus	protein binding	Pf00514, Pf04826, Pf13646	421	ENSG00000099889.13	22		ARVCF			0	0	1.017	0.766	0.748	0.964872	0.750876	0.674321	17.91	61.04	62.19	108.8	110.6	80.7	20.45	10.36	59.68	High	High	Peak Found	Peak Found	Peak Found
FALSE	High	Master Protein	C9JKI3	Caveolin (Fragment) OS=Homo sapiens OX=9606 GN=CAV1 PE=1 SV=1	0	FALSE	44.6	63	8	104	1	138	15.9	5.25	153.81	8	cell organization and biogenesis	Golgi;membrane		Pf01146		ENSG00000105974.11	7					0	0	0.931	0.903	0.969	0.973516	0.844286	0.920032	24.3	21.66	13.19	105.9	98.6	95.6	18.22	12.65	4.89	High	High	High	Peak Found	High
FALSE	High	Master Protein	C9JLU1	DNA-directed RNA polymerases I, II, and III subunit RPABC3 (Fragment) OS=Homo sapiens OX=9606 GN=POLR2H PE=1 SV=8	0	FALSE	25.072	34	3	15	3	148	16.9	4.68	33.91	3	metabolic process			Pf03870		ENSG00000163882.9	3					0	0	0.826	0.85	0.849	0.511535	0.523552	0.547096	31.61	41.14	43.4	103.1	92.3	104.7	32.76	57.08	51.41	High	High	High	High	High
FALSE	High	Master Protein	C9JLV4	Apoptotic protease-activating factor 1 OS=Homo sapiens OX=9606 GN=APAF1 PE=1 SV=1	0	FALSE	27.859	8	7	37	7	1163	132.4	6.51	32.84	7	regulation of biological process		nucleotide binding;protein binding	Pf00400, Pf00619, Pf00931, Pf13191, Pf13401		ENSG00000120868.13	12	miRNA Regulation of DNA Damage Response; Alzheimers Disease; Nanomaterial induced apoptosis; Oxidative Damage; DNA Damage Response				5	0	1.047	1.062	0.967	0.850025	0.901261	0.887988	26.59	32.72	36.58	85.5	108.5	106	15.59	8.65	20.82	High	High	High	High	High
FALSE	Medium	Master Protein	C9JNM8	Transcription termination factor 1, mitochondrial (Fragment) OS=Homo sapiens OX=9606 GN=MTERF1 PE=1 SV=1	0.012	FALSE	2.553	6	1	4	1	139	16.2	9.92	0	1	regulation of biological process	cytosol;mitochondrion	DNA binding	Pf02536		ENSG00000127989.13	7					0	0	0.806	1.014	1.225	0.796217	0.989174	0.861964	33.03	47.93	41.88	102.8	78.8	118.4	40.33	39.82	40.63	High	Peak Found	Peak Found	Peak Found	High
FALSE	Medium	Master Protein	C9JQ16	Sorting nexin-10 (Fragment) OS=Homo sapiens OX=9606 GN=SNX10 PE=1 SV=1	0.019	FALSE	2.342	5	1	5	1	197	23.3	7.81	0	1				Pf00787		ENSG00000086300.15	7					0	0	1.033	0.836	0.888	0.939736	0.527994	0.732515	21.21	9.49	21.02	108	101.7	90.3	15.55	15.62	0.01	Peak Found	Peak Found	High	High	High
FALSE	High	Master Protein	C9JQD4	Peptidyl-prolyl cis-trans isomerase (Fragment) OS=Homo sapiens OX=9606 GN=PPIH PE=1 SV=1	0	FALSE	18.071	34	5	58	5	144	15.8	8.72	56.1	5	metabolic process		catalytic activity	Pf00160		ENSG00000171960.10	1					0	0	0.857	0.845	0.994	0.431091	0.306201	0.949369	49.11	55.13	56.91	117.7	99.7	82.7	19.69	5.66	12.64	High	High	High	High	High
FALSE	High	Master Protein	C9JRD2	DnaJ homolog subfamily B member 2 (Fragment) OS=Homo sapiens OX=9606 GN=DNAJB2 PE=1 SV=1	0	FALSE	13.958	21	4	35	3	228	25.4	5.73	37.94	4				Pf00226		ENSG00000135924.15	2					0	0	1.126	0.995	0.702	0.670073	0.974748	0.148051	41.81	44.54	31	87.2	134.8	77.9	21.83	15.99	20.2	High	High	High	High	High
FALSE	High	Master Protein	C9JRJ5	LIM domain-containing protein 1 OS=Homo sapiens OX=9606 GN=LIMD1 PE=1 SV=1	0	FALSE	5.745	3	1	8	1	620	65.5	7.46	10.56	1	regulation of biological process	membrane;nucleus	metal ion binding	Pf00412		ENSG00000144791.9	3					0	0	1.067	1.057	0.977	0.922103	0.945345	0.968578	9.16	30.54	28.69	96.6	100.3	103.2	9.82	9.05	28.23	High	High	High	High	High
FALSE	High	Master Protein	C9JRL6	Echinoderm microtubule-associated protein-like 2 OS=Homo sapiens OX=9606 GN=EML2 PE=1 SV=2	0	FALSE	79.901	45	16	119	3	603	65.5	7.78	168.8	16			protein binding	Pf00400, Pf03451, Pf13900		ENSG00000125746.16	19					0	0	0.935	1.008	1.047	0.96904	0.989675	0.998051	44.17	17.12	27.32	144.8	99.7	55.5	19.17	22.41	27.32	High	Peak Found	Peak Found	High	Peak Found
FALSE	Medium	Master Protein	C9JRR0	Augurin (Fragment) OS=Homo sapiens OX=9606 GN=ECRG4 PE=1 SV=1	0.028	FALSE	2.153	5	1	1	1	142	17.1	9.79	0	1				Pf15187		ENSG00000119147.9	2					0	0	0.836	0.841	1.077	0.731855	0.55467	0.977392	11.63	3.62	3.62	114.8	89	96.2	6.33	5.95	1.7	Peak Found	Peak Found	Peak Found	High	Peak Found
FALSE	High	Master Protein	C9JRZ6	MICOS complex subunit OS=Homo sapiens OX=9606 GN=CHCHD3 PE=1 SV=2	0	FALSE	52.711	28	8	116	8	232	26.7	7.75	308.32	8												0	0	0.893	0.979	0.969	0.397253	0.844286	0.873751	32.84	31.61	44.92	102.1	100.3	97.7	12.45	13.97	12.87	High	High	High	High	High
FALSE	Medium	Master Protein	C9JSE3	Fanconi anemia group G protein (Fragment) OS=Homo sapiens OX=9606 GN=FANCG PE=1 SV=1	0.048	FALSE	1.864	5	1	1	1	215	23.7	5.43	0	1	regulation of biological process;response to stimulus		signal transducer activity			ENSG00000221829.9	9					0	0	0.01	0.97	100	6.47309e-16	0.991636	7.69443e-16		0		152.3		147.7				High	Not Found	Not Found	Not Found	Not Found
FALSE	High	Master Protein	C9JSI2	Aminopeptidase RNPEPL1 (Fragment) OS=Homo sapiens OX=9606 GN=RNPEPL1 PE=1 SV=1	0.006	FALSE	2.888	9	1	2	1	114	12.6	4.63	0	1	metabolic process		catalytic activity;metal ion binding	Pf09127		ENSG00000142327.12	2					0	0																Not Found	Not Found	Not Found	Not Found	High
FALSE	High	Master Protein	C9JSK0	Protein unc-119 homolog A (Fragment) OS=Homo sapiens OX=9606 GN=UNC119 PE=1 SV=1	0	FALSE	11.513	20	3	22	2	208	22.7	9.1	20.87	3				Pf05351		ENSG00000109103.11	17					0	0	1.126	1.12	0.927	0.764894	0.844172	0.841448	27.76	27.71	26.34	90.1	101.8	108.1	24.77	16.36	4.09	High	High	High	High	High
FALSE	High	Master Protein	C9JU34	Ras-responsive element-binding protein 1 (Fragment) OS=Homo sapiens OX=9606 GN=RREB1 PE=1 SV=1	0.004	FALSE	3.29	1	1	6	1	778	85.4	8.66	5.6	1			metal ion binding	Pf00096, Pf13465		ENSG00000124782.19	6					0	0	0.713	1.153	1.603	0.559268	0.829462	0.457609	21.23	19.55	16.23	99.2	79.6	121.1	19.13	17.27	15.86	High	High	High	Peak Found	Peak Found
FALSE	High	Master Protein	C9JV50	Phosphatidylinositide phosphatase SAC1 (Fragment) OS=Homo sapiens OX=9606 GN=SACM1L PE=1 SV=1	0	FALSE	24.467	40	7	67	1	187	21.4	5.88	85.38	7			catalytic activity	Pf02383		ENSG00000211456.10	3					0	0																Not Found	High	Not Found	Not Found	Not Found
FALSE	High	Master Protein	C9JVE2	DCN1-like protein OS=Homo sapiens OX=9606 GN=DCUN1D1 PE=1 SV=1	0	FALSE	17.783	19	4	48	4	244	28.3	4.98	75.75	4	metabolic process;regulation of biological process	cytosol;nucleus	protein binding	Pf03556, Pf14555	54165	ENSG00000043093.13	3		DCUN1D1			0	0	1.116	1.12	1.14	0.569218	0.734838	0.783272	42.17	27.34	37	89	105.7	105.3	9.89	11.17	17.65	High	High	High	High	High
FALSE	Low	Master Protein	C9JVV2	Zinc finger B-box domain-containing protein 1 (Fragment) OS=Homo sapiens OX=9606 GN=ZBBX PE=1 SV=1	0.053	FALSE	1.814	10	1	2	1	163	18.8	9.1	0	1			metal ion binding	Pf00643		ENSG00000169064.12	3					0	0	0.955	1.136	1.213	0.980758	0.759943	0.663608	29.14	28.06	25.63	93.5	95.8	110.6	19.36	20.53	25.28	High	Peak Found	Peak Found	Peak Found	Peak Found
FALSE	High	Master Protein	C9JWV9	Protein lifeguard 3 (Fragment) OS=Homo sapiens OX=9606 GN=TMBIM1 PE=1 SV=1	0	FALSE	6.665	8	1	15	1	171	19	8.41	27.88	1		membrane				ENSG00000135926.14	2					0	0	0.904	1.156	1.344	0.932476	0.703245	0.518555	25.06	16.97	16	100.8	82.8	116.4	21.3	13.98	8.71	High	High	High	High	High
FALSE	High	Master Protein	C9JXM3	Rab-like protein 3 OS=Homo sapiens OX=9606 GN=RABL3 PE=1 SV=1	0	FALSE	17.573	24	5	20	5	212	23.8	6.54	32.01	5	regulation of biological process;response to stimulus		catalytic activity;nucleotide binding	Pf00071, Pf03193, Pf08477	285282	ENSG00000144840.8	3		RABL3			0	0	1.021	1.064	1.209	0.956325	0.89599	0.378256	33.27	40.84	31	107	89.5	103.6	17.7	14.66	8.64	High	High	High	High	High
FALSE	High	Master Protein	C9JXR7	Caspase-3 (Fragment) OS=Homo sapiens OX=9606 GN=CASP3 PE=1 SV=2	0.002	FALSE	3.822	23	2	3	2	117	13.4	5.9	3.83	2	cell death;metabolic process	cytoplasm	catalytic activity	Pf00656		ENSG00000164305.18	4	miRNA Regulation of DNA Damage Response; Integrated Breast Cancer Pathway; Alzheimers Disease; Allograft Rejection; Spinal Cord Injury; Nanomaterial induced apoptosis; Copper homeostasis; Hepatitis C and Hepatocellular Carcinoma; ERK Pathway in Huntington's Disease; Oxidative Damage; Sudden Infant Death Syndrome (SIDS) Susceptibility Pathways; DNA Damage Response				12	0	1.022	1.078	1.067	0.96942	0.920097	0.987991	23.76	16.45	23.33	105.6	98.3	96.1	19.88	64.36	36.8	High	Peak Found	Peak Found	Peak Found	High
FALSE	High	Master Protein	C9JY28	LYR motif-containing protein 4 OS=Homo sapiens OX=9606 GN=LYRM4 PE=1 SV=1	0	FALSE	10.795	30	3	15	3	70	8.2	11.18	13.94	3	metabolic process	organelle lumen		Pf05347, Pf13232	57128	ENSG00000214113.10	6		LYRM4			0	0	0.945	1.006	1.083	0.980758	0.994108	0.956109	47.34	36.5	24.49	96.7	102.3	101	23.22	8.98	2.07	High	High	Peak Found	High	High
FALSE	High	Master Protein	C9JYA1	Nucleoporin NUP42 (Fragment) OS=Homo sapiens OX=9606 GN=NUP42 PE=1 SV=1	0	FALSE	7.054	10	2	9	2	435	46.4	9.25	2.17	2		cytosol;nucleus	metal ion binding			ENSG00000136243.16	7					0	0	1.164	1.128	1.031	0.812354	0.853575	0.999338	33.15	24.21	26.56	130.9	72.7	96.4	44.66	33.26	71.53	High	High	High	High	High
FALSE	High	Master Protein	C9JYN0	Synaptophysin-like protein 1 OS=Homo sapiens OX=9606 GN=SYPL1 PE=1 SV=1	0	FALSE	44.072	32	6	182	2	224	24.8	7.14	337.12	6	transport	membrane	transporter activity	Pf01284, Pf13900		ENSG00000008282.8	7					0	4	1.067	1.253	1.204	0.740366	0.0800011	0.392444	30.05	28.26	33.92	86.2	96.3	117.6	5.19	13.42	7.08	High	High	High	High	High
FALSE	High	Master Protein	C9JZB0	Inositol polyphosphate 5-phosphatase K (Fragment) OS=Homo sapiens OX=9606 GN=INPP5K PE=1 SV=1	0	FALSE	17.396	21	4	18	4	229	26.7	8.31	15.86	4	metabolic process		catalytic activity	Pf03372		ENSG00000132376.19	17	Notch Signaling Pathway				1	0	1.252	1.27	0.917	0.240507	0.341221	0.828461	37.14	60.92	73.97	75.4	107.9	116.7	19.47	11.41	22.4	High	High	High	High	High
FALSE	High	Master Protein	C9JZR2	Catenin delta-1 OS=Homo sapiens OX=9606 GN=CTNND1 PE=1 SV=2	0	FALSE	157.446	39	29	375	29	938	104.8	6.87	670.36	29	cell organization and biogenesis;metabolic process;regulation of biological process;response to stimulus	cytoplasm;cytosol;membrane;nucleus	protein binding	Pf00514	1500	ENSG00000198561.13	11	VEGFA-VEGFR2 Signaling Pathway; Wnt Signaling Pathway and Pluripotency	CTNND1			2	0	1.058	0.965	0.934	0.823783	0.763898	0.752441	37.1	29.42	37.92	99.7	98.7	101.6	3.92	6.77	3.81	High	High	High	High	High
FALSE	Medium	Master Protein	C9JZY6	Ubiquitin-conjugating enzyme E2 H (Fragment) OS=Homo sapiens OX=9606 GN=UBE2H PE=1 SV=1	0.018	FALSE	2.38	12	1	3	1	123	13.8	7.43	0	1			nucleotide binding	Pf00179		ENSG00000186591.11	7					0	0	0.903	1.289	1.461	0.953756	0.544088	0.523758	24.23	7.1	22.89	93.1	84.1	122.8	9.16	17.62	3.31	Peak Found	Peak Found	Peak Found	Peak Found	High
FALSE	High	Master Protein	D2CFI5	CRX like homeobox 2 OS=Homo sapiens OX=9606 GN=TPRX1 PE=2 SV=1	0.006	FALSE	2.858	2	1	1	1	508	51.9	8.95	0	1	regulation of biological process	nucleus	DNA binding	Pf00046	284355	ENSG00000178928.8	19	Preimplantation Embryo	TPRX1			1	0	1.059	0.88	0.816	0.874563	0.717109	0.552094	8.89	19.64	18.64	104.8	111	84.1	14.36	10.56	17.64	Peak Found	Peak Found	Peak Found	Peak Found	Peak Found
FALSE	High	Master Protein	D3DQV9	Eukaryotic translation initiation factor 4 gamma 2 (Fragment) OS=Homo sapiens OX=9606 GN=EIF4G2 PE=1 SV=1	0	FALSE	118.549	34	27	267	27	907	102.3	7.14	330.1	27	cell death;metabolic process;regulation of biological process	cytosol;membrane	protein binding;RNA binding	Pf02020, Pf02847, Pf02854	1982	ENSG00000110321.16	11	Exercise-induced Circadian Regulation	EIF4G2			1	0	0.941	1.019	1.123	0.808756	0.980057	0.715227	34.81	30.24	31.91	103.9	92.7	103.4	13.41	6.55	0.7	High	High	High	High	High
FALSE	High	Master Protein	D3YTB1	60S ribosomal protein L32 (Fragment) OS=Homo sapiens OX=9606 GN=RPL32 PE=1 SV=1	0	FALSE	37.982	35	5	164	5	133	15.6	11.44	219.55	5	metabolic process	ribosome	structural molecule activity	Pf01655		ENSG00000144713.12	3					0	0	1.056	1.183	1.12	0.802332	0.261014	0.768763	45.7	39.71	38.91	89.8	96.8	113.4	14.28	21.4	9.91	High	High	High	High	High
FALSE	Medium	Master Protein	D4PHA4	GC-rich promoter binding protein 1, isoform CRA_c OS=Homo sapiens OX=9606 GN=GPBP1 PE=1 SV=1	0.023	FALSE	2.262	3	1	1	1	493	55.5	7.47	0	1	metabolic process;regulation of biological process	cytosol;membrane;nucleus	DNA binding;protein binding	Pf15337	65056	ENSG00000062194.15	5		GPBP1			0	0	0.91	0.585	0.723	0.96942	0.227447	0.602347	85.25	52.81	34.76	136.3	95	68.7	51.44	37.25	21.38	Peak Found	Peak Found	Peak Found	Not Found	High
FALSE	High	Master Protein	D6R992	Transcription factor RelB OS=Homo sapiens OX=9606 GN=RELB PE=1 SV=1	0	FALSE	38.575	26	9	60	9	576	61.7	6.43	66.99	9	cell differentiation;defense response;metabolic process;regulation of biological process;response to stimulus	cytoplasm;cytosol;nucleus	DNA binding;protein binding	Pf00554	5971	ENSG00000104856.13	19	RANKL/RANK (Receptor activator of NFKB (ligand)) Signaling Pathway; TNF related weak inducer of apoptosis (TWEAK) Signaling Pathway; Photodynamic therapy-induced NF-kB survival signaling; Toll-like Receptor Signaling; EDA Signalling in Hair Follicle Development	RELB			5	0	1.083	1.159	0.966	0.727983	0.625202	0.864784	45.61	37.12	30.21	100.5	111.5	88.1	15.67	34.32	34.11	High	High	High	High	High
FALSE	High	Master Protein	D6R9M0	Kinesin-like protein KIF2A (Fragment) OS=Homo sapiens OX=9606 GN=KIF2A PE=1 SV=1	0	FALSE	26.666	36	6	46	1	284	32.7	6.81	43.82	6	cellular component movement		catalytic activity;motor activity;nucleotide binding;protein binding	Pf00225		ENSG00000068796.16	5					0	0	1.106	0.744	0.65	0.807146	0.336023	0.0780373	12.98	24.51	22.94	107.4	115	77.6	8.74	12.46	22.42	High	High	High	High	High
FALSE	High	Master Protein	D6R9S7	Solute carrier family 41 member 3 (Fragment) OS=Homo sapiens OX=9606 GN=SLC41A3 PE=1 SV=1	0	FALSE	5.977	12	1	7	1	152	16.4	5.06	2.3	1	transport	membrane	transporter activity	Pf01769		ENSG00000114544.16	3					0	0	1.037	0.739	0.738	0.939736	0.411437	0.495431	16.85	15.89	16.03	112.1	108.5	79.4	27.27	21.09	7.19	High	Peak Found	High	High	High
FALSE	Medium	Master Protein	D6RA39	Sterol regulatory element-binding protein cleavage-activating protein (Fragment) OS=Homo sapiens OX=9606 GN=SCAP PE=1 SV=1	0.039	FALSE	1.982	7	1	1	1	132	15	7.81	0	1	metabolic process;regulation of biological process;response to stimulus	membrane				ENSG00000114650.18	3	Sterol Regulatory Element-Binding Proteins (SREBP) signalling				1	0	0.923	1.429	1.555	0.980551	0.605407	0.558588	23.78	29.1	22.33	89.6	82.3	128	23.36	22.03	3.32	Peak Found	Peak Found	Peak Found	Peak Found	Peak Found
FALSE	High	Master Protein	D6RA89	Peroxisome biogenesis factor 10 OS=Homo sapiens OX=9606 GN=PEX10 PE=1 SV=1	0	FALSE	11.372	26	3	12	3	209	23	9.67	4.52	3	cell organization and biogenesis;transport		metal ion binding;protein binding	Pf04757		ENSG00000157911.9	1					0	0	0.968	0.773	0.815	0.997114	0.286333	0.57034	13.16	9.95	6.77	106.9	102.9	90.2	24.06	8.48	12.71	High	High	High	High	High
FALSE	High	Master Protein	D6RAJ6	F-box only protein 4 OS=Homo sapiens OX=9606 GN=FBXO4 PE=1 SV=1	0	FALSE	8.488	9	3	16	3	305	34.6	6.87	1.7	3	cell proliferation;cellular homeostasis;metabolic process;regulation of biological process;response to stimulus	cytoplasm;cytosol	catalytic activity;protein binding	Pf00646, Pf12937	26272	ENSG00000151876.12	5		FBXO4			0	0	1.199	1.143	0.986	0.480837	0.777519	0.935556	18.83	14.63	18.04	91.4	103	105.6	10.92	29.03	6.82	High	High	High	High	High
FALSE	High	Master Protein	D6RAN8	39S ribosomal protein L27, mitochondrial OS=Homo sapiens OX=9606 GN=MRPL27 PE=1 SV=1	0	FALSE	11.52	35	3	30	3	93	10.5	9.54	26.04	3	cell organization and biogenesis;metabolic process	membrane;ribosome	protein binding;RNA binding;structural molecule activity	Pf01016	51264	ENSG00000108826.15	17		MRPL27			0	0	0.9	0.862	1.004	0.751131	0.398156	0.956631	27.88	21.19	23.73	109.5	93.9	96.6	14.01	6.74	4.92	High	High	High	High	High
FALSE	Medium	Master Protein	D6RAQ1	Heparanase OS=Homo sapiens OX=9606 GN=HPSE PE=1 SV=1	0.013	FALSE	2.513	7	1	1	1	168	19	8.1	0	1		membrane	catalytic activity			ENSG00000173083.14	4					0	0	1.464	0.848	0.675	0.127101	0.852854	0.348756	85.93	94.88	90.23	83.6	145.6	70.9	54.58	65.21	98.01	Not Found	Peak Found	Peak Found	Peak Found	Peak Found
FALSE	High	Master Protein	D6RAV6	Transmembrane protein 267 (Fragment) OS=Homo sapiens OX=9606 GN=TMEM267 PE=1 SV=1	0.008	FALSE	2.708	8	1	2	1	176	19.7	8.29	0	1						ENSG00000151881.14	5					0	0	0.807	1.267	1.378	0.75323	0.617251	0.678361	52.26	38.41	21.92	98.4	78.2	123.3	48.58	19.3	21.72	High	Peak Found	Peak Found	Peak Found	Peak Found
FALSE	High	Master Protein	D6RB01	Soluble lamin-associated protein of 75 kDa OS=Homo sapiens OX=9606 GN=FAM169A PE=1 SV=1	0	FALSE	33.364	14	6	48	6	610	68	4.56	80.61	6						ENSG00000198780.11	5					0	0	0.956	0.824	0.84	0.978454	0.25721	0.433181	30.38	31.68	30.1	112.8	98.4	88.8	6.28	13.9	14.51	High	High	High	High	High
FALSE	High	Master Protein	D6RB85	Calnexin (Fragment) OS=Homo sapiens OX=9606 GN=CANX PE=1 SV=1	0	FALSE	40.863	44	9	147	1	144	16	4.74	200.87	9	metabolic process	endoplasmic reticulum	metal ion binding;protein binding	Pf00262		ENSG00000127022.14; ENSG00000283777.1	5; CHR_HG30_PATCH					0	0	0.668	0.85	1.22	0.000103151	0.353055	0.53621	38.73	38.29	47.12	135.8	71.9	92.3	25.23	20.92	43.09	High	High	High	Peak Found	High
FALSE	High	Master Protein	D6RB94	WD repeat-containing protein 41 OS=Homo sapiens OX=9606 GN=WDR41 PE=1 SV=1	0	FALSE	9.709	28	3	11	3	151	16.9	6.54	5.22	3			protein binding	Pf00400		ENSG00000164253.13	5					0	0	0.967	0.987	1.122	0.999892	0.97914	0.908352	27.6	30.28	36.47	97.9	93.3	108.8	15.7	9.22	21.47	High	High	Peak Found	High	High
FALSE	High	Master Protein	D6RBM2	Elongation of very long chain fatty acids protein (Fragment) OS=Homo sapiens OX=9606 GN=ELOVL7 PE=1 SV=1	0	FALSE	5.343	10	2	25	2	165	19.8	8.81	5.37	2	metabolic process	endoplasmic reticulum;membrane	catalytic activity	Pf01151		ENSG00000164181.13	5					0	0	0.893	1.171	1.205	0.915751	0.637936	0.785629	47.58	36.14	23.32	97.1	91	111.8	26.56	13.03	11.28	High	High	High	High	High
FALSE	Medium	Master Protein	D6RBR7	Zinc finger protein 330 (Fragment) OS=Homo sapiens OX=9606 GN=ZNF330 PE=1 SV=1	0.019	FALSE	2.353	4	1	3	1	229	25.8	8.29	0	1		nucleus	metal ion binding	Pf06524		ENSG00000109445.10	4					0	0	0.915	0.417	0.456	0.972045	0.0154935	0.0228495	18.31	19.01	5.5	128.7	117.7	53.6	17.98	5.24		Not Found	High	High	Not Found	High
FALSE	High	Master Protein	D6RBZ0	Heterogeneous nuclear ribonucleoprotein A/B OS=Homo sapiens OX=9606 GN=HNRNPAB PE=1 SV=1	0	FALSE	79.004	31	12	269	11	327	35.7	6.95	387.36	12			RNA binding	Pf00076, Pf08143, Pf13893, Pf14259		ENSG00000197451.11	5	Preimplantation Embryo				1	0	0.981	1.183	1.206	0.972045	0.218309	0.232024	70.34	45.84	62.03	92.3	91.4	116.3	20.55	3.33	3.68	High	High	High	High	High
FALSE	High	Master Protein	D6RCB9	Ribonucloprotein (Fragment) OS=Homo sapiens OX=9606 GN=NHP2 PE=1 SV=1	0	FALSE	26.607	36	4	70	4	135	15.2	9.38	78.34	4			RNA binding	Pf01248		ENSG00000145912.8	5					0	0	0.899	0.926	1.118	0.738633	0.741074	0.812831	38.84	52.73	32.37	87.6	95.6	116.8	31.76	15.31	6.29	High	High	High	High	High
FALSE	High	Master Protein	D6RCM5	RWD domain-containing protein 4 OS=Homo sapiens OX=9606 GN=RWDD4 PE=1 SV=1	0.006	FALSE	2.821	23	1	4	1	44	5.1	4.53	0	1			protein binding	Pf05773		ENSG00000182552.14	4					0	0	0.882	1.042	1.198	0.950871	0.940092	0.877347	11.03	11.82	22.51	103.9	91.7	104.4	4.53	24.47	11.65	Peak Found	Peak Found	High	Peak Found	Peak Found
FALSE	High	Master Protein	D6RCP8	Lipoyl synthase, mitochondrial OS=Homo sapiens OX=9606 GN=LIAS PE=1 SV=1	0	FALSE	5.218	7	1	8	1	242	27.5	9.11	3.12	1	metabolic process		catalytic activity	Pf04055		ENSG00000121897.14	4					0	0	1.062	1.066	1.004	0.93554	0.92224	0.978759	22.91	24.79	22.46	92.5	103.6	103.9	7.55	22.74	24.8	High	High	Peak Found	High	High
FALSE	High	Master Protein	D6REA0	Glutamyl-tRNA(Gln) amidotransferase subunit B, mitochondrial OS=Homo sapiens OX=9606 GN=GATB PE=1 SV=1	0	FALSE	6.894	7	3	13	3	516	57.6	9.17	13.34	3	cell organization and biogenesis;metabolic process	mitochondrion	catalytic activity;nucleotide binding	Pf02637, Pf02934		ENSG00000059691.11	4					0	0	0.894	0.941	1.053	0.901727	0.908032	0.989533	19.23	36.9	23.57	93.7	101.3	104.9	28.69	3.37	23.58	High	High	High	High	High
FALSE	High	Master Protein	D6REK3	Spliceosome-associated protein CWC27 homolog OS=Homo sapiens OX=9606 GN=CWC27 PE=1 SV=1	0	FALSE	13.839	19	3	14	3	381	43	5.64	18.78	3	metabolic process	spliceosomal complex	catalytic activity	Pf00160	10283	ENSG00000153015.15	5		CWC27			0	0	1.127	0.944	0.835	0.670321	0.901309	0.602347	24.17	24.95	14.94	104	104.9	91.1	14.27	9.05	9.57	High	High	High	High	High
FALSE	High	Master Protein	D6REN3	Proteasome assembly chaperone 4 OS=Homo sapiens OX=9606 GN=PSMG4 PE=1 SV=1	0	FALSE	10.546	47	2	5	2	76	8.3	8.27	7.21	2	cell organization and biogenesis					ENSG00000180822.11	6					0	0	1.465	1.889	1.289	0.0689224	0.00343773	0.715635	27.86	26.52	28.55	85.1	115.7	99.2	4.43	39.19		High	Peak Found	High	Peak Found	High
FALSE	High	Master Protein	D6RER5	Septin-11 OS=Homo sapiens OX=9606 GN=SEPTIN11 PE=1 SV=1	0	FALSE	105.736	47	19	493	11	432	49.8	6.68	545.51	19			nucleotide binding	Pf00735		ENSG00000138758.11	4					0	10	0.955	0.967	0.964	0.813944	0.745571	0.86423	33.1	30.84	33.04	98.9	109.1	92	3.74	11.53	12.56	High	High	High	High	High
FALSE	High	Master Protein	D6REX3	Protein transport protein Sec31A OS=Homo sapiens OX=9606 GN=SEC31A PE=1 SV=1	0	FALSE	132.601	32	30	332	30	1251	136.1	6.98	464.7	30	cell organization and biogenesis;response to stimulus;transport	cytoplasm;cytosol;endoplasmic reticulum;membrane	protein binding	Pf03154, Pf09770, Pf12931	22872	ENSG00000138674.16	4	Sterol Regulatory Element-Binding Proteins (SREBP) signalling	SEC31A			1	0	0.965	0.989	0.998	0.924469	0.888202	0.954102	33.88	32.8	33.68	104.3	99.5	96.2	6.37	4.25	9.19	High	High	High	High	High
FALSE	Medium	Master Protein	D6REZ7	Nuclear receptor subfamily 1 group I member 3 OS=Homo sapiens OX=9606 GN=NR1I3 PE=3 SV=1	0.013	FALSE	2.512	3	1	5	1	273	31.4	7.91	1.61	1	metabolic process;regulation of biological process;response to stimulus	nucleus	DNA binding;receptor activity;signal transducer activity	Pf00104		ENSG00000143257.11	1					0	0	0.977	1.013	0.928	0.998497	0.996597	0.815564	32.86	22.49	28.34	90.6	113.7	95.7	22.77	20.49	14.67	High	High	Peak Found	High	Peak Found
FALSE	High	Master Protein	D6RG18	Cyclin-H OS=Homo sapiens OX=9606 GN=CCNH PE=1 SV=1	0	FALSE	10.578	18	4	9	4	255	29.5	8.19	2.05	4	metabolic process;regulation of biological process		enzyme regulator activity	Pf00134		ENSG00000134480.13	5					0	0	0.83	0.796	0.998	0.679804	0.364235	0.938698	35.62	48.83	49.88	116.7	110.4	73	9.32	41.36	53.88	High	High	Peak Found	High	High
FALSE	High	Master Protein	D6RHF5	Sodium-coupled neutral amino acid transporter 9 OS=Homo sapiens OX=9606 GN=SLC38A9 PE=1 SV=1	0.008	FALSE	2.737	3	1	1	1	397	45.1	8.21	0	1		membrane		Pf01490		ENSG00000177058.11	5					0	0	0.75	0.01	0.01	0.663531	6.44275e-16	7.69443e-16	18.6			171.4	128.6		19.34	13.48		High	Peak Found	Not Found	Peak Found	Peak Found
FALSE	High	Master Protein	D6RHI1	ETS-related transcription factor Elf-2 (Fragment) OS=Homo sapiens OX=9606 GN=ELF2 PE=1 SV=1	0.004	FALSE	3.257	9	1	4	1	192	22	7.17	2.15	1	regulation of biological process	nucleus	DNA binding	Pf00178, Pf12310		ENSG00000109381.19	4					0	0	1.125	1.203	1.023	0.866266	0.849923	0.999539	37.07	28.08	16.12	84.2	109.6	106.2	34.31	14.57	12.18	High	Peak Found	Peak Found	High	Peak Found
FALSE	High	Master Protein	D6RHI9	Ribonuclease T2 (Fragment) OS=Homo sapiens OX=9606 GN=RNASET2 PE=1 SV=8	0	FALSE	8.059	10	2	15	2	253	29.1	6.76	14.65	2	metabolic process		catalytic activity;RNA binding	Pf00445		ENSG00000026297.15	6					0	0	0.797	0.915	1.16	0.706495	0.869147	0.905537	38.04	49.08	37.49	117.9	81.6	100.5	29.94	24.58	8.52	High	High	High	High	High
FALSE	Medium	Master Protein	D6RIC6	Dual-specificity protein kinase TTK (Fragment) OS=Homo sapiens OX=9606 GN=TTK PE=1 SV=8	0.023	FALSE	2.26	5	1	1	1	175	19.8	5.73	0	1	metabolic process;regulation of biological process		catalytic activity;protein binding			ENSG00000112742.9	6					0	0	0.952	1.304	1.369	0.995632	0.735779	0.744092	46.55	48.31	64.12	92.1	87.7	120.1	43.81	56.14		High	Peak Found	Not Found	Peak Found	Not Found
FALSE	High	Master Protein	D6RIY6	Exosome complex component RRP45 OS=Homo sapiens OX=9606 GN=EXOSC9 PE=1 SV=1	0	FALSE	22.242	12	4	55	4	423	46.9	5.16	104.58	4	metabolic process;regulation of biological process;response to stimulus	chromosome;cytoplasm;cytosol;nucleus	catalytic activity;protein binding;RNA binding	Pf01138, Pf03725	5393	ENSG00000123737.12	4		EXOSC9			0	0	0.918	0.972	1.154	0.847712	0.919782	0.746133	36.22	37.95	17.79	100.8	90	109.2	13.57	11.36	13.02	High	High	High	High	High
FALSE	High	Master Protein	D6RIY7	Tumor suppressor candidate 3 OS=Homo sapiens OX=9606 GN=TUSC3 PE=1 SV=1	0.001	FALSE	4.267	3	1	8	1	314	35.7	10.15	7.44	1	metabolic process;transport	membrane;mitochondrion	catalytic activity;transporter activity	Pf04756	7991	ENSG00000104723.20	8		TUSC3			0	0	0.962	1.203	1.189	0.997114	0.633261	0.844182	33.44	22.91	19.84	94.6	91	114.3	29.09	7.71	19.48	High	High	High	High	High
FALSE	Medium	Master Protein	D6RIZ2	Endosomal/lysosomal potassium channel TMEM175 (Fragment) OS=Homo sapiens OX=9606 GN=TMEM175 PE=1 SV=8	0.012	FALSE	2.534	10	1	1	1	133	14.8	5.12	0	1	transport	membrane	transporter activity	Pf06736		ENSG00000127419.16	4					0	0	0.849	1.197	1.41	0.924469	0.854412	0.744266	0	0	0	98.5	83.6	117.9				High	Not Found	Not Found	Peak Found	Not Found
FALSE	High	Master Protein	D6RJF2	Polyadenylate-binding protein-interacting protein 1 (Fragment) OS=Homo sapiens OX=9606 GN=PAIP1 PE=1 SV=1	0	FALSE	18.355	22	3	35	1	200	22.6	4.75	33.69	3			protein binding;RNA binding	Pf02854		ENSG00000172239.13	5					0	0	1.149	1.534	1.256	0.751131	0.107301	0.77963	49.34	61.6	28.81	102.2	80.4	117.4	25.2	11.58	9.11	Peak Found	Peak Found	Peak Found	High	Peak Found
FALSE	High	Master Protein	D6RJG9	Sorting nexin-14 (Fragment) OS=Homo sapiens OX=9606 GN=SNX14 PE=1 SV=1	0	FALSE	12.116	4	4	20	4	833	97.1	6.52	7.47	4				Pf00615, Pf00787, Pf02194, Pf08628		ENSG00000135317.12	6					0	0	0.826	1.095	1.344	0.652477	0.849724	0.518555	43.17	34.81	18.42	104.9	85.1	110.1	45.19	3.46	10.81	High	High	Peak Found	High	High
FALSE	High	Master Protein	D6RJI5	Beta-1,4-galactosyltransferase 7 OS=Homo sapiens OX=9606 GN=B4GALT7 PE=1 SV=1	0.005	FALSE	3.03	5	1	12	1	170	19.3	9.57	20.63	1	metabolic process	membrane	catalytic activity	Pf13733		ENSG00000027847.13	5					0	0	0.935	1.544	1.636	0.972045	0.0197039	0.0695228	49.48	59.46	6.12	86.2	80.6	133.1	46	1.42	5.78	High	High	Peak Found	High	High
FALSE	High	Master Protein	E5RFJ3	Cell cycle and apoptosis regulator protein 2 (Fragment) OS=Homo sapiens OX=9606 GN=CCAR2 PE=1 SV=1	0	FALSE	34.578	64	7	85	1	162	17.5	10.39	200.27	7	metabolic process;regulation of biological process			Pf14444		ENSG00000158941.16	8					0	0	1.299	0.992	0.759	0.329066	0.981432	0.444235	15.71	23.49	23.44	96.8	112.5	90.7	7.58	8.62	23.45	High	Peak Found	Peak Found	High	Peak Found
FALSE	High	Master Protein	E5RFU2	Bifunctional epoxide hydrolase 2 OS=Homo sapiens OX=9606 GN=EPHX2 PE=1 SV=1	0	FALSE	7.328	5	2	16	2	523	58.8	5.95	8.21	2	metabolic process	cytosol	catalytic activity	Pf00561, Pf00702, Pf12695, Pf12697, Pf13242, Pf13419		ENSG00000120915.13	8	Metapathway biotransformation				1	0	0.975	1.003	1.05	0.999892	0.997451	0.999338	5.96	10.14	9.92	100.6	98.2	101.2	4.22	2.42	9.62	High	High	High	High	High
FALSE	Medium	Master Protein	E5RGS9	Chromatin accessibility complex protein 1 OS=Homo sapiens OX=9606 GN=CHRAC1 PE=1 SV=1	0.021	FALSE	2.291	14	1	11	1	56	6.3	9.99	0	1			protein binding	Pf00808		ENSG00000104472.9	8					0	0	0.877	1.11	1.284	0.878476	0.828774	0.647266	9.87	11.92	11.75	100.3	87.9	111.8	2.07	7.88	11.29	High	Peak Found	Peak Found	Peak Found	High
FALSE	Medium	Master Protein	E5RH37	Zinc finger protein ZFAT OS=Homo sapiens OX=9606 GN=ZFAT PE=1 SV=1	0.039	FALSE	1.968	2	1	1	1	998	112.1	8.32	0	1			metal ion binding	Pf13465		ENSG00000066827.15	8					0	0	0.616	0.542	0.974	0.305494	0.278019	0.983198	48.74	28.22	29.41	143	79.6	77.5	24.64	38.61	7.21	High	Peak Found	Peak Found	Peak Found	Peak Found
FALSE	Medium	Master Protein	E5RHD2	Poly [ADP-ribose] polymerase tankyrase-1 OS=Homo sapiens OX=9606 GN=TNKS PE=1 SV=1	0.048	FALSE	1.866	3	1	1	1	243	23.6	8.43	0	1	cell organization and biogenesis;regulation of biological process;response to stimulus	membrane	catalytic activity	Pf12796		ENSG00000173273.15	8	NAD+ biosynthetic pathways; Regulation of Wnt/B-catenin Signaling by Small Molecule Compounds				2	0	0.875	0.936	1.087	0.856934	0.900755	0.951179	13.86	11.45	12.64	107.2	92.4	100.4	13.73	11.34	3.34	Peak Found	Peak Found	Peak Found	Peak Found	Peak Found
FALSE	High	Master Protein	E5RHH5	COP9 signalosome complex subunit 5 OS=Homo sapiens OX=9606 GN=COPS5 PE=1 SV=1	0	FALSE	26.96	43	7	40	1	197	22.2	6.18	53.59	7			protein binding	Pf01398		ENSG00000121022.13	8					0	0	2.385	1.499	0.633	0.00019282	0.467448	0.318836	12.37	10.82	10.9	61.4	146.5	92.1		8.75	10.29	Not Found	Not Found	High	Peak Found	Peak Found
FALSE	High	Master Protein	E5RHM5	Coiled-coil-helix-coiled-coil-helix domain-containing protein 7 OS=Homo sapiens OX=9606 GN=CHCHD7 PE=1 SV=1	0	FALSE	5.451	39	1	3	1	46	5.4	4.89	4.6	1		mitochondrion	catalytic activity;transporter activity	Pf02297	79145	ENSG00000170791.17	8		CHCHD7			0	0	0.899	1.037	1.154	0.96942	0.966166	0.917382	45.31	42.72	29.25	96.6	103.3	100.2	48.33	22.77	32.32	Not Found	Peak Found	High	Peak Found	High
FALSE	High	Master Protein	E5RI99	60S ribosomal protein L30 (Fragment) OS=Homo sapiens OX=9606 GN=RPL30 PE=1 SV=1	0	FALSE	59.667	52	5	312	5	114	12.6	9.55	582.11	5	metabolic process	ribosome	structural molecule activity	Pf01248		ENSG00000156482.10	8					0	0	1.05	1.099	1.143	0.896835	0.71249	0.541127	26.89	23.27	29.48	101.9	92.1	106	20.33	10.14	1.41	High	High	High	High	High
FALSE	High	Master Protein	E5RIA4	Aspartyl aminopeptidase OS=Homo sapiens OX=9606 GN=DNPEP PE=1 SV=1	0	FALSE	94.037	45	13	117	13	471	52	7.42	219.59	13												0	0	1.076	0.991	0.888	0.671263	0.973622	0.534807	35.99	35.64	33.07	90.9	116.4	92.7	19.11	13.39	4.79	High	High	High	High	High
FALSE	Low	Master Protein	E5RIF6	Hepatitis A virus cellular receptor 1 (Fragment) OS=Homo sapiens OX=9606 GN=HAVCR1 PE=1 SV=1	0.052	FALSE	1.822	3	1	3	1	223	23.9	8.28	0	1						ENSG00000113249.12	5					0	0	0.846	1.022	1.207	0.844237	0.987932	0.846609	31.95	26.28	4.3	104.6	88.5	106.9	27.22	12.63	1.19	High	Peak Found	High	Peak Found	Peak Found
FALSE	High	Master Protein	E5RIH5	TELO2-interacting protein 2 OS=Homo sapiens OX=9606 GN=TTI2 PE=1 SV=1	0	FALSE	6.797	6	3	9	3	477	53.3	7.12	7.35	3		cytosol		Pf10521	80185	ENSG00000129696.12	8		TTI2			0	0	0.958	1.035	1.099	0.997114	0.938463	0.938698	32.93	37.99	19.2	109.1	91.9	99	26.47	14.01	1.74	High	High	High	Peak Found	Peak Found
FALSE	High	Master Protein	E5RIT1	Triple QxxK/R motif-containing protein (Fragment) OS=Homo sapiens OX=9606 GN=TRIQK PE=1 SV=1	0.001	FALSE	4.61	48	2	10	2	75	8.4	10.21	8.86	2		membrane		Pf15168		ENSG00000205133.11	8					0	0	0.845	0.817	0.952	0.47055	0.218309	0.850012	35.38	52.8	57.3	122.2	103.3	74.6	39.5	48.35	57.91	Peak Found	High	High	Peak Found	High
FALSE	Medium	Master Protein	E5RJG0	Frizzled-6 OS=Homo sapiens OX=9606 GN=FZD6 PE=1 SV=1	0.022	FALSE	2.275	17	1	1	1	100	11.6	5.81	0	1	development;regulation of biological process;response to stimulus		protein binding;receptor activity;signal transducer activity	Pf01392		ENSG00000164930.11	8	Association Between Physico-Chemical Features and Toxicity Associated Pathways; ESC Pluripotency Pathways; Wnt Signaling in Kidney Disease				3	0	1.411	0.757	0.524	0.329066	0.734069	0.0953357	19.01	16.21	13.66	95.2	134.4	70.4	17.43		12.97	Peak Found	Peak Found	Peak Found	Not Found	Not Found
FALSE	Low	Master Protein	E5RJI9	Transmembrane protein 68 (Fragment) OS=Homo sapiens OX=9606 GN=TMEM68 PE=1 SV=1	0.054	FALSE	1.799	7	1	1	1	243	28	6.95	0	1	metabolic process	membrane	catalytic activity	Pf01553		ENSG00000167904.14	8					0	0																Not Found	Not Found	Not Found	Not Found	Not Found
FALSE	Medium	Master Protein	E5RJN3	Condensin-2 complex subunit H2 (Fragment) OS=Homo sapiens OX=9606 GN=NCAPH2 PE=1 SV=1	0.025	FALSE	2.213	3	1	2	1	292	32.1	4.49	0	1	cell organization and biogenesis;metabolic process			Pf06278		ENSG00000025770.18	22					0	0	0.756	0.786	1.039	0.618467	0.587685	0.998051	0	0	0	118	89.2	92.7				Peak Found	Not Found	Not Found	High	Not Found
FALSE	High	Master Protein	E5RJP2	Vinexin (Fragment) OS=Homo sapiens OX=9606 GN=SORBS3 PE=1 SV=1	0	FALSE	16.557	25	4	31	1	174	19.6	8.56	53.19	4	cell organization and biogenesis		protein binding	Pf00018, Pf07653, Pf14604		ENSG00000120896.13	8					0	0	1.026	1.215	1.191	0.972045	0.705864	0.887553	16.63	21.96	21.84	93.4	95.8	110.7	5.66	16.49	21.23	Peak Found	High	High	Peak Found	High
FALSE	High	Master Protein	E5RJR5	S-phase kinase-associated protein 1 OS=Homo sapiens OX=9606 GN=SKP1 PE=1 SV=1	0	FALSE	22.481	27	5	17	5	163	18.7	4.7	29.26	5	metabolic process			Pf01466, Pf03931		ENSG00000113558.18	5					0	0	0.717	1.192	1.479	0.0380713	0.489011	0.0674759	23.43	43.64	34.58	106.3	76.1	117.6	16.29	24.41	29.63	High	High	High	High	High
FALSE	High	Master Protein	E5RJU9	Protein LYRIC OS=Homo sapiens OX=9606 GN=MTDH PE=1 SV=1	0	FALSE	79.723	39	16	138	1	526	57.5	9.54	206.85	16	regulation of biological process	endoplasmic reticulum;membrane				ENSG00000147649.9	8					0	0																Not Found	Not Found	Not Found	Not Found	Not Found
FALSE	High	Master Protein	E5RK69	Annexin OS=Homo sapiens OX=9606 GN=ANXA6 PE=1 SV=1	0	FALSE	177.387	57	28	657	3	460	51.7	6.05	1047.42	28			metal ion binding	Pf00191		ENSG00000197043.13	5					0	0	1.037	0.933	0.804	0.905064	0.846355	0.319913	71.61	104.48	56.75	86.4	124	89.7	8.21	14.3	18.06	High	High	High	High	High
FALSE	High	Master Protein	E7EM64	COP9 signalosome complex subunit 6 OS=Homo sapiens OX=9606 GN=COPS6 PE=1 SV=1	0	FALSE	41.552	39	9	90	9	326	36	5.73	133.42	9	metabolic process		protein binding	Pf01398, Pf13012		ENSG00000168090.9	7	Nucleotide-binding Oligomerization Domain (NOD) pathway				1	0	0.995	0.974	0.968	0.994324	0.918484	0.874064	34.04	27.31	27.17	102.2	99.8	97.9	7.62	9.67	7.15	High	High	High	High	High
FALSE	High	Master Protein	E7EMC7	Sequestosome-1 OS=Homo sapiens OX=9606 GN=SQSTM1 PE=1 SV=1	0	FALSE	17.067	21	4	19	4	378	41	7.52	11.54	4			metal ion binding;protein binding	Pf00564, Pf00569		ENSG00000161011.19; ENSG00000284099.1	5; CHR_HG30_PATCH	Regulation of toll-like receptor signaling pathway; NRF2 pathway; Interleukin-1 Induced Activation of NF-kappa-B				3	0	1.007	0.791	0.797	0.958217	0.26682	0.423402	41.18	31.25	9.46	88.6	124	87.5	42.69	1.82	1.64	High	High	High	High	High
FALSE	High	Master Protein	E7EMP6	Abasic site processing protein HMCES OS=Homo sapiens OX=9606 GN=HMCES PE=1 SV=1	0	FALSE	39.654	35	8	72	8	312	35.5	7.36	127.53	8	metabolic process		catalytic activity;DNA binding	Pf02586	56941	ENSG00000183624.13	3		C3orf37; HMCES			0	0	1.087	1.086	1.066	0.728737	0.831299	0.939835	30.17	41.58	31.08	91.5	108.2	100.3	14.83	7.15	10.52	High	High	High	High	High
FALSE	High	Master Protein	E7EN19	Mitogen-activated protein kinase kinase kinase kinase 4 OS=Homo sapiens OX=9606 GN=MAP4K4 PE=1 SV=1	0	FALSE	40.958	12	12	82	1	1272	144.8	7.49	55.55	12	metabolic process		catalytic activity;nucleotide binding	Pf00069, Pf00780, Pf07714		ENSG00000071054.16	2					0	0	0.986	0.996	1.015	0.985839	0.997624	0.999815	26.18	16.26	19.77	103	95.2	101.8	20.05	19.21	14.66	Peak Found	Peak Found	Peak Found	Peak Found	High
FALSE	High	Master Protein	E7EN73	Dyslexia-associated protein KIAA0319-like protein (Fragment) OS=Homo sapiens OX=9606 GN=KIAA0319L PE=1 SV=1	0	FALSE	30.174	10	9	26	9	1026	113.2	5.99	35.23	9		membrane		Pf02010		ENSG00000142687.17	1					0	0	0.864	1.014	1.188	0.602734	0.992272	0.672945	22.62	31.08	34.21	101.4	87.9	110.7	32.92	10.13	15.28	High	High	High	High	High
FALSE	High	Master Protein	E7ENN3	Nesprin-1 OS=Homo sapiens OX=9606 GN=SYNE1 PE=1 SV=2	0.001	FALSE	4.609	0	2	8	1	8392	964.2	5.54	1.86	2	cell organization and biogenesis	membrane	protein binding	Pf00307, Pf00435, Pf10541, Pf13166, Pf13514		ENSG00000131018.22	6					0	0																Not Found	Not Found	Not Found	Not Found	Not Found
FALSE	Medium	Master Protein	E7ENX6	Leucine-rich repeat and fibronectin type-III domain-containing protein 4 OS=Homo sapiens OX=9606 GN=LRFN4 PE=1 SV=2	0.028	FALSE	2.14	2	1	1	1	418	44.4	6.44	0	1		extracellular	protein binding	Pf00047, Pf07354, Pf07679, Pf12799, Pf13306, Pf13855, Pf13895, Pf13927		ENSG00000173621.8	11					0	0	1.271	0.01	0.01	0.345835	6.44275e-16	7.69443e-16	0			132.1	167.9					Peak Found	Not Found	Not Found	High	Not Found
FALSE	High	Master Protein	E7ENY0	Alpha-adducin OS=Homo sapiens OX=9606 GN=ADD1 PE=1 SV=1	0	FALSE	39.139	15	8	54	8	663	73.4	6.55	118.7	8		cytoskeleton		Pf00596		ENSG00000087274.16	4					0	0	0.928	1.016	0.989	0.926505	0.991636	0.949214	32.71	35.63	38.73	97.3	97.1	105.6	8.65	4.5	1.58	High	High	High	High	High
FALSE	Medium	Master Protein	E7EPD8	Tyrosyl-DNA phosphodiesterase 1 OS=Homo sapiens OX=9606 GN=TDP1 PE=1 SV=1	0.016	FALSE	2.405	2	1	2	1	589	66	7.64	0	1	metabolic process;response to stimulus	cytoplasm;membrane;nucleus	catalytic activity;DNA binding;protein binding	Pf06087	55775	ENSG00000042088.13	14		TDP1			0	0	1.418	0.825	0.527	0.306585	0.857641	0.231894	55.93	26.3	8.85	87.4	140.4	72.1	49.95	17.52	4.1	Peak Found	Peak Found	Peak Found	Peak Found	High
FALSE	High	Master Protein	E7EPM6	Long-chain-fatty-acid--CoA ligase 1 OS=Homo sapiens OX=9606 GN=ACSL1 PE=1 SV=1	0	FALSE	41.465	19	12	68	12	664	74.2	7.33	49.02	12	metabolic process;regulation of biological process;response to stimulus;transport	membrane;mitochondrion	catalytic activity;nucleotide binding	Pf00501	2180	ENSG00000151726.13	4	Fatty Acid Beta Oxidation; Fatty Acid Biosynthesis; Mitochondrial LC-Fatty Acid Beta-Oxidation; PPAR signaling pathway	ACSL1			4	0	0.934	1.049	1.17	0.901998	0.927879	0.691656	37.86	37.2	29.65	97.3	96.1	106.6	16.22	7.42	5.49	High	High	High	High	High
FALSE	High	Master Protein	E7EPN0	Cadherin-9 (Fragment) OS=Homo sapiens OX=9606 GN=CDH9 PE=1 SV=1	0.002	FALSE	3.7	19	1	6	1	132	15.3	8.29	6.66	1		membrane	metal ion binding	Pf00028		ENSG00000113100.9	5					0	0																Not Found	High	High	High	Not Found
FALSE	High	Master Protein	E7EPT4	NADH dehydrogenase [ubiquinone] flavoprotein 2, mitochondrial OS=Homo sapiens OX=9606 GN=NDUFV2 PE=1 SV=1	0	FALSE	26.795	21	5	53	5	252	27.9	8	91.63	5	metabolic process		catalytic activity;metal ion binding	Pf01257		ENSG00000178127.12	18					0	0	0.838	0.791	0.952	0.433669	0.187395	0.853245	52.33	48.98	49.4	105.6	106	88.4	49.59	50.68	32.91	High	High	High	High	High
FALSE	Medium	Master Protein	E7EQB2	Lactotransferrin (Fragment) OS=Homo sapiens OX=9606 GN=LTF PE=1 SV=1	0.024	TRUE	2.222	1	1	3	1	696	76.6	8.02	1.86	1	defense response;metabolic process;regulation of biological process;response to stimulus	extracellular	catalytic activity;metal ion binding	Pf00405		ENSG00000012223.12	3					0	0	0.761	0.959	1.308	0.627659	0.948877	0.745746	20.31	25.59	31.94	99	85.5	115.5	26.14	18.29	28.87	High	Peak Found	Peak Found	Peak Found	Peak Found
FALSE	High	Master Protein	E7EQB3	tRNA-splicing endonuclease subunit Sen34 OS=Homo sapiens OX=9606 GN=TSEN34 PE=1 SV=2	0	FALSE	17.472	19	5	30	5	315	34.3	8.84	25.6	5	metabolic process	nucleus	catalytic activity	Pf01974	79042	ENSG00000274672.4; ENSG00000274078.4; ENSG00000274129.4; ENSG00000273896.4; ENSG00000275165.4; ENSG00000278622.4; ENSG00000274796.4; ENSG00000170892.10; ENSG00000278605.4; ENSG00000278712.4	19; CHR_HSCHR19LRC_LRC_J_CTG3_1; CHR_HSCHR19LRC_LRC_I_CTG3_1; CHR_HSCHR19LRC_PGF1_CTG3_1; CHR_HSCHR19LRC_LRC_T_CTG3_1; CHR_HSCHR19LRC_LRC_S_CTG3_1; CHR_HSCHR19LRC_COX1_CTG3_1; CHR_HSCHR19LRC_COX2_CTG3_1; CHR_HSCHR19_4_CTG3_1; CHR_HSCHR19LRC_PGF2_CTG3_1		TSEN34			0	0	1.045	1.051	1.06	0.88635	0.944271	0.980442	44.49	43.03	22.57	100.6	96.8	102.7	7.03	7.71	10.2	High	High	High	High	High
FALSE	High	Master Protein	E7EQB8	Isocitrate dehydrogenase [NAD] subunit, mitochondrial OS=Homo sapiens OX=9606 GN=IDH3G PE=1 SV=1	0	FALSE	33.038	28	8	127	8	340	37	8.65	164.62	8	metabolic process	mitochondrion	catalytic activity;metal ion binding;nucleotide binding	Pf00180		ENSG00000067829.18	X					0	0	0.965	0.946	1.001	0.97058	0.813759	0.971293	25.59	38.75	30.67	94.2	111.5	94.4	18.48	12.88	30.95	High	High	High	High	High
FALSE	High	Master Protein	E7EQH1	Bardet-Biedl syndrome 1 protein OS=Homo sapiens OX=9606 GN=BBS1 PE=1 SV=1	0	FALSE	6.811	6	2	11	2	496	54.1	8.84	3.95	2	cell organization and biogenesis;response to stimulus;transport	cytosol;membrane	protein binding	Pf14779	582	ENSG00000174483.19	11		BBS1			0	0	1.02	0.97	0.989	0.954087	0.973421	0.950778	41.4	18.04	15.42	93.6	115.7	90.7	1.22	25.31	5.26	High	High	Peak Found	High	High
FALSE	High	Master Protein	E7EQL5	Cytoplasmic dynein 1 intermediate chain 2 (Fragment) OS=Homo sapiens OX=9606 GN=DYNC1I2 PE=1 SV=1	0	FALSE	94.638	61	15	140	1	305	34.9	5.03	199.05	15	cellular component movement		protein binding	Pf11540		ENSG00000077380.15	2					0	0																High	Not Found	Not Found	Not Found	Not Found
FALSE	High	Master Protein	E7EQL8	Gamma-tubulin complex component 6 OS=Homo sapiens OX=9606 GN=TUBGCP6 PE=1 SV=1	0	FALSE	7.776	3	2	7	2	1493	163.8	6.87	0	2	cell differentiation;cell organization and biogenesis;regulation of biological process		protein binding	Pf04130, Pf05557, Pf07111, Pf13868, Pf15346		ENSG00000128159.11	22					0	0	1.074	0.915	0.833	0.859703	0.801048	0.568391	28.76	23.94	22.02	101.1	111.1	87.8	22.31	8.45	17.25	High	Peak Found	High	High	Peak Found
FALSE	High	Master Protein	E7EQQ5	Tripartite motif-containing protein 5 (Fragment) OS=Homo sapiens OX=9606 GN=TRIM5 PE=1 SV=1	0	FALSE	4.773	11	2	5	2	209	24.2	5.12	2.11	2	defense response;metabolic process;response to stimulus		catalytic activity;metal ion binding;protein binding	Pf00097, Pf00643, Pf13445, Pf13639, Pf13920, Pf13923, Pf14634, Pf15227		ENSG00000132256.18	11	Mesodermal Commitment Pathway				1	0	0.985	0.919	0.933	0.989784	0.843656	0.833339	28.34	32.93	22.46	74.5	108.4	117	32.35	29.19	41.28	Peak Found	High	Peak Found	High	Peak Found
FALSE	Low	Master Protein	E7EQS8	Methylcytosine dioxygenase TET2 OS=Homo sapiens OX=9606 GN=TET2 PE=1 SV=1	0.053	FALSE	1.804	1	1	1	1	2023	225.9	7.8	0	1			protein binding	Pf12851		ENSG00000168769.13	4	Mecp2 and Associated Rett Syndrome				1	0	5.02	1.768	0.352	6.47309e-16	0.161784	6.04302e-05	0	0	0	38.5	193.4	68.1				Peak Found	Not Found	Not Found	Not Found	Not Found
FALSE	High	Master Protein	E7EQV9	Ribosomal protein L15 (Fragment) OS=Homo sapiens OX=9606 GN=RPL15 PE=1 SV=1	0	FALSE	44.049	36	7	379	7	174	20.5	11.28	636.27	7	metabolic process	ribosome	structural molecule activity	Pf00827		ENSG00000174748.18	3					0	0	0.981	0.995	1.024	0.940356	0.889036	0.981945	34.86	44.52	49.16	108.7	94.6	96.7	17.82	6.16	12.52	High	High	High	High	High
FALSE	High	Master Protein	E7EQY4	Metastasis-associated protein MTA3 OS=Homo sapiens OX=9606 GN=MTA3 PE=1 SV=1	0	FALSE	27.908	17	7	64	4	514	58.7	8.21	81.75	7	cell organization and biogenesis;metabolic process;regulation of biological process	cytoplasm;nucleus	catalytic activity;DNA binding;metal ion binding;protein binding	Pf00320, Pf01426, Pf01448	57504	ENSG00000057935.13	2	Preimplantation Embryo	MTA3			1	0	1.09	1.333	1.178	0.827608	0.220149	0.821596	33.81	46.05	45.57	95.6	96.5	107.9	18.97	19.48	8.22	High	High	Peak Found	High	High
FALSE	High	Master Protein	E7ESP4	Integrin alpha-2 OS=Homo sapiens OX=9606 GN=ITGA2 PE=1 SV=1	0	FALSE	84.074	26	19	179	1	942	102.8	5.15	242.37	19	regulation of biological process;response to stimulus	membrane		Pf00092, Pf01839, Pf08441, Pf13517, Pf13519		ENSG00000164171.10	5	Focal Adhesion-PI3K-Akt-mTOR-signaling pathway				1	0	1.037	1.03	0.995	0.896835	0.979087	0.936829	5.63	3.69	3.79	97.9	101.6	100.5	8.81	6.67	1.78	High	High	High	Peak Found	High
FALSE	Medium	Master Protein	E7ESW6	WD repeat-containing protein 87 OS=Homo sapiens OX=9606 GN=WDR87 PE=1 SV=2	0.05	FALSE	1.845	0	1	1	1	2912	337.6	7.25	0	1			protein binding	Pf00400, Pf02463, Pf11600, Pf13868	83889	ENSG00000171804.10	19		WDR87			0	0	1.255	0.946	0.786	0.644001	0.977204	0.786799	14.65	14.9	12.57	92.5	116.1	91.3	15.68	6.41	12.49	Peak Found	Peak Found	Peak Found	Not Found	High
FALSE	High	Master Protein	E7ESY4	Metastasis-associated protein MTA1 OS=Homo sapiens OX=9606 GN=MTA1 PE=1 SV=1	0	FALSE	69.705	31	16	134	13	703	79.3	9.11	207.56	16	regulation of biological process	cytosol;nucleus	DNA binding;metal ion binding	Pf00249, Pf00320, Pf01426, Pf01448		ENSG00000182979.17	14					0	2	1.079	1.118	1.034	0.605491	0.676767	0.987559	22.65	20.64	24.41	95.8	104.3	99.9	4.15	4.32	6.08	High	High	High	High	High
FALSE	High	Master Protein	E7ETY2	Treacle protein OS=Homo sapiens OX=9606 GN=TCOF1 PE=1 SV=1	0	FALSE	107.521	17	22	212	1	1488	152.2	8.85	364.36	22	cell organization and biogenesis;regulation of biological process;transport	cytosol;nucleus	protein binding;RNA binding;transporter activity	Pf03546	6949	ENSG00000070814.17	5		TCOF1			0	0	0.757	0.765	1.011	0.705009	0.732462	0.993492	0	0	0	119	90	91				High	Not Found	Not Found	High	Not Found
FALSE	High	Master Protein	E7EU96	Casein kinase II subunit alpha OS=Homo sapiens OX=9606 GN=CSNK2A1 PE=1 SV=1	0	FALSE	129.138	56	19	308	18	385	45.3	7.94	582.13	19	metabolic process		catalytic activity;nucleotide binding	Pf00069, Pf01636, Pf07714		ENSG00000101266.17	20					0	1	1.014	1.085	1.018	0.981205	0.796585	0.995705	47	44.52	48.28	94.1	95.4	110.5	24.31	10.11	6.14	High	High	High	High	High
FALSE	High	Master Protein	E7EUN9	tRNA-dihydrouridine(20) synthase [NAD(P)+]-like OS=Homo sapiens OX=9606 GN=DUS2 PE=1 SV=1	0	FALSE	11.484	9	3	17	3	458	51.4	7.33	11.97	3	metabolic process;regulation of biological process	cytosol;endoplasmic reticulum;mitochondrion	catalytic activity;enzyme regulator activity;nucleotide binding;protein binding;RNA binding	Pf00035, Pf01207	54920	ENSG00000167264.17	16		DUS2; DUS2L			0	0	1.005	0.869	0.873	0.969063	0.697522	0.728829	12.38	18.81	28.94	105.9	95	99.1	7.45	11.63	21.98	High	High	High	High	High
FALSE	High	Master Protein	E7EVC7	Autophagy-related protein 16-1 OS=Homo sapiens OX=9606 GN=ATG16L1 PE=1 SV=1	0	FALSE	21.474	18	6	28	6	624	70	6.62	42.89	6	cell communication;cell organization and biogenesis;metabolic process;response to stimulus;transport	cytoplasm;cytosol;membrane;vacuole	catalytic activity;protein binding	Pf00400, Pf00769, Pf03938, Pf07888, Pf08317, Pf08450, Pf08614, Pf09726	55054	ENSG00000281089.2; ENSG00000085978.21	2; CHR_HG2232_PATCH	Nanoparticle triggered autophagic cell death; Senescence and Autophagy in Cancer	ATG16L1			2	0	1.057	0.989	1.007	0.874429	0.991636	0.971209	40.34	28.45	28.14	99.3	109	91.7	14.26	11.38	8.32	High	High	High	High	High
FALSE	High	Master Protein	E7EVJ3	Bifunctional heparan sulfate N-deacetylase/N-sulfotransferase 1 OS=Homo sapiens OX=9606 GN=NDST1 PE=1 SV=1	0.005	FALSE	3.008	1	1	1	1	825	94.3	7.88	0	1	defense response;metabolic process;regulation of biological process;response to stimulus	membrane	catalytic activity;protein binding	Pf00685, Pf12062	3340	ENSG00000070614.14	5	Metapathway biotransformation	NDST1			1	0	0.942	1.091	1.139	0.924297	0.787847	0.747374	22.38	22.41	4.51	98.9	93.2	107.9	18.16	3.38	4.23	Peak Found	Peak Found	Peak Found	Peak Found	Peak Found
FALSE	High	Master Protein	E7EVJ4	Double-stranded RNA-binding protein Staufen homolog 2 OS=Homo sapiens OX=9606 GN=STAU2 PE=1 SV=1	0	FALSE	36.753	21	8	49	8	511	56.3	9.7	74.85	8			RNA binding	Pf00035		ENSG00000040341.17	8					0	0	1.039	1.044	0.964	0.88245	0.92983	0.89512	22.65	20.55	24.94	101.9	97	101.1	13.46	1.2	8.36	High	High	High	High	High
FALSE	High	Master Protein	E7EVJ5	Cytoplasmic FMR1-interacting protein OS=Homo sapiens OX=9606 GN=CYFIP2 PE=1 SV=1	0	FALSE	99.376	21	22	231	6	1227	142.5	7.17	246.61	22	cell death;cell growth;metabolic process;regulation of biological process;response to stimulus	cytoplasm;cytosol;membrane;nucleus	protein binding	Pf05994	26999	ENSG00000055163.19	5	Regulation of Actin Cytoskeleton	CYFIP2			1	0	1.122	1.044	0.971	0.614826	0.966166	0.912953	40.26	27.48	30.48	99.6	100.1	100.4	26.38	13.38	10.39	High	High	Peak Found	High	High
FALSE	High	Master Protein	E7EVL6	Replication initiator 1 (Fragment) OS=Homo sapiens OX=9606 GN=REPIN1 PE=1 SV=1	0	FALSE	16.458	35	4	18	4	146	16.1	11.63	5.53	4		nucleus	metal ion binding			ENSG00000214022.11	7					0	0	0.879	0.956	1.271	0.882225	0.927879	0.656778	26.13	61.24	45.64	133.1	62.2	104.7	40.41	36.01	9	High	High	High	High	High
FALSE	Medium	Master Protein	E7EVW7	Hematopoietic lineage cell-specific protein OS=Homo sapiens OX=9606 GN=HCLS1 PE=1 SV=1	0.012	FALSE	2.557	4	1	10	1	449	49.7	4.74	12.76	1	cell differentiation;cell organization and biogenesis;regulation of biological process;response to stimulus	cytoplasm;cytosol;membrane;mitochondrion;nucleus	protein binding	Pf00018, Pf02218, Pf07653, Pf14604	3059	ENSG00000180353.10	3	Pathogenic Escherichia coli infection; B Cell Receptor Signaling Pathway; TYROBP Causal Network	HCLS1			3	0	1.018	0.743	0.757	0.950871	0.0327361	0.100757	41.78	26.56	30.16	107.5	109.4	83.2	9.47	36.57	25.92	Peak Found	High	High	High	High
FALSE	High	Master Protein	E7EW32	Vacuolar fusion protein MON1 homolog OS=Homo sapiens OX=9606 GN=MON1B PE=1 SV=1	0	FALSE	13.739	10	4	30	4	438	47.8	6.54	11.52	4	metabolic process;transport	cytoplasm	protein binding	Pf03164	22879	ENSG00000103111.14	16		MON1B			0	0	0.938	1.038	1.177	0.951599	0.973421	0.745376	33.72	18.43	29.62	104	86.1	109.8	24.83	17.4	10.48	High	High	High	High	High
FALSE	High	Master Protein	E7EW49	CLIP-associating protein 2 OS=Homo sapiens OX=9606 GN=CLASP2 PE=1 SV=1	0	FALSE	84.264	20	23	123	2	1514	165.6	8.25	128.26	23	cell division;cell organization and biogenesis;regulation of biological process	chromosome;cytoplasm;cytosol;Golgi;membrane	protein binding	Pf02985, Pf12348	23122	ENSG00000163539.16	3		CLASP2			0	14	1.022	0.962	0.982	0.945296	0.849721	0.907676	30.17	32.58	31.48	98.9	100.1	101	16.46	11.38	16.54	Peak Found	Peak Found	Peak Found	Peak Found	High
FALSE	High	Master Protein	E7EWM1	Nuclear receptor coactivator 2 OS=Homo sapiens OX=9606 GN=NCOA2 PE=1 SV=2	0.002	FALSE	3.875	1	1	2	1	946	102.7	6.74	1.83	1	metabolic process;regulation of biological process	nucleus	protein binding	Pf00989, Pf08832, Pf13426, Pf14598		ENSG00000140396.12	8					0	0	0.383	1.75	4.574	0.00105563	0.266057	8.19072e-06	81.87	66.24	0	95.8	36.6	167.6	63.03			Peak Found	Peak Found	Peak Found	High	Peak Found
FALSE	High	Master Protein	E7EX17	Eukaryotic translation initiation factor 4B OS=Homo sapiens OX=9606 GN=EIF4B PE=1 SV=1	0	FALSE	21.602	12	6	34	6	616	69.7	5.67	39.41	6	cell organization and biogenesis;metabolic process;regulation of biological process	cytosol	catalytic activity;protein binding;RNA binding	Pf00076, Pf14259	1975	ENSG00000063046.17	12	Translation Factors; Focal Adhesion-PI3K-Akt-mTOR-signaling pathway; Interferon type I signaling pathways	EIF4B			3	0	0.959	1.022	0.944	0.981668	0.982252	0.822915	48.41	44.56	39.02	99.1	100.7	100.2	26.71	13.84	10.84	High	High	High	High	High
FALSE	High	Master Protein	E7EX44	Caldesmon OS=Homo sapiens OX=9606 GN=CALD1 PE=1 SV=1	0	FALSE	79.646	36	16	94	1	557	64.1	7.02	138.26	16		cytoskeleton;membrane	protein binding	Pf02029		ENSG00000122786.19	7					0	16	0.96	0.833	0.872	0.946081	0.151312	0.479092	35.96	34.55	31.61	96.4	112.3	91.3	18	12.41	11.3	Not Found	Peak Found	High	High	High
FALSE	High	Master Protein	E7EX73	Eukaryotic translation initiation factor 4 gamma 1 OS=Homo sapiens OX=9606 GN=EIF4G1 PE=1 SV=1	0	FALSE	214.935	37	42	485	39	1436	158.5	5.21	642.22	42	cell organization and biogenesis;defense response;metabolic process;regulation of biological process;response to stimulus	cytoplasm;cytosol;membrane;nucleus	nucleotide binding;protein binding;RNA binding;structural molecule activity	Pf00566, Pf02020, Pf02847, Pf02854	1981	ENSG00000114867.20	3	Translation Factors	EIF4G1			1	4	1.034	1.018	0.995	0.950871	0.973622	0.957951	37.79	36.5	35.74	103.7	99.4	96.9	7.39	5.6	8.83	High	High	High	High	High
FALSE	High	Master Protein	E7EX90	Dynactin subunit 1 OS=Homo sapiens OX=9606 GN=DCTN1 PE=1 SV=1	0	FALSE	257.388	45	43	412	43	1256	139	5.67	603.23	43	cell organization and biogenesis;cellular component movement;metabolic process;transport	cytoskeleton;cytosol	protein binding	Pf00261, Pf01302, Pf04111, Pf05622, Pf05667, Pf06160, Pf08317, Pf12128, Pf12329, Pf12455, Pf13166, Pf13514, Pf15035		ENSG00000204843.12	2					0	0	1.006	0.979	0.944	0.997114	0.812403	0.783272	40.57	35.62	36.33	100.3	104.1	95.6	16.24	4.55	0.01	High	High	High	High	High
FALSE	High	Master Protein	E9PB90	Hexokinase-2 OS=Homo sapiens OX=9606 GN=HK2 PE=1 SV=1	0	FALSE	59.845	16	13	269	8	889	98.9	6.04	265.56	13	cellular homeostasis;metabolic process		catalytic activity;nucleotide binding	Pf00349, Pf03727		ENSG00000159399.9	2					0	1	0.932	0.932	0.998	0.894598	0.759943	0.949214	38.06	42.82	41.09	107	95	98	15.7	5.73	27.68	High	High	High	High	High
FALSE	High	Master Protein	E9PBC1	Epsin-2 OS=Homo sapiens OX=9606 GN=EPN2 PE=1 SV=1	0	FALSE	21.645	16	6	14	6	484	53	7.52	18.91	6	transport			Pf01417, Pf07651		ENSG00000072134.15	17					0	0	1.018	1.031	1.042	0.939239	0.973622	0.994322	18.42	15.63	15.11	101.1	99.2	99.7	8.95	3.42	0.36	High	Peak Found	High	High	High
FALSE	High	Master Protein	E9PBG7	Calcium/calmodulin-dependent protein kinase type II subunit delta OS=Homo sapiens OX=9606 GN=CAMK2D PE=1 SV=1	0	FALSE	54.974	32	12	99	10	512	57.7	7.27	89.01	12	cell differentiation;cell organization and biogenesis;cellular component movement;cellular homeostasis;metabolic process;regulation of biological process;response to stimulus	cytoplasm;cytosol;membrane;nucleus	catalytic activity;nucleotide binding;protein binding	Pf00069, Pf07714, Pf08332, Pf12680, Pf13474, Pf14534	817	ENSG00000145349.16	4	Physiological and Pathological Hypertrophy of the Heart; MicroRNAs in cardiomyocyte hypertrophy; SRF and miRs in Smooth Muscle Differentiation and Proliferation; Cardiac Hypertrophic Response; Myometrial Relaxation and Contraction Pathways; Calcium Regulation in the Cardiac Cell	CAMK2D			6	2	1.018	1.017	0.977	0.939608	0.996588	0.913501	31.35	32.98	32.87	91.7	103.3	104.9	17.24	19.79	9.31	High	High	High	High	High
FALSE	High	Master Protein	E9PBM2	Cotranscriptional regulator FAM172A OS=Homo sapiens OX=9606 GN=FAM172A PE=1 SV=1	0	FALSE	7.5	11	2	8	2	305	35.1	6.02	8.17	2				Pf09757, Pf12697		ENSG00000113391.18	5					0	0	1.247	0.99	0.817	0.418088	0.974514	0.545799	24.04	36.6	20.19	85.8	118.3	96	63.19	9.04	22.17	High	Peak Found	Peak Found	Peak Found	High
FALSE	Medium	Master Protein	E9PBT3	Tumor necrosis factor receptor superfamily member 10B OS=Homo sapiens OX=9606 GN=TNFRSF10B PE=4 SV=1	0.032	FALSE	2.066	13	1	4	1	90	9.4	11.25	0	1						ENSG00000120889.12	8	miRNA Regulation of DNA Damage Response; DNA Damage Response				2	0																High	High	Not Found	Not Found	Not Found
FALSE	High	Master Protein	E9PC15	Acylglycerol kinase, mitochondrial OS=Homo sapiens OX=9606 GN=AGK PE=1 SV=1	0	FALSE	84.854	59	15	146	15	394	43.8	6.34	223.88	15	metabolic process	mitochondrion	catalytic activity	Pf00781		ENSG00000006530.15	7					0	0	0.966	1.162	1.192	0.903816	0.327925	0.320331	42.67	35.84	37.07	106.1	93.4	100.5	7.95	7.15	19.84	High	High	High	High	High
FALSE	High	Master Protein	E9PC47	LIM domain kinase 1 OS=Homo sapiens OX=9606 GN=LIMK1 PE=1 SV=1	0	FALSE	12.434	6	3	13	3	677	75.5	7.14	2.48	3	metabolic process	cytosol	catalytic activity;metal ion binding;nucleotide binding;protein binding	Pf00069, Pf00412, Pf00595, Pf07714, Pf13180		ENSG00000106683.14	7	Regulation of Microtubule Cytoskeleton				1	0	1.118	1.079	0.872	0.760711	0.914775	0.682446	32.01	25.95	35.67	83.8	109.7	106.5	25.36	14.88	18.05	High	High	High	High	High
FALSE	High	Master Protein	E9PC62	CUGBP Elav-like family member 2 OS=Homo sapiens OX=9606 GN=CELF2 PE=1 SV=1	0	FALSE	7.758	4	2	5	1	521	55.7	8.6	5.91	2	cell organization and biogenesis;metabolic process;regulation of biological process	cytoplasm;nucleus	RNA binding	Pf00076, Pf13893, Pf14259	10659	ENSG00000048740.18	10	mRNA Processing	CELF2			1	0	0.987	0.909	0.934	0.980611	0.862455	0.869191	34.58	12.51	32.65	103.1	101.8	95.1	12.84	36.21	6.26	Peak Found	Peak Found	Peak Found	Peak Found	High
FALSE	High	Master Protein	E9PC69	Non-specific serine/threonine protein kinase OS=Homo sapiens OX=9606 GN=MARK2 PE=1 SV=3	0	FALSE	33.431	16	10	43	6	778	86.6	9.64	56.85	10	cell organization and biogenesis;cellular component movement;metabolic process;regulation of biological process;response to stimulus	membrane;mitochondrion	catalytic activity;enzyme regulator activity;metal ion binding;nucleotide binding;protein binding;RNA binding	Pf00069, Pf00627, Pf02149, Pf07714, Pf14531	2011	ENSG00000072518.20	11	Regulation of Microtubule Cytoskeleton	MARK2			1	4	1.041	0.943	0.958	0.8969	0.826433	0.866599	38.64	35.84	31.45	96.1	103.7	100.2	7.78	7.05	23.86	High	High	High	High	High
FALSE	High	Master Protein	E9PCW1	Golgi SNAP receptor complex member 1 OS=Homo sapiens OX=9606 GN=GOSR1 PE=1 SV=1	0	FALSE	11.427	13	3	20	3	248	28.3	9.32	23.83	3	cell organization and biogenesis;regulation of biological process;transport	cytosol;Golgi;membrane	protein binding	Pf12352	9527	ENSG00000108587.15	17		GOSR1			0	0	0.737	0.801	1.152	0.187377	0.31409	0.855376	53.77	58.73	54.99	96.2	100.3	103.4	28.01	22.62	40.01	High	High	High	High	High
FALSE	High	Master Protein	E9PCX4	Slit homolog 2 protein (Fragment) OS=Homo sapiens OX=9606 GN=SLIT2 PE=1 SV=1	0.003	FALSE	3.436	9	1	2	1	146	16.7	9.25	0	1			protein binding	Pf12799, Pf13855		ENSG00000145147.19	4	Spinal Cord Injury; Robo4 and VEGF Signaling Pathways Crosstalk				2	0	1.076	1.257	1.05	0.922103	0.784093	0.987971	25.62	23.36	19.53	84.5	106.7	108.8	23.74	17.1	10.26	Peak Found	Peak Found	Peak Found	Peak Found	Peak Found
FALSE	High	Master Protein	E9PD50	Protein SMG7 OS=Homo sapiens OX=9606 GN=SMG7 PE=1 SV=1	0	FALSE	9.894	4	3	11	3	1170	130.8	7.88	8.52	3	cell organization and biogenesis;metabolic process;regulation of biological process;transport	cytoplasm;cytoskeleton;cytosol;nucleus	catalytic activity;DNA binding;protein binding;RNA binding	Pf10373, Pf10374, Pf13414, Pf13424	9887	ENSG00000116698.21	1		SMG7			0	0	0.753	0.693	0.977	0.571609	0.148289	0.920281	26.82	25.18	29.01	69.2	87.2	143.6	18.84	27.1	24.56	High	Peak Found	High	Peak Found	High
FALSE	High	Master Protein	E9PDF6	Unconventional myosin-Ib OS=Homo sapiens OX=9606 GN=MYO1B PE=1 SV=1	0	FALSE	96.368	28	24	173	23	1107	128.4	9.31	164.52	24	cell organization and biogenesis;cellular component movement;transport	cytoplasm;endosome;membrane	catalytic activity;motor activity;nucleotide binding;protein binding	Pf00063, Pf06017	4430	ENSG00000128641.18	2		MYO1B			0	0	1.077	1.159	1.084	0.717538	0.404381	0.877297	39.87	34.73	25.73	97.9	95.2	106.9	10.89	6.33	13.51	High	High	High	High	High
FALSE	High	Master Protein	E9PDU6	Calponin (Fragment) OS=Homo sapiens OX=9606 GN=CNN3 PE=1 SV=1	0	FALSE	51.858	55	8	110	1	185	20.2	9.42	159.97	8	cell organization and biogenesis		protein binding	Pf00307, Pf00402		ENSG00000117519.15	1					0	0	0.225	0.778	2.638	6.47309e-16	0.291872	9.11717e-06	62	80.67	103.3	173.8	35.3	91	47.59	26.58	95.38	High	High	Peak Found	High	Peak Found
FALSE	High	Master Protein	E9PE15	Chloride channel protein (Fragment) OS=Homo sapiens OX=9606 GN=CLCN3 PE=1 SV=1	0	FALSE	6.038	2	2	15	2	725	80.5	6.83	2.03	2	transport	membrane	transporter activity	Pf00571, Pf00654		ENSG00000109572.13	4					0	0	0.961	0.981	1.093	0.994324	0.950494	0.951368	21.29	14.53	7.96	92	96.1	112	19.62	12.66	4.26	High	High	High	High	High
FALSE	High	Master Protein	E9PF05	Formylglycine-generating enzyme OS=Homo sapiens OX=9606 GN=SUMF1 PE=1 SV=1	0	FALSE	9.264	11	2	12	2	242	25.7	6.76	9.28	2	metabolic process	endoplasmic reticulum;organelle lumen	catalytic activity;metal ion binding;protein binding	Pf03781	285362	ENSG00000144455.13	3		SUMF1			0	0	0.883	0.759	0.861	0.926505	0.444284	0.771347	17.19	9.49	13.35	113.3	98.4	88.3	11.86	12.04	2.18	High	High	High	Peak Found	High
FALSE	High	Master Protein	E9PF16	Medium-chain acyl-CoA ligase ACSF2, mitochondrial OS=Homo sapiens OX=9606 GN=ACSF2 PE=1 SV=1	0	FALSE	65.615	30	13	116	13	572	63.6	7.42	198.46	13	metabolic process	organelle lumen	catalytic activity;nucleotide binding;protein binding	Pf00501, Pf13193	80221	ENSG00000167107.12	17	Mitochondrial LC-Fatty Acid Beta-Oxidation	ACSF2			1	0	1.05	0.944	0.863	0.832781	0.808693	0.355148	41.49	36.59	33.71	104.6	101.5	93.9	14.46	11.72	18.84	High	High	High	High	High
FALSE	High	Master Protein	E9PF32	DENN domain-containing protein 3 OS=Homo sapiens OX=9606 GN=DENND3 PE=1 SV=1	0	FALSE	58.845	17	15	118	15	1278	144.2	7.08	94.1	15	metabolic process;transport	cytosol	protein binding	Pf02141, Pf03455, Pf03456	22898	ENSG00000105339.10	8		DENND3			0	0	1.102	1.071	0.965	0.589035	0.856843	0.869191	37.19	36.56	29.44	89.4	108.3	102.3	13.57	11.53	9.56	High	High	High	High	High
FALSE	High	Master Protein	E9PFH4	Transportin-3 OS=Homo sapiens OX=9606 GN=TNPO3 PE=1 SV=1	0	FALSE	90.247	24	18	130	1	857	96.6	5.66	222.88	18	transport	cytoplasm;membrane;nucleus	protein binding;receptor activity;transporter activity	Pf08389	23534	ENSG00000064419.13	7		TNPO3			0	0	1.061	0.867	1.043	0.933593	0.898527	0.991807	160.28	204.54	0	111.2	92.4	96.4	114.5	30.01		Not Found	Peak Found	High	Peak Found	Peak Found
FALSE	High	Master Protein	E9PFK9	Rab5 GDP/GTP exchange factor OS=Homo sapiens OX=9606 GN=RABGEF1 PE=1 SV=1	0	FALSE	16.647	10	5	21	5	504	58.4	7.52	17.19	5		cytosol	DNA binding;metal ion binding	Pf01754, Pf02204		ENSG00000154710.16	7					0	0	0.864	1.103	1.132	0.815467	0.817689	0.892039	32.56	24.18	33.79	93.1	114.4	92.5	17.81	10.93	28.42	High	High	High	High	High
FALSE	High	Master Protein	E9PFN4	Anion exchange protein OS=Homo sapiens OX=9606 GN=SLC4A7 PE=1 SV=1	0	FALSE	25.685	6	6	42	6	1210	135.2	6.54	61.63	6	cellular homeostasis;transport	membrane	transporter activity	Pf00359, Pf00955, Pf07565	9497	ENSG00000033867.16	3		SLC4A7			0	0	1.015	1.074	1.036	0.932521	0.875529	0.999338	36.45	32.51	39.35	94.9	101.5	103.6	9.06	12.27	13.83	High	High	High	High	High
FALSE	High	Master Protein	E9PFP8	Poly(rC)-binding protein 3 OS=Homo sapiens OX=9606 GN=PCBP3 PE=1 SV=1	0	FALSE	36.073	16	4	137	1	361	38.2	8.06	213.51	4			RNA binding	Pf00013, Pf13014		ENSG00000183570.16	21					0	0	1.912	1.765	0.927	1.11281e-06	0.000250609	0.8329	33.18	64.22	65.54	68.9	115.7	115.4	39.9	13.36	66.04	Peak Found	High	High	High	High
FALSE	High	Master Protein	E9PFR3	Serine/threonine-protein phosphatase 2A 56 kDa regulatory subunit OS=Homo sapiens OX=9606 GN=PPP2R5D PE=1 SV=1	0	FALSE	71.707	36	16	114	12	594	69.1	8.13	134.03	16	regulation of biological process;response to stimulus		enzyme regulator activity	Pf01603		ENSG00000112640.14	6	Focal Adhesion-PI3K-Akt-mTOR-signaling pathway				1	4	1.099	1.125	0.953	0.535624	0.593409	0.801813	46.94	37.64	38.84	93.3	105.3	101.3	3.09	6.23	10.18	High	High	High	High	High
FALSE	High	Master Protein	E9PFT6	Hemoglobin subunit delta OS=Homo sapiens OX=9606 GN=HBD PE=1 SV=1	0.002	FALSE	3.766	7	1	14	1	141	15.4	7.91	13.15	1	transport		metal ion binding;transporter activity	Pf00042		ENSG00000223609.7	11					0	0	1.24	8.283	7.044	0.629006	6.44275e-16	7.69443e-16	43.45	98.24	95.59	16	19.8	264.2	93.48	107.98	116.12	High	Peak Found	Peak Found	High	Peak Found
FALSE	High	Master Protein	E9PGC8	Microtubule-associated protein 1A OS=Homo sapiens OX=9606 GN=MAP1A PE=1 SV=1	0	FALSE	6.122	1	2	15	1	3041	331.1	4.93	18.88	2	cell organization and biogenesis	cytoplasm	protein binding;structural molecule activity	Pf12072, Pf12128, Pf12718	4130	ENSG00000166963.12	15		MAP1A			0	0	0.633	0.732	1.142	0.0886956	0.278019	0.925136	12.45	9.59	20.95	126.2	79.9	93.9	6.48	22.5	9.29	High	Peak Found	High	High	High
FALSE	High	Master Protein	E9PGI0	Arylsulfatase K OS=Homo sapiens OX=9606 GN=ARSK PE=1 SV=1	0	FALSE	11.929	9	3	16	3	395	44.9	8.62	1.82	3	metabolic process		catalytic activity	Pf00884		ENSG00000164291.16	5					0	0	0.885	0.992	1.132	0.936811	0.981912	0.937268	16.99	27.69	25.01	92	87.3	120.7	42.82	31.84	32.66	High	High	High	High	High
FALSE	Medium	Master Protein	E9PGQ0	Solute carrier family 25 member 44 OS=Homo sapiens OX=9606 GN=SLC25A44 PE=1 SV=3	0.029	FALSE	2.125	2	1	5	1	322	36.3	9.63	0	1	transport	membrane	transporter activity	Pf00153	9673	ENSG00000160785.13	1		SLC25A44			0	0	0.815	1.295	1.34	0.783992	0.557219	0.732928	45.82	61.44	39.98	106.2	79	114.8	45.47	20.01	37.22	Peak Found	Peak Found	High	High	High
FALSE	High	Master Protein	E9PGZ1	Caldesmon OS=Homo sapiens OX=9606 GN=CALD1 PE=1 SV=1	0	FALSE	76.099	36	16	92	1	536	61.7	6.11	144.42	16			protein binding	Pf02029		ENSG00000122786.19	7					0	0	1.374	0.733	0.534	0.192401	0.384046	0.0591765	0	0	0	96.5	132.6	70.8				Peak Found	Not Found	Not Found	High	Not Found
FALSE	High	Master Protein	E9PH99	E3 SUMO-protein ligase ZNF451 OS=Homo sapiens OX=9606 GN=ZNF451 PE=1 SV=1	0	FALSE	10.025	3	3	15	3	1041	119.3	7.27	10.43	3			metal ion binding			ENSG00000112200.16	6					0	0	1.174	1.296	1.033	0.565416	0.305561	0.994283	20.45	11.54	27.11	91	99.8	109.2	15.17	22.45	24.96	High	High	Peak Found	High	High
FALSE	High	Master Protein	E9PHA2	Condensin complex subunit 2 OS=Homo sapiens OX=9606 GN=NCAPH PE=1 SV=1	0	FALSE	26.197	12	6	25	6	730	81.5	5.06	21.7	6	cell division;cell organization and biogenesis;metabolic process	cytosol;nucleus		Pf05786		ENSG00000121152.9	2					0	0	1.06	0.94	0.975	0.831028	0.86245	0.910513	28.07	41.6	36.08	123.6	103.8	72.6	3.69	23.06	17.06	High	High	High	High	High
FALSE	Medium	Master Protein	E9PHH8	E3 SUMO-protein ligase PIAS3 OS=Homo sapiens OX=9606 GN=PIAS3 PE=1 SV=1	0.023	FALSE	2.257	2	1	1	1	593	64.4	7.68	0	1	metabolic process		catalytic activity;metal ion binding	Pf02891, Pf14324		ENSG00000131788.15	1					0	0	0.956	0.989	1.017	0.999892	0.996474	0.993492	12.95	24.83	24.06	102.3	97.8	99.9	9.52	1.96	23.09	Peak Found	Peak Found	Peak Found	Peak Found	Peak Found
FALSE	High	Master Protein	E9PHI4	SUN domain-containing protein 1 OS=Homo sapiens OX=9606 GN=SUN1 PE=1 SV=1	0	FALSE	100.945	33	22	173	6	822	91.1	7.18	281.83	22		membrane		Pf07738, Pf09387, Pf10174, Pf14915		ENSG00000164828.17	7					0	16	0.949	0.919	0.958	0.895357	0.448884	0.819677	32.3	28.13	29.76	106.3	99.2	94.5	10.12	4.82	12.87	High	High	High	High	High
FALSE	High	Master Protein	E9PHV5	Protein ITPRID2 OS=Homo sapiens OX=9606 GN=ITPRID2 PE=1 SV=1	0	FALSE	12.49	4	4	16	4	1237	136.1	5.2	12.84	4		cytosol;membrane;nucleus	protein binding	Pf14722, Pf14723	6744	ENSG00000138434.16	2		SSFA2			0	0	0.971	0.957	0.97	0.999892	0.898032	0.903514	29.67	36.03	31.13	100.5	99	100.5	4.71	2.26	7.22	High	Peak Found	High	High	High
FALSE	High	Master Protein	E9PHY8	Maestro heat-like repeat-containing protein family member 1 OS=Homo sapiens OX=9606 GN=MROH1 PE=1 SV=1	0	FALSE	58.316	10	13	84	13	1632	180.2	6.86	118.69	13			protein binding		727957	ENSG00000179832.17	8		HEATR7A; MROH1			0	0	1.026	1.222	1.174	0.934369	0.257396	0.679847	30.62	32.02	27.1	97.1	93.9	109	13.13	4.96	14.04	High	High	High	High	High
FALSE	High	Master Protein	E9PI44	E3 ubiquitin-protein ligase RNFT1 OS=Homo sapiens OX=9606 GN=RNFT1 PE=1 SV=1	0.002	FALSE	4.018	12	1	2	1	172	18.8	8.63	0	1						ENSG00000189050.15	17					0	0	1.029	0.718	0.689	0.959165	0.697651	0.589952	26.49	7.78	25.26	109.6	112.8	77.6	7.38	20.13	4.65	High	Peak Found	Peak Found	High	Peak Found
FALSE	High	Master Protein	E9PI87	Oxidoreductase HTATIP2 OS=Homo sapiens OX=9606 GN=HTATIP2 PE=1 SV=1	0	FALSE	23.542	38	6	40	6	196	22	7.4	77.24	6	metabolic process	cytosol	catalytic activity;nucleotide binding	Pf01118, Pf03435, Pf13460		ENSG00000109854.13	11					0	0	0.904	1.093	1.145	0.757059	0.791215	0.764577	29.2	27.22	29.14	106.6	82.2	111.2	16.19	12.72	6.78	High	High	High	High	High
FALSE	High	Master Protein	E9PI99	Nuclear transcription factor Y subunit gamma (Fragment) OS=Homo sapiens OX=9606 GN=NFYC PE=1 SV=1	0	FALSE	7.435	14	2	13	2	141	16.2	7.27	20.14	2	metabolic process;regulation of biological process	nucleus	DNA binding;protein binding	Pf00125, Pf00808		ENSG00000066136.20	1					0	0	0.915	0.922	1.008	0.952739	0.859586	0.966053	17.01	17.92	15.61	105.2	91.7	103.1	8.54	1.39	18.85	High	High	High	High	High
FALSE	High	Master Protein	E9PIB2	Gasdermin-D (Fragment) OS=Homo sapiens OX=9606 GN=GSDMD PE=1 SV=1	0	FALSE	12.294	17	3	19	3	277	30.8	9.04	20.12	3	response to stimulus		catalytic activity	Pf03975, Pf04598		ENSG00000278718.3; ENSG00000104518.10	CHR_HSCHR8_3_CTG7; 8					0	0	0.902	1.12	1.245	0.932476	0.792622	0.717837	38.3	28.89	26.61	96.4	89.1	114.6	3.82	30.35	5.55	High	High	High	High	High
FALSE	High	Master Protein	E9PIE4	Mitochondrial carrier homolog 2 (Fragment) OS=Homo sapiens OX=9606 GN=MTCH2 PE=1 SV=8	0	FALSE	63.029	51	10	282	1	262	28.5	7.61	421.58	10	transport	membrane		Pf00153		ENSG00000109919.9	11					0	0	0.974	0.866	0.89	0.99784	0.759026	0.777712	17.59	19.71	10.86	107.7	104.6	87.7	14.89	8.09	9.04	Peak Found	High	Peak Found	High	High
FALSE	High	Master Protein	E9PIW9	Atherin OS=Homo sapiens OX=9606 GN=SAMD1 PE=1 SV=1	0	FALSE	6.705	5	2	14	2	432	46.2	5.95	10.94	2		nucleus	DNA binding;protein binding	Pf00536, Pf02198		ENSG00000141858.11	19					0	0	0.86	0.948	1.097	0.795158	0.933221	0.939835	18.72	15.75	8.16	100.1	93.2	106.7	13.46	12.85	3.04	High	High	High	High	High
FALSE	High	Master Protein	E9PIX0	Protein HGH1 homolog OS=Homo sapiens OX=9606 GN=HGH1 PE=1 SV=1	0.006	FALSE	2.904	11	1	3	1	85	8.4	8.57	0	1						ENSG00000235173.6	8					0	0	0.266	0.836	3.142	3.86299e-13	0.639398	0.000108271	0	0	0	142.7	38	119.3				High	Not Found	Not Found	Peak Found	Not Found
FALSE	Medium	Master Protein	E9PJ78	Membrane-spanning 4-domains subfamily A member 6A OS=Homo sapiens OX=9606 GN=MS4A6A PE=1 SV=1	0.043	FALSE	1.926	32	1	1	1	120	13.1	8.19	0	1		membrane		Pf04103		ENSG00000110077.14	11					0	0	100	100	1.889	6.47309e-16	6.44275e-16	0.0715271			0		103.8	196.2				Not Found	Not Found	Not Found	Not Found	Not Found
FALSE	High	Master Protein	E9PJD7	Cysteine and histidine-rich protein 1 OS=Homo sapiens OX=9606 GN=CYHR1 PE=1 SV=1	0	FALSE	15.095	10	4	23	4	404	43.8	6.76	36.87	4			metal ion binding;protein binding	Pf13923	50626	ENSG00000187954.12	8		CYHR1			0	0	0.894	0.913	1.097	0.84191	0.784093	0.934578	32.7	62.9	50.55	109.9	89.9	100.2	22.66	21.6	24.15	High	High	High	High	High
FALSE	High	Master Protein	E9PJH7	Mitochondrial glutamate carrier 1 (Fragment) OS=Homo sapiens OX=9606 GN=SLC25A22 PE=1 SV=5	0	FALSE	32.652	30	7	91	7	313	33.3	9.67	145.17	7	transport	membrane		Pf00153		ENSG00000177542.10	11					0	0	0.944	1.104	1.102	0.874429	0.688659	0.822202	30.64	24.6	41.52	94.6	93.7	111.6	16.41	16.24	19.31	High	High	High	High	High
FALSE	High	Master Protein	E9PJP2	Protein SOGA3 OS=Homo sapiens OX=9606 GN=SOGA3 PE=1 SV=1	0	FALSE	27.454	10	8	16	6	944	102.8	6.06	2.09	8	metabolic process;regulation of biological process	membrane		Pf04111, Pf10174, Pf10186, Pf11180, Pf11365	387104	ENSG00000214338.10	6		SOGA3			0	1	0.918	0.949	1.037	0.948844	0.923252	0.998799	34.69	25.6	26.09	109	84.6	106.4	25.23	20.58	5.01	High	High	High	High	High
FALSE	High	Master Protein	E9PJX4	FYVE, RhoGEF and PH domain-containing protein 4 OS=Homo sapiens OX=9606 GN=FGD4 PE=1 SV=1	0	FALSE	47.957	20	13	92	12	878	98.6	6.73	72.16	13	cell organization and biogenesis;regulation of biological process;response to stimulus	cytoplasm;cytoskeleton;cytosol;Golgi	metal ion binding;protein binding	Pf00169, Pf00621, Pf01363	121512	ENSG00000139132.14	12		FGD4			0	1	1.044	0.952	0.874	0.889696	0.849809	0.526625	20.78	23.27	23.66	100.3	102.8	96.9	4.99	6.32	0.75	High	High	High	High	High
FALSE	High	Master Protein	E9PK54	Heat shock cognate 71 kDa protein (Fragment) OS=Homo sapiens OX=9606 GN=HSPA8 PE=1 SV=8	0	FALSE	168.047	87	15	1329	1	183	19.9	7.33	2435.22	15			nucleotide binding	Pf00012		ENSG00000109971.13	11					0	0	0.473	0.781	1.78	6.47309e-16	0.00170245	5.8006e-08	18.11	48.48	47.95	129.8	61.4	108.8	21.02	8.12	46.82	High	High	High	High	High
FALSE	High	Master Protein	E9PKG1	Protein arginine N-methyltransferase 1 OS=Homo sapiens OX=9606 GN=PRMT1 PE=1 SV=1	0	FALSE	199.838	73	24	532	24	325	37.7	6.15	949.13	24	metabolic process		catalytic activity	Pf05175, Pf06325, Pf08241, Pf12847, Pf13649, Pf13847		ENSG00000126457.21	19					0	0	1.033	1.084	1.065	0.951185	0.796104	0.873153	55.18	58.74	57.28	100.2	92.8	107	9.39	14.64	3.34	High	High	High	High	High
FALSE	High	Master Protein	E9PKP7	Nucleolar transcription factor 1 OS=Homo sapiens OX=9606 GN=UBTF PE=1 SV=1	0	FALSE	61.737	21	14	150	14	745	87.4	9.89	211.06	14		nucleus	DNA binding	Pf00505, Pf09011, Pf14887		ENSG00000108312.14	17					0	0	0.998	0.982	0.964	0.996006	0.884672	0.846422	33.71	24.5	32.85	97.5	105	97.5	8.07	10.75	3.59	High	High	High	High	High
FALSE	High	Master Protein	E9PKT4	Porimin OS=Homo sapiens OX=9606 GN=TMEM123 PE=1 SV=1	0.008	FALSE	2.717	8	1	10	1	120	12.7	9.76	1.77	1		membrane				ENSG00000152558.14	11					0	0	0.856	0.831	0.956	0.451892	0.272146	0.869191	17.7	13.91	15.5	112.4	96.2	91.4	7.63	18.88	12.93	High	High	High	High	Peak Found
FALSE	High	Master Protein	E9PKU7	Neutral alpha-glucosidase AB OS=Homo sapiens OX=9606 GN=GANAB PE=1 SV=1	0	FALSE	408.041	69	43	1025	1	852	96.5	5.94	1976.21	43	metabolic process	Golgi;membrane;organelle lumen	catalytic activity;RNA binding	Pf01055, Pf13802	23193	ENSG00000089597.16	11		GANAB			0	0	1.083	1.913	1.767	0.845434	2.65878e-05	0.0186007	47.49	47.49	0	75.1	81.3	143.6	43.14			Not Found	Peak Found	High	High	Not Found
FALSE	High	Master Protein	E9PL57	NEDD8-MDP1 readthrough (Fragment) OS=Homo sapiens OX=9606 GN=NEDD8-MDP1 PE=4 SV=1	0	FALSE	12.854	16	3	22	1	170	19.5	7.43	43.07	3	metabolic process		catalytic activity;protein binding	Pf00240, Pf00702, Pf11976, Pf12689, Pf13419		ENSG00000255526.6	14					0	2	0.928	0.965	0.926	0.881732	0.881334	0.756525	70.66	44.5	38.77	92	110	98.1	20.68	16.65	11.76	Peak Found	Peak Found	High	Peak Found	Peak Found
FALSE	High	Master Protein	E9PL71	Elongation factor 1-delta (Fragment) OS=Homo sapiens OX=9606 GN=EEF1D PE=1 SV=1	0	FALSE	57.081	46	7	116	2	187	20.8	5.01	229.98	7	metabolic process		RNA binding	Pf00736, Pf10587		ENSG00000104529.17; ENSG00000273594.4	8; CHR_HSCHR8_3_CTG7					0	0	0.979	1.008	0.997	0.978641	0.952539	0.945431	23.4	13.79	16.78	100.3	97.7	102	18.33	8.13	1.47	High	High	High	High	High
FALSE	High	Master Protein	E9PLD2	Mitochondrial fission regulator 1-like OS=Homo sapiens OX=9606 GN=MTFR1L PE=1 SV=1	0	FALSE	5.957	15	2	8	2	195	21.2	5.3	4.89	2				Pf05308		ENSG00000117640.17	1					0	0	0.952	0.941	1.06	0.995584	0.917694	0.998799	36.28	40.03	18.05	99.5	98.6	101.9	40.17	1.94	10.78	Peak Found	Peak Found	High	High	High
FALSE	High	Master Protein	E9PLK3	Aminopeptidase OS=Homo sapiens OX=9606 GN=NPEPPS PE=1 SV=1	0	FALSE	251.926	54	37	655	37	915	102.9	5.6	1209.05	37	metabolic process;response to stimulus	cytoplasm;cytosol;nucleus	catalytic activity;metal ion binding	Pf01433, Pf11838, Pf13485	9520	ENSG00000141279.15	17		NPEPPS			0	0	1.048	1.099	1.092	0.905523	0.71183	0.777136	29.82	32.69	31.74	95.5	100.3	104.2	4.81	3.95	13.26	High	High	High	High	High
FALSE	High	Master Protein	E9PLL0	Multivesicular body subunit 12A (Fragment) OS=Homo sapiens OX=9606 GN=MVB12A PE=1 SV=1	0.001	FALSE	4.639	12	1	5	1	121	13	10.4	3.66	1		Golgi		Pf10240		ENSG00000141971.12	19					0	0	0.977	1.207	1.216	0.999892	0.733628	0.862954	14.56	25.81	26.91	96.4	91.8	111.8	10.8	9.16	25.2	Peak Found	Peak Found	Peak Found	Peak Found	Peak Found
FALSE	High	Master Protein	E9PLL6	60S ribosomal protein L27a OS=Homo sapiens OX=9606 GN=RPL27A PE=1 SV=1	0	FALSE	25.363	31	5	184	5	108	12.2	11.46	329.62	5		cytosol;endoplasmic reticulum		Pf00828		ENSG00000166441.12	11					0	0	0.903	1.059	1.122	0.359371	0.902025	0.647266	32.59	24.14	21.49	96.4	97.7	105.9	10.51	4.07	4.6	High	High	High	High	High
FALSE	High	Master Protein	E9PLN8	VKc domain-containing protein (Fragment) OS=Homo sapiens OX=9606 PE=4 SV=1	0	FALSE	9.382	15	2	24	2	166	17.9	8.62	43.5	2	metabolic process;regulation of biological process;response to stimulus		catalytic activity	Pf00089, Pf07884, Pf09342		ENSG00000255439.6	16					0	0	0.931	0.92	1.178	0.915822	0.77926	0.672314	64.79	42.49	47.72	99.4	103.4	97.3	15.64	36.55	5.84	High	High	High	High	High
FALSE	High	Master Protein	E9PLP0	Cysteine--tRNA ligase, cytoplasmic OS=Homo sapiens OX=9606 GN=CARS1 PE=1 SV=1	0	FALSE	23.884	59	6	32	4	128	14.3	9.13	30.73	6				Pf14497		ENSG00000278191.4; ENSG00000110619.17	CHR_HSCHR11_1_CTG7; 11					0	0	1.171	1.023	0.954	0.520009	0.963044	0.88923	39.51	22.27	37.91	81.9	109.4	108.7	43.86	35.94	29.8	High	High	High	High	High
FALSE	High	Master Protein	E9PMB9	Malic enzyme (Fragment) OS=Homo sapiens OX=9606 GN=ME3 PE=1 SV=8	0	FALSE	6.383	5	2	10	2	580	64.2	8.34	2.09	2	metabolic process		catalytic activity;metal ion binding;nucleotide binding	Pf00390, Pf03949		ENSG00000151376.16	11					0	0	1.131	1.119	1.07	0.764894	0.845628	0.984693	28.56	20.39	21.55	100.6	93.5	105.9	16.95	18.71	2.54	High	High	High	Peak Found	High
FALSE	Medium	Master Protein	E9PMC3	SID1 transmembrane family member 2 (Fragment) OS=Homo sapiens OX=9606 GN=SIDT2 PE=1 SV=1	0.044	FALSE	1.909	8	1	1	1	110	12.5	9.63	0	1	transport		transporter activity			ENSG00000149577.15	11					0	0	0.868	1.266	1.353	0.936119	0.679221	0.732928	62.41	52.41	20.43	95.7	83.1	121.2	47.2	16.52	11.6	Peak Found	Peak Found	Peak Found	Peak Found	Peak Found
FALSE	High	Master Protein	E9PMH5	Baculoviral IAP repeat-containing protein 2 OS=Homo sapiens OX=9606 GN=BIRC2 PE=1 SV=1	0	FALSE	9.848	5	3	18	3	597	67.5	6.32	19.44	3	metabolic process;regulation of biological process		catalytic activity;metal ion binding;protein binding	Pf00619, Pf00653, Pf13639, Pf13920, Pf13923, Pf14634		ENSG00000110330.8	11					0	0	1.127	1.092	0.938	0.735696	0.889334	0.851073	13.86	11.51	20.6	93.1	95.4	111.5	25.98	5.94	35.45	High	High	High	High	High
FALSE	High	Master Protein	E9PMI6	Methylosome subunit pICln OS=Homo sapiens OX=9606 GN=CLNS1A PE=1 SV=1	0	FALSE	7.127	15	2	2	2	167	18.2	4.41	3.54	2	cell organization and biogenesis;cellular homeostasis;transport	cytoskeleton;cytosol;membrane;nucleus	protein binding;RNA binding	Pf03517	1207	ENSG00000074201.8	11		CLNS1A			0	0	1.154	1.211	0.908	0.316418	0.40258	0.724708	49.79	47.92	30.65	84.9	122.9	92.2	6.65	35.27	43.43	Peak Found	High	Peak Found	Peak Found	Peak Found
FALSE	High	Master Protein	E9PMQ6	Heat shock factor protein 1 OS=Homo sapiens OX=9606 GN=HSF1 PE=1 SV=2	0	FALSE	21.098	11	4	25	4	495	53.6	6.7	40.93	4	metabolic process;regulation of biological process;response to stimulus	cytosol;nucleus	DNA binding	Pf00447, Pf06546		ENSG00000185122.10	8					0	0	0.793	0.796	0.936	0.137605	0.143503	0.798492	21.1	37.05	40.94	113.4	93.4	93.1	6.53	4.8	24.14	High	High	High	High	High
FALSE	High	Master Protein	E9PMR6	Rho guanine nucleotide exchange factor 12 OS=Homo sapiens OX=9606 GN=ARHGEF12 PE=1 SV=1	0	FALSE	77.313	20	19	119	19	1441	161.8	5.66	152.61	19	regulation of biological process;response to stimulus	cytoplasm;cytosol;membrane	enzyme regulator activity;protein binding	Pf00595, Pf00621, Pf09128	23365	ENSG00000196914.8	11		ARHGEF12			0	0	0.972	1.107	1.1	0.982241	0.759943	0.836664	30.86	23.93	26.82	99.8	100.5	99.7	8.9	8.16	14.58	High	High	High	High	High
FALSE	High	Master Protein	E9PMS5	BTB/POZ domain-containing protein KCTD21 (Fragment) OS=Homo sapiens OX=9606 GN=KCTD21 PE=1 SV=8	0	FALSE	7.286	21	2	11	2	115	13	5.24	5.73	2	cell organization and biogenesis		protein binding	Pf02214		ENSG00000188997.7	11					0	0	1.089	1.649	1.553	0.864211	0.0257988	0.231894	33.66	30.92	29.41	86.5	77.3	136.3	27.57	18.98	6.62	High	High	Peak Found	Peak Found	High
FALSE	High	Master Protein	E9PMU5	Glycoprotein endo-alpha-1,2-mannosidase-like protein OS=Homo sapiens OX=9606 GN=MANEAL PE=1 SV=1	0	FALSE	5.48	7	1	5	1	263	30.2	6.46	2.42	1			catalytic activity			ENSG00000185090.14	1					0	0	0.839	1.289	1.42	0.901998	0.55467	0.65891	36.31	30.11	21.51	96	80.5	123.4	30.66	17.96	18.83	High	Peak Found	High	Peak Found	High
FALSE	Medium	Master Protein	E9PN09	Proton-coupled amino acid transporter 4 OS=Homo sapiens OX=9606 GN=SLC36A4 PE=1 SV=1	0.01	FALSE	2.614	14	1	6	1	111	12	4.83	0	1	transport	membrane		Pf00324, Pf01490		ENSG00000180773.14	11					0	0	1.084	1.239	1.195	0.91215	0.679909	0.887935	43.16	32.84	13.1	90.3	97.9	111.9	32.82	7.75	13.01	High	Peak Found	Peak Found	High	High
FALSE	High	Master Protein	E9PN48	ADP-ribosylation factor GTPase-activating protein 2 (Fragment) OS=Homo sapiens OX=9606 GN=ARFGAP2 PE=1 SV=1	0	FALSE	19.67	20	5	23	1	252	27.1	9.19	14.43	5	regulation of biological process	cytosol;Golgi;membrane	enzyme regulator activity;metal ion binding	Pf01412		ENSG00000149182.14	11					0	0	0.944	1.039	1.052	0.990158	0.973421	0.999338	14.81	19.49	10.63	103.5	93.7	102.9	18.25	5.89	9.97	Peak Found	Peak Found	Peak Found	Peak Found	High
FALSE	Medium	Master Protein	E9PN81	Ribonuclease H2 subunit C OS=Homo sapiens OX=9606 GN=RNASEH2C PE=1 SV=1	0.024	FALSE	2.22	3	1	2	1	247	26.3	6.37	0	1	metabolic process			Pf08615		ENSG00000172922.8	11					0	0	0.695	0.967	1.377	0.194177	0.929963	0.535759	32.91	33.32	13.98	112.7	78.3	109	38.03	15.67	9.44	Peak Found	Peak Found	Peak Found	Peak Found	Peak Found
FALSE	High	Master Protein	E9PN89	Heat shock cognate 71 kDa protein (Fragment) OS=Homo sapiens OX=9606 GN=HSPA8 PE=1 SV=1	0	FALSE	211.872	68	21	1956	1	312	34.8	7.53	3594.36	21	cell organization and biogenesis		nucleotide binding	Pf00012, Pf06723		ENSG00000109971.13	11					0	0	0.722	0.803	1.033	0.148536	0.418698	0.994242	14.58	10.42	6.29	115.8	91.2	93	9.18	12.8	3.07	High	High	Peak Found	High	Peak Found
FALSE	High	Master Protein	E9PNM1	Squalene synthase OS=Homo sapiens OX=9606 GN=FDFT1 PE=1 SV=1	0	FALSE	10.173	11	3	4	3	410	47.3	6.54	1.87	3	metabolic process	endoplasmic reticulum	catalytic activity	Pf00494		ENSG00000079459.12	8	Sterol Regulatory Element-Binding Proteins (SREBP) signalling				1	0	1.05	1.23	1.241	0.936811	0.646316	0.803159	29.48	20.92	33.45	86.7	75.1	138.2	30.32	85.87	7.39	High	Peak Found	Peak Found	Peak Found	Peak Found
FALSE	High	Master Protein	E9PNP3	Mth938 domain-containing protein OS=Homo sapiens OX=9606 GN=AAMDC PE=1 SV=1	0	FALSE	14.467	33	4	36	4	141	15.6	9.06	41.79	4	regulation of biological process	cytoplasm	protein binding	Pf04430	28971	ENSG00000087884.14	11		AAMDC			0	0	0.997	0.961	0.958	0.982268	0.883219	0.866599	39.7	45.54	23.9	106.6	100.2	93.3	19.71	11.8	8.56	High	High	High	High	High
FALSE	Medium	Master Protein	E9PNQ8	Thy-1 membrane glycoprotein (Fragment) OS=Homo sapiens OX=9606 GN=THY1 PE=1 SV=1	0.039	FALSE	1.98	8	1	1	1	165	18.2	9.16	0	1	regulation of biological process		protein binding	Pf00047		ENSG00000154096.13	11	Cardiac Progenitor Differentiation				1	0	0.644	0.895	1.389	0.39469	0.937152	0.756104	46.12	61.33	42.81	118.2	76.1	105.7	54.06	39.24		Not Found	Peak Found	Peak Found	Not Found	Peak Found
FALSE	High	Master Protein	E9PPE7	Protein mono-ADP-ribosyltransferase PARP10 OS=Homo sapiens OX=9606 GN=PARP10 PE=1 SV=1	0	FALSE	6.225	5	2	4	2	764	81.4	4.63	0	2						ENSG00000178685.13	8					0	0	1.419	1.038	0.831	0.305494	0.96399	0.757642	52.05	47.31	62.26	96.7	95.7	107.6	35.53	73.27	65.8	Peak Found	Peak Found	Peak Found	High	Peak Found
FALSE	High	Master Protein	E9PPN1	tRNA-splicing endonuclease subunit Sen15 OS=Homo sapiens OX=9606 GN=TSEN15 PE=1 SV=1	0.001	FALSE	4.591	13	1	1	1	134	14.6	4.58	0	1	metabolic process		catalytic activity	Pf09631	116461	ENSG00000198860.11	1		TSEN15			0	0	0.732	0.639	0.882	0.633703	0.377437	0.873658	11.15	11.19	6.44	126.5	92.7	80.8	26.49	22.44	3	High	Peak Found	Peak Found	Peak Found	Peak Found
FALSE	High	Master Protein	E9PQ57	mRNA export factor OS=Homo sapiens OX=9606 GN=RAE1 PE=1 SV=1	0	FALSE	66.476	39	11	131	11	437	47.8	8.07	159.24	11			protein binding	Pf00400		ENSG00000101146.12	20					0	0	1.13	1.019	0.882	0.277739	0.980057	0.547216	33.01	31.49	32.09	90.5	109.6	99.9	12.88	9.01	12.23	High	High	High	High	High
FALSE	High	Master Protein	E9PQ59	Nuclear factor-related to kappa-B-binding protein (Fragment) OS=Homo sapiens OX=9606 GN=NFRKB PE=1 SV=1	0	FALSE	5.715	4	3	5	3	987	108.2	8.29	0	3		nucleus		Pf14465		ENSG00000170322.14	11	Overview of nanoparticle effects				1	0	0.762	0.642	0.842	0.125323	0.00315691	0.843313	69.27	38.12	18.21	274.6	19.9	5.5	31.18		98.65	High	High	Not Found	Peak Found	Not Found
FALSE	High	Master Protein	E9PQ73	Protocadherin Fat 3 OS=Homo sapiens OX=9606 GN=FAT3 PE=4 SV=1	0	FALSE	4.739	1	2	12	2	4439	488.5	4.84	0	2		membrane	metal ion binding;protein binding	Pf00008, Pf00028, Pf00054, Pf02210		ENSG00000282908.1; ENSG00000165323.15	CHR_HG2116_PATCH; 11					0	0	1.281	0.774	0.958	0.166406	0.333094	0.915162	52.97	44.87	21.82	102.2	115.5	82.4	8.49	14.47	18.58	Peak Found	High	High	High	High
FALSE	Medium	Master Protein	E9PQQ5	N-acetylglucosamine-1-phosphotransferase subunit gamma OS=Homo sapiens OX=9606 GN=GNPTG PE=1 SV=1	0.024	FALSE	2.241	26	1	4	1	76	7.8	8.75	0	1						ENSG00000090581.9	16					0	0	1.08	1.389	1.207	0.916929	0.638846	0.880201	49.65	52.41	34.73	95.4	85.8	118.8	49.9	29.51	30.79	High	Peak Found	Peak Found	High	Peak Found
FALSE	High	Master Protein	E9PQR7	Vacuolar protein sorting-associated protein 28 homolog (Fragment) OS=Homo sapiens OX=9606 GN=VPS28 PE=1 SV=1	0	FALSE	5.331	21	2	3	2	161	18.5	6.21	0	2	transport			Pf03997		ENSG00000160948.13	8					0	0	1.246	0.828	0.665	0.639416	0.866371	0.549144	14.19	0	14.19	97.6	121.6	80.8		13.47		Not Found	Not Found	Peak Found	Not Found	Peak Found
FALSE	High	Master Protein	E9PQT8	PHD finger protein 1 OS=Homo sapiens OX=9606 GN=PHF1 PE=1 SV=1	0	FALSE	18.022	19	6	13	1	419	45.7	7.84	5.39	6	regulation of biological process;response to stimulus		metal ion binding;protein binding	Pf00628, Pf15057		ENSG00000112511.17	6					0	0	1.196	0.932	0.769	0.644045	0.917268	0.603812	39.25	36.63	23.19	95.4	115.7	88.9	46.48	21.85		High	Peak Found	High	Not Found	High
FALSE	High	Master Protein	E9PR71	UV radiation resistance-associated gene protein OS=Homo sapiens OX=9606 GN=UVRAG PE=1 SV=1	0	FALSE	5.894	3	2	7	2	598	67	7.65	1.92	2	regulation of biological process			Pf10186		ENSG00000198382.8	11	Nanoparticle triggered autophagic cell death				1	0	1.155	0.988	0.837	0.78236	0.991636	0.761417	29.05	23.34	10.25	104.8	95.7	99.5	34.19	28.96	39.05	High	Peak Found	Peak Found	High	Peak Found
FALSE	High	Master Protein	E9PRG8	Uncharacterized protein C11orf98 OS=Homo sapiens OX=9606 GN=C11orf98 PE=4 SV=2	0	FALSE	19.098	21	2	70	2	123	14.2	11.53	68.26	2												0	0	1.018	1.058	1.009	0.940302	0.903794	0.979028	18.01	23.01	29.13	98.8	99.1	102.1	6.87	13.67	3.09	High	High	High	High	High
FALSE	Medium	Master Protein	E9PRH5	Zinc finger protein 692 (Fragment) OS=Homo sapiens OX=9606 GN=ZNF692 PE=1 SV=1	0.038	FALSE	1.997	7	1	7	1	132	14.5	9.03	0	1						ENSG00000171163.15	1					0	0	0.695	1.095	1.575	0.0857908	0.855801	0.134318	38.47	30.18	36.75	107.5	74.8	117.7	33.24	38.29	11.18	High	Peak Found	High	High	Peak Found
FALSE	Medium	Master Protein	E9PRI9	tRNA pseudouridine(38/39) synthase (Fragment) OS=Homo sapiens OX=9606 GN=PUS3 PE=1 SV=1	0.012	FALSE	2.573	7	1	1	1	169	19.5	9.35	0	1	metabolic process		catalytic activity;RNA binding			ENSG00000110060.8	11					0	0	0.55	0.487	0.886	0.0657708	0.122539	0.917714	11.41	53.79	49.81	147.2	81	71.8		10.85	48.23	Not Found	High	Not Found	Peak Found	Not Found
FALSE	High	Master Protein	E9PRJ8	Tetraspanin (Fragment) OS=Homo sapiens OX=9606 GN=CD81 PE=1 SV=1	0	FALSE	20.722	32	4	31	4	209	22.5	6.15	54.72	4		membrane		Pf00335		ENSG00000110651.11	11					0	0	0.948	1.128	1.183	0.959165	0.724938	0.69628	31.46	32.43	29.79	94.6	94.5	110.8	7.86	20	10.22	High	High	High	High	High
FALSE	High	Master Protein	E9PRK7	ARL14 effector protein (Fragment) OS=Homo sapiens OX=9606 GN=ARL14EP PE=1 SV=1	0.006	FALSE	2.912	5	1	2	1	168	19.1	8.54	3.64	1						ENSG00000152219.4	11					0	0	1.099	0.969	0.932	0.89632	0.974811	0.907977	30.88	28.51	30.16	95.5	105	99.5	29.89	11.33	28.62	Peak Found	High	Peak Found	Peak Found	Peak Found
FALSE	High	Master Protein	E9PRS0	PR domain zinc finger protein 10 (Fragment) OS=Homo sapiens OX=9606 GN=PRDM10 PE=1 SV=1	0	FALSE	5.364	2	2	6	2	865	98.1	8.63	0	2			metal ion binding	Pf00096		ENSG00000170325.14	11					0	0	0.944	0.985	1.156	0.988751	0.976853	0.925136	33.74	14.56	22.92	105.2	93.4	101.5	12.23	6.94	9.96	High	Peak Found	Peak Found	Peak Found	Peak Found
FALSE	High	Master Protein	E9PRY8	Elongation factor 1-delta OS=Homo sapiens OX=9606 GN=EEF1D PE=1 SV=1	0	FALSE	92.12	26	13	204	7	697	76.5	7.05	358.61	13	metabolic process	cytosol;nucleus	RNA binding	Pf00736, Pf10587		ENSG00000104529.17	8					0	8	0.92	1.042	1.025	0.527808	0.965029	0.979294	54.34	47.22	59.98	97.3	96.5	106.2	9.14	8.07	4.12	High	High	High	High	High
FALSE	Medium	Master Protein	E9PS09	Delta(14)-sterol reductase TM7SF2 (Fragment) OS=Homo sapiens OX=9606 GN=TM7SF2 PE=1 SV=1	0.044	FALSE	1.917	3	1	7	1	256	28	8.31	0	1	metabolic process	membrane	catalytic activity	Pf01222		ENSG00000149809.14	11					0	0	0.974	1.206	1.239	0.994324	0.738397	0.821596	45.09	8.8	27.99	94.3	91.9	113.8	34.34	48.94	1.6	High	High	Peak Found	Peak Found	High
FALSE	High	Master Protein	E9PSH3	Tetraspanin-4 (Fragment) OS=Homo sapiens OX=9606 GN=TSPAN4 PE=1 SV=1	0	FALSE	7.648	25	1	8	1	100	11.3	7.03	29.18	1		membrane		Pf00335		ENSG00000214063.10	11					0	0	1.176	1.652	1.397	0.667499	0.0305077	0.566321	23.82	39.11	22.17	78.2	92.5	129.2	29.48	20.91		High	High	High	High	Peak Found
FALSE	High	Master Protein	E9PSH4	Repressor of RNA polymerase III transcription MAF1 OS=Homo sapiens OX=9606 GN=MAF1 PE=1 SV=1	0	FALSE	8.727	14	2	4	2	286	32	4.73	2.14	2	metabolic process;regulation of biological process	nucleus		Pf09174		ENSG00000179632.9	8					0	0	1.165	0.795	0.683	0.791984	0.812449	0.582957	0	0	0	101.4	118.1	80.6				High	Not Found	Not Found	High	Not Found
FALSE	High	Master Protein	F2Z2U4	Transformation/transcription domain-associated protein OS=Homo sapiens OX=9606 GN=TRRAP PE=1 SV=3	0	FALSE	145.09	14	40	220	1	3848	435.9	8.22	198.09	40	cell organization and biogenesis;metabolic process	Golgi;nucleus	catalytic activity;protein binding	Pf00454, Pf02259, Pf02260		ENSG00000196367.12	7					0	38	0.959	1.058	1.154	0.9485	0.863266	0.613449	47.02	40.97	36.46	104.1	90.3	105.5	29.26	1.89	4.43	High	High	Peak Found	High	High
FALSE	High	Master Protein	F2Z3A6	Vezatin OS=Homo sapiens OX=9606 GN=VEZT PE=1 SV=2	0	FALSE	6.863	5	2	6	2	460	52.8	7.21	0	2		cytosol;membrane	protein binding	Pf12632		ENSG00000028203.17	12					0	0	1.017	0.947	0.94	0.953756	0.923055	0.866515	21.48	22.34	19.04	87.1	112.1	100.8	18.83	11.45	16.28	High	High	High	High	Peak Found
FALSE	High	Master Protein	F5GWD3	General transcription factor IIH subunit 3 (Fragment) OS=Homo sapiens OX=9606 GN=GTF2H3 PE=1 SV=1	0	FALSE	8.733	10	2	31	2	258	28.9	7.02	46.98	2	metabolic process;regulation of biological process;response to stimulus			Pf03850		ENSG00000111358.13	12					0	0	1	0.952	0.894	0.972045	0.923139	0.774337	10.55	24.22	14.54	102.4	107.1	90.5	9.71	4.98	14.6	High	High	High	High	High
FALSE	High	Master Protein	F5GWG3	Retinoic acid-induced protein 3 (Fragment) OS=Homo sapiens OX=9606 GN=GPRC5A PE=1 SV=8	0.002	FALSE	4.001	5	1	3	1	273	30.5	9.03	1.89	1	regulation of biological process;response to stimulus	membrane	receptor activity;signal transducer activity	Pf00003		ENSG00000013588.7	12					0	0	1.24	1.537	1.257	0.66859	0.189603	0.830088	30.43	36.29	20.89	77.8	96.5	125.7	38.12	15.45	19.06	High	Peak Found	Peak Found	Peak Found	Peak Found
FALSE	Medium	Master Protein	F5GWR1	Coiled-coil domain-containing protein 91 (Fragment) OS=Homo sapiens OX=9606 GN=CCDC91 PE=1 SV=1	0.038	FALSE	1.996	9	1	1	1	120	13.9	5.64	0	1	transport					ENSG00000123106.10	12					0	0																Not Found	Not Found	Not Found	Not Found	Not Found
FALSE	High	Master Protein	F5GWR7	Receptor-type tyrosine-protein phosphatase delta OS=Homo sapiens OX=9606 GN=PTPRD PE=1 SV=1	0	FALSE	33.513	7	7	48	1	1505	169.3	6.73	69.05	7	metabolic process	membrane	catalytic activity;protein binding	Pf00041, Pf00047, Pf00102, Pf07679, Pf13895, Pf13927, Pf14566		ENSG00000282932.2; ENSG00000153707.16	CHR_HSCHR9_1_CTG6; 9					0	0	0.777	0.833	1.003	0.690551	0.787847	0.975803	20.54	25.44	20	121.7	87.9	90.4	17.94	8.34	18.44	High	Peak Found	Peak Found	Peak Found	High
FALSE	High	Master Protein	F5GWT4	Serine/threonine-protein kinase WNK1 OS=Homo sapiens OX=9606 GN=WNK1 PE=1 SV=1	0	FALSE	110.129	17	28	217	28	2134	225.4	6.44	317.66	28	metabolic process;regulation of biological process;response to stimulus;transport	cytoplasm;cytosol;membrane	catalytic activity;enzyme regulator activity;metal ion binding;nucleotide binding;protein binding	Pf00069, Pf07714, Pf12202	65125	ENSG00000060237.16	12		WNK1			0	0	0.922	0.967	1.054	0.684329	0.787847	0.938843	31.73	30.59	35.16	107.6	94.3	98.1	12.22	4.85	11.89	High	High	High	High	High
FALSE	High	Master Protein	F5GXE4	Arginyl-tRNA--protein transferase 1 OS=Homo sapiens OX=9606 GN=ATE1 PE=1 SV=1	0	FALSE	36.745	23	9	47	9	511	58.1	7.36	57.6	9	metabolic process	cytoplasm;nucleus	catalytic activity;protein binding	Pf04376, Pf04377	11101	ENSG00000107669.17	10		ATE1			0	0	0.956	1.039	1.012	0.980611	0.947093	0.983198	42.39	34.23	39.37	80.4	116.5	103.1	10.24	15.43	4.21	High	High	High	High	High
FALSE	Medium	Master Protein	F5GXP1	Alpha-2-macroglobulin-like protein 1 (Fragment) OS=Homo sapiens OX=9606 GN=A2ML1 PE=1 SV=1	0.025	FALSE	2.213	4	1	6	1	183	20.2	5.52	3.43	1				Pf07703		ENSG00000166535.19	12					0	0	0.98	1.003	1.035	0.989567	0.995873	0.972623	11.68	5.47	11.6	103.4	94.9	101.7	5.43	11.03	5.32	Peak Found	Peak Found	High	Peak Found	High
FALSE	Medium	Master Protein	F5GXW6	Brain protein I3 OS=Homo sapiens OX=9606 GN=BRI3 PE=1 SV=1	0.021	FALSE	2.315	16	1	2	1	98	10.9	8.78	0	1	transport	membrane	protein binding	Pf10164	25798	ENSG00000164713.9	7		BRI3			0	0	1.072	1.315	1.22	0.936119	0.51745	0.867493	18.4	8.57	14.76	88.4	95.3	116.3	8.16	30.87		Not Found	Peak Found	Peak Found	Peak Found	Peak Found
FALSE	High	Master Protein	F5GXX5	Dolichyl-diphosphooligosaccharide--protein glycosyltransferase subunit DAD1 OS=Homo sapiens OX=9606 GN=DAD1 PE=1 SV=1	0	FALSE	20.844	39	3	83	3	85	9.5	7.18	130.12	3	metabolic process	endoplasmic reticulum;membrane	catalytic activity	Pf02109		ENSG00000129562.10	14					0	0	0.998	1.028	1.014	0.996006	0.992975	0.982702	16.64	19.54	20.32	103.2	95.7	101.1	11.64	6.32	0.56	High	High	High	High	High
FALSE	High	Master Protein	F5GY05	Constitutive coactivator of peroxisome proliferator-activated receptor gamma OS=Homo sapiens OX=9606 GN=FAM120B PE=1 SV=1	0	FALSE	7.058	2	2	9	2	933	106	5.87	3.89	2	cell differentiation;metabolic process;regulation of biological process;response to stimulus	nucleus	protein binding	Pf12813, Pf15548	84498	ENSG00000275333.4; ENSG00000112584.13	6; CHR_HSCHR6_1_CTG5		FAM120B			0	0	0.967	1.065	1.315	0.997114	0.942765	0.761772	22.97	40.76	31.44	94.1	91.1	114.8	35.81	9.62	30.55	High	High	High	High	High
FALSE	High	Master Protein	F5GY56	Pre-mRNA-processing factor 19 (Fragment) OS=Homo sapiens OX=9606 GN=PRPF19 PE=1 SV=1	0	FALSE	84.459	81	9	156	1	252	27.7	6.73	220.46	9	metabolic process		catalytic activity;metal ion binding;protein binding	Pf00400, Pf04564, Pf08606, Pf11789		ENSG00000110107.8	11					0	0	1.033	1.17	1.028	0.924854	0.524679	0.999338	38.35	25.74	16.83	84.1	109.4	106.5	24.49	14.41	11.3	High	Peak Found	High	Peak Found	Peak Found
FALSE	High	Master Protein	F5GYA2	Uracil-DNA glycosylase OS=Homo sapiens OX=9606 GN=UNG PE=1 SV=1	0	FALSE	7.962	18	2	11	2	258	28.5	9.14	10.04	2	metabolic process;response to stimulus		catalytic activity	Pf03167		ENSG00000076248.10	12					0	0	1.1	1.081	0.928	0.784528	0.884243	0.846489	32.65	33.17	20.16	89.5	106.6	103.9	32.3	3.19	3.61	High	High	High	High	High
FALSE	High	Master Protein	F5GYQ1	V-type proton ATPase subunit OS=Homo sapiens OX=9606 GN=ATP6V0D1 PE=1 SV=1	0	FALSE	42.487	30	9	81	9	392	44.6	5.14	140.86	9	cell organization and biogenesis;cellular homeostasis;regulation of biological process;response to stimulus;transport	endosome;membrane	catalytic activity;protein binding;transporter activity	Pf01992	9114	ENSG00000159720.11	16		ATP6V0D1			0	0	1.004	0.892	0.914	0.972045	0.574841	0.69379	26.47	27.98	36.97	101.1	101.8	97.1	14.03	8.73	13.68	High	High	High	High	High
FALSE	Medium	Master Protein	F5GYW0	Centrosomal protein of 57 kDa OS=Homo sapiens OX=9606 GN=CEP57 PE=1 SV=1	0.016	FALSE	2.424	3	1	2	1	473	54.5	9.31	0	1	cell organization and biogenesis;metabolic process;regulation of biological process;response to stimulus;transport	cytoskeleton;cytosol;Golgi;nucleus	protein binding	Pf04111, Pf06160, Pf06657, Pf14073	9702	ENSG00000166037.10	11		CEP57			0	0	0.857	0.939	1.145	0.556789	0.843416	0.771347	18	16.19	28.83	106.5	94.1	99.4	9.21	23.27	15.26	Peak Found	Peak Found	Peak Found	High	Peak Found
FALSE	High	Master Protein	F5GZ78	Paxillin OS=Homo sapiens OX=9606 GN=PXN PE=1 SV=1	0	FALSE	5.387	3	2	9	2	589	64.2	6.35	10.2	2	cell organization and biogenesis;cellular component movement;regulation of biological process;response to stimulus	cytoskeleton;cytosol;membrane	metal ion binding;protein binding	Pf00412, Pf03535	5829	ENSG00000089159.16	12	Integrin-mediated Cell Adhesion; Prolactin Signaling Pathway; Oncostatin M Signaling Pathway; Focal Adhesion; Signaling of Hepatocyte Growth Factor Receptor; Rac1/Pak1/p38/MMP-2 pathway; VEGFA-VEGFR2 Signaling Pathway; Chemokine signaling pathway; Regulation of Actin Cytoskeleton	PXN			9	0	0.97	0.967	1.013	0.999892	0.964812	0.973468	23.15	21.86	15.27	95.9	72.6	131.5	60.36	77.69	52.73	High	High	Peak Found	High	Peak Found
FALSE	High	Master Protein	F5GZS6	4F2 cell-surface antigen heavy chain OS=Homo sapiens OX=9606 GN=SLC3A2 PE=1 SV=1	0	FALSE	128.268	43	22	244	22	599	64.8	5.1	443.47	22	metabolic process	cytosol;membrane;nucleus	catalytic activity	Pf00128		ENSG00000168003.16	11					0	0	1.005	1.026	1.071	0.999834	0.996597	0.856715	44.57	34.71	42.46	100.3	100.3	99.4	9.28	12.9	3.45	High	High	High	High	High
FALSE	High	Master Protein	F5GZY7	Gamma-aminobutyric acid receptor-associated protein-like 1 (Fragment) OS=Homo sapiens OX=9606 GN=GABARAPL1 PE=1 SV=1	0	FALSE	7.185	27	2	15	1	70	8.6	9.95	22.28	2	metabolic process			Pf02991		ENSG00000139112.10	12					0	0	2.529	0.658	0.337	1.46397e-10	0.203275	8.29634e-09	60.25	94.04	81.67	69.1	181	49.9	58.09	30.59	85.4	Peak Found	Peak Found	High	Peak Found	High
FALSE	High	Master Protein	F5H0Q6	CLK4-associating serine/arginine-rich protein OS=Homo sapiens OX=9606 GN=CLASRP PE=1 SV=2	0	FALSE	6.842	4	2	13	2	655	74.8	10.36	7.38	2	metabolic process	nucleus	protein binding	Pf09750	11129	ENSG00000104859.14	19	mRNA Processing	CLASRP			1	0	0.857	0.734	0.972	0.796217	0.150173	0.898121	19.38	33.37	27.29	106.9	100.6	92.5	22.74	7.06	19.92	High	High	Peak Found	High	High
FALSE	High	Master Protein	F5H0R1	Speckle targeted PIP5K1A-regulated poly(A) polymerase OS=Homo sapiens OX=9606 GN=TUT1 PE=1 SV=1	0	FALSE	10.97	6	3	5	3	912	98.4	6.43	2.71	3	metabolic process	cytosol;nucleus	catalytic activity;metal ion binding;nucleotide binding;protein binding;RNA binding	Pf00076, Pf03828, Pf12874, Pf13893, Pf14259	64852	ENSG00000149016.15	11		TUT1			0	0	0.91	0.696	1.014	0.976875	0.443189	0.972623	32.16	63.34	25.78	25	140.5	134.5	125.49	14.17	28.72	High	Peak Found	Peak Found	High	High
FALSE	High	Master Protein	F5H136	T-complex protein 1 subunit alpha (Fragment) OS=Homo sapiens OX=9606 GN=TCP1 PE=1 SV=1	0	FALSE	47.113	71	8	276	1	136	14.4	4.88	355.91	8	metabolic process		nucleotide binding;protein binding	Pf00118		ENSG00000120438.11	6					0	0	0.335	1.117	2.771	8.2241e-13	0.81518	1.18411e-06	45.79	94.47	112.11	147.5	40.2	112.3	38.45	21.2	96.59	High	High	High	High	High
FALSE	High	Master Protein	F5H269	DmX-like protein 1 OS=Homo sapiens OX=9606 GN=DMXL1 PE=1 SV=1	0	FALSE	23.101	3	6	35	5	3048	340	6.3	26.13	6	cell organization and biogenesis;cellular homeostasis		protein binding	Pf00400, Pf12234	1657	ENSG00000172869.14	5		DMXL1			0	1	1.17	1.105	0.982	0.459606	0.843656	0.932618	16.69	16.69	17.73	89.3	110.9	99.9	12.9	13.43	10.21	High	High	High	High	High
FALSE	High	Master Protein	F5H2X7	Cip1-interacting zinc finger protein OS=Homo sapiens OX=9606 GN=CIZ1 PE=1 SV=2	0	FALSE	8.942	4	3	7	3	954	106.2	6.74	0	3	regulation of biological process	membrane;nucleus	metal ion binding;protein binding	Pf12171	25792	ENSG00000148337.20	9		CIZ1			0	0	0.89	0.623	0.585	0.934369	0.284505	0.201345	38.76	52.15	39.59	66.6	145.4	87.9	80.28	25.54	21.69	High	Peak Found	High	High	High
FALSE	High	Master Protein	F5H324	Arylsulfatase L OS=Homo sapiens OX=9606 GN=ARSL PE=1 SV=1	0.001	FALSE	4.701	3	2	13	2	544	61	7.03	8.85	2	metabolic process	Golgi;membrane;organelle lumen	catalytic activity;metal ion binding	Pf00884, Pf01663, Pf14707	415	ENSG00000157399.14	X	Estrogen metabolism	ARSE			1	0	0.972	1.079	1.345	0.994919	0.927879	0.677978	33.02	28.18	33.81	80.7	99.4	119.8	57.57	32.6	20.91	High	Peak Found	High	High	High
FALSE	High	Master Protein	F5H345	Porphobilinogen deaminase OS=Homo sapiens OX=9606 GN=HMBS PE=1 SV=1	0	FALSE	21.678	21	6	60	6	330	35.7	6.96	81.48	6	metabolic process		catalytic activity	Pf01379, Pf03900		ENSG00000281702.3; ENSG00000256269.7	CHR_HG2217_PATCH; 11					0	0	0.883	0.878	0.924	0.597388	0.489814	0.761624	23.76	25.01	26.8	108.2	99.5	92.4	9.1	6.78	15.2	High	High	High	High	High
FALSE	High	Master Protein	F5H365	Protein transport protein SEC23 OS=Homo sapiens OX=9606 GN=SEC23A PE=1 SV=1	0	FALSE	142.943	44	22	278	19	736	82.9	7.46	445.85	22	cell organization and biogenesis;transport	cytoplasm;cytosol;membrane	metal ion binding;protein binding	Pf00626, Pf04810, Pf04811, Pf04815, Pf08033	10484	ENSG00000100934.14	14	Sterol Regulatory Element-Binding Proteins (SREBP) signalling	SEC23A			1	4	0.995	1.032	1.133	0.999892	0.981786	0.713039	38.26	22.87	42.69	97.8	97.2	105.1	6.7	12.7	3.81	High	High	High	High	High
FALSE	High	Master Protein	F5H442	Tumor susceptibility gene 101 protein OS=Homo sapiens OX=9606 GN=TSG101 PE=1 SV=1	0	FALSE	50.107	34	13	111	13	365	40.9	5.3	160.34	13	metabolic process;transport	cytoplasm;cytosol;membrane	protein binding	Pf00769, Pf03148, Pf04111, Pf04156, Pf05743, Pf07798, Pf07926, Pf09454, Pf11932, Pf12325, Pf13863, Pf15346		ENSG00000074319.12	11					0	0	0.99	1.147	0.98	0.997114	0.443401	0.889102	34.49	34.87	31.29	100	100.4	99.6	2.66	11.15	22.55	High	High	High	High	High
FALSE	High	Master Protein	F5H538	Mitogen-activated protein kinase kinase kinase 4 OS=Homo sapiens OX=9606 GN=MAP3K4 PE=1 SV=1	0	FALSE	10.984	2	4	12	4	1604	181.1	6.32	2.2	4	cell differentiation;metabolic process;regulation of biological process;response to stimulus	cytoplasm	catalytic activity;metal ion binding;nucleotide binding;protein binding;signal transducer activity	Pf00069, Pf07714, Pf14531	4216	ENSG00000085511.19	6	MAPK Signaling Pathway; Angiopoietin Like Protein 8 Regulatory Pathway; EGF/EGFR Signaling Pathway; Insulin Signaling; G13 Signaling Pathway; DNA Damage Response (only ATM dependent)	MAP3K4			6	0	1.156	1.162	1.057	0.633703	0.737514	0.983198	26.3	21.17	36.85	86.2	101.4	112.4	23.98	14.82	1.26	High	High	High	Peak Found	High
FALSE	High	Master Protein	F5H5D3	Tubulin alpha chain OS=Homo sapiens OX=9606 GN=TUBA1C PE=1 SV=1	0	FALSE	348.513	73	32	3808	4	519	57.7	5.07	6430.07	32	cell division;cell organization and biogenesis;transport	cytoplasm;cytoskeleton;nucleus	catalytic activity;nucleotide binding;protein binding;structural molecule activity	Pf00091, Pf03953	84790	ENSG00000167553.15	12	Pathogenic Escherichia coli infection; Parkin-Ubiquitin Proteasomal System pathway	TUBA1C			2	36	1.042	1.11	0.978	0.925989	0.638846	0.912525	45.07	43.65	42.47	95.4	97.4	107.2	6.99	15.03	5.61	High	High	High	High	High
FALSE	High	Master Protein	F5H5I6	G-rich sequence factor 1 OS=Homo sapiens OX=9606 GN=GRSF1 PE=1 SV=2	0	FALSE	10.124	7	3	42	3	424	47.9	5.64	40.59	3	metabolic process	cytoplasm;mitochondrion	RNA binding	Pf00076, Pf14259	2926	ENSG00000132463.13	4		GRSF1			0	0	0.826	0.985	1.25	0.356722	0.934098	0.551059	29.83	22.56	22.1	105.8	91.3	102.9	11.13	5	11.65	High	High	High	High	High
FALSE	High	Master Protein	F5H5N1	NADH dehydrogenase [ubiquinone] iron-sulfur protein 7, mitochondrial OS=Homo sapiens OX=9606 GN=NDUFS7 PE=1 SV=1	0	FALSE	12.948	18	3	63	3	182	19.8	9.5	108.5	3	cell organization and biogenesis;metabolic process	organelle lumen	catalytic activity;metal ion binding;protein binding	Pf01058	374291	ENSG00000115286.19	19	Electron Transport Chain; Oxidative phosphorylation	NDUFS7			2	0	1.119	1.023	0.925	0.486813	0.984381	0.771842	43.4	41.51	42.75	95.2	97.1	107.7	14.66	18.58	0.08	High	High	High	High	High
FALSE	High	Master Protein	F5H5N2	Iron-sulfur cluster assembly enzyme ISCU, mitochondrial OS=Homo sapiens OX=9606 GN=ISCU PE=1 SV=1	0	FALSE	5.828	11	2	6	2	154	16.6	9.57	5.44	2	cell organization and biogenesis;metabolic process		metal ion binding	Pf01592		ENSG00000136003.15	12					0	0	0.948	0.861	0.929	0.978641	0.607542	0.839894	34.91	24.6	24.78	104.8	103.6	91.6	22.53	47.48	10.25	High	Peak Found	High	Peak Found	Peak Found
FALSE	High	Master Protein	F5H5P2	2-oxoisovalerate dehydrogenase subunit alpha OS=Homo sapiens OX=9606 PE=3 SV=1	0	FALSE	74.02	45	15	125	15	479	54.2	6.43	148.28	15	metabolic process		catalytic activity	Pf00456, Pf00676		ENSG00000255730.5	19					0	0	1.221	1.037	0.822	0.027659	0.925515	0.2161	48.26	43.98	24.44	94.3	112.7	93	14.76	12.75	4.35	High	High	High	High	High
FALSE	High	Master Protein	F5H5T5	Ubiquitin-protein ligase E3B (Fragment) OS=Homo sapiens OX=9606 GN=UBE3B PE=1 SV=8	0.001	FALSE	4.587	3	1	4	1	871	100.4	7.85	0	1	metabolic process		catalytic activity;protein binding	Pf00612, Pf00632		ENSG00000151148.13	12					0	0	1.345	1.263	0.973	0.420412	0.747135	0.962041	21.2	29.2	13.56	78.3	115.6	106.1	35.01	8.05	12.66	High	High	Peak Found	Peak Found	High
FALSE	High	Master Protein	F5H5V4	26S proteasome non-ATPase regulatory subunit 9 (Fragment) OS=Homo sapiens OX=9606 GN=PSMD9 PE=1 SV=1	0	FALSE	6.575	12	2	11	2	153	16.9	6.11	5.3	2	cell organization and biogenesis					ENSG00000110801.13	12					0	0	1.049	1.226	1.064	0.916929	0.503583	0.983198	44.95	32.89	21.78	92.5	100.8	106.7	38.69	28.42	13.38	High	High	High	High	High
FALSE	High	Master Protein	F5H6C2	Intraflagellar transport protein 88 homolog (Fragment) OS=Homo sapiens OX=9606 GN=IFT88 PE=1 SV=2	0.008	FALSE	2.716	8	1	3	1	368	42	8.51	0	1			protein binding	Pf00515, Pf12895, Pf13414, Pf13424, Pf13432, Pf14559		ENSG00000032742.17	13					0	0	0.01	1.098	100	6.47309e-16	0.919703	7.69443e-16		21.15		143		157	19.97			High	Peak Found	Not Found	High	Not Found
FALSE	Medium	Master Protein	F5H6G4	E3 ubiquitin-protein transferase RMND5B OS=Homo sapiens OX=9606 GN=RMND5B PE=1 SV=1	0.042	FALSE	1.934	2	1	1	1	380	42.7	6.92	0	1	metabolic process	cytoplasm;nucleus	catalytic activity;protein binding	Pf10607, Pf13445	64777	ENSG00000145916.18	5		RMND5B			0	0	1.046	0.999	1.002	0.895888	0.995873	0.958911	10.14	13.36	14.18	94.6	103.4	101.9	10.01	3.98	13.68	Peak Found	Peak Found	Peak Found	Peak Found	Peak Found
FALSE	High	Master Protein	F5H757	Cytochrome b561 OS=Homo sapiens OX=9606 GN=CYB561 PE=1 SV=1	0.005	FALSE	3.028	3	1	2	1	318	34.7	8.72	0	1	metabolic process;transport	membrane	catalytic activity;metal ion binding;protein binding;transporter activity	Pf03188	1534	ENSG00000008283.15	17		CYB561			0	0	1.262	1.133	0.86	0.619729	0.849205	0.821596	17.5	32.56	27.78	85.5	107.9	106.5	29.57	25.6	21.14	Peak Found	High	Peak Found	High	Peak Found
FALSE	High	Master Protein	F5H7A5	Caseinolytic peptidase B protein homolog (Fragment) OS=Homo sapiens OX=9606 GN=CLPB PE=1 SV=8	0	FALSE	19.117	41	5	30	1	152	17	6.95	37.81	5			protein binding	Pf00023, Pf12796, Pf13606, Pf13637, Pf13857		ENSG00000162129.12	11					0	0	0.44	1.034	2.302	0.00286661	0.958261	0.0226928	8.6	7.41	15.64	121.3	53.3	125.4		41.54	7.06	High	Not Found	Not Found	Peak Found	Peak Found
FALSE	High	Master Protein	F5H7R9	Parathymosin (Fragment) OS=Homo sapiens OX=9606 GN=PTMS PE=1 SV=1	0.002	FALSE	3.712	19	1	3	1	57	6.3	8.12	6.77	1						ENSG00000159335.15	12					0	0	1.072	1.21	1.129	0.733171	0.340829	0.812384	25.99	21.97	12.01	91.4	98	110.6	38.61	12.41	4.97	Peak Found	Peak Found	High	Peak Found	High
FALSE	High	Master Protein	F5H837	Retinoblastoma-like protein 2 (Fragment) OS=Homo sapiens OX=9606 GN=RBL2 PE=1 SV=2	0	FALSE	8.077	5	3	8	3	639	73.1	6.93	0	3	regulation of biological process	nucleus		Pf01858, Pf11934		ENSG00000103479.15	16	DNA Damage Response (only ATM dependent)				1	0	1.14	1.055	1.068	0.630809	0.920401	0.970568	18.5	36.83	24.66	96.6	99.5	103.9	18.41	11.89	21.25	High	High	Peak Found	Peak Found	Peak Found
FALSE	High	Master Protein	F5H8A0	tRNA 2'-phosphotransferase 1 (Fragment) OS=Homo sapiens OX=9606 GN=TRPT1 PE=1 SV=1	0	FALSE	10.269	13	2	17	2	191	20.6	9.88	25.97	2	metabolic process		catalytic activity	Pf01885		ENSG00000149743.13	11					0	0	1.069	0.977	0.991	0.873279	0.963898	0.949976	26.53	33.39	56.16	90.8	103.3	105.9	31.78	14.06	25.95	High	High	High	High	High
FALSE	High	Master Protein	F5H8G1	START domain-containing protein 10 (Fragment) OS=Homo sapiens OX=9606 GN=STARD10 PE=1 SV=1	0	FALSE	14.373	30	4	23	4	191	21.9	7.24	32.14	4				Pf01852		ENSG00000214530.8	11					0	0	0.916	1.167	1.137	0.932171	0.667428	0.885365	27.01	19.8	27.11	80.3	116.3	103.3	33.46	20.4	22.5	High	High	High	High	High
FALSE	High	Master Protein	F5H8H2	Mevalonate kinase OS=Homo sapiens OX=9606 GN=MVK PE=1 SV=1	0	FALSE	9.855	15	2	10	2	344	37.1	7.08	9.76	2	metabolic process;regulation of biological process	cytoplasm;cytosol	catalytic activity;nucleotide binding;protein binding		4598	ENSG00000110921.13	12	Cholesterol Biosynthesis	MVK			1	0	1.453	1.273	1.026	0.0813588	0.553611	0.978759	55.2	34.06	18.97	77	115.1	107.9	61.43	17.59	5.84	Peak Found	High	High	High	High
FALSE	High	Master Protein	F5H8L0	Rab GTPase-activating protein 1-like OS=Homo sapiens OX=9606 GN=RABGAP1L PE=1 SV=1	0	FALSE	13.092	12	3	20	2	308	35.6	5.71	24.64	3	regulation of biological process;transport	endosome;Golgi;nucleus	enzyme regulator activity;protein binding	Pf03148	9910	ENSG00000152061.23	1		RABGAP1L			0	0	1.339	1.014	0.746	0.0809794	0.975133	0.313886	53.01	48.03	55.01	95.1	105.2	99.7	2.03	20.55	31.5	High	High	High	High	High
FALSE	Medium	Master Protein	F6Q6H0	DNA endonuclease RBBP8 (Fragment) OS=Homo sapiens OX=9606 GN=RBBP8 PE=1 SV=1	0.023	FALSE	2.252	1	1	4	1	580	65.5	6.51	0	1	metabolic process;response to stimulus	nucleus	catalytic activity	Pf03962, Pf10482		ENSG00000101773.18	18	ATM Signaling Network in Development and Disease				1	0	0.887	0.824	0.952	0.93958	0.690829	0.927719	27.33	24.05	22.45	112.5	99.7	87.8	23.34	14.59	19.61	Peak Found	High	High	Peak Found	Peak Found
FALSE	High	Master Protein	F6RP06	BCL2/adenovirus E1B 19 kDa protein-interacting protein 3 (Fragment) OS=Homo sapiens OX=9606 GN=BNIP3 PE=1 SV=1	0	FALSE	8.1	10	2	11	1	219	23.7	7.2	22.87	2	regulation of biological process			Pf06553		ENSG00000176171.11	10					0	0	0.999	0.582	0.542	0.980611	0.0198169	0.0377774	52.53	66.9	62.18	114	113.9	72.1	55.26	21.81	62.2	Peak Found	Peak Found	High	High	Peak Found
FALSE	High	Master Protein	F6RY50	Signal-induced proliferation-associated protein 1 OS=Homo sapiens OX=9606 GN=SIPA1 PE=1 SV=1	0	FALSE	22.45	7	5	17	5	940	101.8	6.48	12.22	5	cell communication;cell organization and biogenesis;cell proliferation;regulation of biological process;response to stimulus	cytosol;membrane;nucleus	catalytic activity;enzyme regulator activity;motor activity;protein binding	Pf00595, Pf01576, Pf02145, Pf03980, Pf09755, Pf12795, Pf13949	6494	ENSG00000213445.9	11	MAPK Cascade	SIPA1			1	0	1.022	1.215	1.17	0.958062	0.542805	0.791445	45.44	62.95	58.33	46.4	54.2	199.5	148.1	137.27	111.76	High	High	Peak Found	High	High
FALSE	High	Master Protein	F6SFZ6	P2X purinoceptor 4 OS=Homo sapiens OX=9606 GN=P2RX4 PE=1 SV=1	0	FALSE	16.208	18	5	46	5	341	38	8.06	32.74	5	regulation of biological process;response to stimulus;transport	membrane	nucleotide binding;receptor activity;signal transducer activity;transporter activity	Pf00864		ENSG00000135124.14	12					0	0	1.07	1.072	0.934	0.748113	0.876481	0.796922	27.7	27.45	37.73	99.1	97.1	103.8	11.86	9.06	3.58	High	High	High	High	High
FALSE	High	Master Protein	F6SL11	Brain mitochondrial carrier protein 1 OS=Homo sapiens OX=9606 GN=SLC25A14 PE=1 SV=1	0.003	FALSE	3.383	4	1	2	1	290	32.4	9.52	1.8	1	metabolic process;transport	membrane;mitochondrion	transporter activity	Pf00153	9016	ENSG00000102078.15	X	Electron Transport Chain	SLC25A14			1	0	1.062	1.014	0.916	0.933717	0.981786	0.914914	15.22	11.29	21.73	100.7	101.4	97.8	6.86	21.88	11.21	Peak Found	Peak Found	Peak Found	Peak Found	Peak Found
FALSE	High	Master Protein	F6T1Q0	2',5'-phosphodiesterase 12 OS=Homo sapiens OX=9606 GN=PDE12 PE=1 SV=1	0	FALSE	42.823	29	8	56	8	472	52.1	7.84	100.28	8	metabolic process;regulation of biological process;response to stimulus	organelle lumen	catalytic activity;metal ion binding	Pf03372	201626	ENSG00000174840.8	3		PDE12			0	0	0.977	1.017	1.034	0.989567	0.994108	0.986957	23.76	22.92	30.23	88.2	99.1	112.7	17.11	6.15	9.46	High	High	High	High	High
FALSE	High	Master Protein	F6TB26	Tudor and KH domain-containing protein OS=Homo sapiens OX=9606 GN=TDRKH PE=1 SV=1	0	FALSE	18.56	10	4	23	4	605	66.9	5.08	52.53	4		membrane	RNA binding	Pf00013, Pf00567, Pf07650, Pf13014		ENSG00000182134.15	1					0	0	1.043	1.033	1.044	0.89247	0.97914	0.996199	28.96	28.7	24.85	100.4	96.7	102.9	8.13	6.33	8.08	High	High	High	High	High
FALSE	Medium	Master Protein	F6UZG9	F-box DNA helicase 1 OS=Homo sapiens OX=9606 GN=FBH1 PE=1 SV=1	0.015	FALSE	2.47	1	1	2	1	986	110.8	7.4	1.64	1	cell death;metabolic process;regulation of biological process;response to stimulus	chromosome;nucleus	catalytic activity;DNA binding;nucleotide binding;protein binding	Pf00580, Pf00646, Pf12937, Pf13086, Pf13245, Pf13361, Pf13538	84893	ENSG00000134452.19	10		FBXO18			0	0	1.255	1.147	0.797	0.627714	0.888202	0.774337	90.64	107.33	56.66	77.3	134.1	88.6	94.69	36.96	30.53	Not Found	Peak Found	Peak Found	Peak Found	High
FALSE	Medium	Master Protein	F6XA08	Renalase OS=Homo sapiens OX=9606 GN=RNLS PE=1 SV=1	0.021	FALSE	2.318	5	1	2	1	175	19.3	6.67	0	1	metabolic process		catalytic activity	Pf01266, Pf01593, Pf13450		ENSG00000184719.11	10					0	0	1.016	0.793	0.764	0.972045	0.767307	0.691913	21.26	15.16	11.68	105.9	110	84.1	15.3	23.05	1.26	High	Peak Found	Peak Found	Peak Found	Peak Found
FALSE	High	Master Protein	F6Y2X3	Tafazzin family protein OS=Homo sapiens OX=9606 GN=TAZ PE=1 SV=1	0.01	FALSE	2.64	5	1	2	1	262	28.9	7.53	0	1	cell organization and biogenesis;metabolic process;regulation of biological process	cytosol;membrane;mitochondrion;nucleus	catalytic activity	Pf01553	6901	ENSG00000102125.15	X		TAZ			0	0																Not Found	Not Found	Not Found	Not Found	High
FALSE	High	Master Protein	F6Y5H0	RNA-binding motif, single-stranded-interacting protein 1 OS=Homo sapiens OX=9606 GN=RBMS1 PE=1 SV=1	0	FALSE	5.829	4	1	9	1	386	41.9	8.62	17.37	1			RNA binding	Pf00076, Pf13893, Pf14259		ENSG00000153250.19	2					0	0	1.023	1.448	1.414	0.952739	0.0481191	0.371036	20.85	20.81	11.29	86.4	88.5	125.1	31.81	11.74	6.09	High	Peak Found	High	High	High
FALSE	Medium	Master Protein	F8VNX9	Rab-3A-interacting protein (Fragment) OS=Homo sapiens OX=9606 GN=RAB3IP PE=1 SV=8	0.029	FALSE	2.137	5	1	8	1	165	17.8	4.75	1.69	1						ENSG00000127328.21	12					0	0	0.83	0.822	0.95	0.705009	0.44484	0.857853	20.19	45.22	43.37	108.4	89.9	101.7	16.61	27.96	46.51	Peak Found	High	High	High	High
FALSE	High	Master Protein	F8VQZ7	Methionine aminopeptidase 2 OS=Homo sapiens OX=9606 GN=METAP2 PE=1 SV=1	0	FALSE	43.706	26	10	69	1	477	52.8	5.82	57.29	10	metabolic process;regulation of biological process	cytoplasm;cytosol;membrane	catalytic activity;metal ion binding;RNA binding	Pf00557	10988	ENSG00000111142.13	12		METAP2			0	0	0.622	0.464	0.745	0.224982	0.0845149	0.761835	17.6	57.13	58.18	146.2	86	67.8	15.77	11.11	55.98	High	Peak Found	Not Found	Peak Found	Peak Found
FALSE	Medium	Master Protein	F8VRJ6	Thiamin pyrophosphokinase 1 (Fragment) OS=Homo sapiens OX=9606 GN=TPK1 PE=4 SV=8	0.031	FALSE	2.095	12	1	1	1	166	19	5.08	0	1	metabolic process		catalytic activity;nucleotide binding	Pf04263		ENSG00000196511.14	7					0	0	1.415	1.927	0.761	0.360834	0.175395	0.76789	110.54	0.92	9.21	54.9	139.2	105.9	85.4	31.71		Peak Found	Peak Found	Peak Found	Peak Found	Peak Found
FALSE	Medium	Master Protein	F8VRL1	Actin-related protein 6 (Fragment) OS=Homo sapiens OX=9606 GN=ACTR6 PE=1 SV=1	0.044	FALSE	1.915	5	1	3	1	192	22.1	7.66	0	1	cell organization and biogenesis	nucleus		Pf00022		ENSG00000075089.9	12					0	0	0.822	0.96	1.257	0.862016	0.98774	0.844517	25.95	2.15	11.88	110.6	83.9	105.5	30.02	11.38	1.02	High	Peak Found	Peak Found	Peak Found	Peak Found
FALSE	Medium	Master Protein	F8VRL4	Diphosphoinositol polyphosphate phosphohydrolase 2 (Fragment) OS=Homo sapiens OX=9606 GN=NUDT4 PE=1 SV=1	0.03	FALSE	2.107	9	1	2	1	95	11	5.54	1.76	1			catalytic activity	Pf00293		ENSG00000173598.13	12					0	0	0.928	0.63	0.678	0.980611	0.460808	0.582957	117.36	133.71	78.91	65.4	139.8	94.8	128.02	124	127.43	Peak Found	Peak Found	Peak Found	High	Peak Found
FALSE	Medium	Master Protein	F8VRQ9	Calcium-binding and coiled-coil domain-containing protein 1 (Fragment) OS=Homo sapiens OX=9606 GN=CALCOCO1 PE=1 SV=8	0.012	FALSE	2.58	6	1	2	1	159	17.7	5.08	2.21	1				Pf07888		ENSG00000012822.15	12					0	0	1.533	1.661	1.083	0.0901472	0.0623202	0.977766	11.42	10.75	8.85	71.5	109.7	118.8	10.86		8.43	Not Found	High	Peak Found	Not Found	Not Found
FALSE	High	Master Protein	F8VSI7	Bax inhibitor 1 (Fragment) OS=Homo sapiens OX=9606 GN=TMBIM6 PE=1 SV=1	0	FALSE	10.786	16	3	16	3	138	15.1	9.33	9.16	3	regulation of biological process	membrane		Pf01027		ENSG00000139644.12	12					0	0	1.043	1.255	1.323	0.873279	0.246589	0.245436	44.99	39.72	22.11	89.1	96	114.9	32.18	10.67	12.67	High	High	Peak Found	High	High
FALSE	Medium	Master Protein	F8VTT5	ATP-dependent 6-phosphofructokinase, muscle type OS=Homo sapiens OX=9606 GN=PFKM PE=1 SV=1	0.018	FALSE	2.392	6	1	2	1	176	19.6	8.62	0	1	metabolic process		catalytic activity	Pf00365, Pf02887		ENSG00000152556.15	12					0	0	1.107	0.828	0.72	0.827608	0.749111	0.440058	25.4	38.73	43.33	104.1	115.2	80.7	9.01	20.1	38.66	Peak Found	Peak Found	Peak Found	Peak Found	Peak Found
FALSE	High	Master Protein	F8VTV8	Cyclin-dependent kinase 4 OS=Homo sapiens OX=9606 GN=CDK4 PE=1 SV=1	0	FALSE	19.373	32	5	71	4	201	22	8.47	94.35	5	metabolic process		catalytic activity;nucleotide binding	Pf00069, Pf01636, Pf07714, Pf13900		ENSG00000135446.16	12	miRNA Regulation of DNA Damage Response; Signaling Pathways in Glioblastoma; Spinal Cord Injury; PPAR Alpha Pathway; T-Cell antigen Receptor (TCR) pathway during Staphylococcus aureus infection; H19 action Rb-E2F1 signaling and CDK-beta-catenin activity; DNA Damage Response				7	0	1.029	1.023	0.95	0.914493	0.984823	0.836584	27.05	34.63	26.1	93.2	106.1	100.7	7.37	15.64	4.28	High	High	High	High	High
FALSE	High	Master Protein	F8VU11	PRP40 pre-mRNA processing factor 40 homolog B (Yeast), isoform CRA_a OS=Homo sapiens OX=9606 GN=PRPF40B PE=1 SV=2	0	FALSE	7.195	3	2	7	2	892	101.3	6.83	14.93	2	metabolic process	spliceosomal complex	protein binding;RNA binding	Pf00397, Pf01846	25766	ENSG00000110844.13	12		PRPF40B			0	0	0.81	0.807	0.973	0.670247	0.486865	0.917114	33.88	45.89	32.65	122.8	83.5	93.7	16.16	27.56	40.31	High	High	High	High	Peak Found
FALSE	High	Master Protein	F8VU90	Peptidylprolyl isomerase OS=Homo sapiens OX=9606 GN=FKBP11 PE=1 SV=1	0	FALSE	17.979	36	5	56	5	182	19.8	6.99	44.94	5	metabolic process	cytoplasm;membrane	catalytic activity	Pf00254	51303	ENSG00000134285.10	12		FKBP11			0	0	0.863	0.833	0.924	0.453549	0.26858	0.778684	81.4	51.28	23.63	128.6	89.8	81.6	38.22	23.19	0.24	High	High	High	High	High
FALSE	High	Master Protein	F8VUA2	Charged multivesicular body protein 1a OS=Homo sapiens OX=9606 GN=CHMP1A PE=1 SV=1	0	FALSE	16.862	19	4	47	4	181	19.5	9.25	46.23	4	cell organization and biogenesis;metabolic process;transport			Pf03357		ENSG00000131165.14	16					0	0	0.993	0.887	1.058	0.989593	0.555918	0.958865	36.06	52.71	51.7	79.1	94.5	126.4	57.68	32.31	45.01	High	High	High	High	High
FALSE	High	Master Protein	F8VV52	CCR4-NOT transcription complex subunit 2 (Fragment) OS=Homo sapiens OX=9606 GN=CNOT2 PE=1 SV=1	0	FALSE	14.61	14	4	28	4	531	58.6	7.37	27.28	4	cell differentiation;metabolic process;regulation of biological process;response to stimulus	cytoplasm;cytosol;membrane;nucleus	catalytic activity;protein binding	Pf04153	4848	ENSG00000111596.11	12		CNOT2			0	0	1.02	0.879	0.935	0.939895	0.534509	0.790448	23.03	41.35	23.82	104.6	100.4	95.1	14.96	12.43	15.64	High	High	High	High	High
FALSE	High	Master Protein	F8VVA0	Autophagy-related protein 101 (Fragment) OS=Homo sapiens OX=9606 GN=ATG101 PE=1 SV=1	0.002	FALSE	3.881	12	1	7	1	141	16.2	6.19	2.49	1	metabolic process			Pf07855		ENSG00000123395.14	12					0	0	1.501	0.977	0.68	0.0547851	0.973459	0.258223	27.26	18.22	22.99	84.2	130	85.9	18.77	24.59	17.99	High	High	Peak Found	Peak Found	High
FALSE	High	Master Protein	F8VVA6	Microspherule protein 1 (Fragment) OS=Homo sapiens OX=9606 GN=MCRS1 PE=1 SV=1	0.007	FALSE	2.792	6	1	7	1	185	20.1	9.79	0	1				Pf13325		ENSG00000187778.13	12					0	0	0.949	0.868	0.936	0.985357	0.876398	0.92915	22.11	19.11	16.22	107.3	99.6	93.1	17.31	19.87	6.36	High	Peak Found	High	High	High
FALSE	High	Master Protein	F8VVM2	Phosphate carrier protein, mitochondrial OS=Homo sapiens OX=9606 GN=SLC25A3 PE=1 SV=1	0	FALSE	117.42	47	13	711	1	324	36.1	9.26	1229.84	13	transport	membrane;mitochondrion		Pf00153		ENSG00000075415.12	12					0	0	0.934	0.657	0.455	0.851028	2.22952e-05	7.69443e-16	57.33	86.14	13.6	95.3	142.1	62.6	62.21	64.75	6.2	High	High	High	High	High
FALSE	High	Master Protein	F8VVQ3	LETM1 domain-containing protein 1 (Fragment) OS=Homo sapiens OX=9606 GN=LETMD1 PE=1 SV=8	0	FALSE	16.043	19	4	29	4	260	29.9	10.48	36.64	4		membrane;mitochondrion		Pf07766		ENSG00000050426.15	12					0	0	0.956	1.144	1.161	0.980611	0.618297	0.765371	22.54	13.37	20.59	120.1	74.9	105	11.73	44.05	47.48	High	High	High	High	High
FALSE	High	Master Protein	F8VWB0	Natural resistance-associated macrophage protein 2 (Fragment) OS=Homo sapiens OX=9606 GN=SLC11A2 PE=1 SV=1	0.003	FALSE	3.637	10	1	10	1	149	16.3	5.02	2.09	1	transport	membrane	transporter activity	Pf01566		ENSG00000110911.14	12	Iron metabolism in placenta; Copper homeostasis				2	0	0.97	0.924	0.993	0.995119	0.888202	0.95192	25.91	22.87	28.32	108.2	91.8	100	25.74	25.24	14.94	High	High	High	High	High
FALSE	High	Master Protein	F8VWK8	Tetraspanin (Fragment) OS=Homo sapiens OX=9606 GN=CD63 PE=1 SV=1	0	FALSE	8.248	5	1	84	1	217	23.4	7.68	71.99	1		membrane		Pf00335		ENSG00000135404.11	12					0	0	1.484	0.989	0.661	1.66027e-05	0.972903	0.00333615	37.7	55.58	43.24	95	120.3	84.7	39.56	20.38	44.68	High	High	High	High	High
FALSE	High	Master Protein	F8VWQ5	Citrate synthase, mitochondrial OS=Homo sapiens OX=9606 GN=CS PE=1 SV=1	0	FALSE	16.631	46	4	34	1	132	14.4	9.66	52.1	4			catalytic activity	Pf00285		ENSG00000062485.18	12	TCA Cycle and Deficiency of Pyruvate Dehydrogenase complex (PDHc); Amino Acid metabolism				2	0	1.305	0.779	0.597	0.547488	0.766933	0.262386	47.15	0	47.15	97.3	126.9	75.8		42.86		Not Found	Not Found	High	Not Found	Peak Found
FALSE	High	Master Protein	F8VXC8	SWI/SNF complex subunit SMARCC2 OS=Homo sapiens OX=9606 GN=SMARCC2 PE=1 SV=1	0	FALSE	147.188	30	23	266	1	1245	136.1	5.71	414.59	23	cell organization and biogenesis;metabolic process;regulation of biological process	nucleus	DNA binding;protein binding	Pf04433	6601	ENSG00000139613.11	12		SMARCC2			0	19	0.94	0.935	0.935	0.854986	0.712554	0.744401	31.73	36.9	30.1	104.1	99.6	96.4	6.74	8.4	6.71	Peak Found	Peak Found	Peak Found	Not Found	High
FALSE	High	Master Protein	F8VXD5	ORM1-like protein 2 OS=Homo sapiens OX=9606 GN=ORMDL2 PE=1 SV=1	0.001	FALSE	4.294	9	1	7	1	119	13.6	9.52	14.25	1	metabolic process;regulation of biological process;response to stimulus	endoplasmic reticulum;membrane	catalytic activity;nucleotide binding;protein binding;signal transducer activity	Pf00025, Pf00503		ENSG00000123353.9	12					0	0	1.012	0.953	0.912	0.958206	0.912104	0.813741	25.37	16.34	26.37	95.1	112.8	92.1	14.6	18.25	15.74	Peak Found	High	High	High	High
FALSE	High	Master Protein	F8VXI9	ARF GTPase-activating protein GIT2 OS=Homo sapiens OX=9606 GN=GIT2 PE=1 SV=1	0	FALSE	20.193	10	5	35	3	708	78.8	7.46	29.83	5	regulation of biological process		enzyme regulator activity;metal ion binding;protein binding	Pf00023, Pf01412, Pf08518, Pf12205, Pf12796, Pf13637, Pf13857	9815	ENSG00000139436.20	12	Integrin-mediated Cell Adhesion	GIT2			1	0	1.028	0.913	0.9	0.942641	0.793222	0.772754	51.73	35.05	22.07	92.8	111.9	95.3	33.11	40.4	8.6	High	High	High	Peak Found	High
FALSE	High	Master Protein	F8VXU5	Vacuolar protein sorting-associated protein 29 OS=Homo sapiens OX=9606 GN=VPS29 PE=1 SV=1	0	FALSE	46.249	45	8	167	1	214	24	8.18	186.99	8	regulation of biological process;response to stimulus;transport	cytosol;endosome;membrane	catalytic activity;metal ion binding;protein binding;transporter activity	Pf00149, Pf12850	51699	ENSG00000111237.18	12		VPS29			0	8	0.986	0.987	0.917	0.964036	0.874801	0.649134	33.45	24.71	22.98	106.9	101.6	91.5	12.44	2.43	3.24	High	High	High	High	High
FALSE	High	Master Protein	F8VYN9	ADP-ribosylation factor-like protein 1 OS=Homo sapiens OX=9606 GN=ARL1 PE=1 SV=1	0	FALSE	31.701	38	6	88	6	194	21.8	6.77	165.18	6	regulation of biological process;response to stimulus		catalytic activity;nucleotide binding;protein binding;signal transducer activity	Pf00025, Pf00071, Pf00503, Pf01926, Pf04670, Pf08477, Pf09439		ENSG00000120805.13	12					0	0	0.997	1.075	1.273	0.994571	0.849205	0.196015	54.29	43.06	51.77	102.2	85.3	112.4	25.38	15.02	1.84	High	High	High	High	High
FALSE	High	Master Protein	F8VZS0	60S acidic ribosomal protein P0 (Fragment) OS=Homo sapiens OX=9606 GN=RPLP0 PE=1 SV=1	0	FALSE	61.32	46	13	416	1	246	26.9	8.38	458.91	13				Pf00428, Pf00466		ENSG00000089157.15	12					0	0	1.15	1.901	1.635	0.806494	0.0155633	0.375799	40.25	33.56	24.19	73.9	84.9	141.2	40.76	15.19	22.41	Peak Found	Peak Found	Peak Found	High	Peak Found
FALSE	High	Master Protein	F8VZX2	Poly(rC)-binding protein 2 OS=Homo sapiens OX=9606 GN=PCBP2 PE=1 SV=1	0	FALSE	118.072	60	12	362	1	321	33.8	8.24	514.41	12	defense response;metabolic process;regulation of biological process;response to stimulus	cytoplasm;cytosol;membrane;nucleus	DNA binding;protein binding;RNA binding	Pf00013, Pf13014	5094	ENSG00000197111.15	12	mRNA Processing	PCBP2			1	0																Not Found	High	Not Found	Not Found	Not Found
FALSE	High	Master Protein	F8W031	DUF3456 domain-containing protein (Fragment) OS=Homo sapiens OX=9606 PE=1 SV=1	0	FALSE	9.719	13	3	20	2	263	29.2	7.01	35.95	3	regulation of biological process;response to stimulus	endoplasmic reticulum		Pf11938		ENSG00000144785.8	12					0	0	0.502	0.873	1.828	4.1331e-07	0.733924	0.322781	52.67	20.41	33.44	284	5.4	10.6	83.2	54.96	14.3	High	Peak Found	Peak Found	Peak Found	Peak Found
FALSE	High	Master Protein	F8W036	Uncharacterized protein OS=Homo sapiens OX=9606 PE=4 SV=1	0.001	FALSE	4.461	9	1	1	1	122	13.8	10.08	0	1	cellular component movement;transport	cytosol;endosome;mitochondrion;organelle lumen		Pf06320		ENSG00000258311.5	12					0	0	0.947	0.859	0.829	0.992934	0.782864	0.733971	28.32	19.03	23.69	103.7	107.3	89	19.28	20.15	2.74	Peak Found	Peak Found	High	Peak Found	Peak Found
FALSE	High	Master Protein	F8W038	Chromosome 17 open reading frame 49 OS=Homo sapiens OX=9606 GN=C17orf49 PE=1 SV=1	0	FALSE	26.74	57	5	45	5	157	16.3	8.76	56.57	5		cytosol	DNA binding	Pf00249		ENSG00000258315.5	17					0	0	1	1.051	1.09	0.972045	0.927879	0.915162	39.55	33.12	43.54	107.1	90.5	102.4	13.45	11.99	14.25	High	High	High	High	High
FALSE	High	Master Protein	F8W0N3	Monocarboxylate transporter 2 (Fragment) OS=Homo sapiens OX=9606 GN=SLC16A7 PE=1 SV=1	0	FALSE	5.531	3	2	10	2	435	47.3	9.29	3.35	2	transport	membrane	transporter activity	Pf07690		ENSG00000118596.11	12					0	0	1.12	1.231	1.096	0.738633	0.531103	0.95192	22.39	27.19	20.45	88.8	99.7	111.5	26.33	8.06	20.46	High	High	Peak Found	High	High
FALSE	High	Master Protein	F8W1B9	YEATS domain-containing protein 4 (Fragment) OS=Homo sapiens OX=9606 GN=YEATS4 PE=1 SV=1	0.001	FALSE	4.686	14	2	5	2	211	24.4	9.39	0	2	regulation of biological process	nucleus		Pf03366		ENSG00000127337.6	12					0	0	1.073	0.837	0.804	0.924297	0.769856	0.696898	38.53	31.36	22.19	88	125.9	86.2	17.75	8.64	15.74	Peak Found	Peak Found	Peak Found	High	High
FALSE	High	Master Protein	F8W1R7	Myosin light polypeptide 6 OS=Homo sapiens OX=9606 GN=MYL6 PE=1 SV=1	0	FALSE	48.662	67	9	160	8	145	16.3	4.65	223.74	9			metal ion binding	Pf00036, Pf13405, Pf13499		ENSG00000092841.18	12					0	1	0.856	1.116	1.272	0.233857	0.621995	0.162682	44.61	36.09	54.33	93.7	92	114.3	33.57	26.65	15.71	High	High	High	High	High
FALSE	High	Master Protein	F8W689	DNA-binding protein RFX5 (Fragment) OS=Homo sapiens OX=9606 GN=RFX5 PE=1 SV=1	0	FALSE	31.791	17	9	50	9	596	63.1	9.36	63.91	9	metabolic process;regulation of biological process	nucleus	DNA binding;protein binding	Pf02257, Pf03288, Pf14621	5993	ENSG00000143390.17	1		RFX5			0	0	0.922	0.909	0.99	0.899096	0.690829	0.932512	18.61	27.05	28.08	103.9	99.6	96.5	22.36	30.81	10.45	High	High	High	High	High
FALSE	High	Master Protein	F8W6M3	Palmitoyltransferase OS=Homo sapiens OX=9606 GN=ZDHHC3 PE=1 SV=1	0.002	FALSE	4.048	7	1	3	1	333	37.8	8.37	2.06	1	metabolic process;transport	Golgi;membrane	catalytic activity;metal ion binding	Pf01529	51304	ENSG00000280674.2; ENSG00000163812.13	3; CHR_HG2066_PATCH		ZDHHC3			0	0	100	100	1.025	6.47309e-16	6.44275e-16	0.998799			6.42		148.2	151.8		6.98		Not Found	Not Found	Not Found	High	High
FALSE	High	Master Protein	F8W726	Ubiquitin-associated protein 2-like OS=Homo sapiens OX=9606 GN=UBAP2L PE=1 SV=2	0	FALSE	56.935	18	11	112	11	1079	113.6	6.68	160.3	11	regulation of biological process	cytoplasm	protein binding;RNA binding	Pf00627, Pf12478, Pf14555	9898	ENSG00000143569.18	1		UBAP2L			0	0	0.869	1.057	1.185	0.560887	0.907602	0.602347	29.5	33.94	29.28	99.1	85.7	115.1	22.27	7.5	6.68	High	High	High	High	High
FALSE	High	Master Protein	F8W7C6	60S ribosomal protein L10 OS=Homo sapiens OX=9606 GN=RPL10 PE=1 SV=2	0	FALSE	76.305	45	8	491	1	163	18.6	9.95	766.03	8	metabolic process	ribosome	protein binding;structural molecule activity	Pf00252		ENSG00000147403.16	X					0	0	0.513	1.053	1.85	6.55655e-12	0.923451	7.78444e-05	42.04	39.86	60.76	125.4	59.2	115.5	15.23	20.61	42.74	High	High	High	High	High
FALSE	High	Master Protein	F8W7E0	Calpastatin (Fragment) OS=Homo sapiens OX=9606 GN=CAST PE=1 SV=1	0	FALSE	19.799	22	5	34	1	393	41.7	7.05	43.03	5		cytosol;endoplasmic reticulum		Pf00748		ENSG00000153113.23	5					0	0	1.317	0.651	0.445	0.502626	0.380952	0.0237151	111.97	170.79	153.79	164.6	63.1	72.2	77.92	123.87	134.87	Peak Found	Peak Found	Peak Found	High	Peak Found
FALSE	High	Master Protein	F8W7Q4	Protein FAM162A OS=Homo sapiens OX=9606 GN=FAM162A PE=1 SV=1	0	FALSE	38.66	34	6	105	6	144	16.5	9.77	129.11	6	cell death;metabolic process;regulation of biological process;response to stimulus	cytosol;membrane;mitochondrion	protein binding	Pf06388	26355	ENSG00000114023.15	3		FAM162A			0	0	0.916	1.008	1.035	0.712076	0.985291	0.986849	43.55	35.29	47.43	107.8	94.4	97.8	5.58	17.1	13.5	High	High	High	High	High
FALSE	High	Master Protein	F8W809	Thioredoxin reductase 1, cytoplasmic OS=Homo sapiens OX=9606 GN=TXNRD1 PE=1 SV=1	0	FALSE	72.141	42	14	103	13	498	54.6	6.47	185.74	14	cellular homeostasis;metabolic process;regulation of biological process		antioxidant activity;catalytic activity;nucleotide binding	Pf00070, Pf02852, Pf07992, Pf13738		ENSG00000198431.15	12	NRF2 pathway				1	1	0.949	1.131	1.212	0.896376	0.569729	0.377778	33.22	31.99	28.87	105.2	98.6	96.3	3.49	2.93	3.63	High	High	High	High	High
FALSE	High	Master Protein	F8W881	Constitutive coactivator of PPAR-gamma-like protein 2 OS=Homo sapiens OX=9606 GN=FAM120C PE=1 SV=2	0	FALSE	13.233	7	5	20	5	895	99.3	8.7	14.73	5		nucleus	RNA binding		54954	ENSG00000184083.11	X		FAM120C			0	0	1.168	1.14	0.955	0.52593	0.758988	0.894274	29.04	29.88	34.36	91.7	101.9	106.5	24.51	14.25	7.99	High	High	High	High	High
FALSE	High	Master Protein	F8W8A6	3-hydroxyisobutyryl-CoA hydrolase, mitochondrial (Fragment) OS=Homo sapiens OX=9606 GN=HIBCH PE=1 SV=1	0	FALSE	25.291	38	4	63	1	128	14.6	5.15	71.19	4	metabolic process	mitochondrion	catalytic activity	Pf13766		ENSG00000198130.15	2	Amino Acid metabolism				1	0	0.948	0.914	0.974	0.994571	0.874808	0.933307	93.25	79.45	57.57	109.6	104	86.4	63.16	40.74	53.08	Peak Found	High	Peak Found	Peak Found	High
FALSE	High	Master Protein	F8W8D3	Histone RNA hairpin-binding protein OS=Homo sapiens OX=9606 GN=SLBP PE=1 SV=1	0.002	FALSE	3.761	5	1	2	1	277	32.1	7.47	0	1		cytosol;nucleus	RNA binding	Pf15247		ENSG00000163950.12	4					0	0	1.228	0.815	0.798	0.72558	0.849205	0.833339	47.33	56.31	66.94	80.2	129.8	90	41.1	15.99	65.6	Peak Found	Peak Found	Peak Found	Peak Found	Peak Found
FALSE	High	Master Protein	F8W8H5	Ras-related protein Rab-24 OS=Homo sapiens OX=9606 GN=RAB24 PE=1 SV=1	0	FALSE	12.651	22	3	10	3	174	19.7	5.43	11.99	3	regulation of biological process;response to stimulus		catalytic activity;nucleotide binding	Pf00025, Pf00071, Pf08477		ENSG00000169228.13	5					0	0	0.939	0.932	1.279	0.978641	0.849809	0.681348	17.82	51.15	27.33	88.4	88.4	123.2	56.2	39.39	49.71	High	High	Peak Found	High	High
FALSE	High	Master Protein	F8W8I6	Nucleolysin TIA-1 isoform p40 OS=Homo sapiens OX=9606 GN=TIA1 PE=1 SV=1	0	FALSE	56.191	42	10	92	7	385	42.8	7.74	150.73	10	cell death;regulation of biological process;response to stimulus	cytoplasm;cytosol	protein binding;RNA binding	Pf00076, Pf04847, Pf13893, Pf14259	7072	ENSG00000116001.15	2		TIA1			0	0	1.178	1.156	0.944	0.0837885	0.504283	0.794787	35.38	27.87	33.91	91.4	109.7	98.8	13.58	17.19	1.78	High	High	High	High	High
FALSE	High	Master Protein	F8W8Z9	Mitochondrial import receptor subunit TOM5 homolog OS=Homo sapiens OX=9606 GN=TOMM5 PE=1 SV=1	0.004	FALSE	3.317	8	1	10	1	98	11	7.02	15.29	1		mitochondrion		Pf15178		ENSG00000175768.12	9					0	0	1.118	0.634	0.538	0.619729	0.00937853	0.00153013	30.86	31.39	10.71	109	121.8	69.1	29	6.99	10.74	High	High	Peak Found	High	High
FALSE	High	Master Protein	F8W914	Reticulon OS=Homo sapiens OX=9606 GN=RTN4 PE=1 SV=1	0	FALSE	121.663	66	13	333	3	345	37.1	4.77	589.82	13		endoplasmic reticulum;membrane		Pf02453		ENSG00000115310.17	2	Spinal Cord Injury				1	0	0.839	0.964	1.286	0.112448	0.856617	0.132835	39.46	45.89	37.8	96.2	93.9	110	16.33	21.1	40.76	High	High	High	High	High
FALSE	High	Master Protein	F8W922	Multivesicular body subunit 12B (Fragment) OS=Homo sapiens OX=9606 GN=MVB12B PE=1 SV=1	0	FALSE	5.041	11	1	2	1	205	22.6	5.69	2.34	1				Pf10240		ENSG00000196814.14	9					0	0																High	Not Found	Not Found	Not Found	Not Found
FALSE	High	Master Protein	F8W9J4	Dystonin OS=Homo sapiens OX=9606 GN=DST PE=1 SV=1	0	FALSE	129.981	6	36	150	32	7461	847.4	5.25	85.06	36	cell organization and biogenesis;cellular component movement;regulation of biological process;response to stimulus;transport	cytoplasm;cytoskeleton;cytosol;membrane;nucleus	metal ion binding;protein binding	Pf00307, Pf00435, Pf00681, Pf02187, Pf11971, Pf13499, Pf13833	667	ENSG00000151914.19	6		DST			0	1	0.958	1.036	1.106	0.950871	0.927879	0.820047	31.83	30.68	32.69	99.9	100.8	99.2	10.06	6.67	2.53	High	High	High	High	High
FALSE	High	Master Protein	F8W9W2	G protein-coupled receptor kinase OS=Homo sapiens OX=9606 GN=GRK6 PE=1 SV=1	0	FALSE	4.709	7	2	5	2	542	62.2	8.1	0	2	metabolic process;regulation of biological process;response to stimulus		catalytic activity;enzyme regulator activity;nucleotide binding;receptor activity;signal transducer activity	Pf00069, Pf00615, Pf07714		ENSG00000198055.10	5	Chemokine signaling pathway				1	0	1.414	1.168	1.004	0.268449	0.797677	0.970513	34.65	29.69	33.81	94.8	99.9	105.2	7.79	32.34	8.31	Peak Found	Peak Found	Peak Found	High	High
FALSE	High	Master Protein	F8W9X7	Coiled-coil domain-containing protein 93 OS=Homo sapiens OX=9606 GN=CCDC93 PE=1 SV=1	0	FALSE	64.003	29	17	123	17	630	73	7.99	141.83	17				Pf09762		ENSG00000125633.10	2					0	0	0.941	0.955	1.018	0.901473	0.868686	0.993492	23.04	17.81	22.31	110.5	91.1	98.5	12.61	6.29	16.73	High	High	High	High	High
FALSE	High	Master Protein	F8WA39	Myotubularin-related protein 1 OS=Homo sapiens OX=9606 GN=MTMR1 PE=1 SV=1	0	FALSE	38.633	14	8	53	8	673	75.7	7.39	68.16	8	metabolic process	cytoplasm;cytosol;membrane	catalytic activity;protein binding	Pf02893, Pf06602	8776	ENSG00000063601.16	X		MTMR1			0	0	0.935	0.993	1.063	0.93172	0.970183	0.942339	33.28	37.15	29.66	98.4	94.2	107.4	13.98	7.09	9.87	High	High	High	High	High
FALSE	High	Master Protein	F8WAL3	Zinc finger protein 528 OS=Homo sapiens OX=9606 GN=ZNF528 PE=4 SV=1	0.005	FALSE	3.076	11	1	1	1	123	13.8	4.78	0	1	regulation of biological process			Pf01352		ENSG00000167555.13	19					0	0	1.188	1.733	1.439	0.733171	0.0327361	0.545103	43.54	10	9.98	75.9	90.2	133.8	38.8	15.57	4.6	Peak Found	Peak Found	Peak Found	Peak Found	Peak Found
FALSE	High	Master Protein	F8WAN9	GMP reductase OS=Homo sapiens OX=9606 GN=GMPR2 PE=1 SV=1	0	FALSE	31.229	24	7	38	7	349	38.2	8.47	34.64	7	metabolic process		catalytic activity;metal ion binding	Pf00478, Pf01070		ENSG00000100938.17	14					0	0	1.03	0.894	0.92	0.925843	0.6505	0.765587	55.03	66.41	93.43	97.4	114.1	88.5	17.13	3.74	1.39	High	High	High	High	High
FALSE	High	Master Protein	F8WBA3	Serine/threonine-protein kinase OS=Homo sapiens OX=9606 GN=PRKD1 PE=1 SV=1	0	FALSE	45.077	17	11	74	7	920	102.4	6.58	75.55	11	cell communication;cell death;cell organization and biogenesis;cell proliferation;defense response;metabolic process;regulation of biological process;response to stimulus;transport	cytoplasm;cytosol;Golgi;membrane;nucleus	catalytic activity;metal ion binding;nucleotide binding;protein binding	Pf00069, Pf00130, Pf00169, Pf07714, Pf14531	5587	ENSG00000184304.14	14	Apoptosis Modulation and Signaling; miRs in Muscle Cell Differentiation; Cardiac Hypertrophic Response; Myometrial Relaxation and Contraction Pathways; G Protein Signaling Pathways; VEGFA-VEGFR2 Signaling Pathway; Wnt Signaling Pathway and Pluripotency; Wnt Signaling Pathway; Calcium Regulation in the Cardiac Cell	PRKD1			9	3	1.014	0.916	0.928	0.957619	0.738867	0.783272	41.1	28.97	42.75	102.4	101.1	96.5	5.23	6.08	11.35	High	High	High	High	High
FALSE	High	Master Protein	F8WBF5	Dual-specificity protein kinase CLK1 OS=Homo sapiens OX=9606 GN=CLK1 PE=1 SV=1	0	FALSE	7.442	9	2	12	2	355	41.8	8.79	6.95	2	metabolic process		catalytic activity;nucleotide binding	Pf00069, Pf07714		ENSG00000013441.15	2					0	0	0.921	0.999	1.104	0.977621	0.990412	0.96009	26.46	20.2	21.17	91.3	101.4	107.3	41.98	4.1	11.38	High	High	High	High	Peak Found
FALSE	Medium	Master Protein	F8WC89	SAC3 domain-containing protein 1 OS=Homo sapiens OX=9606 GN=SAC3D1 PE=1 SV=1	0.028	FALSE	2.141	4	1	1	1	358	38.6	7.62	0	1	cell division	cytoplasm	protein binding	Pf03399	29901	ENSG00000168061.14	11		SAC3D1			0	0	0.739	0.505	0.683	0.667582	0.189009	0.662347	59.61	59.61	0	133.7	98.8	67.5	44.35			Peak Found	Peak Found	High	Not Found	Not Found
FALSE	High	Master Protein	F8WCT1	ADP-ribosylation factor-like protein 6-interacting protein 4 OS=Homo sapiens OX=9606 GN=ARL6IP4 PE=1 SV=1	0	FALSE	16.878	21	3	19	3	229	25.6	10.95	46.85	3				Pf10500		ENSG00000182196.13	12					0	0	0.753	0.98	1.339	0.126128	0.929963	0.383292	41.14	47.9	39.52	110.6	78.2	111.2	12.61	6.78	16.3	High	High	High	High	High
FALSE	Medium	Master Protein	F8WD02	Speckle-type POZ protein-like OS=Homo sapiens OX=9606 GN=SPOPL PE=4 SV=1	0.029	FALSE	2.133	4	1	1	1	190	22	8.81	0	1			protein binding	Pf00917		ENSG00000144228.8	2					0	0	0.847	0.837	1.075	0.913431	0.868686	0.973105	20.17	20.27	13.74	115.4	88.1	96.5	18.58	15.53	6.24	Peak Found	Peak Found	Peak Found	High	Peak Found
[truncated: 5,943 more rows]
[truncated: 5 more columns]
