# Supplementary material for: Disturbance of Key Cellular Subproteomes upon Propofol Treatment Is Associated with Increased Permeability of the Blood-Brain Barrier
Source: Proteomes. 2022 Aug 15;10(3):28. doi: 10.3390/proteomes10030028 (PMC9397097; doi:10.3390/proteomes10030028)
Supplement: Supplementary file 1 [file proteomes-10-00028-s001.zip › Supplementary Table S4 PSM.xlsx]

## Sheet: PSMs
Checked	Confidence	Identifying Node	PSM Ambiguity	Annotated Sequence	Modifications	# Proteins	Master Protein Accessions	Protein Accessions	# Missed Cleavages	Charge	DeltaScore	DeltaCn	Rank	Search Engine Rank	m/z [Da]	MH+ [Da]	Theo. MH+ [Da]	DeltaM [ppm]	Deltam/z [Da]	Activation Type	MS Order	Isolation Interference [%]	Comp. Voltage [V]	Ion Inject Time [ms]	RT [min]	First Scan	Spectrum File	File ID	Quan Info	XCorr	# Protein Groups	Contaminant	Percolator q-Value	Percolator PEP	Precursor Abundance	Apex RT [min]
FALSE	High	Sequest HT (A3)	Unambiguous	[K].VIHDNFGIVEGLmTTVHAITATQK.[T]	M13(Oxidation)	2	P04406	E7EUT5; P04406	0	4	0.6105	0	1	1	653.594	2611.36	2611.35	0.37	0.00024	HCD (High Energy Collision Dissociation)	MS2	7.79602	-40	30	152.847	142530	20200928_Heidi_BL.raw	F4		4.21	1	FALSE	6.934e-06	8.081e-09	1.87269e+06	152.64
FALSE	High	Sequest HT (A3)	Unambiguous	[K].ATRPEELLELLGGSHDLDSNQAAMVLIR.[L]		4	Q969Z0	C9J7P5; C9J5A2; Q969Z0; C9J347	0	4	0.6461	0	1	1	762.9	3048.58	3048.58	0	0	HCD (High Energy Collision Dissociation)	MS2	86.2815	-40	30	152.632	146928	20200926_Heidi_AO.raw	F2		4.38	1	FALSE	6.934e-06	6.225e-11	702530	152.67
FALSE	High	Sequest HT (A3)	Unambiguous	[K].DGPLNmILDDGGDLTNLIHTK.[Y]	M6(Oxidation)	1	P23526	P23526	0	3	0.6293	0	1	1	756.711	2268.12	2268.12	0.75	0.00057	HCD (High Energy Collision Dissociation)	MS2	7.89968	-40	30	152.635	146933	20200926_Heidi_AO.raw	F2		4.64	1	FALSE	6.934e-06	1.332e-07	6308904	152.96
FALSE	High	Sequest HT (A3)	Unambiguous	[K].SINPDEAVAYGAAVQAAILSGDK.[S]		4	P11142	E9PKE3; E9PNE6; A8K7Q2; P11142	0	3	0.7448	0	1	1	754.054	2260.15	2260.15	1.01	0.00076	HCD (High Energy Collision Dissociation)	MS2	8.58128	-40	30	152.636	146934	20200926_Heidi_AO.raw	F2		5.25	1	FALSE	6.934e-06	1.373e-08	34621616	152.3
FALSE	High	Sequest HT (A3)	Unambiguous	[R].GALVLGYEGWLAGYQmNFETAK.[S]	M16(Oxidation)	2	P21796	P21796; C9JI87	0	3	0.2634	0	1	1	812.065	2434.18	2434.17	2.28	0.00185	HCD (High Energy Collision Dissociation)	MS2	71.5086	-40	30	152.636	146935	20200926_Heidi_AO.raw	F2		2.24	1	FALSE	6.934e-06	1.701e-05	963644	152.88
FALSE	High	Sequest HT (A3)	Unambiguous	[R].DMETIGFAVYEVPPELVGQPAVHLK.[R]		1	P07384	P07384	0	3	0.7507	0	1	1	913.809	2739.41	2739.41	1.93	0.00177	HCD (High Energy Collision Dissociation)	MS2	43.9812	-40	30	152.638	146938	20200926_Heidi_AO.raw	F2		3.57	1	FALSE	6.934e-06	2.88e-06	2.81571e+06	152.79
FALSE	High	Sequest HT (A3)	Unambiguous	[K].ALDTVLFGPPLLTR.[H]		4	G0XQ39	E9PNJ4; G0XQ39; E9PIQ8; Q13586	0	3	0.6116	0	1	1	504.964	1512.88	1512.88	-0.2	-0.0001	HCD (High Energy Collision Dissociation)	MS2	58.4504	-55	30	152.645	146941	20200926_Heidi_AO.raw	F2		3.27	1	FALSE	6.934e-06	4.959e-06	573624	152.63
FALSE	High	Sequest HT (A3)	Unambiguous	[R].TIGAQVYEQVLR.[S]		1	O43286	O43286	0	2	0.5105	0	1	1	688.88	1376.75	1376.75	-0.1	-7e-05	HCD (High Energy Collision Dissociation)	MS2	31.7872	-40	30	104.974	93128	20200928_Heidi_BO.raw	F5		1.9	1	FALSE	6.934e-06	1.337e-05	311979	104.91
FALSE	High	Sequest HT (A3)	Unambiguous	[K].WVPFDGDDIQLEFVR.[I]		2	P39656	P39656; A0A0C4DGS1	0	3	0.5601	0	1	1	612.637	1835.9	1835.9	-0.33	-0.0002	HCD (High Energy Collision Dissociation)	MS2	59.5222	-55	30	152.646	146942	20200926_Heidi_AO.raw	F2		2.91	1	FALSE	6.934e-06	1.02e-06	1.96088e+06	152.64
FALSE	High	Sequest HT (A3)	Unambiguous	[R].ILGGVISAISEAAAQYNPEPPPPR.[T]		6	P04632	P04632; A0A0C4DGQ5; K7ELJ7; K7EIV0; A0A075B7C0; K7EM73	0	4	0.4939	0	1	1	612.579	2447.29	2447.29	-0.07	-4e-05	HCD (High Energy Collision Dissociation)	MS2	67.1793	-55	30	152.646	146942	20200926_Heidi_AO.raw	F2		2.47	1	FALSE	6.934e-06	2.11e-06	3.26994e+06	152.43
FALSE	High	Sequest HT (A3)	Unambiguous	[K].REDYFGITNLVEHPAQLNPPVDNDTPVTLGVYLTK.[K]		1	O43395	O43395	1	4	0.7704	0	1	1	982.254	3925.99	3926	-0.53	-0.00052	HCD (High Energy Collision Dissociation)	MS2	0	-55	30	152.647	146943	20200926_Heidi_AO.raw	F2		4.66	1	FALSE	6.934e-06	3.238e-07	314198	152.68
FALSE	High	Sequest HT (A3)	Unambiguous	[K].LPIFFFGTHETAFLGPK.[D]		1	O75475	O75475	0	3	0.6971	0	1	1	641.345	1922.02	1922.02	-0.71	-0.00045	HCD (High Energy Collision Dissociation)	MS2	52.6621	-55	30	152.649	146946	20200926_Heidi_AO.raw	F2		3.73	1	FALSE	6.934e-06	1.631e-08	7.69115e+06	152.39
FALSE	High	Sequest HT (A3)	Unambiguous	[R].REEDGHLFSQLLDMLK.[F]		2	O60306	H0YH15; O60306	1	3	0.6679	0	1	1	644.326	1930.96	1930.97	-2.24	-0.00144	HCD (High Energy Collision Dissociation)	MS2	78.0075	-55	30	152.655	146955	20200926_Heidi_AO.raw	F2		2.77	1	FALSE	6.934e-06	1.883e-06	136329	152.66
FALSE	High	Sequest HT (A3)	Unambiguous	[K].IIVDELKQEVISTSSK.[A]		9	P63244	D6REE5; H0Y9P0; H0YAF8; J3KPE3; H0Y8W2; D6RAC2; P63244; H0YAM7; D6RF23	1	3	0.6154	0	1	1	597.003	1788.99	1789	-0.61	-0.00036	HCD (High Energy Collision Dissociation)	MS2	25.1501	-65	30	104.957	93110	20200928_Heidi_BO.raw	F5		2.73	1	FALSE	6.934e-06	1.35e-05	6.58569e+06	104.09
FALSE	High	Sequest HT (A3)	Unambiguous	[K].SFAIASLVETGHLAAFSLTSHLNDTFR.[F]		2	Q14690	Q14690; A0A3B3IUD7	0	4	0.6466	0	1	1	727.129	2905.49	2905.48	2.91	0.00211	HCD (High Energy Collision Dissociation)	MS2	64.1555	-40	30	162.203	152832	20200928_Heidi_CL.raw	F7		6.14	1	FALSE	6.934e-06	1.001e-09	613510	162.24
FALSE	High	Sequest HT (A3)	Unambiguous	[K].ALINADELASDVAGAEALLDR.[H]		3	A0A0D9SF54; Q13813	A0A0D9SF54; A0A0D9SGF6; Q13813	0	3	0.7132	0	1	1	709.704	2127.1	2127.09	1.85	0.00131	HCD (High Energy Collision Dissociation)	MS2	20.1582	-40	30	162.202	152831	20200928_Heidi_CL.raw	F7		5.44	2	FALSE	6.934e-06	1.521e-09	5.50989e+06	162.28
FALSE	High	Sequest HT (A3)	Unambiguous	[K].IETELRDIcNDVLSLLEK.[F]	C9(Carbamidomethyl)	4	P63104	P63104; B0AZS6; E7EX29; E7ESK7	1	3	0.6657	0	1	1	720.712	2160.12	2160.12	0.26	0.00018	HCD (High Energy Collision Dissociation)	MS2	19.344	-65	30	162.189	152819	20200928_Heidi_CL.raw	F7		3.5	1	FALSE	6.934e-06	2.04e-07	1.22885e+06	162.31
FALSE	High	Sequest HT (A3)	Unambiguous	[K].mVGGIAQIIAAQEEMLR.[K]	M1(Oxidation)	1	Q9Y490	Q9Y490	0	3	0.5794	0	1	1	615.989	1845.95	1845.96	-1.82	-0.00112	HCD (High Energy Collision Dissociation)	MS2	46.0568	-65	30	152.668	146967	20200926_Heidi_AO.raw	F2		2.14	1	FALSE	6.934e-06	1.525e-05	479730	152.48
FALSE	High	Sequest HT (A3)	Unambiguous	[R].FESIIHEFDPWFNYR.[S]		1	Q8TCJ2	Q8TCJ2	0	3	0.7105	0	1	1	667.315	1999.93	1999.93	-1.39	-0.00093	HCD (High Energy Collision Dissociation)	MS2	15.6698	-65	30	152.669	146969	20200926_Heidi_AO.raw	F2		3.8	1	FALSE	6.934e-06	9.624e-08	1.80847e+06	152.42
FALSE	High	Sequest HT (A3)	Unambiguous	[K].VIHDNFGIVEGLmTTVHAITATQK.[T]	M13(Oxidation)	2	P04406	E7EUT5; P04406	0	4	0.6732	0	1	1	653.594	2611.35	2611.35	-0.87	-0.00057	HCD (High Energy Collision Dissociation)	MS2	5.15087	-40	30	152.679	146976	20200926_Heidi_AO.raw	F2		5.57	1	FALSE	6.934e-06	3.807e-07	771695	152.65
FALSE	High	Sequest HT (A3)	Unambiguous	[R].KHPDADSLYVEEVDVGEIAPR.[T]		2	Q12904	Q12904; A0A5F9ZHC5	1	4	0.6866	0	1	1	585.543	2339.15	2339.15	-1.09	-0.00064	HCD (High Energy Collision Dissociation)	MS2	54.9805	-55	30	104.945	93100	20200928_Heidi_BO.raw	F5		4.02	1	FALSE	6.934e-06	5.771e-07	1.17516e+06	105.14
FALSE	High	Sequest HT (A3)	Unambiguous	[R].AITTGLQEYVEAVSFQHFIK.[T]		4	Q99598	Q99598; C4P0D6; Q5VVQ1; C4P0D8	0	3	0.5851	0	1	1	761.067	2281.19	2281.19	0	0	HCD (High Energy Collision Dissociation)	MS2	69.3333	-40	30	152.687	146988	20200926_Heidi_AO.raw	F2		4.29	1	FALSE	6.934e-06	2.486e-09	2.02964e+06	152.68
FALSE	High	Sequest HT (A3)	Unambiguous	[K].AVDVFFPPEAQNDFPVAMQISEK.[H]		2	A0A087WVQ6	A0A087WVQ6; Q00610	0	3	0.5091	0	1	1	860.419	2579.24	2579.25	-2.51	-0.00216	HCD (High Energy Collision Dissociation)	MS2	17.3713	-40	30	152.631	146927	20200926_Heidi_AO.raw	F2		4.97	1	FALSE	6.934e-06	3.779e-07	2845776	152.84
FALSE	High	Sequest HT (A3)	Unambiguous	[K].VNGSYEALSGGSTSEGFEDFTGGVTEWYELR.[K]		2	P07384	E9PL37; P07384	0	3	0.7164	0	1	1	1115.5	3344.5	3344.49	3.84	0.00428	HCD (High Energy Collision Dissociation)	MS2	12.956	-40	30	152.63	146926	20200926_Heidi_AO.raw	F2		4.02	1	FALSE	6.934e-06	6.979e-08	761090	152.66
FALSE	High	Sequest HT (A3)	Unambiguous	[R].AITTGLQEYVEAVSFQHFIK.[T]		4	Q99598	Q99598; C4P0D6; Q5VVQ1; C4P0D8	0	3	0.5783	0	1	1	761.069	2281.19	2281.19	2.41	0.00183	HCD (High Energy Collision Dissociation)	MS2	37.3997	-40	30	152.629	146924	20200926_Heidi_AO.raw	F2		4.34	1	FALSE	6.934e-06	1.722e-08	2.02964e+06	152.68
FALSE	High	Sequest HT (A3)	Unambiguous	[K].TSIAIDTIINQK.[R]		3	P25705	K7ENJ4; K7EK77; P25705	0	2	0.5508	0	1	1	658.875	1316.74	1316.74	0.82	0.00054	HCD (High Energy Collision Dissociation)	MS2	37.8659	-40	30	104.977	93133	20200928_Heidi_BO.raw	F5		3.05	1	FALSE	6.934e-06	1.169e-05	13766271	104.18
FALSE	High	Sequest HT (A3)	Unambiguous	[K].FVINYDYPNSSEDYIHR.[I]		2	J3KTA4	J3KTA4; P17844	0	3	0.7189	0	1	1	711.329	2131.97	2131.97	-0.06	-4e-05	HCD (High Energy Collision Dissociation)	MS2	6.33721	-55	30	104.991	93146	20200928_Heidi_BO.raw	F5		3.7	1	FALSE	6.934e-06	2.138e-06	3.35652e+06	104.5
FALSE	High	Sequest HT (A3)	Unambiguous	[R].DALSDLALHFLNK.[M]		1	P50991	P50991	0	3	0.5483	0	1	1	486.264	1456.78	1456.78	-1.25	-0.00061	HCD (High Energy Collision Dissociation)	MS2	6.88033	-65	30	152.559	146850	20200926_Heidi_AO.raw	F2		2.9	1	FALSE	6.934e-06	1.34e-07	31816932	152.1
FALSE	High	Sequest HT (A3)	Unambiguous	[R].QAIPLDENEGIYVQDVK.[T]		1	Q14764	Q14764	0	3	0.6802	0	1	1	644.33	1930.98	1930.98	-0.08	-5e-05	HCD (High Energy Collision Dissociation)	MS2	20.135	-55	30	104.99	93145	20200928_Heidi_BO.raw	F5		3.44	1	FALSE	6.934e-06	1.047e-05	714170	104.97
FALSE	High	Sequest HT (A3)	Unambiguous	[R].EmEENFAVEAANYQDTIGR.[L]	M2(Oxidation)	3	P08670	P08670; B0YJC5; B0YJC4	0	3	0.7013	0	1	1	734.992	2202.96	2202.96	0.46	0.00034	HCD (High Energy Collision Dissociation)	MS2	21.0827	-40	30	104.983	93142	20200928_Heidi_BO.raw	F5		4.72	1	FALSE	6.934e-06	8.072e-07	5.08271e+06	103.34
FALSE	High	Sequest HT (A3)	Unambiguous	[R].LcLPSFDKLELLEcIR.[R]	C2(Carbamidomethyl); C14(Carbamidomethyl)	5	M0QXF9	B3KSI3; M0QXF9; M0QZ10; O15382; M0QZP4	1	3	0.6706	0	1	1	669.351	2006.04	2006.04	-2.61	-0.00175	HCD (High Energy Collision Dissociation)	MS2	31.4587	-65	30	152.562	146854	20200926_Heidi_AO.raw	F2		3.4	1	FALSE	6.934e-06	1.379e-06	303912	152.64
FALSE	High	Sequest HT (A3)	Unambiguous	[R].FESIIHEFDPWFNYR.[S]		1	Q8TCJ2	Q8TCJ2	0	3	0.6989	0	1	1	667.315	1999.93	1999.93	-1.77	-0.00118	HCD (High Energy Collision Dissociation)	MS2	7.91367	-65	30	152.566	146860	20200926_Heidi_AO.raw	F2		3.52	1	FALSE	6.934e-06	2.835e-07	1.80847e+06	152.42
FALSE	High	Sequest HT (A3)	Unambiguous	[R].LLVQDKFEVLNYTSIPIFLPEVTIGAHQTDR.[V]		6	O95299	H7C2W5; H7C1Y7; O95299; E7ESZ7; A0A087WXC5; H7C2X4	1	4	0.6667	0	1	1	889.984	3556.92	3556.91	2.85	0.00254	HCD (High Energy Collision Dissociation)	MS2	59.7975	-40	30	162.206	152836	20200928_Heidi_CL.raw	F7		4.62	1	FALSE	6.934e-06	2.198e-08	545642	162.24
FALSE	High	Sequest HT (A3)	Unambiguous	[K].GLFYFDNSFRPVPLEQTYVGITEK.[K]		2	O75643	O75643; A0A494C1A5	0	3	0.5798	0	1	1	940.815	2820.43	2820.42	1.9	0.00178	HCD (High Energy Collision Dissociation)	MS2	56.9963	-40	30	152.576	146868	20200926_Heidi_AO.raw	F2		4.95	1	FALSE	6.934e-06	3.929e-08	3.53695e+06	152.64
FALSE	High	Sequest HT (A3)	Unambiguous	[R].AIEALKEFNEDGALAVLQQFK.[D]		2	O60506	F6UXX1; O60506	1	3	0.6243	0	1	1	778.752	2334.24	2334.23	3.06	0.00238	HCD (High Energy Collision Dissociation)	MS2	52.1237	-40	30	152.578	146871	20200926_Heidi_AO.raw	F2		3.38	1	FALSE	6.934e-06	1.096e-05	373980	152.57
FALSE	High	Sequest HT (A3)	Unambiguous	[R].LLEVPVmLTEQYPQGLGPTVPELGTEGLRPLAK.[T]	M7(Oxidation)	3	Q96AB3	K7ENV7; K7EKW4; Q96AB3	0	4	0.6779	0	1	1	891.238	3561.93	3561.92	1.55	0.00138	HCD (High Energy Collision Dissociation)	MS2	49.4432	-40	30	152.579	146873	20200926_Heidi_AO.raw	F2		3.57	1	FALSE	6.934e-06	6.005e-09	1.14907e+06	152.65
FALSE	High	Sequest HT (A3)	Unambiguous	[K].ADAVQDSEMVELVELEIR.[E]		1	P49411	P49411	0	3	0.6533	0	1	1	682.673	2046	2046.01	-1.16	-0.00079	HCD (High Energy Collision Dissociation)	MS2	41.4548	-40	30	152.688	146989	20200926_Heidi_AO.raw	F2		4.5	1	FALSE	6.934e-06	8.726e-07	2.10466e+06	152.78
FALSE	High	Sequest HT (A3)	Unambiguous	[K].WILDTDTFNEWMNEEDYEVNDDKNPVSR.[R]		2	Q8TAQ2; F8VXC8	Q8TAQ2; F8VXC8	1	3	0.6757	0	1	1	1158.84	3474.51	3474.51	2.38	0.00276	HCD (High Energy Collision Dissociation)	MS2	0	-40	30	152.582	146876	20200926_Heidi_AO.raw	F2		3.7	2	FALSE	6.934e-06	6.737e-11	580157	152.62
FALSE	High	Sequest HT (A3)	Unambiguous	[K].HEEEAFTAFTPAPEDSLASVPYPPLLR.[A]		2	C9JJ19	C9JJ19; P82930	0	3	0.8018	0	1	1	995.503	2984.5	2984.47	9.34	0.00929	HCD (High Energy Collision Dissociation)	MS2	7.77313	-40	30	152.586	146882	20200926_Heidi_AO.raw	F2		3.38	1	FALSE	6.934e-06	1.754e-06	965148	152.86
FALSE	High	Sequest HT (A3)	Unambiguous	[R].IYLTADNLVLNLQDESFTR.[GS]		2	Q99623	Q99623; J3KPX7	0	3	0.7401	0	1	1	742.387	2225.15	2225.14	0.75	0.00055	HCD (High Energy Collision Dissociation)	MS2	9.32744	-55	30	152.594	146887	20200926_Heidi_AO.raw	F2		3.77	1	FALSE	6.934e-06	9.122e-06	17452614	151.26
FALSE	High	Sequest HT (A3)	Unambiguous	[R].VGEGPGVcWLAPEQTAGK.[K]	C8(Carbamidomethyl)	4	Q9H4A4	A0A087WUS4; A6NKB8; Q9H4A4; A0A087WU27	0	2	0.7421	0	1	1	928.454	1855.9	1855.9	0.05	5e-05	HCD (High Energy Collision Dissociation)	MS2	10.081	-40	30	104.982	93140	20200928_Heidi_BO.raw	F5		3.18	1	FALSE	6.934e-06	5.731e-06	273260	105.06
FALSE	High	Sequest HT (A3)	Unambiguous	[K].YDVDTLDMVFLDHWK.[D]		4	P21964	P21964; H7BZ45; E7EUU8; E7EMS6	0	3	0.5593	0	1	1	632.966	1896.88	1896.88	0.61	0.00039	HCD (High Energy Collision Dissociation)	MS2	36.124	-55	30	152.595	146889	20200926_Heidi_AO.raw	F2		3.88	1	FALSE	6.934e-06	2.431e-08	2.23166e+06	152.68
FALSE	High	Sequest HT (A3)	Unambiguous	[R].ELVPESQAYMDLLAFER.[K]		9	Q6STE5; Q96GM5; Q92925	Q6STE5; C9JYI7; Q96GM5; Q92925; B9EGA3; J3KMX2; F8VW95; F8VZ70; F8VUB0	0	3	0.6217	0	1	1	670.999	2010.98	2010.98	-0.46	-0.00031	HCD (High Energy Collision Dissociation)	MS2	42.7857	-55	30	152.598	146893	20200926_Heidi_AO.raw	F2		3.41	3	FALSE	6.934e-06	1.367e-05	509547	152.59
FALSE	High	Sequest HT (A3)	Unambiguous	[R].ALEQQVEEMKTQLEELEDELQATEDAK.[L]		1	P35579	P35579	1	3	0.6963	0	1	1	1049.84	3147.51	3147.49	6.38	0.00669	HCD (High Energy Collision Dissociation)	MS2	56.2115	-40	30	162.205	152835	20200928_Heidi_CL.raw	F7		6.42	1	FALSE	6.934e-06	6.326e-08	8758770	162.31
FALSE	High	Sequest HT (A3)	Unambiguous	[R].VHIAEDQLIGVELLSVLHR.[L]		1	Q9P2D3	Q9P2D3	0	4	0.639	0	1	1	536.057	2141.21	2141.21	-0.01	-1e-05	HCD (High Energy Collision Dissociation)	MS2	16.9814	-55	30	152.599	146895	20200926_Heidi_AO.raw	F2		2.77	1	FALSE	6.934e-06	7.592e-06	163539	152.59
FALSE	High	Sequest HT (A3)	Unambiguous	[KR].GQYFGELALVTNKPR.[A]		3	P13861	H7C330; P31323; P13861	0	3	0.7143	0	1	1	564.974	1692.91	1692.91	1.26	0.00071	HCD (High Energy Collision Dissociation)	MS2	61.0631	-40	30	104.978	93135	20200928_Heidi_BO.raw	F5		3.15	1	FALSE	6.934e-06	5.498e-07	1.47211e+06	105.16
FALSE	High	Sequest HT (A3)	Unambiguous	[R].QLQVLAGIYPIAQIQEPYTAVGYLASR.[I]		2	P36915	A0A140T8Y2; P36915	0	3	0.742	0	1	1	988.211	2962.62	2962.6	4.63	0.00457	HCD (High Energy Collision Dissociation)	MS2	12.0058	-40	30	162.204	152834	20200928_Heidi_CL.raw	F7		4.38	1	FALSE	6.934e-06	6.025e-09	393183	162.18
FALSE	High	Sequest HT (A3)	Unambiguous	[K].GTFIADSHQNFALFFQLVDVNTGAELTPHQTFVR.[L]		1	P04844	P04844	0	4	0.7761	0	1	1	955.989	3820.93	3820.91	6.86	0.00656	HCD (High Energy Collision Dissociation)	MS2	10.1865	-40	30	162.204	152833	20200928_Heidi_CL.raw	F7		8.44	1	FALSE	6.934e-06	8.625e-12	3538552	162.29
FALSE	High	Sequest HT (A3)	Unambiguous	[K].EGTDSSQGIPQLVSNISAcQVIAEAVR.[T]	C19(Carbamidomethyl)	3	Q99832	Q99832; F8WBP8; A0A0D9SG95	0	3	0.7409	0	1	1	943.807	2829.41	2829.4	0.92	0.00087	HCD (High Energy Collision Dissociation)	MS2	20.2364	-40	30	152.583	146879	20200926_Heidi_AO.raw	F2		4.94	1	FALSE	6.934e-06	1.109e-08	2.05073e+06	152.73
FALSE	High	Sequest HT (A3)	Unambiguous	[K].VLLPAQDQEDPEEFYVLSETTLAQPQSLER.[H]		2	Q9BZV1	Q9BZV1; K7EP32	0	4	0.6902	0	1	1	862.18	3445.7	3445.7	-0.64	-0.00055	HCD (High Energy Collision Dissociation)	MS2	40.6844	-55	30	152.698	146997	20200926_Heidi_AO.raw	F2		3.26	1	FALSE	6.934e-06	5.321e-07	185541	152.69
FALSE	High	Sequest HT (A3)	Unambiguous	[K].MALIQmGSVEEAVQALIDLHNHDLGENHHLR.[V]	M6(Oxidation)	4	P26599	A6NLN1; A0A0D9SF20; P26599; A0A0U1RRM4	0	5	0.1282	0	1	1	702.151	3506.73	3506.73	-0.17	-0.00012	HCD (High Energy Collision Dissociation)	MS2	56.6561	-55	30	152.701	147001	20200926_Heidi_AO.raw	F2		1.95	1	FALSE	6.934e-06	5.992e-06	3.22092e+06	151.36
FALSE	High	Sequest HT (A3)	Unambiguous	[K].ALDTVLFGPPLLTR.[H]		4	G0XQ39	E9PNJ4; G0XQ39; E9PIQ8; Q13586	0	3	0.5538	0	1	1	504.964	1512.88	1512.88	-0.5	-0.00025	HCD (High Energy Collision Dissociation)	MS2	57.2187	-55	30	152.702	147003	20200926_Heidi_AO.raw	F2		2.6	1	FALSE	6.934e-06	2.812e-06	573624	152.63
FALSE	High	Sequest HT (A3)	Unambiguous	[K].IPGGIIEDScVLR.[G]	C10(Carbamidomethyl)	5	P49368	Q5SZX6; E9PRC8; B4DUR8; E9PQ35; P49368	0	2	0.5349	0	1	1	714.879	1428.75	1428.75	-0.01	-1e-05	HCD (High Energy Collision Dissociation)	MS2	87.8634	-40	30	104.927	93081	20200928_Heidi_BO.raw	F5		2.58	1	FALSE	6.934e-06	8.717e-06	1.06032e+06	105.16
FALSE	High	Sequest HT (A3)	Unambiguous	[R].VLGPLADYLVVNVSSPNTAGLR.[S]		2	Q02127	Q02127; I3NI32	0	3	0.6897	0	1	1	752.418	2255.24	2255.24	-0.02	-2e-05	HCD (High Energy Collision Dissociation)	MS2	78.7056	-55	30	152.804	147108	20200926_Heidi_AO.raw	F2		3.48	1	FALSE	6.934e-06	4.983e-06	469680	152.9
FALSE	High	Sequest HT (A3)	Unambiguous	[K].ELHSEFSEVMNEIWASDQIR.[S]		5	H0YFD6	A0A2R8Y688; H0YFD6; P40939; A0A2R8Y4F5; A0A2R8YG21	0	3	0.5946	0	1	1	807.378	2420.12	2420.12	0.01	1e-05	HCD (High Energy Collision Dissociation)	MS2	32.9637	-55	30	152.808	147115	20200926_Heidi_AO.raw	F2		2.96	1	FALSE	6.934e-06	6.293e-07	4684029	152.25
FALSE	High	Sequest HT (A3)	Unambiguous	[K].AVAFFLESIAMHDIIAAEK.[C]		1	P78527	P78527	0	3	0.7266	0	1	1	692.7	2076.09	2076.08	1.1	0.00076	HCD (High Energy Collision Dissociation)	MS2	41.1287	-55	30	162.167	152796	20200928_Heidi_CL.raw	F7		5.45	1	FALSE	6.934e-06	6.284e-09	4389050	161.63
FALSE	High	Sequest HT (A3)	Unambiguous	[K].LAMQEFmILPVGAANFR.[E]	M7(Oxidation)	3	P06733	K7EM90; A0A2R8Y6G6; P06733	0	3	0.0799	0	1	1	641.999	1923.98	1923.98	-0.12	-7e-05	HCD (High Energy Collision Dissociation)	MS2	12.1342	-40	30	152.833	147136	20200926_Heidi_AO.raw	F2		3.63	1	FALSE	6.934e-06	5.654e-07	9636128	151.49
FALSE	High	Sequest HT (A3)	Unambiguous	[K].VSELNPNAEVWGAPVLHLEASSAADGVSAAWEEVAGHHADR.[G]		2	Q92615	Q92615; B5MCU2	0	5	0.3333	0	1	1	850.612	4249.03	4249.03	-0.47	-0.0004	HCD (High Energy Collision Dissociation)	MS2	54.4546	-40	30	152.834	147138	20200926_Heidi_AO.raw	F2		3.24	1	FALSE	6.934e-06	1.219e-07	401709	152.82
FALSE	High	Sequest HT (A3)	Unambiguous	[K].LcYVALDFEQEMATAASSSSLEK.[S]	C2(Carbamidomethyl)	6	A0A2R8YEA7; P60709; P63261	A0A2R8Y793; A0A2R8YEA7; P60709; Q6S8J3; I3L4N8; P63261	0	3	0.5318	0	1	1	850.731	2550.18	2550.17	1.22	0.00104	HCD (High Energy Collision Dissociation)	MS2	49.7843	-40	30	152.834	147138	20200926_Heidi_AO.raw	F2		3.46	3	FALSE	6.934e-06	5.797e-06	42141000	150.66
FALSE	High	Sequest HT (A3)	Unambiguous	[R].SGTIcSSELPGAFEAAGFHLNEHLYNMIIR.[R]	C5(Carbamidomethyl)	6	P04632	P04632; A0A0C4DGQ5; K7ELJ7; K7EKD8; A0A075B7C0; U3KQE2	0	4	0.567	0	1	1	834.407	3334.61	3334.6	2.79	0.00233	HCD (High Energy Collision Dissociation)	MS2	38.2095	-40	30	152.835	147140	20200926_Heidi_AO.raw	F2		3.51	1	FALSE	6.934e-06	1.281e-05	403938	152.81
FALSE	High	Sequest HT (A3)	Unambiguous	[R].GIPVELWAHYVEELNSTQR.[V]		2	Q9H583	Q5T3Q7; Q9H583	0	3	0.4649	0	1	1	747.716	2241.13	2241.13	1.2	0.0009	HCD (High Energy Collision Dissociation)	MS2	40.3118	-40	30	152.837	147143	20200926_Heidi_AO.raw	F2		2.71	1	FALSE	6.934e-06	1.379e-07	449231	152.76
FALSE	High	Sequest HT (A3)	Unambiguous	[R].LVQWGPGLVALQEAEIPEHFGAVR.[A]		5	Q32P44	H0Y3M3; Q32P44; B7WPE2; G3V195; G3V1D0	0	3	0.625	0	1	1	872.803	2616.4	2616.39	0.74	0.00064	HCD (High Energy Collision Dissociation)	MS2	44.5684	-40	30	152.844	147152	20200926_Heidi_AO.raw	F2		3.12	1	FALSE	6.934e-06	1.485e-08
FALSE	High	Sequest HT (A3)	Unambiguous	[K].TTQVPQFILDDFIQNDR.[A]		1	Q08211	Q08211	0	3	0.6929	0	1	1	684.013	2050.02	2050.02	-0.43	-0.00029	HCD (High Energy Collision Dissociation)	MS2	1.36858	-55	9.472	152.801	147104	20200926_Heidi_AO.raw	F2		3.94	1	FALSE	6.934e-06	1.456e-07	9633076	152.75
FALSE	High	Sequest HT (A3)	Unambiguous	[R].VYIGSFWSQPLLVPDNR.[R]		1	Q9NZN4	Q9NZN4	0	3	0.3973	0	1	1	664.351	1991.04	1991.04	-0.41	-0.00027	HCD (High Energy Collision Dissociation)	MS2	18.8969	-55	30	152.85	147154	20200926_Heidi_AO.raw	F2		2.97	1	FALSE	6.934e-06	8.783e-08	1.06706e+06	152.91
FALSE	High	Sequest HT (A3)	Unambiguous	[K].GPLIVDTVSAESLSVLVK.[V]		1	Q5JTZ9	Q5JTZ9	0	3	0.5799	0	1	1	609.687	1827.05	1827.05	-1.03	-0.00063	HCD (High Energy Collision Dissociation)	MS2	77.7387	-55	30	152.857	147164	20200926_Heidi_AO.raw	F2		2.19	1	FALSE	6.934e-06	1.539e-05	339498	152.94
FALSE	High	Sequest HT (A3)	Unambiguous	[K].ERPISLGIFPLPAGDGLLTPDAQK.[G]		3	O60271; A0A087X2D8	O60271; D6RHI8; A0A087X2D8	0	3	0.7123	0	1	1	835.795	2505.37	2505.37	-0.49	-0.00041	HCD (High Energy Collision Dissociation)	MS2	18.631	-65	30	152.869	147175	20200926_Heidi_AO.raw	F2		3.51	2	FALSE	6.934e-06	1.045e-06	402980	152.96
FALSE	High	Sequest HT (A3)	Unambiguous	[K].DLHSGVYGGSVHEAmTDLILLMGSLVDKR.[G]	M15(Oxidation)	1	Q96KP4	Q96KP4	1	4	0.4846	0	1	1	783.15	3129.58	3129.57	2.13	0.00166	HCD (High Energy Collision Dissociation)	MS2	33.8922	-40	30	162.159	152791	20200928_Heidi_CL.raw	F7		2.6	1	FALSE	6.934e-06	6.511e-06	203852	162.13
FALSE	High	Sequest HT (A3)	Unambiguous	[K].AAQTELGQQILADFEEAFPSQGTK.[RV]		2	Q5VIR6	Q5VIR6; F6VX93	0	3	0.6477	0	1	1	860.43	2579.28	2579.26	4.94	0.00425	HCD (High Energy Collision Dissociation)	MS2	15.6793	-40	30	162.158	152790	20200928_Heidi_CL.raw	F7		4.91	1	FALSE	6.934e-06	1.112e-06	1100882	162.25
FALSE	High	Sequest HT (A3)	Unambiguous	[R].SGPFGQLFRPDNFIFGQTGAGNNWAK.[G]		4	Q9BUF5	K7EN98; K7ES63; Q9BUF5; K7EL29	0	3	0.6515	0	1	1	942.799	2826.38	2826.37	2.24	0.00211	HCD (High Energy Collision Dissociation)	MS2	8.82383	-40	30	152.884	147190	20200926_Heidi_AO.raw	F2		7.69	1	FALSE	6.934e-06	9.973e-11	2.00497e+06	152.86
FALSE	High	Sequest HT (A3)	Unambiguous	[K].SINPDEAVAYGAAVQAAILSGDK.[S]		4	P11142	E9PKE3; E9PNE6; A8K7Q2; P11142	0	3	0.6808	0	1	1	754.055	2260.15	2260.15	2.16	0.00163	HCD (High Energy Collision Dissociation)	MS2	43.1352	-40	30	152.885	147191	20200926_Heidi_AO.raw	F2		4.01	1	FALSE	6.934e-06	9.393e-07	34621616	152.3
FALSE	High	Sequest HT (A3)	Unambiguous	[K].VLHEEHVELLMEEFAFLK.[K]		1	P53004	P53004	0	4	0.664	0	1	1	554.039	2213.13	2213.13	0.76	0.00042	HCD (High Energy Collision Dissociation)	MS2	29.237	-40	30	152.887	147195	20200926_Heidi_AO.raw	F2		5	1	FALSE	6.934e-06	2.375e-06	1.00284e+06	152.91
FALSE	High	Sequest HT (A3)	Unambiguous	[R].LAGGNDVGIFVAGVLEDSPAAK.[E]		4	G5E9E7	A0A087X0K9; G3V1L9; G5E9E7; Q07157	0	3	0.5452	0	1	1	700.705	2100.1	2100.1	1.75	0.00123	HCD (High Energy Collision Dissociation)	MS2	92.7475	-40	30	152.889	147197	20200926_Heidi_AO.raw	F2		3.76	1	FALSE	6.934e-06	8.72e-07	895330	152.95
FALSE	High	Sequest HT (A3)	Unambiguous	[K].FTLDcTHPVEDGImDAANFEQFLQER.[I]	C5(Carbamidomethyl); M14(Oxidation)	1	P35268	P35268	0	3	0.493	0	1	1	1033.8	3099.39	3099.38	0.97	0.001	HCD (High Energy Collision Dissociation)	MS2	6.1713	-40	30	152.891	147200	20200926_Heidi_AO.raw	F2		2.86	1	FALSE	6.934e-06	4.151e-06	783207	152.68
FALSE	High	Sequest HT (A3)	Unambiguous	[K].TASEmVLADDNFSTIVAAVEEGR.[A]	M5(Oxidation)	3	P16615	H7C5W9; P16615; O14983	0	3	0.6222	0	1	1	814.389	2441.15	2441.15	0.83	0.00067	HCD (High Energy Collision Dissociation)	MS2	50.6927	-40	30	152.892	147201	20200926_Heidi_AO.raw	F2		3.97	1	FALSE	6.934e-06	2.179e-07	1.20235e+06	153.15
FALSE	High	Sequest HT (A3)	Unambiguous	[R].GVFHGIENFINEASYMSILGmTPGFGDK.[T]	M21(Oxidation)	1	P00367	P00367	0	3	0.1828	0	1	1	1016.48	3047.43	3047.43	0.75	0.00077	HCD (High Energy Collision Dissociation)	MS2	14.9378	-40	30	162.16	152792	20200928_Heidi_CL.raw	F7		4.87	1	FALSE	6.934e-06	3.412e-11	1.41055e+06	162.29
FALSE	High	Sequest HT (A3)	Unambiguous	[R].ELVPESQAYMDLLAFER.[K]		9	Q6STE5; Q96GM5; Q92925	Q6STE5; C9JYI7; Q96GM5; Q92925; B9EGA3; J3KMX2; F8VW95; F8VZ70; F8VUB0	0	3	0.5757	0	1	1	670.999	2010.98	2010.98	-0.28	-0.00019	HCD (High Energy Collision Dissociation)	MS2	51.5037	-55	30	152.544	146836	20200926_Heidi_AO.raw	F2		3.37	3	FALSE	6.934e-06	3.537e-06	509547	152.59
FALSE	High	Sequest HT (A3)	Unambiguous	[R].WAELLPLLQQcQVVR.[L]	C11(Carbamidomethyl)	9	P13489	E9PLZ3; E9PMI1; E9PMN0; E9PMJ3; E9PIK5; P13489; E9PMA9; E9PIM9; E9PR82	0	3	0.3705	0	1	1	618.341	1853.01	1853.01	-0.89	-0.00055	HCD (High Energy Collision Dissociation)	MS2	74.7806	-55	30	152.8	147103	20200926_Heidi_AO.raw	F2		2.51	1	FALSE	6.934e-06	3.431e-06	435897	152.67
FALSE	High	Sequest HT (A3)	Unambiguous	[R].VPADLGAEAGLQQLLGALR.[E]		1	P35270	P35270	0	3	0.6078	0	1	1	631.359	1892.06	1892.06	1.16	0.00073	HCD (High Energy Collision Dissociation)	MS2	55.0957	-55	30	162.17	152799	20200928_Heidi_CL.raw	F7		3.06	1	FALSE	6.934e-06	4.115e-08	4.1243e+06	161.73
FALSE	High	Sequest HT (A3)	Unambiguous	[R].VEFATLQEALAHALTEK.[E]		2	A0A087WY61; Q14980	A0A087WY61; Q14980	0	3	0.6368	0	1	1	624.335	1870.99	1870.99	-0.36	-0.00022	HCD (High Energy Collision Dissociation)	MS2	8.25699	-55	25.112	152.704	147006	20200926_Heidi_AO.raw	F2		4.68	2	FALSE	6.934e-06	3.858e-09	2.10476e+06	152.66
FALSE	High	Sequest HT (A3)	Unambiguous	[K].mVGGIAQIIAAQEEMLR.[K]	M1(Oxidation)	1	Q9Y490	Q9Y490	0	3	0.6533	0	1	1	615.989	1845.95	1845.96	-1.72	-0.00106	HCD (High Energy Collision Dissociation)	MS2	22.7427	-65	30	152.713	147011	20200926_Heidi_AO.raw	F2		3	1	FALSE	6.934e-06	5.909e-06	479730	152.48
FALSE	High	Sequest HT (A3)	Unambiguous	[R].DPTPSFYDLWAQEDPNAVLGR.[H]		1	Q14137	Q14137	0	3	0.7087	0	1	1	797.712	2391.12	2391.13	-1.5	-0.00119	HCD (High Energy Collision Dissociation)	MS2	25.4366	-65	30	152.714	147013	20200926_Heidi_AO.raw	F2		3.33	1	FALSE	6.934e-06	8.297e-09	1339105	152.87
FALSE	High	Sequest HT (A3)	Unambiguous	[R].IQYQLVDISQDNALRDEmR.[A]	M18(Oxidation)	2	Q5T123	Q5T123; Q9H299	1	3	0.4567	0	1	1	775.049	2323.13	2323.13	-0.95	-0.00073	HCD (High Energy Collision Dissociation)	MS2	21.7131	-55	30	104.941	93094	20200928_Heidi_BO.raw	F5		2.54	1	FALSE	6.934e-06	1.817e-05	336583	104.94
FALSE	High	Sequest HT (A3)	Unambiguous	[K].LDDIHPFYADLMNILYDKDHYK.[L]		2	Q9BZE4	Q9BZE4; Q5T3R7	1	5	0.5803	0	1	1	548.668	2739.31	2739.31	-0.44	-0.00024	HCD (High Energy Collision Dissociation)	MS2	13.9148	-40	30	152.73	147029	20200926_Heidi_AO.raw	F2		3.86	1	FALSE	6.934e-06	1.238e-07	880475	152.72
FALSE	High	Sequest HT (A3)	Unambiguous	[R].KLVPLLLEDGGEAPAALEAALEEK.[S]		1	Q14204	Q14204	1	3	0.6963	0	1	1	826.122	2476.35	2476.35	-0.83	-0.00068	HCD (High Energy Collision Dissociation)	MS2	22.3754	-40	30	152.731	147031	20200926_Heidi_AO.raw	F2		5.17	1	FALSE	6.934e-06	1.289e-07	1.84472e+06	152.79
FALSE	High	Sequest HT (A3)	Unambiguous	[K].GPGQVPTATSALSLELQEVEPLGLPQASPSR.[T]		1	Q6P2E9	Q6P2E9	0	3	0.7	0	1	1	1043.89	3129.64	3129.64	0.72	0.00076	HCD (High Energy Collision Dissociation)	MS2	64.7831	-40	30	152.733	147034	20200926_Heidi_AO.raw	F2		3.8	1	FALSE	6.934e-06	6.03e-07
FALSE	High	Sequest HT (A3)	Unambiguous	[K].RYNEDLELEDAIHTAILTLK.[E]		2	P25787	C9JCK5; P25787	1	3	0.7081	0	1	1	786.416	2357.23	2357.23	-1.13	-0.00089	HCD (High Energy Collision Dissociation)	MS2	75.3696	-40	30	152.735	147036	20200926_Heidi_AO.raw	F2		4.18	1	FALSE	6.934e-06	1.371e-07	547783	152.74
FALSE	High	Sequest HT (A3)	Unambiguous	[K].GLFYFDNSFRPVPLEQTYVGITEK.[K]		2	O75643	O75643; A0A494C1A5	0	3	0.3802	0	1	1	940.812	2820.42	2820.42	-0.76	-0.00071	HCD (High Energy Collision Dissociation)	MS2	48.4248	-40	30	152.735	147037	20200926_Heidi_AO.raw	F2		2.63	1	FALSE	6.934e-06	5.671e-06	3.53695e+06	152.64
FALSE	High	Sequest HT (A3)	Unambiguous	[R].NLQNLLILTAIK.[A]		4	A0A087WVQ6; P53675	A0A087WX41; A0A087WVQ6; Q00610; P53675	0	2	0.7875	0	1	1	677.426	1353.85	1353.85	-0.88	-0.00059	HCD (High Energy Collision Dissociation)	MS2	22.2753	-40	30	152.737	147039	20200926_Heidi_AO.raw	F2		3.53	2	FALSE	6.934e-06	1.58e-05	7.99803e+06	151.91
FALSE	High	Sequest HT (A3)	Unambiguous	[R].LGDAVIWGTGQLFQAQQDLLHR.[T]		3	Q12769	Q12769; G3V198; E9PR16	0	4	0.6487	0	1	1	617.329	2466.29	2466.29	1.89	0.00116	HCD (High Energy Collision Dissociation)	MS2	62.8989	-55	30	152.8	147103	20200926_Heidi_AO.raw	F2		4.64	1	FALSE	6.934e-06	6.785e-08	439999	152.86
FALSE	High	Sequest HT (A3)	Unambiguous	[K].KKEPVGDDESVPENVLSFDDLTADALANLK.[V]		2	Q5T5C7	Q5T5C7; P49591	2	3	0.7653	0	1	1	1077.21	3229.62	3229.61	2.47	0.00266	HCD (High Energy Collision Dissociation)	MS2	26.2882	-40	30	152.738	147041	20200926_Heidi_AO.raw	F2		4.09	1	FALSE	6.934e-06	3.063e-07	722511	152.79
FALSE	High	Sequest HT (A3)	Unambiguous	[R].FESIIHEFDPWFNYR.[S]		1	Q8TCJ2	Q8TCJ2	0	3	0.615	0	1	1	667.316	1999.93	1999.93	-0.2	-0.00013	HCD (High Energy Collision Dissociation)	MS2	24.4398	-55	30	152.748	147048	20200926_Heidi_AO.raw	F2		3.61	1	FALSE	6.934e-06	5.572e-06	1.85823e+06	152.41
FALSE	High	Sequest HT (A3)	Unambiguous	[K].MALIQmGSVEEAVQALIDLHNHDLGENHHLR.[V]	M6(Oxidation)	4	P26599	A6NLN1; A0A0D9SF20; P26599; A0A0U1RRM4	0	5	0.2231	0	1	1	702.15	3506.72	3506.73	-1.12	-0.00079	HCD (High Energy Collision Dissociation)	MS2	51.3535	-55	30	152.757	147062	20200926_Heidi_AO.raw	F2		2.6	1	FALSE	6.934e-06	3.598e-06	3.22092e+06	151.36
FALSE	High	Sequest HT (A3)	Unambiguous	[K].VPAFEGDDGFcVFESNAIAYYVSNEELR.[G]	C11(Carbamidomethyl)	1	P26641	P26641	0	4	0.7035	0	1	1	800.365	3198.44	3198.44	1.23	0.00098	HCD (High Energy Collision Dissociation)	MS2	67.9828	-55	30	162.171	152801	20200928_Heidi_CL.raw	F7		3.98	1	FALSE	6.934e-06	1.604e-06	407703	162.27
FALSE	High	Sequest HT (A3)	Unambiguous	[K].HLSDAIVEVEEALIQIHDPELR.[K]		3	B8ZZW5	B8ZZW5; Q8NBF6; H7C0I1	0	4	0.4	0	1	1	632.336	2526.32	2526.32	1.54	0.00097	HCD (High Energy Collision Dissociation)	MS2	87.1263	-55	30	162.17	152799	20200928_Heidi_CL.raw	F7		2	1	FALSE	6.934e-06	9.663e-07	215389	162.2
FALSE	High	Sequest HT (A3)	Unambiguous	[K].SAIYQLEEEYENLLK.[A]		1	P15924	P15924	0	3	0.623	0	1	1	614.643	1841.92	1841.92	-0.79	-0.00048	HCD (High Energy Collision Dissociation)	MS2	46.496	-40	27.111	152.782	147084	20200926_Heidi_AO.raw	F2		3.82	1	FALSE	6.934e-06	1.122e-05	1.30464e+06	152.79
FALSE	High	Sequest HT (A3)	Unambiguous	[R].ILFSSLILISK.[L]		1	P55060	P55060	0	2	0.7959	0	1	1	617.394	1233.78	1233.78	-1.16	-0.00071	HCD (High Energy Collision Dissociation)	MS2	66.2164	-40	30	152.783	147085	20200926_Heidi_AO.raw	F2		3.38	1	FALSE	6.934e-06	1.701e-05	2.06046e+06	152.88
FALSE	High	Sequest HT (A3)	Unambiguous	[K].FTLDcTHPVEDGImDAANFEQFLQER.[I]	C5(Carbamidomethyl); M14(Oxidation)	1	P35268	P35268	0	3	0.4578	0	1	1	1033.8	3099.38	3099.38	-1.4	-0.00144	HCD (High Energy Collision Dissociation)	MS2	82.3078	-40	30	152.784	147086	20200926_Heidi_AO.raw	F2		1.66	1	FALSE	6.934e-06	1.229e-05	783207	152.68
FALSE	High	Sequest HT (A3)	Unambiguous	[R].VEQLFQVMNGILAQDSAcSQR.[A]	C18(Carbamidomethyl)	1	P78527	P78527	0	3	0.4869	0	1	1	798.724	2394.16	2394.15	1.59	0.00127	HCD (High Energy Collision Dissociation)	MS2	60.038	-40	30	152.789	147094	20200926_Heidi_AO.raw	F2		2.67	1	FALSE	6.934e-06	8.193e-06
FALSE	High	Sequest HT (A3)	Unambiguous	[R].YVELFLNSTAGASGGAYEHR.[Y]		3	P31943	P31943; H0YB39; G8JLB6	0	3	0.622	0	1	1	714.68	2142.02	2142.03	-0.17	-0.00012	HCD (High Energy Collision Dissociation)	MS2	26.564	-40	30	104.927	93081	20200928_Heidi_BO.raw	F5		3.73	1	FALSE	6.934e-06	5.371e-07	961925	104.72
FALSE	High	Sequest HT (A3)	Unambiguous	[K].RYNEDLELEDAIHTAILTLK.[E]		2	P25787	C9JCK5; P25787	1	3	0.6855	0	1	1	786.416	2357.23	2357.23	-0.27	-0.00021	HCD (High Energy Collision Dissociation)	MS2	72.5645	-40	30	152.791	147097	20200926_Heidi_AO.raw	F2		3.18	1	FALSE	6.934e-06	4.463e-07	547783	152.74
FALSE	High	Sequest HT (A3)	Unambiguous	[R].KDLYANTVLSGGTTmYPGIADR.[M]	M15(Oxidation)	3	P60709; P63261	A0A2R8Y793; P60709; P63261	1	3	0.6855	0	1	1	787.057	2359.16	2359.16	-1.2	-0.00094	HCD (High Energy Collision Dissociation)	MS2	12.5041	-55	30	104.939	93091	20200928_Heidi_BO.raw	F5		4.77	2	FALSE	6.934e-06	5.523e-09	19376480	100.57
FALSE	High	Sequest HT (A3)	Unambiguous	[K].MALIQmGSVEEAVQALIDLHNHDLGENHHLR.[V]	M6(Oxidation)	4	P26599	A6NLN1; A0A0D9SF20; P26599; A0A0U1RRM4	0	5	0.0793	0	1	1	702.151	3506.72	3506.73	-0.79	-0.00055	HCD (High Energy Collision Dissociation)	MS2	26.6156	-55	30	152.542	146833	20200926_Heidi_AO.raw	F2		4.79	1	FALSE	6.934e-06	2.915e-08	3.22092e+06	151.36
FALSE	High	Sequest HT (A3)	Unambiguous	[K].GLFYFDNSFRPVPLEQTYVGITEK.[K]		2	O75643	O75643; A0A494C1A5	0	3	0.4273	0	1	1	940.816	2820.43	2820.42	3.71	0.00349	HCD (High Energy Collision Dissociation)	MS2	78.5937	-40	30	152.534	146828	20200926_Heidi_AO.raw	F2		3.37	1	FALSE	6.934e-06	3.407e-08	3.53695e+06	152.64
FALSE	High	Sequest HT (A3)	Unambiguous	[R].IGWSLTTSGMLLGEEEFSYGYSLK.[G]		10	Q00839	A0A1X7SBS1; Q5RI18; A0A1W2PP34; Q00839; A0A1W2PP35; A0A1W2PPH7; A0A1W2PQ74; A0A1W2PQL0; A0A1W2PPS1; A0A1W2PRZ7	0	3	0.3254	0	1	1	890.104	2668.3	2668.29	4.56	0.00405	HCD (High Energy Collision Dissociation)	MS2	70.1646	-40	30	162.206	152836	20200928_Heidi_CL.raw	F7		2.09	1	FALSE	6.934e-06	1.905e-05	402477	161.74
FALSE	High	Sequest HT (A3)	Unambiguous	[KR].GQYFGELALVTNKPR.[A]		3	P13861	H7C330; P31323; P13861	0	3	0.638	0	1	1	564.974	1692.91	1692.91	0.82	0.00047	HCD (High Energy Collision Dissociation)	MS2	33.8168	-40	30	105.031	93191	20200928_Heidi_BO.raw	F5		3.26	1	FALSE	6.934e-06	3.339e-07	1.47211e+06	105.16
FALSE	High	Sequest HT (A3)	Unambiguous	[R].VAMQDATAQMAMLQFISSGLSK.[V]		2	A2A274	A2A274; Q99798	0	3	0.6948	0	1	1	776.718	2328.14	2328.14	0.13	0.0001	HCD (High Energy Collision Dissociation)	MS2	9.1735	-40	30	162.256	152886	20200928_Heidi_CL.raw	F7		5.57	1	FALSE	6.934e-06	3.128e-08	795708	162.3
FALSE	High	Sequest HT (A3)	Unambiguous	[-].mSVELEEALPVTTAEGMAK.[K]	N-Term(Prot)(Met-loss+Acetyl)	1	Q92522	Q92522	0	3	0.6439	0	1	1	639.656	1916.95	1916.95	0.7	0.00044	HCD (High Energy Collision Dissociation)	MS2	78.232	-40	30	142.722	132396	20200928_Heidi_BP.raw	F6		3.51	1	FALSE	6.934e-06	1.876e-05	527156	142.83
FALSE	High	Sequest HT (A3)	Unambiguous	[R].LLVALGTLISDDSNAVQLAK.[S]		1	Q9Y263	Q9Y263	0	3	0.7196	0	1	1	681.055	2041.15	2041.15	-1.86	-0.00127	HCD (High Energy Collision Dissociation)	MS2	40.6431	-55	30	152.291	146572	20200926_Heidi_AO.raw	F2		3.21	1	FALSE	6.934e-06	5.683e-07	270746	152.31
FALSE	High	Sequest HT (A3)	Unambiguous	[-].mVDYYEVLGVQR.[H]	N-Term(Prot)(Met-loss)	10	O75190	E9PH18; C9JDX6; A0A0J9YX62; C9JN01; O75190; C9J2C4; F8WCZ4; C9JDR7; C9JB42; C9J2P2	0	2	0.5852	0	1	1	670.846	1340.68	1340.68	0.19	0.00012	HCD (High Energy Collision Dissociation)	MS2	51.5858	-40	30	105.03	93189	20200928_Heidi_BO.raw	F5		2.29	1	FALSE	6.934e-06	3.762e-06	995372	105.13
FALSE	High	Sequest HT (A3)	Unambiguous	[K].AmGIMNSFVNDIFER.[I]	M2(Oxidation)	15	Q16778; P58876	Q16778; Q5QNW6; Q99879; P33778; P58876; Q93079; O60814; Q99880; P62807; P57053; Q8N257; P06899; P23527; U3KQK0; Q99877	0	3	0.1399	0	1	1	587.275	1759.81	1759.81	-1.56	-0.00091	HCD (High Energy Collision Dissociation)	MS2	0.679149	-65	4.834	152.307	146588	20200926_Heidi_AO.raw	F2		3.43	2	FALSE	6.934e-06	1.093e-05	66238264	151.07
FALSE	High	Sequest HT (A3)	Unambiguous	[K].APVDFGYVGIDSILEQMR.[R]		15	Q9UHD8	K7EL40; K7EIR4; K7ENQ5; K7ER52; K7EIE4; K7ELJ9; K7EQD7; K7EJZ2; K7ER14; K7EQ08; Q9UHD8; K7EJL9; K7EKN4; K7EN52; K7EK18	0	3	0.6501	0	1	1	670.672	2010	2010	1.13	0.00075	HCD (High Energy Collision Dissociation)	MS2	8.96032	-40	30	162.254	152883	20200928_Heidi_CL.raw	F7		4.23	1	FALSE	6.934e-06	7.83e-07	1.54071e+06	162.18
FALSE	High	Sequest HT (A3)	Unambiguous	[R].ILGGVISAISEAAAQYNPEPPPPR.[T]		6	P04632	P04632; A0A0C4DGQ5; K7ELJ7; K7EIV0; A0A075B7C0; K7EM73	0	3	0.5946	0	1	1	816.436	2447.29	2447.29	0.34	0.00028	HCD (High Energy Collision Dissociation)	MS2	83.1968	-40	30	152.318	146598	20200926_Heidi_AO.raw	F2		4.44	1	FALSE	6.934e-06	1.045e-08	1.30926e+06	152.45
FALSE	High	Sequest HT (A3)	Unambiguous	[R].LIGQQGLVDGLFLVR.[E]		1	Q14451	Q14451	0	2	0.6629	0	1	1	814.48	1627.95	1627.95	0.25	0.00021	HCD (High Energy Collision Dissociation)	MS2	28.3044	-40	30	152.32	146600	20200926_Heidi_AO.raw	F2		3.53	1	FALSE	6.934e-06	4.61e-06	882094	152.35
FALSE	High	Sequest HT (A3)	Unambiguous	[K].SINPDEAVAYGAAVQAAILmGDK.[S]	M20(Oxidation)	5	A0A0G2JIW1; P34931	V9GZ37; A0A0G2JIW1; P0DMV9; P34931; Q53FA3	0	3	0.6437	0	1	1	774.055	2320.15	2320.15	0.47	0.00036	HCD (High Energy Collision Dissociation)	MS2	56.0504	-40	30	152.321	146602	20200926_Heidi_AO.raw	F2		4.21	2	FALSE	6.934e-06	3.271e-08	4527188	151.99
FALSE	High	Sequest HT (A3)	Unambiguous	[R].GGHPPAIQSLINLLADNR.[Y]		1	Q9HCD5	Q9HCD5	0	3	0.5286	0	1	1	629.345	1886.02	1886.02	-1.56	-0.00098	HCD (High Energy Collision Dissociation)	MS2	65.9923	-55	14.436	152.286	146564	20200926_Heidi_AO.raw	F2		3.5	1	FALSE	6.934e-06	1.539e-06	1.67444e+06	152.34
FALSE	High	Sequest HT (A3)	Unambiguous	[R].DYLSPVLADLAQR.[R]		1	Q969S9	Q969S9	0	2	0.4714	0	1	1	730.893	1460.78	1460.77	2.42	0.00177	HCD (High Energy Collision Dissociation)	MS2	52.8641	-40	30	142.723	132398	20200928_Heidi_BP.raw	F6		2.1	1	FALSE	6.934e-06	1.739e-05	233712	142.66
FALSE	High	Sequest HT (A3)	Unambiguous	[R].KPLLPYTPGSDVAGVIEAVGDNASAFK.[K]		3	Q08257	C9JH92; A6NP24; Q08257	0	3	0.6982	0	1	1	906.146	2716.42	2716.42	1.64	0.00149	HCD (High Energy Collision Dissociation)	MS2	9.8311	-40	26.931	152.328	146612	20200926_Heidi_AO.raw	F2		4.97	1	FALSE	6.934e-06	3.32e-12	5185570	152.24
FALSE	High	Sequest HT (A3)	Unambiguous	[K].GIIWGEDTLMEYLENPKK.[Y]		2	C9JFR7	C9JFR7; P99999	1	3	0.6757	0	1	1	712.693	2136.06	2136.07	-1.53	-0.00109	HCD (High Energy Collision Dissociation)	MS2	35.2635	-55	30	152.336	146617	20200926_Heidi_AO.raw	F2		4.44	1	FALSE	6.934e-06	1.299e-06	1.451e+06	152.41
FALSE	High	Sequest HT (A3)	Unambiguous	[K].SPITGNDLSPPVSFNLMFK.[T]		1	P41250	P41250	0	3	0.5136	0	1	1	688.686	2064.04	2064.05	-2.09	-0.00143	HCD (High Energy Collision Dissociation)	MS2	15.5544	-55	30	152.337	146618	20200926_Heidi_AO.raw	F2		3.31	1	FALSE	6.934e-06	4.095e-06	975897	152.43
FALSE	High	Sequest HT (A3)	Unambiguous	[K].NmAEQIIQEIYSQIQSK.[K]	M2(Oxidation)	3	P29401	A0A0B4J1R6; P29401; E9PFF2	0	3	0.6368	0	1	1	680.343	2039.01	2039.01	1.63	0.00111	HCD (High Energy Collision Dissociation)	MS2	41.7686	-55	30	162.228	152861	20200928_Heidi_CL.raw	F7		2.34	1	FALSE	6.934e-06	1.264e-06	1.62351e+06	159.7
FALSE	High	Sequest HT (A3)	Unambiguous	[R].GGHPPAIQSLINLLADNR.[Y]		1	Q9HCD5	Q9HCD5	0	3	0.5994	0	1	1	629.345	1886.02	1886.02	-2.24	-0.00141	HCD (High Energy Collision Dissociation)	MS2	82.0486	-55	12.403	152.34	146623	20200926_Heidi_AO.raw	F2		3.12	1	FALSE	6.934e-06	4.426e-06	1.67444e+06	152.34
FALSE	High	Sequest HT (A3)	Unambiguous	[R].FESIIHEFDPWFNYR.[S]		1	Q8TCJ2	Q8TCJ2	0	3	0.6728	0	1	1	667.315	1999.93	1999.93	-2.33	-0.00155	HCD (High Energy Collision Dissociation)	MS2	68.6553	-55	30	152.341	146624	20200926_Heidi_AO.raw	F2		3.82	1	FALSE	6.934e-06	8.97e-07	1.85823e+06	152.41
FALSE	High	Sequest HT (A3)	Unambiguous	[R].VTDPVGDIVSFMHSFEEK.[Y]		1	Q96CS3	Q96CS3	0	3	0.6166	0	1	1	679.66	2036.96	2036.96	0.45	0.0003	HCD (High Energy Collision Dissociation)	MS2	89.4983	-55	30	162.228	152861	20200928_Heidi_CL.raw	F7		2.53	1	FALSE	6.934e-06	1.136e-05	2193087	162.4
FALSE	High	Sequest HT (A3)	Unambiguous	[R].VLELVSITANK.[N]		2	P34897	P34897; H0YIZ0	0	2	0.5182	0	1	1	593.856	1186.7	1186.7	0.19	0.00011	HCD (High Energy Collision Dissociation)	MS2	51.9557	-40	30	105.024	93181	20200928_Heidi_BO.raw	F5		2.47	1	FALSE	6.934e-06	1.429e-05	1376194	104.67
FALSE	High	Sequest HT (A3)	Unambiguous	[K].ELEQVcNPIISGLYQGAGGPGPGGFGAQGPK.[G]	C6(Carbamidomethyl)	3	A0A0G2JIW1	V9GZ37; A0A0G2JIW1; P0DMV9	0	3	0.6293	0	1	1	1019.17	3055.5	3055.49	0.9	0.00092	HCD (High Energy Collision Dissociation)	MS2	21.2971	-40	30	142.726	132401	20200928_Heidi_BP.raw	F6		5.8	1	FALSE	6.934e-06	2.433e-10	9326172	142.29
FALSE	High	Sequest HT (A3)	Unambiguous	[K].IIVDELKQEVISTSSK.[A]		9	P63244	D6REE5; H0Y9P0; H0YAF8; J3KPE3; H0Y8W2; D6RAC2; P63244; H0YAM7; D6RF23	1	3	0.6811	0	1	1	597.003	1788.99	1789	-1.02	-0.00061	HCD (High Energy Collision Dissociation)	MS2	38.9321	-65	30	105.015	93174	20200928_Heidi_BO.raw	F5		3.01	1	FALSE	6.934e-06	1.882e-06	6.58569e+06	104.09
FALSE	High	Sequest HT (A3)	Unambiguous	[K].QFAPIHAEAPEFMEmSVEQEILVTGIK.[V]	M15(Oxidation)	3	P06576	F8W079; P06576; H0YH81	0	3	0.1602	0	1	1	1020.84	3060.51	3060.51	0.84	0.00085	HCD (High Energy Collision Dissociation)	MS2	6.0752	-40	30	152.322	146604	20200926_Heidi_AO.raw	F2		6.49	1	FALSE	6.934e-06	3.37e-08	1.54332e+06	152.64
FALSE	High	Sequest HT (A3)	Unambiguous	[R].AFVHWYVGEGMEEGEFSEAR.[E]		8	F5H5D3; C9J2C0; Q71U36; P68366	P0DPH8; F5H5D3; C9J2C0; Q71U36; Q9NY65; P68363; Q9BQE3; P68366	0	3	0.7494	0	1	1	777.345	2330.02	2330.02	1.32	0.00103	HCD (High Energy Collision Dissociation)	MS2	11.613	-55	30	162.223	152854	20200928_Heidi_CL.raw	F7		4.03	4	FALSE	6.934e-06	1.681e-07	442098	162.57
FALSE	High	Sequest HT (A3)	Unambiguous	[K].DNIDITLQWLIQHSK.[S]		2	Q96BM9; Q9NVJ2	Q96BM9; Q9NVJ2	0	3	0.5621	0	1	1	608.659	1823.96	1823.97	-0.89	-0.00054	HCD (High Energy Collision Dissociation)	MS2	22.4378	-55	30	152.285	146563	20200926_Heidi_AO.raw	F2		2.9	2	FALSE	6.934e-06	1.016e-05	729422	152.22
FALSE	High	Sequest HT (A3)	Unambiguous	[K].AAFDDAIAELDTLSEESYK.[D]		2	P62258	K7EM20; P62258	0	3	0.6042	0	1	1	696.661	2087.97	2087.97	0.93	0.00065	HCD (High Energy Collision Dissociation)	MS2	8.40936	-40	22.116	152.278	146559	20200926_Heidi_AO.raw	F2		4.27	1	FALSE	6.934e-06	5.695e-06	15419850	152.08
FALSE	High	Sequest HT (A3)	Unambiguous	[K].TAMNVNDLFLAIAK.[K]		1	P61020	P61020	0	2	0.6364	0	1	1	760.911	1520.81	1520.81	0.39	0.00029	HCD (High Energy Collision Dissociation)	MS2	70.0275	-40	30	152.22	146496	20200926_Heidi_AO.raw	F2		2.97	1	FALSE	6.934e-06	1.179e-05	1138989	152.28
FALSE	High	Sequest HT (A3)	Unambiguous	[K].DFSALESQLQDTQELLQEENR.[Q]		1	P35579	P35579	0	3	0.6052	0	1	1	831.73	2493.17	2493.17	0.06	5e-05	HCD (High Energy Collision Dissociation)	MS2	38.1551	-40	30	152.221	146497	20200926_Heidi_AO.raw	F2		3.47	1	FALSE	6.934e-06	5.276e-06	28558056	150.81
FALSE	High	Sequest HT (A3)	Unambiguous	[K].IQVTPPGFQLVFLPFADDKR.[K]		2	P12956	B1AHC9; P12956	1	3	0.5869	0	1	1	763.42	2288.25	2288.24	0.73	0.00056	HCD (High Energy Collision Dissociation)	MS2	42.497	-40	30	162.261	152893	20200928_Heidi_CL.raw	F7		3.51	1	FALSE	6.934e-06	2.136e-07	10050222	161.82
FALSE	High	Sequest HT (A3)	Unambiguous	[K].NQHFDGFVVEVWNQLLSQK.[R]		1	Q9BWS9	Q9BWS9	0	3	0.4698	0	1	1	763.39	2288.15	2288.15	3.99	0.00305	HCD (High Energy Collision Dissociation)	MS2	68.5082	-40	30	162.261	152893	20200928_Heidi_CL.raw	F7		2.81	1	FALSE	6.934e-06	8.955e-06	549619	162.3
FALSE	High	Sequest HT (A3)	Unambiguous	[K].DINQEVYNFLATAGAK.[Y]		2	A2A274	A2A274; Q99798	0	3	0.6979	0	1	1	585.296	1753.87	1753.88	-0.52	-0.0003	HCD (High Energy Collision Dissociation)	MS2	1.43745	-55	15.451	152.233	146508	20200926_Heidi_AO.raw	F2		4.27	1	FALSE	6.934e-06	1.867e-06	5032128	152.13
FALSE	High	Sequest HT (A3)	Unambiguous	[R].ILAIGLINEALDEGDAQK.[T]		2	P46940	A0A0J9YXZ5; P46940	0	3	0.7252	0	1	1	628.342	1883.01	1883.01	-1.1	-0.00069	HCD (High Energy Collision Dissociation)	MS2	45.3567	-55	23.357	152.234	146509	20200926_Heidi_AO.raw	F2		3.93	1	FALSE	6.934e-06	1.296e-05	16006978	151.48
FALSE	High	Sequest HT (A3)	Unambiguous	[K].DSVTILNSGEDKIEDILVLHLDR.[G]		1	Q01968	Q01968	1	4	0.6388	0	1	1	649.347	2594.36	2594.37	-1.14	-0.00074	HCD (High Energy Collision Dissociation)	MS2	77.7627	-55	30	152.235	146510	20200926_Heidi_AO.raw	F2		4.07	1	FALSE	6.934e-06	2.519e-06	661911	152.3
FALSE	High	Sequest HT (A3)	Unambiguous	[K].LPIFFFGTHETAFLGPK.[D]		1	O75475	O75475	0	3	0.6215	0	1	1	641.345	1922.02	1922.02	0.13	8e-05	HCD (High Energy Collision Dissociation)	MS2	87.3737	-55	28.84	152.237	146513	20200926_Heidi_AO.raw	F2		3.54	1	FALSE	6.934e-06	4.567e-07	7.69115e+06	152.39
FALSE	High	Sequest HT (A3)	Unambiguous	[R].VIVAEFDSFVLVTAYVPNAGR.[G]		4	P27695	P27695; G3V5M0; G3V3M6; G3V359	0	3	0.6601	0	1	1	756.407	2267.21	2267.21	-0.6	-0.00045	HCD (High Energy Collision Dissociation)	MS2	31.0588	-40	30	162.26	152892	20200928_Heidi_CL.raw	F7		3.53	1	FALSE	6.934e-06	7.089e-06	376823	162.39
FALSE	High	Sequest HT (A3)	Unambiguous	[R].VPLIGFAGAPALQLFESHAGHLGPQLFNK.[F]		1	H0Y5R6	H0Y5R6	0	4	0.4245	0	1	1	758.162	3029.63	3029.64	-3.03	-0.0023	HCD (High Energy Collision Dissociation)	MS2	39.0122	-55	30	152.239	146516	20200926_Heidi_AO.raw	F2		3.18	1	FALSE	6.934e-06	4.404e-06	628453	152.32
FALSE	High	Sequest HT (A3)	Unambiguous	[R].LLVQDKFEVLNYTSIPIFLPEVTIGAHQTDR.[V]		6	O95299	H7C2W5; H7C1Y7; O95299; E7ESZ7; A0A087WXC5; H7C2X4	1	4	0.6704	0	1	1	889.983	3556.91	3556.91	1.76	0.00157	HCD (High Energy Collision Dissociation)	MS2	38.7898	-40	30	162.256	152887	20200928_Heidi_CL.raw	F7		5.31	1	FALSE	6.934e-06	4.095e-09	545642	162.24
FALSE	High	Sequest HT (A3)	Unambiguous	[R].LFLLQQPLAPSGLTLK.[S]		2	Q6NTF9	Q6NTF9; Q9UDT1	0	3	0.5377	0	1	1	580.353	1739.05	1739.05	-0.74	-0.00043	HCD (High Energy Collision Dissociation)	MS2	30.7964	-55	30	152.241	146519	20200926_Heidi_AO.raw	F2		3.85	1	FALSE	6.934e-06	7.467e-07	1.08162e+06	152.27
FALSE	High	Sequest HT (A3)	Unambiguous	[R].ATENDIANFFSPLNPIR.[V]		1	P31942	P31942	0	3	0.6882	0	1	1	640.325	1918.96	1918.97	-2.05	-0.00131	HCD (High Energy Collision Dissociation)	MS2	15.4672	-65	22.717	152.254	146531	20200926_Heidi_AO.raw	F2		4.49	1	FALSE	6.934e-06	3.704e-06	2.61566e+06	152.31
FALSE	High	Sequest HT (A3)	Unambiguous	[K].ALNFGGIGVVVGHELTHAFDDQGR.[E]		3	P42892	P42892; B4DKB2; A0A3B3ISF9	0	4	0.6089	0	1	1	628.069	2509.25	2509.26	-1.94	-0.00122	HCD (High Energy Collision Dissociation)	MS2	24.7976	-65	30	152.255	146533	20200926_Heidi_AO.raw	F2		2.48	1	FALSE	6.934e-06	4.079e-07	9283793	151.97
FALSE	High	Sequest HT (A3)	Unambiguous	[K].LLQTDDEEEAGLLELLK.[S]		1	P55060	P55060	0	3	0.7581	0	1	1	643.674	1929.01	1929.01	1.13	0.00073	HCD (High Energy Collision Dissociation)	MS2	33.3113	-40	28.221	152.267	146544	20200926_Heidi_AO.raw	F2		4.34	1	FALSE	6.934e-06	7.532e-06	2.76506e+06	152.33
FALSE	High	Sequest HT (A3)	Unambiguous	[K].VLEDVTGEEFVLFMK.[I]		3	Q9BZZ5	Q9BZZ5; G3V1C3; H0YER7	0	2	0.5793	0	1	1	878.448	1755.89	1755.89	0.79	0.0007	HCD (High Energy Collision Dissociation)	MS2	77.3132	-40	30	152.27	146548	20200926_Heidi_AO.raw	F2		2.9	1	FALSE	6.934e-06	2.765e-06	474436	152.22
FALSE	High	Sequest HT (A3)	Unambiguous	[R].LVAGSTDQLLSAFVPPEEPPLQPAR.[W]		1	Q14137	Q14137	0	3	0.5125	0	1	1	878.139	2632.4	2632.4	1.78	0.00156	HCD (High Energy Collision Dissociation)	MS2	35.1763	-40	30	152.27	146548	20200926_Heidi_AO.raw	F2		3.61	1	FALSE	6.934e-06	1.029e-06	1.2117e+06	152.16
FALSE	High	Sequest HT (A3)	Unambiguous	[K].DITDTLVAVTISEGAHHLDLR.[T]		1	P42785	P42785	0	3	0.6848	0	1	1	759.402	2276.19	2276.19	1.1	0.00083	HCD (High Energy Collision Dissociation)	MS2	30.4573	-40	30	152.271	146550	20200926_Heidi_AO.raw	F2		6.25	1	FALSE	6.934e-06	1.691e-12	1.25644e+06	152.23
FALSE	High	Sequest HT (A3)	Unambiguous	[K].TAMNVNDLFLAIAK.[K]		1	P61020	P61020	0	2	0.5226	0	1	1	760.911	1520.82	1520.81	0.71	0.00054	HCD (High Energy Collision Dissociation)	MS2	84.2531	-40	30	152.271	146550	20200926_Heidi_AO.raw	F2		1.99	1	FALSE	6.934e-06	1.228e-05	1138989	152.28
FALSE	High	Sequest HT (A3)	Unambiguous	[K].NHELSGLNKEELAVLLLQSDPFFMPEIcK.[S]	C28(Carbamidomethyl)	2	Q7Z2W4	Q7Z2W4; C9J6P4	1	4	0.7009	0	1	1	843.683	3371.71	3371.7	2.96	0.0025	HCD (High Energy Collision Dissociation)	MS2	34.425	-40	30	162.258	152889	20200928_Heidi_CL.raw	F7		4.68	1	FALSE	6.934e-06	9.239e-08	335879	162.26
FALSE	High	Sequest HT (A3)	Unambiguous	[R].ALLVEPVINSYLLAERDLYLENPEIK.[I]		1	P21980	P21980	1	4	0.7316	0	1	1	754.416	3014.64	3014.64	-1.27	-0.00096	HCD (High Energy Collision Dissociation)	MS2	56.3261	-40	30	162.257	152888	20200928_Heidi_CL.raw	F7		4.62	1	FALSE	6.934e-06	5.343e-06	587143	162.3
FALSE	High	Sequest HT (A3)	Unambiguous	[R].LIGQQGLVDGLFLVR.[E]		1	Q14451	Q14451	0	2	0.6228	0	1	1	814.48	1627.95	1627.95	0.03	2e-05	HCD (High Energy Collision Dissociation)	MS2	88.966	-40	30	152.276	146557	20200926_Heidi_AO.raw	F2		2.81	1	FALSE	6.934e-06	4.827e-06	882094	152.35
FALSE	High	Sequest HT (A3)	Unambiguous	[K].FTLSPEDQGPLDIEWLISPADNQK.[V]		1	P78310	P78310	0	3	0.4415	0	1	1	905.116	2713.33	2713.34	-0.87	-0.00079	HCD (High Energy Collision Dissociation)	MS2	37.9542	-40	30	162.259	152890	20200928_Heidi_CL.raw	F7		3.42	1	FALSE	6.934e-06	1.311e-05	461542	162.3
FALSE	High	Sequest HT (A3)	Unambiguous	[K].mITAAYVPLPTYHNLFPDSmTATQLLVPSR.[R]	M1(Oxidation); M20(Oxidation)	1	Q14498	Q14498	0	3	0.5544	0	1	1	1127.24	3379.71	3379.71	-0.07	-8e-05	HCD (High Energy Collision Dissociation)	MS2	0	-40	30	152.895	147206	20200926_Heidi_AO.raw	F2		2.85	1	FALSE	6.934e-06	7.778e-07	538414	152.96
FALSE	High	Sequest HT (A3)	Unambiguous	[R].LALLNVATQGVHLWDLQDR.[V]		3	Q9H7D7	H0Y9R3; Q9H7D7; A0A499FIZ0	0	3	0.7027	0	1	1	721.394	2162.17	2162.17	-1.41	-0.00102	HCD (High Energy Collision Dissociation)	MS2	69.7066	-65	30	152.36	146645	20200926_Heidi_AO.raw	F2		3.7	1	FALSE	6.934e-06	8.038e-08	771824	152.46
FALSE	High	Sequest HT (A3)	Unambiguous	[K].EHLLVSIPLLINHLQAESIVVHTYAAHALER.[L]		1	P55060	P55060	0	5	0.735	0	1	1	698.192	3486.93	3486.92	1.91	0.00133	HCD (High Energy Collision Dissociation)	MS2	42.3382	-55	30	162.222	152853	20200928_Heidi_CL.raw	F7		4.83	1	FALSE	6.934e-06	1.965e-08	2440862	161.58
FALSE	High	Sequest HT (A3)	Unambiguous	[R].GLSHPFSIDVFEDYIYGVTYINNR.[V]		1	Q07954	Q07954	0	3	0.5611	0	1	1	940.466	2819.38	2819.37	6.01	0.00565	HCD (High Energy Collision Dissociation)	MS2	44.7826	-40	30	162.21	152842	20200928_Heidi_CL.raw	F7		3.6	1	FALSE	6.934e-06	1.169e-06	248362	162.22
FALSE	High	Sequest HT (A3)	Unambiguous	[R].ILGGVISAISEAAAQYNPEPPPPR.[T]		6	P04632	P04632; A0A0C4DGQ5; K7ELJ7; K7EIV0; A0A075B7C0; K7EM73	0	3	0.6482	0	1	1	816.439	2447.3	2447.29	3.72	0.00303	HCD (High Energy Collision Dissociation)	MS2	38.6726	-40	30	152.474	146761	20200926_Heidi_AO.raw	F2		4.52	1	FALSE	6.934e-06	1.413e-07	1.30926e+06	152.45
FALSE	High	Sequest HT (A3)	Selected	[R].GMGGAFVLVLYDELKK.[VY]		1	P12236	P12236	1	3	0	0	1	1	580.652	1739.94	1739.94	1.2	0.0007	HCD (High Energy Collision Dissociation)	MS2	18.2087	-40	30	152.476	146764	20200926_Heidi_AO.raw	F2		3.79	1	FALSE	6.934e-06	8.359e-06	3.78301e+06	152.57
FALSE	High	Sequest HT (A3)	Unambiguous	[K].LPHLPGLEDLGIQATPLELK.[A]		2	Q16795	F5H0J3; Q16795	0	3	0.6948	0	1	1	718.745	2154.22	2154.22	1.96	0.00141	HCD (High Energy Collision Dissociation)	MS2	30.4622	-40	30	152.477	146766	20200926_Heidi_AO.raw	F2		4.98	1	FALSE	6.934e-06	2.55e-06	3.73034e+06	152.61
FALSE	High	Sequest HT (A3)	Unambiguous	[K].AQDEIPALSVSRPQTGLSFLGPEPEDLEDLYSR.[Y]		1	P43686	P43686	0	4	0.6053	0	1	1	908.207	3629.81	3629.8	2.8	0.00254	HCD (High Energy Collision Dissociation)	MS2	37.6786	-40	30	152.478	146767	20200926_Heidi_AO.raw	F2		3.42	1	FALSE	6.934e-06	9.669e-07	321599	152.51
FALSE	High	Sequest HT (A3)	Unambiguous	[R].GALINVPPPFLGLPR.[F]		2	P26640	P26640; A0A140T936	0	3	0.6494	0	1	1	520.981	1560.93	1560.93	0.86	0.00045	HCD (High Energy Collision Dissociation)	MS2	38.942	-40	30	152.48	146770	20200926_Heidi_AO.raw	F2		3.85	1	FALSE	6.934e-06	8.805e-07	1.00456e+06	152.92
FALSE	High	Sequest HT (A3)	Unambiguous	[K].AEVLSFILEDVR.[A]		3	Q92797	M0R3C7; A0A087WUE9; Q92797	0	2	0.6782	0	1	1	695.885	1390.76	1390.76	3.8	0.00264	HCD (High Energy Collision Dissociation)	MS2	71.218	-40	30	152.481	146772	20200926_Heidi_AO.raw	F2		3.76	1	FALSE	6.934e-06	1.884e-05	871552	152.55
FALSE	High	Sequest HT (A3)	Unambiguous	[R].LQTQEKPNTTVQVPAFLQELVDR.[D]		3	Q86UV5	E9PJ93; E9PJH5; Q86UV5	0	3	0.4601	0	1	1	885.48	2654.43	2654.41	4.08	0.00361	HCD (High Energy Collision Dissociation)	MS2	51.6393	-40	30	152.482	146774	20200926_Heidi_AO.raw	F2		2.63	1	FALSE	6.934e-06	1.779e-05	372888	152.52
FALSE	High	Sequest HT (A3)	Selected	[R].DLKPENLLIDQQGYIQVTDFGFAK.[R]		3	P17612	K7ERP6; Q15136; P17612	0	3	0	0	1	1	918.144	2752.42	2752.42	-0.1	-9e-05	HCD (High Energy Collision Dissociation)	MS2	32.4468	-55	30	152.49	146778	20200926_Heidi_AO.raw	F2		4.4	1	FALSE	6.934e-06	5.832e-09	1.05791e+06	152.53
FALSE	High	Sequest HT (A3)	Unambiguous	[R].EQMYNILMWIHDNYRDPESETDNDSQEIFK.[L]		1	P78527	P78527	1	4	0.6226	0	1	1	940.917	3760.65	3760.65	-1.4	-0.00132	HCD (High Energy Collision Dissociation)	MS2	9.53229	-55	30	152.491	146780	20200926_Heidi_AO.raw	F2		5.14	1	FALSE	6.934e-06	8.351e-07	544807	152.53
FALSE	High	Sequest HT (A3)	Unambiguous	[K].WVPFDGDDIQLEFVR.[I]		2	P39656	P39656; A0A0C4DGS1	0	3	0.5884	0	1	1	612.636	1835.89	1835.9	-1.23	-0.00075	HCD (High Energy Collision Dissociation)	MS2	53.8556	-65	30	152.456	146742	20200926_Heidi_AO.raw	F2		2.94	1	FALSE	6.934e-06	9.391e-06	2.44855e+06	152.64
FALSE	High	Sequest HT (A3)	Unambiguous	[K].FVLDHEDGLNLNEDLENFLQK.[A]		8	A0A087WY61; Q14980	A0A087WY61; F5H6Y5; F5H763; F5H4J1; F5H0Z7; F5H2F3; Q14980; F5H3L6	0	3	0.6969	0	1	1	834.74	2502.21	2502.21	-3.48	-0.0029	HCD (High Energy Collision Dissociation)	MS2	89.9601	-55	30	152.493	146782	20200926_Heidi_AO.raw	F2		4.52	2	FALSE	6.934e-06	3.626e-07	1.2821e+06	152.6
FALSE	High	Sequest HT (A3)	Unambiguous	[R].KHPDADSLYVEEVDVGEIAPR.[T]		2	Q12904	Q12904; A0A5F9ZHC5	1	4	0.6524	0	1	1	585.544	2339.15	2339.15	0.37	0.00022	HCD (High Energy Collision Dissociation)	MS2	65.0567	-55	30	104.996	93154	20200928_Heidi_BO.raw	F5		3.51	1	FALSE	6.934e-06	1.521e-05	1.17516e+06	105.14
FALSE	High	Sequest HT (A3)	Unambiguous	[R].LLAIVADLYEQEQYSDLK.[I]		1	Q9P2R3	Q9P2R3	0	3	0.7302	0	1	1	704.367	2111.09	2111.09	-1.68	-0.00118	HCD (High Energy Collision Dissociation)	MS2	7.45691	-65	30	152.511	146802	20200926_Heidi_AO.raw	F2		3.67	1	FALSE	6.934e-06	8.923e-07	518226	152.49
FALSE	High	Sequest HT (A3)	Unambiguous	[K].TVLELMNPEAQLPQVYPFAADLYQK.[E]		2	P46940	A0A0J9YXZ5; P46940	0	3	0.7129	0	1	1	960.166	2878.48	2878.47	4.39	0.00421	HCD (High Energy Collision Dissociation)	MS2	62.0252	-40	30	162.206	152837	20200928_Heidi_CL.raw	F7		6.06	1	FALSE	6.934e-06	6.69e-08	2.3067e+06	162.32
FALSE	High	Sequest HT (A3)	Unambiguous	[R].ALLVEPVINSYLLAER.[D]		1	P21980	P21980	0	3	0.7388	0	1	1	600.681	1800.03	1800.03	0.92	0.00055	HCD (High Energy Collision Dissociation)	MS2	5.44186	-40	7.045	152.525	146815	20200926_Heidi_AO.raw	F2		4.25	1	FALSE	6.934e-06	4.516e-06	79862800	152.68
FALSE	High	Sequest HT (A3)	Unambiguous	[K].GIISILDEEcLRPGEATDLTFLEK.[L]	C10(Carbamidomethyl)	2	O00159	O00159; F5H6E2	0	3	0.5995	0	1	1	907.133	2719.38	2719.39	-0.56	-0.00051	HCD (High Energy Collision Dissociation)	MS2	47.1395	-40	30	152.526	146816	20200926_Heidi_AO.raw	F2		4.07	1	FALSE	6.934e-06	5.053e-08	1.91705e+06	152.57
FALSE	High	Sequest HT (A3)	Unambiguous	[K].QSKPVTTPEEIAQVATISANGDKEIGNIISDAMK.[K]		3	P10809	E7EXB4; P10809; E7ESH4	1	4	0.6425	0	1	1	889.713	3555.83	3555.82	2.05	0.00182	HCD (High Energy Collision Dissociation)	MS2	26.9194	-40	30	152.526	146817	20200926_Heidi_AO.raw	F2		7.58	1	FALSE	6.934e-06	3.199e-10	1.02916e+06	152.56
FALSE	High	Sequest HT (A3)	Unambiguous	[R].AQPFGQLTDEQVIENAGEFFR.[D]		5	Q08345	A0A0G2JNZ7; A0A0A0MSX3; A0A0G2JI85; Q08345; H0Y9F4	0	3	0.4956	0	1	1	799.391	2396.16	2396.15	3.11	0.00248	HCD (High Energy Collision Dissociation)	MS2	22.2889	-40	30	152.528	146819	20200926_Heidi_AO.raw	F2		3.41	1	FALSE	6.934e-06	7.305e-07	317336	152.57
FALSE	High	Sequest HT (A3)	Unambiguous	[K].mYHDDDLADLVFPSSATADTSIFAGQNDPLK.[D]	M1(Oxidation)	2	P27816	P27816; E7EVA0	0	3	0.793	0	1	1	1124.19	3370.55	3370.54	1.67	0.00188	HCD (High Energy Collision Dissociation)	MS2	0	-40	30	152.53	146822	20200926_Heidi_AO.raw	F2		4.59	1	FALSE	6.934e-06	7.168e-11	775324	152.62
FALSE	High	Sequest HT (A3)	Unambiguous	[R].GDLIGVVEALTR.[Q]		2	A0A384DVU0	A0A384DVU0; Q8IY17	0	2	0.6357	0	1	1	621.857	1242.71	1242.71	1.82	0.00113	HCD (High Energy Collision Dissociation)	MS2	53.1907	-40	30	152.53	146823	20200926_Heidi_AO.raw	F2		2.91	1	FALSE	6.934e-06	1.922e-05	1.69332e+06	152.63
FALSE	High	Sequest HT (A3)	Unambiguous	[K].ERGPEEEHLGILGPVIWAEVGDTIR.[V]		3	P00450	E9PFZ2; H7C5R1; P00450	1	4	0.6717	0	1	1	693.863	2772.43	2772.43	-0.9	-0.00063	HCD (High Energy Collision Dissociation)	MS2	41.7984	-40	30	152.531	146824	20200926_Heidi_AO.raw	F2		5.3	1	FALSE	6.934e-06	8.918e-07	510296	152.6
FALSE	High	Sequest HT (A3)	Unambiguous	[R].LNIISNLDcVNEVIGIR.[Q]	C9(Carbamidomethyl)	4	P30154; P30153	P30154; P30153; B3KQV6; H0YDG7	0	3	0.6908	0	1	1	648.019	1942.04	1942.04	-0.83	-0.00054	HCD (High Energy Collision Dissociation)	MS2	81.7663	-55	30	152.495	146786	20200926_Heidi_AO.raw	F2		4.01	2	FALSE	6.934e-06	3.996e-07	972154	152.57
FALSE	High	Sequest HT (A3)	Unambiguous	[-].mASmGTLAFDEYGRPFLIIK.[D]	N-Term(Prot)(Met-loss+Acetyl); M4(Oxidation)	3	P48643	D6RIZ7; E7ENZ3; P48643	0	3	0.6335	0	1	1	729.711	2187.12	2187.12	1.17	0.00086	HCD (High Energy Collision Dissociation)	MS2	35.5906	-40	30	152.37	146652	20200926_Heidi_AO.raw	F2		3.52	1	FALSE	6.934e-06	5.282e-08	1.64067e+06	152.22
FALSE	High	Sequest HT (A3)	Unambiguous	[K].ELHSEFSEVMNEIWASDQIR.[S]		5	H0YFD6	A0A2R8Y688; H0YFD6; P40939; A0A2R8Y4F5; A0A2R8YG21	0	3	0.5934	0	1	1	807.377	2420.12	2420.12	-1.44	-0.00116	HCD (High Energy Collision Dissociation)	MS2	76.9023	-55	30	152.448	146738	20200926_Heidi_AO.raw	F2		3.91	1	FALSE	6.934e-06	5.251e-07	4684029	152.25
FALSE	High	Sequest HT (A3)	Unambiguous	[R].YMNPAIVAPDAFDIIDLSAGGQLTTDQR.[R]		2	P46940	H0YLE8; P46940	0	3	0.7267	0	1	1	998.168	2992.49	2992.47	5.86	0.00584	HCD (High Energy Collision Dissociation)	MS2	30.0419	-40	30	162.211	152844	20200928_Heidi_CL.raw	F7		4.5	1	FALSE	6.934e-06	3.524e-07	618343	162.17
FALSE	High	Sequest HT (A3)	Unambiguous	[K].LEDGTEFDSSLPQNQPFVFSLGTGQVIK.[G]		2	P26885	P26885; A0A494C1N0	0	3	0.7235	0	1	1	1018.51	3053.52	3053.51	1.65	0.00168	HCD (High Energy Collision Dissociation)	MS2	4.27059	-40	30	152.37	146653	20200926_Heidi_AO.raw	F2		4.05	1	FALSE	6.934e-06	4.132e-10	1.21497e+06	152.39
FALSE	High	Sequest HT (A3)	Unambiguous	[K].mSQVAPSLSALIGEAVGAR.[L]	M1(Oxidation)	4	O00567	H0Y653; A0A494C128; H0YDU4; O00567	0	3	0.6942	0	1	1	625	1872.99	1872.98	0.78	0.00049	HCD (High Energy Collision Dissociation)	MS2	24.5379	-40	30	152.373	146657	20200926_Heidi_AO.raw	F2		4.12	1	FALSE	6.934e-06	7.112e-07	2180039	152.27
FALSE	High	Sequest HT (A3)	Unambiguous	[-].mAAAAVVVPAEWIK.[N]	N-Term(Prot)(Met-loss+Acetyl)	2	Q8NI27	F2Z2V2; Q8NI27	0	2	0.6944	0	1	1	683.89	1366.77	1366.77	0.11	7e-05	HCD (High Energy Collision Dissociation)	MS2	48.9941	-40	30	152.376	146661	20200926_Heidi_AO.raw	F2		3.01	1	FALSE	6.934e-06	4.796e-06	491980	152.36
FALSE	High	Sequest HT (A3)	Unambiguous	[R].FSMGFIDSIIAK.[Y]		2	A0A3B3ITW3	A0A3B3ITW3; P28288	0	2	0.5492	0	1	1	664.849	1328.69	1328.69	-0.74	-0.00049	HCD (High Energy Collision Dissociation)	MS2	55.1442	-40	30	152.377	146662	20200926_Heidi_AO.raw	F2		2.95	1	FALSE	6.934e-06	8.692e-06	527057	152.39
FALSE	High	Sequest HT (A3)	Unambiguous	[R].GVGVFGDMAQDTGIPADIWR.[F]		1	P56192	P56192	0	3	0.6127	0	1	1	702.34	2105.01	2105.01	-2.61	-0.00183	HCD (High Energy Collision Dissociation)	MS2	25.8017	-40	30	152.378	146664	20200926_Heidi_AO.raw	F2		3.15	1	FALSE	6.934e-06	1.008e-06	718514	152.46
FALSE	High	Sequest HT (A3)	Unambiguous	[K].DTDIVDEAIYYFK.[A]		3	O15145	F8VR50; O15145; C9JZD1	0	2	0.6233	0	1	1	796.38	1591.75	1591.75	0.37	0.00029	HCD (High Energy Collision Dissociation)	MS2	10.3598	-40	30	152.381	146668	20200926_Heidi_AO.raw	F2		2.92	1	FALSE	6.934e-06	5.9e-06	2.58302e+06	152.27
FALSE	High	Sequest HT (A3)	Unambiguous	[R].HEPVGVcGQIIPWNFPLVMQGWK.[L]	C7(Carbamidomethyl)	1	P30837	P30837	0	3	0.633	0	1	1	898.126	2692.36	2692.35	3.7	0.00332	HCD (High Energy Collision Dissociation)	MS2	89.2111	-55	30	162.221	152851	20200928_Heidi_CL.raw	F7		2.97	1	FALSE	6.934e-06	1.843e-08	336577	162.24
FALSE	High	Sequest HT (A3)	Unambiguous	[K].ENAAYFQFFEEAQSTEAYLK.[G]		1	P15924	P15924	0	3	0.7325	0	1	1	796.032	2386.08	2386.09	-2.05	-0.00163	HCD (High Energy Collision Dissociation)	MS2	18.7006	-55	30	152.39	146675	20200926_Heidi_AO.raw	F2		4.15	1	FALSE	6.934e-06	6.16e-06	1.19685e+06	152.46
FALSE	High	Sequest HT (A3)	Unambiguous	[K].SINPLGGFVHYGEVTNDFVMLK.[G]		2	P39023	P39023; G5E9G0	0	3	0.5306	0	1	1	813.077	2437.22	2437.22	-2.26	-0.00184	HCD (High Energy Collision Dissociation)	MS2	57.4591	-55	30	152.392	146677	20200926_Heidi_AO.raw	F2		1.96	1	FALSE	6.934e-06	2.897e-06	11394436	151.96
FALSE	High	Sequest HT (A3)	Unambiguous	[R].LILDVFcGSQMHFVR.[S]	C7(Carbamidomethyl)	1	P11413	P11413	0	3	0.6165	0	1	1	607.976	1821.91	1821.91	-0.77	-0.00047	HCD (High Energy Collision Dissociation)	MS2	25.1863	-55	30	142.732	132404	20200928_Heidi_BP.raw	F6		3.99	1	FALSE	6.934e-06	2.849e-07	577679	142.67
FALSE	High	Sequest HT (A3)	Unambiguous	[K].GIIWGEDTLMEYLENPKK.[Y]		2	C9JFR7	C9JFR7; P99999	1	3	0.6595	0	1	1	712.693	2136.06	2136.07	-1.69	-0.00121	HCD (High Energy Collision Dissociation)	MS2	11.3697	-55	30	152.447	146737	20200926_Heidi_AO.raw	F2		4.64	1	FALSE	6.934e-06	3.84e-08	1.451e+06	152.41
FALSE	High	Sequest HT (A3)	Unambiguous	[R].LLAIVADLYEQEQYSDLK.[I]		1	Q9P2R3	Q9P2R3	0	3	0.6331	0	1	1	704.367	2111.09	2111.09	-2.03	-0.00143	HCD (High Energy Collision Dissociation)	MS2	44.3089	-65	30	152.404	146688	20200926_Heidi_AO.raw	F2		3.38	1	FALSE	6.934e-06	1.925e-05	518226	152.49
FALSE	High	Sequest HT (A3)	Unambiguous	[R].KDLYANTVLSGGTTmYPGIADR.[M]	M15(Oxidation)	3	P60709; P63261	A0A2R8Y793; P60709; P63261	1	3	0.4906	0	1	1	787.058	2359.16	2359.16	-0.81	-0.00063	HCD (High Energy Collision Dissociation)	MS2	60.4	-55	30	105.001	93161	20200928_Heidi_BO.raw	F5		2.67	2	FALSE	6.934e-06	1.443e-05	19376480	100.57
FALSE	High	Sequest HT (A3)	Unambiguous	[K].SINPDEAVAYGAAVQAAILmGDK.[S]	M20(Oxidation)	5	A0A0G2JIW1; P34931	V9GZ37; A0A0G2JIW1; P0DMV9; P34931; Q53FA3	0	3	0.6559	0	1	1	774.055	2320.15	2320.15	0.71	0.00055	HCD (High Energy Collision Dissociation)	MS2	12.1782	-40	30	152.421	146706	20200926_Heidi_AO.raw	F2		4.65	2	FALSE	6.934e-06	8.959e-08	4527188	151.99
FALSE	High	Sequest HT (A3)	Unambiguous	[K].ELASQPDVDGFLVGGASLKPEFVDIINAK.[Q]		1	P60174	P60174	0	3	0.6786	0	1	1	1010.53	3029.59	3029.58	1.15	0.00116	HCD (High Energy Collision Dissociation)	MS2	0	-40	30	152.422	146707	20200926_Heidi_AO.raw	F2		5.04	1	FALSE	6.934e-06	2.996e-11	1994523	152.48
FALSE	High	Sequest HT (A3)	Unambiguous	[R].YLTLDGFDAMFR.[E]		1	Q7L576	Q7L576	0	2	0.556	0	1	1	724.848	1448.69	1448.69	1.11	0.0008	HCD (High Energy Collision Dissociation)	MS2	70.8995	-40	30	152.427	146715	20200926_Heidi_AO.raw	F2		2.32	1	FALSE	6.934e-06	1.045e-05	443759	152.47
FALSE	High	Sequest HT (A3)	Unambiguous	[R].GGHPPAIQSLINLLADNR.[Y]		1	Q9HCD5	Q9HCD5	0	3	0.6072	0	1	1	629.345	1886.02	1886.02	-1.84	-0.00116	HCD (High Energy Collision Dissociation)	MS2	65.2351	-55	28.046	152.438	146724	20200926_Heidi_AO.raw	F2		4.15	1	FALSE	6.934e-06	1.458e-06	1.67444e+06	152.34
FALSE	High	Sequest HT (A3)	Unambiguous	[R].WGLLSMPVDEEVESLHLR.[F]		2	O75165	O75165; A0A3B3IRM0	0	3	0.5871	0	1	1	704.024	2110.06	2110.06	-2.6	-0.00183	HCD (High Energy Collision Dissociation)	MS2	48.9483	-55	30	152.441	146728	20200926_Heidi_AO.raw	F2		3.1	1	FALSE	6.934e-06	1.5e-05	367031	152.41
FALSE	High	Sequest HT (A3)	Unambiguous	[R].DVVLPTYDITHSMLEAMR.[G]		1	Q7Z4H8	Q7Z4H8	0	3	0.6154	0	1	1	697.679	2091.02	2091.02	-0.58	-0.00041	HCD (High Energy Collision Dissociation)	MS2	55.5293	-55	30	152.442	146730	20200926_Heidi_AO.raw	F2		2.86	1	FALSE	6.934e-06	1.445e-05	278661	152.37
FALSE	High	Sequest HT (A3)	Unambiguous	[R].ATENDIANFFSPLNPIR.[V]		1	P31942	P31942	0	3	0.6285	0	1	1	640.325	1918.96	1918.97	-2.04	-0.0013	HCD (High Energy Collision Dissociation)	MS2	28.6503	-55	30	152.443	146731	20200926_Heidi_AO.raw	F2		2.88	1	FALSE	6.934e-06	1.239e-05	6512520	152.32
FALSE	High	Sequest HT (A3)	Unambiguous	[R].VDYILSVMNVPDFDFPPEFYEHAK.[A]		26	Q5JWF2	A0A590UJJ0; Q5JWE9; Q5JWF2; A0A590UKB4; A0A590UJ22; A0A590UKA9; S4R3V9; B0AZR9; P63092; A0A590UJI6; A0A590UJC9; A0A590UKA4; A0A590UJR6; H0Y7F4; A0A590UJB7; A0A590UJA5; A0A590UJ58; S4R3E3; A0A590UJQ9; A0A590UJS2; A0A590UK28; A0A590UJF0; A0A590UJQ2; A0A590UJB0; A0A590UJY8; A0A590UJG5	0	3	0.5511	0	1	1	958.127	2872.37	2872.35	3.94	0.00377	HCD (High Energy Collision Dissociation)	MS2	31.0743	-40	30	162.212	152845	20200928_Heidi_CL.raw	F7		3.23	1	FALSE	6.934e-06	1.715e-05	704242	162.85
FALSE	High	Sequest HT (A3)	Selected	[R].DLKPENLLIDQQGYLQVTDFGFAK.[R]		1		P22612	0	3	0	0	1	1	918.144	2752.42	2752.42	-1.17	-0.00107	HCD (High Energy Collision Dissociation)	MS2	72.361	-55	30	152.445	146734	20200926_Heidi_AO.raw	F2		3.36	1	FALSE	6.934e-06	3.068e-07	1.05791e+06	152.53
FALSE	High	Sequest HT (A3)	Unambiguous	[R].NPTNDLLVLHLSDLIR.[M]		1	Q9P2D3	Q9P2D3	0	3	0.5417	0	1	1	611.678	1833.02	1833.02	-1.68	-0.00102	HCD (High Energy Collision Dissociation)	MS2	46.4306	-65	30	152.408	146693	20200926_Heidi_AO.raw	F2		2.16	1	FALSE	6.934e-06	1.186e-06	285224	152.49
FALSE	High	Sequest HT (A3)	Unambiguous	[R].KPLVIIAEDVDGEALSTLVLNR.[L]		1	P10809	P10809	0	3	0.7484	0	1	1	789.118	2365.34	2365.33	2.31	0.00183	HCD (High Energy Collision Dissociation)	MS2	44.2603	-40	30	152.22	146495	20200926_Heidi_AO.raw	F2		4.81	1	FALSE	6.934e-06	2.359e-08	10983763	151.6
FALSE	High	Sequest HT (A3)	Unambiguous	[R].LQQELDDLTVDLDHQR.[Q]		1	P35580	P35580	0	3	0.4921	0	1	1	646.657	1937.96	1937.96	-0.33	-0.00022	HCD (High Energy Collision Dissociation)	MS2	37.511	-40	30	104.922	93074	20200928_Heidi_BO.raw	F5		3.15	1	FALSE	6.934e-06	2.181e-08	488692	105
FALSE	High	Sequest HT (A3)	Unambiguous	[K].ELHSEFSEVMNEIWASDQIR.[S]		5	H0YFD6	A0A2R8Y688; H0YFD6; P40939; A0A2R8Y4F5; A0A2R8YG21	0	3	0.5483	0	1	1	807.376	2420.11	2420.12	-2.4	-0.00194	HCD (High Energy Collision Dissociation)	MS2	33.5637	-55	30	152.905	147213	20200926_Heidi_AO.raw	F2		2.9	1	FALSE	6.934e-06	1.718e-05	4684029	152.25
FALSE	High	Sequest HT (A3)	Unambiguous	[R].SFNIVDIKPANMEELTEVITAAEFHPNScNTFVYSSSK.[G]	C29(Carbamidomethyl)	3	P63151	A0A590UJJ1; A0A590UJY3; P63151	0	4	0.5814	0	1	1	1073.27	4290.06	4290.04	5.31	0.00569	HCD (High Energy Collision Dissociation)	MS2	18.1428	-40	30	162.053	152683	20200928_Heidi_CL.raw	F7		3.44	1	FALSE	6.934e-06	1.632e-05
FALSE	High	Sequest HT (A3)	Unambiguous	[K].NGLEFDTGIHYIGR.[M]		1	Q6NUM9	Q6NUM9	0	3	0.5233	0	1	1	531.267	1591.79	1591.79	-0.22	-0.00012	HCD (High Energy Collision Dissociation)	MS2	68.3794	-55	30	104.837	92984	20200928_Heidi_BO.raw	F5		2.79	1	FALSE	6.934e-06	3.115e-06	257715	104.73
FALSE	High	Sequest HT (A3)	Unambiguous	[R].DVQETLMPQVLTTLEEDSK.[M]		3	Q86Y56	H0Y650; E9PGY2; Q86Y56	0	3	0.5	0	1	1	726.025	2176.06	2176.07	-4.19	-0.00304	HCD (High Energy Collision Dissociation)	MS2	72.8123	-55	30	153.323	147653	20200926_Heidi_AO.raw	F2		2.16	1	FALSE	6.934e-06	2.663e-06	158667	153.35
FALSE	High	Sequest HT (A3)	Unambiguous	[K].TPVDGQYVWFNIGSVDTFER.[N]		2	Q9Y4W6	K7EP56; Q9Y4W6	0	3	0.4671	0	1	1	777.373	2330.1	2330.11	-2.08	-0.00162	HCD (High Energy Collision Dissociation)	MS2	5.33565	-65	30	153.33	147656	20200926_Heidi_AO.raw	F2		1.67	1	FALSE	6.934e-06	3.117e-06	932651	153.16
FALSE	High	Sequest HT (A3)	Unambiguous	[R].VNINAALVEDIINLEEVNEEmK.[S]	M21(Oxidation)	2	Q96E11	X6RDS5; Q96E11	0	3	0.6529	0	1	1	839.089	2515.25	2515.26	-2.93	-0.00246	HCD (High Energy Collision Dissociation)	MS2	9.5911	-40	30	162.052	152681	20200928_Heidi_CL.raw	F7		3.63	1	FALSE	6.934e-06	2.494e-06	261837	162.07
FALSE	High	Sequest HT (A3)	Unambiguous	[R].LYNLDVFQYELYNPmALYGSVPVLLAHNPHR.[D]	M15(Oxidation)	3	E9PKU7; Q14697	E9PKU7; Q14697; F5H6X6	0	4	0.5935	0	1	1	916.473	3662.87	3662.85	6.71	0.00614	HCD (High Energy Collision Dissociation)	MS2	51.1136	-40	30	162.05	152679	20200928_Heidi_CL.raw	F7		3.37	2	FALSE	6.934e-06	8.1e-06	2.54419e+06	161.79
FALSE	High	Sequest HT (A3)	Unambiguous	[R].LQTTVHTLQVIIDGLSQPESFDFR.[T]		1	Q8N5C6	Q8N5C6	0	3	0.623	0	1	1	915.488	2744.45	2744.43	8.55	0.00782	HCD (High Energy Collision Dissociation)	MS2	61.2615	-40	30	162.05	152679	20200928_Heidi_CL.raw	F7		3.13	1	FALSE	6.934e-06	8.034e-07	231677	162.02
FALSE	High	Sequest HT (A3)	Unambiguous	[K].SNNEIVLVLQQFDFNVDK.[A]		10	Q9NUQ6	F8W6C2; C9JKE4; C9J8M7; F8VT91; Q9NUQ6; F8VZ02; F2Z2S1; C9JGM8; C9JW67; C9IZC3	0	3	0.644	0	1	1	708.033	2122.08	2122.08	1.18	0.00083	HCD (High Energy Collision Dissociation)	MS2	58.5619	-40	30	162.049	152678	20200928_Heidi_CL.raw	F7		4.27	1	FALSE	6.934e-06	1.82e-05	458830	162.07
FALSE	High	Sequest HT (A3)	Unambiguous	[K].DGPLNmILDDGGDLTNLIHTK.[Y]	M6(Oxidation)	1	P23526	P23526	0	3	0.643	0	1	1	756.711	2268.12	2268.12	0.47	0.00035	HCD (High Energy Collision Dissociation)	MS2	31.4467	-40	30	153.347	147674	20200926_Heidi_AO.raw	F2		4.79	1	FALSE	6.934e-06	3.397e-08	6308904	152.96
FALSE	High	Sequest HT (A3)	Unambiguous	[R].TNISDEESEQATEMLVHNAQNLMQSVK.[E]		1	P18206	P18206	0	3	0.5041	0	1	1	1016.15	3046.42	3046.41	4.34	0.00441	HCD (High Energy Collision Dissociation)	MS2	7.61127	-40	30	153.349	147676	20200926_Heidi_AO.raw	F2		2.42	1	FALSE	6.934e-06	7.769e-06
FALSE	High	Sequest HT (A3)	Unambiguous	[R].GTVTYIAPPGNYDTSDVVLELEFEGVK.[E]		3	P38606	P38606; C9JA17; C9JVW8	0	3	0.6823	0	1	1	971.826	2913.46	2913.44	8.29	0.00806	HCD (High Energy Collision Dissociation)	MS2	6.2667	-40	30	153.349	147677	20200926_Heidi_AO.raw	F2		3.62	1	FALSE	6.934e-06	1.05e-06	397086	153.37
FALSE	High	Sequest HT (A3)	Unambiguous	[K].YNmGLPVDFDQYNELHLPAVILK.[T]	M3(Oxidation)	2	Q07960	H0YE29; Q07960	0	3	0.6169	0	1	1	902.465	2705.38	2705.36	5.64	0.00509	HCD (High Energy Collision Dissociation)	MS2	59.0222	-40	30	153.35	147678	20200926_Heidi_AO.raw	F2		4.02	1	FALSE	6.934e-06	2.075e-06	3.71996e+06	153.52
FALSE	High	Sequest HT (A3)	Unambiguous	[R].GLVSTLQSATEQMAATVAGSVR.[A]		2	Q6P2E9	Q6P2E9; I3L2F4	0	3	0.6932	0	1	1	726.381	2177.13	2177.12	2.24	0.00163	HCD (High Energy Collision Dissociation)	MS2	14.8313	-40	30	162.049	152677	20200928_Heidi_CL.raw	F7		3.52	1	FALSE	6.934e-06	1.212e-06	680971	162.09
FALSE	High	Sequest HT (A3)	Unambiguous	[R].LPIPESQVITINPELPVEEAAEDYAK.[K]		4	O95336	M0R261; M0R0U3; M0R1L2; O95336	0	3	0.7951	0	1	1	955.837	2865.5	2865.48	6.47	0.00618	HCD (High Energy Collision Dissociation)	MS2	4.65822	-40	30	153.352	147681	20200926_Heidi_AO.raw	F2		4.88	1	FALSE	6.934e-06	9.865e-10	518216	153.41
FALSE	High	Sequest HT (A3)	Unambiguous	[K].ISSLmHVPPSLFTEPNEISQYLPIK.[E]	M5(Oxidation)	1	O75663	O75663	0	3	0.6397	0	1	1	952.838	2856.5	2856.49	4.51	0.00429	HCD (High Energy Collision Dissociation)	MS2	43.1834	-40	30	153.354	147684	20200926_Heidi_AO.raw	F2		2.97	1	FALSE	6.934e-06	2.985e-06	364102	153.44
FALSE	High	Sequest HT (A3)	Unambiguous	[K].AGLTmNDIDAFEFHEAFSGQILANFK.[A]	M5(Oxidation)	3	P55084	F5GZQ3; B5MD38; P55084	0	3	0.6914	0	1	1	968.135	2902.39	2902.37	6.83	0.00661	HCD (High Energy Collision Dissociation)	MS2	0	-40	30	153.358	147690	20200926_Heidi_AO.raw	F2		4.05	1	FALSE	6.934e-06	1.956e-07	573150	153.46
FALSE	High	Sequest HT (A3)	Unambiguous	[R].LIGQIVSSITASLR.[F]		4	Q71U36	P0DPH8; F8VQQ4; Q6PEY2; Q71U36	0	3	0.6783	0	1	1	486.628	1457.87	1457.87	0.58	0.00028	HCD (High Energy Collision Dissociation)	MS2	4.83028	-55	30	153.364	147692	20200926_Heidi_AO.raw	F2		3.73	1	FALSE	6.934e-06	7.783e-06	9138930	153.01
FALSE	High	Sequest HT (A3)	Unambiguous	[R].QEPYTLPQGFTWDALDLGDR.[G]		1	P30419	P30419	0	3	0.0717	0	1	1	774.707	2322.11	2322.1	0.87	0.00067	HCD (High Energy Collision Dissociation)	MS2	88.5741	-55	30	153.365	147693	20200926_Heidi_AO.raw	F2		2.51	1	FALSE	6.934e-06	1.226e-05	419267	153.38
FALSE	High	Sequest HT (A3)	Unambiguous	[K].LGEIVTTIPTIGFNVETVEYK.[N]		8	P61204; P18085; P84077; P84085	F5H423; C9JPM4; P61204; P18085; P84077; C9J1Z8; P84085; F5H0C7	0	3	0.6285	0	1	1	775.086	2323.24	2323.24	0.48	0.00037	HCD (High Energy Collision Dissociation)	MS2	18.5348	-55	30	153.365	147693	20200926_Heidi_AO.raw	F2		5.41	4	FALSE	6.934e-06	3.834e-06	20512588	153.1
FALSE	High	Sequest HT (A3)	Unambiguous	[K].TDVAVQIISNIYHNFPEQR.[T]		1	O60306	O60306	0	3	0.5551	0	1	1	748.72	2244.15	2244.14	2	0.0015	HCD (High Energy Collision Dissociation)	MS2	9.99026	-55	30	153.366	147694	20200926_Heidi_AO.raw	F2		5.26	1	FALSE	6.934e-06	1.923e-10	713034	153.42
FALSE	High	Sequest HT (A3)	Unambiguous	[R].LGDLWTLDIDTLTWNKPSLSGVAPLPR.[S]		2	P51610	P51610; A6NEM2	0	3	0.795	0	1	1	993.545	2978.62	2978.6	7.63	0.00758	HCD (High Energy Collision Dissociation)	MS2	14.9637	-40	30	162.047	152675	20200928_Heidi_CL.raw	F7		6.34	1	FALSE	6.934e-06	3.619e-11	1.17028e+06	162.09
FALSE	High	Sequest HT (A3)	Unambiguous	[R].VSYALLFGDYLPQNIQAAR.[E]		1	Q9UBV2	Q9UBV2	0	3	0.5605	0	1	1	713.713	2139.12	2139.12	0.31	0.00022	HCD (High Energy Collision Dissociation)	MS2	25.9247	-55	30	153.32	147649	20200926_Heidi_AO.raw	F2		3.14	1	FALSE	6.934e-06	5.742e-07	852146	153.32
FALSE	High	Sequest HT (A3)	Unambiguous	[K].SWWDAVcTLIHR.[K]	C7(Carbamidomethyl)	13	P49792	P0DJD0; P49792; Q99666; J3KNE0; A0A286YES2; P0DJD1; F8VYC4; O14715; J3KQ37; A6NKT7; Q7Z3J3; F8W705; A0A1W2PNU4	0	3	0.5238	0	1	1	515.254	1543.75	1543.75	-0.15	-7e-05	HCD (High Energy Collision Dissociation)	MS2	76.15	-55	30	153.318	147646	20200926_Heidi_AO.raw	F2		2.1	1	FALSE	6.934e-06	3.995e-06	491625	153.37
FALSE	High	Sequest HT (A3)	Unambiguous	[K].IWcFGPDGTGPNILTDITK.[G]	C3(Carbamidomethyl)	1	P13639	P13639	0	3	0.7013	0	1	1	702.351	2105.04	2105.04	0.62	0.00044	HCD (High Energy Collision Dissociation)	MS2	69.7796	-55	30	153.316	147643	20200926_Heidi_AO.raw	F2		3.75	1	FALSE	6.934e-06	1.751e-06	522465	153.31
FALSE	High	Sequest HT (A3)	Unambiguous	[R].LIFIVDVWHPELTPQQR.[R]		1	Q12797	Q12797	0	3	0.6421	0	1	1	697.718	2091.14	2091.14	0.45	0.00032	HCD (High Energy Collision Dissociation)	MS2	42.2711	-55	30	153.315	147642	20200926_Heidi_AO.raw	F2		2.99	1	FALSE	6.934e-06	3.034e-06	1.0865e+06	153.13
FALSE	High	Sequest HT (A3)	Unambiguous	[-].mAGWNAYIDNLmADGTcQDAAIVGYK.[D]	N-Term(Prot)(Met-loss+Acetyl); M12(Oxidation); C17(Carbamidomethyl)	1	P07737	P07737	0	3	0.1875	0	1	1	925.752	2775.24	2775.24	1.14	0.00105	HCD (High Energy Collision Dissociation)	MS2	75.2355	-40	30	153.252	147578	20200926_Heidi_AO.raw	F2		2.56	1	FALSE	6.934e-06	1.549e-06	1.97449e+06	154.75
FALSE	High	Sequest HT (A3)	Unambiguous	[K].SIEEQLGTEIKPIPSNIDK.[S]		1	P26196	P26196	0	3	0.6429	0	1	1	704.378	2111.12	2111.12	-2.15	-0.00151	HCD (High Energy Collision Dissociation)	MS2	28.1193	-65	30	104.857	93006	20200928_Heidi_BO.raw	F5		2.8	1	FALSE	6.934e-06	1.086e-07	1.79555e+06	104.65
FALSE	High	Sequest HT (A3)	Unambiguous	[R].YPTHIEGALEYGITSDDIFWLK.[E]		8	A0A182DWF2	A0A182DWF2; D3YTF8; A0A096LPK7; E7EWK1; Q9NNW7; A0A096LNY7; A0A182DWF3; A0A096LPD9	0	3	0.685	0	1	1	856.76	2568.27	2568.27	-0.02	-2e-05	HCD (High Energy Collision Dissociation)	MS2	56.2082	-55	30	153.262	147586	20200926_Heidi_AO.raw	F2		2.73	1	FALSE	6.934e-06	9.655e-07	305252	153.29
FALSE	High	Sequest HT (A3)	Unambiguous	[R].VSYALLFGDYLPQNIQAAR.[E]		1	Q9UBV2	Q9UBV2	0	3	0.6154	0	1	1	713.712	2139.12	2139.12	-0.47	-0.00033	HCD (High Energy Collision Dissociation)	MS2	13.353	-55	30	153.263	147587	20200926_Heidi_AO.raw	F2		3.38	1	FALSE	6.934e-06	2.127e-08	852146	153.32
FALSE	High	Sequest HT (A3)	Unambiguous	[K].TTQVPQFILDDFIQNDR.[A]		1	Q08211	Q08211	0	3	0.5744	0	1	1	684.013	2050.02	2050.02	-0.22	-0.00015	HCD (High Energy Collision Dissociation)	MS2	67.5482	-55	30	153.265	147590	20200926_Heidi_AO.raw	F2		2.42	1	FALSE	6.934e-06	1.7e-06	9633076	152.75
FALSE	High	Sequest HT (A3)	Unambiguous	[K].VGKDELFALEQScAQVVLQAANER.[N]	C13(Carbamidomethyl)	1	Q16658	Q16658	1	3	0.6812	0	1	1	892.453	2675.34	2675.35	-0.71	-0.00063	HCD (High Energy Collision Dissociation)	MS2	34.3596	-55	30	142.787	132461	20200928_Heidi_BP.raw	F6		4.14	1	FALSE	6.934e-06	2.923e-08	1.66451e+06	142.92
FALSE	High	Sequest HT (A3)	Unambiguous	[K].LPIFFFGTHETAFLGPK.[D]		1	O75475	O75475	0	3	0.6549	0	1	1	641.346	1922.02	1922.02	0.94	0.0006	HCD (High Energy Collision Dissociation)	MS2	73.2594	-55	30	153.266	147592	20200926_Heidi_AO.raw	F2		2.26	1	FALSE	6.934e-06	9.504e-07	7.69115e+06	152.39
FALSE	High	Sequest HT (A3)	Unambiguous	[R].ILSISADIETIGEILKK.[I]		2	P61978; Q5T6W2	P61978; Q5T6W2	1	3	0.5918	0	1	1	615.031	1843.08	1843.08	-0.39	-0.00024	HCD (High Energy Collision Dissociation)	MS2	85.4979	-55	30	162.066	152695	20200928_Heidi_CL.raw	F7		1.96	2	FALSE	6.934e-06	8.478e-06	19888970	159.72
FALSE	High	Sequest HT (A3)	Unambiguous	[K].IPLSQEEITLQGHAFEAR.[I]		5	Q96RQ3	F5GYT8; E9PG35; G5E9X5; Q96RQ3; E9PHF7	0	3	0.6755	0	1	1	680.357	2039.06	2039.06	0.12	8e-05	HCD (High Energy Collision Dissociation)	MS2	0	-55	30	104.84	92989	20200928_Heidi_BO.raw	F5		3.02	1	FALSE	6.934e-06	1.93e-07	448524	105.02
FALSE	High	Sequest HT (A3)	Unambiguous	[K].VGEQAQVVIIDmNDPSNPIR.[R]	M12(Oxidation)	5	A0A087WVQ6	J3KS13; J3KSQ2; A0A087WVQ6; Q00610; J3QL20	0	3	0.413	0	1	1	737.706	2211.1	2211.11	-1.3	-0.00096	HCD (High Energy Collision Dissociation)	MS2	38.8056	-55	30	104.84	92988	20200928_Heidi_BO.raw	F5		2.47	1	FALSE	6.934e-06	1.74e-05	309912	104.03
FALSE	High	Sequest HT (A3)	Unambiguous	[-].mADLSLADALTEPSPDIEGEIK.[R]	N-Term(Prot)(Met-loss+Acetyl)	5	P27816	P27816; E7EVA0; A0A0J9YVV8; H7C456; A0A0J9YW37	0	3	0.4792	0	1	1	742.702	2226.09	2226.1	-4.92	-0.00365	HCD (High Energy Collision Dissociation)	MS2	59.9684	-55	30	153.37	147700	20200926_Heidi_AO.raw	F2		3.13	1	FALSE	6.934e-06	8.707e-06	745754	153.48
FALSE	High	Sequest HT (A3)	Unambiguous	[K].WEEGSPTPVLHVGWATFLVQSLGR.[F]		2	A0A5F9ZHS3	A0A5F9ZHS3; O00255	0	3	0.5749	0	1	1	889.463	2666.38	2666.37	1.05	0.00093	HCD (High Energy Collision Dissociation)	MS2	69.9006	-55	30	162.066	152694	20200928_Heidi_CL.raw	F7		2.47	1	FALSE	6.934e-06	2.843e-06	156612	162.09
FALSE	High	Sequest HT (A3)	Unambiguous	[K].SFIKDYPVVSIEDPFDQDDWGAWQK.[F]		2	P06733	A0A2R8Y6G6; P06733	1	3	0.706	0	1	1	995.806	2985.4	2985.39	2.69	0.00267	HCD (High Energy Collision Dissociation)	MS2	6.73654	-40	30	153.296	147621	20200926_Heidi_AO.raw	F2		5.85	1	FALSE	6.934e-06	2.473e-08	607507	153.25
FALSE	High	Sequest HT (A3)	Unambiguous	[K].SISHYHETLGEALQGVELEFSGLDIK.[F]		2	Q9HD45	Q5TB53; Q9HD45	0	3	0.7851	0	1	1	958.155	2872.45	2872.44	5.41	0.00518	HCD (High Energy Collision Dissociation)	MS2	7.85917	-40	30	153.299	147625	20200926_Heidi_AO.raw	F2		6.84	1	FALSE	6.934e-06	1.016e-11	1.43592e+06	153.35
FALSE	High	Sequest HT (A3)	Unambiguous	[K].LLIPERDPLEEIAESSPQTAANSAAELLK.[Q]		1	Q68CZ2	Q68CZ2	1	3	0.5927	0	1	1	1035.89	3105.65	3105.63	4.84	0.00502	HCD (High Energy Collision Dissociation)	MS2	4.78709	-40	30	153.299	147626	20200926_Heidi_AO.raw	F2		5.5	1	FALSE	6.934e-06	4.001e-09	525125	153.35
FALSE	High	Sequest HT (A3)	Unambiguous	[K].DSEDNPQTLLFSATcPHWVFNVAK.[K]	C15(Carbamidomethyl)	1	Q9NR30	Q9NR30	0	3	0.6933	0	1	1	926.115	2776.33	2776.3	9.29	0.0086	HCD (High Energy Collision Dissociation)	MS2	38.5221	-40	30	153.3	147627	20200926_Heidi_AO.raw	F2		5.25	1	FALSE	6.934e-06	3.888e-10
FALSE	High	Sequest HT (A3)	Unambiguous	[R].KLPIDVTEGEVISLGLPFGK.[V]		6	P26599	A6NLN1; K7ES59; P26599; K7EKJ7; A0A0U1RRM4; K7ELW5	1	3	0.684	0	1	1	704.739	2112.2	2112.2	4.04	0.00284	HCD (High Energy Collision Dissociation)	MS2	51.7654	-40	30	153.302	147629	20200926_Heidi_AO.raw	F2		4.24	1	FALSE	6.934e-06	1.985e-06	12483044	153.42
FALSE	High	Sequest HT (A3)	Unambiguous	[R].YAIcSALAASALPALVMSK.[GV]	C4(Carbamidomethyl)	3	P36578	P36578; H3BTP7; H3BM89	0	3	0.5994	0	1	1	646.348	1937.03	1937.02	3.01	0.00195	HCD (High Energy Collision Dissociation)	MS2	76.7591	-40	30	153.303	147631	20200926_Heidi_AO.raw	F2		3.37	1	FALSE	6.934e-06	3.388e-06	1.4282e+06	153.41
FALSE	High	Sequest HT (A3)	Unambiguous	[K].TQGNVFATDAILATLMScTR.[S]	C18(Carbamidomethyl)	3	O15371	O15371; B0QYA4; B0QYA5	0	3	0.658	0	1	1	724.026	2170.06	2170.06	0.46	0.00033	HCD (High Energy Collision Dissociation)	MS2	80.8766	-55	30	162.064	152692	20200928_Heidi_CL.raw	F7		3.83	1	FALSE	6.934e-06	1.812e-07	537956	162.1
FALSE	High	Sequest HT (A3)	Unambiguous	[K].TQGNVFATDAILATLMScTR.[S]	C18(Carbamidomethyl)	3	O15371	O15371; B0QYA4; B0QYA5	0	3	0.7168	0	1	1	724.026	2170.06	2170.06	0.46	0.00033	HCD (High Energy Collision Dissociation)	MS2	15.7858	-55	30	162.064	152691	20200928_Heidi_CL.raw	F7		5.05	1	FALSE	6.934e-06	2.754e-08	537956	162.1
FALSE	High	Sequest HT (A3)	Unambiguous	[R].GVGMVADPDNPLVLDILTGSSTSYSFFPDKPITQYPHAVGK.[N]		2	P39656	P39656; A0A0C4DGS1	0	5	0.6021	0	1	1	867.644	4334.19	4334.17	4.5	0.0039	HCD (High Energy Collision Dissociation)	MS2	47.9126	-40	30	162.056	152688	20200928_Heidi_CL.raw	F7		4.8	1	FALSE	6.934e-06	1.922e-06
FALSE	High	Sequest HT (A3)	Unambiguous	[K].TTQVPQFILDDFIQNDR.[A]		1	Q08211	Q08211	0	3	0.7003	0	1	1	684.013	2050.02	2050.02	0.23	0.00015	HCD (High Energy Collision Dissociation)	MS2	25.5178	-55	30	153.313	147638	20200926_Heidi_AO.raw	F2		3.97	1	FALSE	6.934e-06	8.845e-07	9633076	152.75
FALSE	High	Sequest HT (A3)	Unambiguous	[R].ALLVEPVINSYLLAER.[D]		1	P21980	P21980	0	3	0.7893	0	1	1	600.682	1800.03	1800.03	3	0.0018	HCD (High Energy Collision Dissociation)	MS2	15.9019	-40	30	153.295	147620	20200926_Heidi_AO.raw	F2		3.94	1	FALSE	6.934e-06	9.051e-07	79862800	152.68
FALSE	High	Sequest HT (A3)	Unambiguous	[R].APIDHGLEQLETWFTAGAK.[L]		3	P52630	B4DLC8; P52630; A0A494C164	0	3	0.2586	0	1	1	695.353	2084.05	2084.04	0.27	0.00018	HCD (High Energy Collision Dissociation)	MS2	40.5632	-55	30	153.372	147703	20200926_Heidi_AO.raw	F2		1.16	1	FALSE	6.934e-06	1.216e-05	117137	153.37
FALSE	High	Sequest HT (A3)	Unambiguous	[R].VIALQYPVYWDHLEFcDGFR.[K]	C16(Carbamidomethyl)	5	Q9NZD8	H0YKM6; Q9NZD8; H0YMB7; H0YKB0; H0YLT5	0	3	0.5198	0	1	1	843.406	2528.2	2528.21	-0.73	-0.00061	HCD (High Energy Collision Dissociation)	MS2	89.9129	-55	30	153.373	147704	20200926_Heidi_AO.raw	F2		2.52	1	FALSE	6.934e-06	5.077e-06
FALSE	High	Sequest HT (A3)	Unambiguous	[K].NYSEVIEVDESDVEEDIFPTTSK.[T]		2	P49959	P49959; F8W7U8	0	3	0.6157	0	1	1	882.403	2645.2	2645.2	-1.25	-0.0011	HCD (High Energy Collision Dissociation)	MS2	87.6345	-55	30	142.793	132469	20200928_Heidi_BP.raw	F6		2.16	1	FALSE	6.934e-06	1.319e-05	132472	142.76
FALSE	High	Sequest HT (A3)	Unambiguous	[K].GEmMDLQHGSLFLR.[T]	M3(Oxidation)	6	P00338	F5GXY2; F5H6W8; F5GXH2; F5H5J4; F5GYU2; P00338	0	3	0.1154	0	1	1	550.596	1649.77	1649.78	-1.84	-0.00101	HCD (High Energy Collision Dissociation)	MS2	39.6531	-65	30	104.804	92951	20200928_Heidi_BO.raw	F5		3.9	1	FALSE	6.934e-06	3.855e-06	2487746	104.01
FALSE	High	Sequest HT (A3)	Unambiguous	[K].VGLTNYAAAYcTGLLLAR.[R]	C11(Carbamidomethyl)	4	A0A2R8Y6J3	A0A2R8Y6J3; A0A2R8Y4A2; P46777; Q5T7N0	0	3	0.7762	0	1	1	643.008	1927.01	1927.01	-0.89	-0.00057	HCD (High Energy Collision Dissociation)	MS2	16.783	-40	6.006	142.819	132493	20200928_Heidi_BP.raw	F6		4.11	1	FALSE	6.934e-06	6.083e-07	8.28897e+06	142.81
FALSE	High	Sequest HT (A3)	Unambiguous	[K].mFLGDNAHLSIINEYLSQSYQK.[F]	M1(Oxidation)	2	P46940	H0YLE8; P46940	0	3	0.2895	0	1	1	863.087	2587.25	2587.25	-1.09	-0.00094	HCD (High Energy Collision Dissociation)	MS2	59.6464	-40	30	142.82	132494	20200928_Heidi_BP.raw	F6		1.9	1	FALSE	6.934e-06	1.897e-05	585585	142.82
FALSE	High	Sequest HT (A3)	Unambiguous	[R].FADDQLIIDFDNFVR.[C]		1	P17655	P17655	0	3	0.6056	0	1	1	609.969	1827.89	1827.89	0.37	0.00023	HCD (High Energy Collision Dissociation)	MS2	28.9016	-55	30	162.016	152644	20200928_Heidi_CL.raw	F7		2.84	1	FALSE	6.934e-06	1.009e-05	791489	162
FALSE	High	Sequest HT (A3)	Unambiguous	[R].ALEHFTDLYDIK.[R]		2	A0A087WVQ6	A0A087WVQ6; Q00610	0	3	0.7414	0	1	1	488.917	1464.74	1464.74	-0.21	-0.0001	HCD (High Energy Collision Dissociation)	MS2	2.42881	-55	4.545	104.795	92945	20200928_Heidi_BO.raw	F5		2.9	1	FALSE	6.934e-06	1.954e-05	13373450	104.84
FALSE	High	Sequest HT (A3)	Unambiguous	[R].TVSLGAGAKDELHIVEAEAMNYEGSPIK.[V]		1	P06748	P06748	1	4	0.5838	0	1	1	733.121	2929.46	2929.46	-0.06	-5e-05	HCD (High Energy Collision Dissociation)	MS2	22.1311	-55	30	162.014	152642	20200928_Heidi_CL.raw	F7		1.97	1	FALSE	6.934e-06	3.887e-06	859053	163.05
FALSE	High	Sequest HT (A3)	Unambiguous	[K].EVEEISLLQPQVEESVLNLGK.[F]		3	O00567	Q5JXT2; A0A494C128; O00567	0	3	0.6444	0	1	1	785.089	2353.25	2353.25	0.89	0.0007	HCD (High Energy Collision Dissociation)	MS2	42.2363	-40	30	153.502	147836	20200926_Heidi_AO.raw	F2		5.09	1	FALSE	6.934e-06	5.097e-06	2.58403e+06	153.53
FALSE	High	Sequest HT (A3)	Unambiguous	[K].TQGNVFATDAILATLMScTR.[S]	C18(Carbamidomethyl)	3	O15371	O15371; B0QYA4; B0QYA5	0	3	0.6887	0	1	1	724.026	2170.06	2170.06	-0.39	-0.00028	HCD (High Energy Collision Dissociation)	MS2	86.6851	-55	30	162.013	152640	20200928_Heidi_CL.raw	F7		3.79	1	FALSE	6.934e-06	2.756e-07	537956	162.1
FALSE	High	Sequest HT (A3)	Unambiguous	[K].VGEQAQVVIIDmNDPSNPIR.[R]	M12(Oxidation)	5	A0A087WVQ6	J3KS13; J3KSQ2; A0A087WVQ6; Q00610; J3QL20	0	3	0.5103	0	1	1	737.707	2211.11	2211.11	-1.05	-0.00078	HCD (High Energy Collision Dissociation)	MS2	23.5876	-55	30	104.788	92935	20200928_Heidi_BO.raw	F5		2.43	1	FALSE	6.934e-06	1.726e-05	309912	104.03
FALSE	High	Sequest HT (A3)	Unambiguous	[K].LEGFALMADMVYVTQSAGR.[L]		2	O75643	O75643; A0A494C1A5	0	3	0.5375	0	1	1	687.005	2059	2059	0.49	0.00034	HCD (High Energy Collision Dissociation)	MS2	46.3234	-55	30	162.012	152639	20200928_Heidi_CL.raw	F7		2.4	1	FALSE	6.934e-06	1.89e-05	279781	161.94
FALSE	High	Sequest HT (A3)	Unambiguous	[K].GEmMDLQHGSLFLR.[T]	M3(Oxidation)	6	P00338	F5GXY2; F5H6W8; F5GXH2; F5H5J4; F5GYU2; P00338	0	3	0.0692	0	1	1	550.596	1649.77	1649.78	-1.84	-0.00101	HCD (High Energy Collision Dissociation)	MS2	23.3345	-65	26.775	104.809	92958	20200928_Heidi_BO.raw	F5		3.18	1	FALSE	6.934e-06	6.3e-07	2487746	104.01
FALSE	High	Sequest HT (A3)	Unambiguous	[R].VFTTQELVQAFTHAPATLEADR.[G]		4	O95433	H0YJG7; O95433; H0YJ63; G3V438	0	3	0.6672	0	1	1	815.753	2445.24	2445.24	1.29	0.00105	HCD (High Energy Collision Dissociation)	MS2	70.5085	-40	30	153.508	147845	20200926_Heidi_AO.raw	F2		6.61	1	FALSE	6.934e-06	4.078e-11	2.35482e+06	153.57
FALSE	High	Sequest HT (A3)	Unambiguous	[K].LPSSVFASEFEEDVGLLNK.[A]		1	Q96GA3	Q96GA3	0	3	0.5975	0	1	1	694.353	2081.05	2081.04	0.93	0.00065	HCD (High Energy Collision Dissociation)	MS2	9.60083	-55	30	153.525	147863	20200926_Heidi_AO.raw	F2		3.23	1	FALSE	6.934e-06	2.559e-06	284905	153.55
FALSE	High	Sequest HT (A3)	Unambiguous	[K].SEGTYLNSVIESHTEFIFTTIK.[A]		4	P41252	A0A0A0MSX9; Q5TCC6; J3KR24; P41252	0	3	0.4444	0	1	1	839.422	2516.25	2516.26	-1.99	-0.00167	HCD (High Energy Collision Dissociation)	MS2	79.8115	-55	30	153.526	147864	20200926_Heidi_AO.raw	F2		1.98	1	FALSE	6.934e-06	1.404e-05	2.04429e+06	153.32
FALSE	High	Sequest HT (A3)	Unambiguous	[K].INDRFEFPEQLPLDEFLQK.[T]		4	Q93009	H3BND8; Q93009; A0A669KBL1; F5H2X1	1	3	0.5907	0	1	1	793.407	2378.21	2378.2	1.46	0.00115	HCD (High Energy Collision Dissociation)	MS2	19.2206	-55	30	153.527	147865	20200926_Heidi_AO.raw	F2		3.64	1	FALSE	6.934e-06	6.357e-07	964272	153.65
FALSE	High	Sequest HT (A3)	Unambiguous	[R].GIYETPAGTILYHAHLDIEAFTmDR.[E]	M23(Oxidation)	1	P00966	P00966	0	4	0.402	0	1	1	713.348	2850.37	2850.38	-1.64	-0.00117	HCD (High Energy Collision Dissociation)	MS2	4.69607	-65	30	153.536	147872	20200926_Heidi_AO.raw	F2		1.99	1	FALSE	6.934e-06	1.658e-05	659144	153.68
FALSE	High	Sequest HT (A3)	Unambiguous	[R].VISGVLQLGNIVFK.[K]		1	P35579	P35579	0	2	0.634	0	1	1	743.954	1486.9	1486.9	0.89	0.00066	HCD (High Energy Collision Dissociation)	MS2	20.4085	-40	30	153.553	147890	20200926_Heidi_AO.raw	F2		3.88	1	FALSE	6.934e-06	4.013e-07	24650032	152.91
FALSE	High	Sequest HT (A3)	Unambiguous	[K].EGQDVPLKPDAEYPEWLFEMNLGPPK.[T]		1	Q6P161	Q6P161	0	3	0.5952	0	1	1	1000.49	2999.46	2999.45	1.88	0.00188	HCD (High Energy Collision Dissociation)	MS2	5.75057	-40	30	153.555	147892	20200926_Heidi_AO.raw	F2		2.89	1	FALSE	6.934e-06	1.406e-05	659426	153.45
FALSE	High	Sequest HT (A3)	Unambiguous	[R].QALVEFEDVLGAcNAVNYAADNQIYIAGHPAFVNYSTSQK.[I]	C13(Carbamidomethyl)	6	A0A3B3ITJ4; P14866	A0A3B3ITJ4; M0QXS5; B4DVF8; M0QYL7; P14866; M0R1W6	0	4	0.7093	0	1	1	1097.78	4388.1	4388.09	1.53	0.00168	HCD (High Energy Collision Dissociation)	MS2	0	-40	30	153.555	147893	20200926_Heidi_AO.raw	F2		7.12	2	FALSE	6.934e-06	1.107e-12	695228	153.59
FALSE	High	Sequest HT (A3)	Unambiguous	[R].LISGVVQSYVELGLNEDDAFAK.[G]		7	A0A590UJ50	A0A590UJ50; A0A0C4DGX4; A0A590UJ56; Q13616; A0A590UJC4; A0A590UJ21; A0A590UJR3	0	3	0.28	0	1	1	789.741	2367.21	2367.21	0.5	0.0004	HCD (High Energy Collision Dissociation)	MS2	96.4036	-40	30	153.556	147894	20200926_Heidi_AO.raw	F2		2.25	1	FALSE	6.934e-06	1.151e-05	504070	153.58
FALSE	High	Sequest HT (A3)	Unambiguous	[K].QLHEAIVTLGLAEPSTNISFPLVTVHLEK.[G]		1	P42704	P42704	0	4	0.6048	0	1	1	789.939	3156.73	3156.73	0.92	0.00072	HCD (High Energy Collision Dissociation)	MS2	36.0767	-40	30	153.556	147894	20200926_Heidi_AO.raw	F2		5.01	1	FALSE	6.934e-06	7.63e-07	1.7998e+06	153.48
FALSE	High	Sequest HT (A3)	Unambiguous	[K].KADYQAVDDEIEANLEEFDISEDDIDDGFR.[R]		1	P17655	P17655	1	3	0.8141	0	1	1	1159.51	3476.52	3476.51	1.99	0.0023	HCD (High Energy Collision Dissociation)	MS2	0	-40	30	153.558	147896	20200926_Heidi_AO.raw	F2		6.83	1	FALSE	6.934e-06	1.635e-11	1.61902e+06	153.62
FALSE	High	Sequest HT (A3)	Unambiguous	[R].YDTEHLHPDLWQIFDNPVDWK.[E]		2	O60568	O60568; H7C2S8	0	4	0.6316	0	1	1	667.816	2668.24	2668.25	-1.35	-0.0009	HCD (High Energy Collision Dissociation)	MS2	35.8991	-55	30	153.52	147855	20200926_Heidi_AO.raw	F2		4.75	1	FALSE	6.934e-06	5.242e-07	3.33473e+06	153.66
FALSE	High	Sequest HT (A3)	Unambiguous	[K].NELMYQLEQDHDLQAILQER.[E]		1	Q08211	Q08211	0	3	0.5674	0	1	1	829.403	2486.19	2486.2	-1.91	-0.00159	HCD (High Energy Collision Dissociation)	MS2	26.4979	-55	30	142.786	132459	20200928_Heidi_BP.raw	F6		3.86	1	FALSE	6.934e-06	1.777e-08	3.47678e+06	142.13
FALSE	High	Sequest HT (A3)	Unambiguous	[R].WDNNYGDGVSPmSWIGSVDILR.[R]	M12(Oxidation)	2	P21980	A2A299; P21980	0	3	0.7115	0	1	1	833.054	2497.15	2497.15	0.3	0.00025	HCD (High Energy Collision Dissociation)	MS2	15.879	-55	30	153.47	147803	20200926_Heidi_AO.raw	F2		4.09	1	FALSE	6.934e-06	7.758e-08	2.13336e+06	153.59
FALSE	High	Sequest HT (A3)	Unambiguous	[K].AIGTFLFGAAASQSLTDIAK.[Y]		1	O14494	O14494	0	3	0.6623	0	1	1	661.358	1982.06	1982.06	-0.07	-5e-05	HCD (High Energy Collision Dissociation)	MS2	63.5959	-40	30	153.46	147796	20200926_Heidi_AO.raw	F2		3.85	1	FALSE	6.934e-06	2.184e-06	422784	153.47
FALSE	High	Sequest HT (A3)	Unambiguous	[R].DPDAGIDEAQVEQDAQALFQAGELK.[W]		3	P08758	D6RBE9; D6RBL5; P08758	0	4	0.7029	0	1	1	665.317	2658.25	2658.25	-1.79	-0.00119	HCD (High Energy Collision Dissociation)	MS2	12.3718	-65	30	153.386	147716	20200926_Heidi_AO.raw	F2		4.51	1	FALSE	6.934e-06	1.616e-07	506910	153.38
FALSE	High	Sequest HT (A3)	Unambiguous	[K].SWWDAVcTLIHR.[K]	C7(Carbamidomethyl)	13	P49792	P0DJD0; P49792; Q99666; J3KNE0; A0A286YES2; P0DJD1; F8VYC4; O14715; J3KQ37; A6NKT7; Q7Z3J3; F8W705; A0A1W2PNU4	0	3	0.6096	0	1	1	515.253	1543.75	1543.75	-1.56	-0.00081	HCD (High Energy Collision Dissociation)	MS2	24.1066	-65	30	153.388	147719	20200926_Heidi_AO.raw	F2		2.92	1	FALSE	6.934e-06	3.673e-07	696771	153.35
FALSE	High	Sequest HT (A3)	Unambiguous	[R].IAIPGLAGAGNSVLLVSNLNPER.[V]		4	P26599	A6NLN1; K7EK45; P26599; A0A0U1RRM4	0	3	0.8165	0	1	1	759.1	2275.29	2275.28	4.42	0.00335	HCD (High Energy Collision Dissociation)	MS2	4.08205	-40	5.434	153.399	147728	20200926_Heidi_AO.raw	F2		5.94	1	FALSE	6.934e-06	2.533e-09	28451932	153.46
FALSE	High	Sequest HT (A3)	Unambiguous	[K].GLGTDEDTLIEILASR.[T]		2	P04083	Q5T3N1; P04083	0	2	0.7448	0	1	1	851.951	1702.89	1702.89	4.8	0.00409	HCD (High Energy Collision Dissociation)	MS2	28.2273	-40	10.858	153.4	147729	20200926_Heidi_AO.raw	F2		4.78	1	FALSE	6.934e-06	2.716e-08	15620194	153.5
FALSE	High	Sequest HT (A3)	Unambiguous	[K].FNPDFAEAHYLSYLNNLR.[V]		4	Q9UJX4	Q9UJX4; F5GY68; H0YFB5; F5H0F9	0	3	0.3077	0	1	1	728.689	2184.05	2184.05	0.1	7e-05	HCD (High Energy Collision Dissociation)	MS2	60.9452	-55	30	142.794	132471	20200928_Heidi_BP.raw	F6		1.43	1	FALSE	6.934e-06	5.276e-07	192995	142.83
FALSE	High	Sequest HT (A3)	Unambiguous	[K].HLNRPTLDDSSEEEHAIEITTQEITQLFHR.[C]		7	O14662	Q96NX8; O14662; B7ZBM8; B7ZBM4; H3BU86; B7ZBM5; F8W9Z6	0	5	0.4686	0	1	1	712.756	3559.75	3559.74	2.72	0.00194	HCD (High Energy Collision Dissociation)	MS2	64.5855	-40	30	153.41	147744	20200926_Heidi_AO.raw	F2		4.14	1	FALSE	6.934e-06	2.599e-07	320538	153.43
FALSE	High	Sequest HT (A3)	Unambiguous	[R].AFYAELYHIISSNLEK.[I]		3	A0A087X1Z3	H0YM70; A0A087X1Z3; Q9UL46	0	3	0.6774	0	1	1	633.328	1897.97	1897.97	0	0	HCD (High Energy Collision Dissociation)	MS2	22.5955	-55	15.568	153.416	147746	20200926_Heidi_AO.raw	F2		3.72	1	FALSE	6.934e-06	4.869e-07	10201523	153.52
FALSE	High	Sequest HT (A3)	Unambiguous	[K].VVLAITDLSLPLGR.[Q]		4	O75448	F5GY88; B9TX62; O75448; A0A0B4J1W0	0	3	0.6991	0	1	1	489.636	1466.89	1466.89	-0.13	-6e-05	HCD (High Energy Collision Dissociation)	MS2	23.1175	-55	30	153.417	147747	20200926_Heidi_AO.raw	F2		3.19	1	FALSE	6.934e-06	1.435e-05	247531	153.42
FALSE	High	Sequest HT (A3)	Unambiguous	[K].LGIDDLVHFDFmDPPAPETLmR.[A]	M12(Oxidation); M21(Oxidation)	1	O43143	O43143	0	3	0.4065	0	1	1	854.406	2561.2	2561.21	-0.64	-0.00054	HCD (High Energy Collision Dissociation)	MS2	35.6167	-55	30	153.417	147748	20200926_Heidi_AO.raw	F2		2.14	1	FALSE	6.934e-06	1.737e-05	496894	153.8
FALSE	High	Sequest HT (A3)	Unambiguous	[R].mmITSQDVLHSWAVPTLGLK.[T]	M1(Oxidation); M2(Oxidation)	1	P00403	P00403	0	3	0.6494	0	1	1	753.722	2259.15	2259.15	0.74	0.00056	HCD (High Energy Collision Dissociation)	MS2	72.1028	-55	30	142.796	132473	20200928_Heidi_BP.raw	F6		2.51	1	FALSE	6.934e-06	8.082e-06	963884	141.98
FALSE	High	Sequest HT (A3)	Unambiguous	[K].WEEGSPTPVLHVGWATFLVQSLGR.[F]		2	A0A5F9ZHS3	A0A5F9ZHS3; O00255	0	3	0.6037	0	1	1	889.462	2666.37	2666.37	-0.33	-0.00029	HCD (High Energy Collision Dissociation)	MS2	89.1226	-55	30	162.017	152646	20200928_Heidi_CL.raw	F7		2.7	1	FALSE	6.934e-06	1.681e-06	156612	162.09
FALSE	High	Sequest HT (A3)	Unambiguous	[K].SSFTTYLNYVVHLEADHGIGLR.[A]		3	J3KNV1	H0YB79; J3KNV1; O60281	0	4	0.5042	0	1	1	623.82	2492.26	2492.26	0.33	0.00021	HCD (High Energy Collision Dissociation)	MS2	58.0005	-55	30	153.42	147752	20200926_Heidi_AO.raw	F2		2.4	1	FALSE	6.934e-06	1.022e-05	127917	153.4
FALSE	High	Sequest HT (A3)	Unambiguous	[R].INFDVNGYIVGANIETYLLEK.[S]		1	P35579	P35579	0	3	0.7115	0	1	1	795.753	2385.24	2385.23	4.39	0.00349	HCD (High Energy Collision Dissociation)	MS2	16.4032	-40	30	162.047	152674	20200928_Heidi_CL.raw	F7		5.65	1	FALSE	6.934e-06	3.362e-07	4933197	162.17
FALSE	High	Sequest HT (A3)	Unambiguous	[K].LGALTAEEIALK.[M]		1	Q13601	Q13601	0	2	0.437	0	1	1	614.861	1228.71	1228.71	-0.46	-0.00029	HCD (High Energy Collision Dissociation)	MS2	53.8724	-40	30	104.82	92967	20200928_Heidi_BO.raw	F5		2.38	1	FALSE	6.934e-06	8.736e-06	623580	104.89
FALSE	High	Sequest HT (A3)	Unambiguous	[R].VIISAPSADAPmFVmGVNHEK.[Y]	M12(Oxidation); M15(Oxidation)	2	P04406	E7EUT5; P04406	0	3	0.5986	0	1	1	749.037	2245.1	2245.1	-1.14	-0.00085	HCD (High Energy Collision Dissociation)	MS2	7.17467	-40	30	104.819	92966	20200928_Heidi_BO.raw	F5		4.36	1	FALSE	6.934e-06	2.027e-08	2527121	104.64
FALSE	High	Sequest HT (A3)	Unambiguous	[-].mALSMPLNGLKEEDKEPLIELFVK.[A]	N-Term(Prot)(Met-loss+Acetyl)	1	Q9Y696	Q9Y696	2	3	0.424	0	1	1	885.82	2655.45	2655.43	5.77	0.0051	HCD (High Energy Collision Dissociation)	MS2	41.3076	-40	30	162.046	152673	20200928_Heidi_CL.raw	F7		4.08	1	FALSE	6.934e-06	3.03e-06	1422264	162.08
FALSE	High	Sequest HT (A3)	Unambiguous	[K].LLDFGSLSNLQVTQPTVGMNFK.[T]		2	H3BNC9	H3BNC9; P08708	0	3	0.6252	0	1	1	803.755	2409.25	2409.25	1.5	0.0012	HCD (High Energy Collision Dissociation)	MS2	4.1805	-40	24.971	153.45	147782	20200926_Heidi_AO.raw	F2		5.39	1	FALSE	6.934e-06	2.011e-07	7303047	153.52
FALSE	High	Sequest HT (A3)	Unambiguous	[K].QLHEAIVTLGLAEPSTNISFPLVTVHLEK.[G]		1	P42704	P42704	0	4	0.7143	0	1	1	789.939	3156.73	3156.73	1.45	0.00115	HCD (High Energy Collision Dissociation)	MS2	30.6035	-40	30	153.452	147784	20200926_Heidi_AO.raw	F2		6.93	1	FALSE	6.934e-06	3.392e-08	1.7998e+06	153.48
FALSE	High	Sequest HT (A3)	Unambiguous	[K].VIHDNFGIVEGLmTTVHAITATQK.[T]	M13(Oxidation)	2	P04406	E7EUT5; P04406	0	4	0.4301	0	1	1	653.594	2611.36	2611.35	0.38	0.00025	HCD (High Energy Collision Dissociation)	MS2	60.2449	-40	30	153.453	147786	20200926_Heidi_AO.raw	F2		2.86	1	FALSE	6.934e-06	6.895e-07	771695	152.65
FALSE	High	Sequest HT (A3)	Unambiguous	[R].mYSYVTEELPQLINANFPVDPQR.[M]	M1(Oxidation)	4	P10768	U3KQT1; P10768; H7BZT7; X6RA14	0	3	0.5311	0	1	1	914.115	2740.33	2740.33	1.04	0.00095	HCD (High Energy Collision Dissociation)	MS2	41.7691	-40	30	153.457	147792	20200926_Heidi_AO.raw	F2		2.73	1	FALSE	6.934e-06	2.671e-06	760225	153.57
FALSE	High	Sequest HT (A3)	Unambiguous	[R].APYFSGSSTFSPTILSSDKETIEIIDLAK.[K]		2	Q7Z4S6	Q7Z4S6; A0A1B0GV47	1	3	0.5836	0	1	1	1039.87	3117.6	3117.59	3.31	0.00344	HCD (High Energy Collision Dissociation)	MS2	87.3668	-40	30	153.458	147793	20200926_Heidi_AO.raw	F2		2.69	1	FALSE	6.934e-06	6.074e-07
FALSE	High	Sequest HT (A3)	Unambiguous	[K].HLNRPTLDDSSEEEHAIEITTQEITQLFHR.[C]		7	O14662	Q96NX8; O14662; B7ZBM8; B7ZBM4; H3BU86; B7ZBM5; F8W9Z6	0	5	0.443	0	1	1	712.751	3559.73	3559.74	-3.96	-0.00282	HCD (High Energy Collision Dissociation)	MS2	68.0551	-40	30	153.459	147794	20200926_Heidi_AO.raw	F2		3.95	1	FALSE	6.934e-06	7.163e-06	320538	153.43
FALSE	High	Sequest HT (A3)	Unambiguous	[R].IPGLLSPHPLLQLSYTATDR.[H]		2	P49327	P49327; A0A0U1RQF0	0	3	0.7228	0	1	1	731.406	2192.2	2192.21	-2.19	-0.0016	HCD (High Energy Collision Dissociation)	MS2	22.1212	-65	30	142.802	132475	20200928_Heidi_BP.raw	F6		5.05	1	FALSE	6.934e-06	4.375e-10	5.06437e+06	142.22
FALSE	High	Sequest HT (A3)	Unambiguous	[R].VGWSVDFSRPQLGEDEFSYGFDGR.[G]		2	Q1KMD3	H3BQZ7; Q1KMD3	0	3	0.7045	0	1	1	917.421	2750.25	2750.25	0.23	0.00021	HCD (High Energy Collision Dissociation)	MS2	31.2885	-55	30	142.785	132458	20200928_Heidi_BP.raw	F6		5.11	1	FALSE	6.934e-06	2.07e-10	6.98045e+06	142.9
FALSE	High	Sequest HT (A3)	Unambiguous	[K].WVPFDGDDIQLEFVR.[I]		2	P39656	P39656; A0A0C4DGS1	0	2	0.6778	0	1	1	918.453	1835.9	1835.9	1.74	0.0016	HCD (High Energy Collision Dissociation)	MS2	8.84014	-40	30	153.246	147570	20200926_Heidi_AO.raw	F2		3.29	1	FALSE	6.934e-06	4.654e-07	5.4505e+06	152.64
FALSE	High	Sequest HT (A3)	Unambiguous	[R].GALINVPPPFLGLPR.[F]		2	P26640	P26640; A0A140T936	0	3	0.6416	0	1	1	520.981	1560.93	1560.93	1.83	0.00095	HCD (High Energy Collision Dissociation)	MS2	5.56198	-40	30	153.246	147569	20200926_Heidi_AO.raw	F2		4.13	1	FALSE	6.934e-06	1.427e-07	1.00456e+06	152.92
FALSE	High	Sequest HT (A3)	Unambiguous	[R].LLQDSVDFSLADAINTEFK.[N]		4	P08670	P08670; A0A1B0GVG8; B0YJC4; A0A1B0GTT5	0	3	0.6206	0	1	1	709.361	2126.07	2126.07	1.73	0.00123	HCD (High Energy Collision Dissociation)	MS2	28.8576	-40	30	152.99	147302	20200926_Heidi_AO.raw	F2		3.98	1	FALSE	6.934e-06	1.163e-05	48214856	153.64
FALSE	High	Sequest HT (A3)	Unambiguous	[K].DFSALESQLQDTQELLQEENR.[Q]		1	P35579	P35579	0	3	0.6186	0	1	1	831.734	2493.19	2493.17	5.38	0.00447	HCD (High Energy Collision Dissociation)	MS2	20.5758	-40	30	152.992	147304	20200926_Heidi_AO.raw	F2		3.54	1	FALSE	6.934e-06	1.695e-05	28558056	150.81
FALSE	High	Sequest HT (A3)	Unambiguous	[R].VDYIMQLPVPMDAALNKEELLEYEEK.[K]		1	P45974	P45974	1	3	0.4014	0	1	1	1027.51	3080.52	3080.52	0.36	0.00037	HCD (High Energy Collision Dissociation)	MS2	76.4779	-40	30	152.994	147307	20200926_Heidi_AO.raw	F2		2.79	1	FALSE	6.934e-06	8.241e-08	567945	153.03
FALSE	High	Sequest HT (A3)	Unambiguous	[K].AEIScTDNQDGTcSVSYLPVLPGDYSILVK.[Y]	C5(Carbamidomethyl); C13(Carbamidomethyl)	3	P21333; Q60FE5	P21333; A0A087WWY3; Q60FE5	0	3	0.5358	0	1	1	1101.2	3301.58	3301.56	4.73	0.0052	HCD (High Energy Collision Dissociation)	MS2	25.7603	-40	30	152.995	147309	20200926_Heidi_AO.raw	F2		2.65	2	FALSE	6.934e-06	3.76e-06
FALSE	High	Sequest HT (A3)	Unambiguous	[K].LPIFFFGTHETAFLGPK.[D]		1	O75475	O75475	0	3	0.7194	0	1	1	641.345	1922.02	1922.02	-0.98	-0.00063	HCD (High Energy Collision Dissociation)	MS2	31.167	-55	30	153.004	147315	20200926_Heidi_AO.raw	F2		4.74	1	FALSE	6.934e-06	2.631e-09	7.69115e+06	152.39
FALSE	High	Sequest HT (A3)	Unambiguous	[K].VSPNELILGWYATGHDITEHSVLIHEYYSR.[E]		1	O00303	O00303	0	5	0.6733	0	1	1	700.751	3499.73	3499.73	-0.41	-0.00028	HCD (High Energy Collision Dissociation)	MS2	18.8016	-55	30	153.006	147318	20200926_Heidi_AO.raw	F2		6.03	1	FALSE	6.934e-06	1.499e-10	1.89093e+06	153.12
FALSE	High	Sequest HT (A3)	Unambiguous	[K].KDLLPSDMAVALLEAQAGTGHIIDPATSAR.[L]		2	Q15149; H0YDN1	Q15149; H0YDN1	1	4	0.5109	0	1	1	766.154	3061.6	3061.6	-0.82	-0.00063	HCD (High Energy Collision Dissociation)	MS2	65.7168	-55	30	153.007	147319	20200926_Heidi_AO.raw	F2		5.05	2	FALSE	6.934e-06	1.23e-07	246876	153.04
FALSE	High	Sequest HT (A3)	Unambiguous	[K].FGDQDVWILPQAEWQPGETLR.[G]		2	Q9H2W6	A0A087WT51; Q9H2W6	0	3	0.6323	0	1	1	829.075	2485.21	2485.21	-1.94	-0.0016	HCD (High Energy Collision Dissociation)	MS2	19.1153	-55	30	153.008	147321	20200926_Heidi_AO.raw	F2		3.1	1	FALSE	6.934e-06	3.959e-06	265076	153.05
FALSE	High	Sequest HT (A3)	Unambiguous	[R].VAPEEHPVLLTEAPLNPK.[A]		11	P60709; P63261	E7EVS6; G5E9R0; J3KT65; A0A2R8Y793; A0A2R8YGF8; P60709; I3L3I0; K7EM38; I3L4N8; I3L3R2; P63261	0	3	0.1459	0	1	1	652.026	1954.06	1954.06	-0.96	-0.00062	HCD (High Energy Collision Dissociation)	MS2	11.0009	-55	30	104.896	93050	20200928_Heidi_BO.raw	F5		3.77	2	FALSE	6.934e-06	2.027e-06	681592	105.03
FALSE	High	Sequest HT (A3)	Unambiguous	[K].IVKPNGEKPDEFESGISQALLELEMNSDLK.[A]		3	P62081	P62081; B5MCP9; A0A2R8Y623	0	4	0.6136	0	1	1	833.425	3330.68	3330.68	0.56	0.00046	HCD (High Energy Collision Dissociation)	MS2	70.5511	-55	30	153.015	147331	20200926_Heidi_AO.raw	F2		3.08	1	FALSE	6.934e-06	2.205e-08	460998	153.11
FALSE	High	Sequest HT (A3)	Unambiguous	[R].QAGALPHEDLPFWLVR.[W]		1	Q9BU23	Q9BU23	0	3	0.588	0	1	1	616.997	1848.98	1848.98	1.03	0.00063	HCD (High Energy Collision Dissociation)	MS2	85.8507	-40	30	142.769	132442	20200928_Heidi_BP.raw	F6		2.84	1	FALSE	6.934e-06	7.956e-06	639780	142.82
FALSE	High	Sequest HT (A3)	Unambiguous	[K].DPTSLLGVLQAEADSTSEGLEDAVHSR.[G]		2	Q27J81	A0A0A0MQU1; Q27J81	0	4	0.5525	0	1	1	700.093	2797.35	2797.35	0.94	0.00066	HCD (High Energy Collision Dissociation)	MS2	66.2172	-55	30	162.117	152746	20200928_Heidi_CL.raw	F7		2.95	1	FALSE	6.934e-06	1.76e-06	443749	162.17
FALSE	High	Sequest HT (A3)	Unambiguous	[K].GTLGGLFSQILQGEDIVR.[E]		2	Q9BZZ5	Q9BZZ5; G3V1C3	0	3	0.538	0	1	1	635.015	1903.03	1903.03	1.45	0.00092	HCD (High Energy Collision Dissociation)	MS2	41.0186	-55	30	162.116	152744	20200928_Heidi_CL.raw	F7		3.55	1	FALSE	6.934e-06	1.058e-06	4.23702e+06	162.24
FALSE	High	Sequest HT (A3)	Unambiguous	[R].YSVTGPGADQPPTGIFIINPISGQLSVTKPLDR.[E]		2	P19022	P19022; C9J8J8	0	3	0.7213	0	1	1	1146.95	3438.83	3438.83	1.47	0.00168	HCD (High Energy Collision Dissociation)	MS2	20.488	-40	30	153.039	147352	20200926_Heidi_AO.raw	F2		4.09	1	FALSE	6.934e-06	1.044e-09
FALSE	High	Sequest HT (A3)	Unambiguous	[K].QVLLHWGYYPDSYDTWIPASEIEASVEDAPTPEKPR.[K]		2	Q8TAQ2; F8VXC8	Q8TAQ2; F8VXC8	0	4	0.5985	0	1	1	1040.76	4160.01	4159.99	3.65	0.0038	HCD (High Energy Collision Dissociation)	MS2	17.6827	-40	30	153.04	147353	20200926_Heidi_AO.raw	F2		4.01	2	FALSE	6.934e-06	4.188e-07	463522	153.05
FALSE	High	Sequest HT (A3)	Unambiguous	[K].TVcIYGHLDVQPAALEDGWDSEPFTLVER.[D]	C3(Carbamidomethyl)	11	Q96KP4	J3QRD0; A0A087WVS2; J3QLU1; J3QRH4; J3QKQ0; J3KRD5; J3KSV5; A0A087WYZ1; J3QR27; J3QKT2; Q96KP4	0	3	0.6379	0	1	1	1106.53	3317.58	3317.58	0.96	0.00107	HCD (High Energy Collision Dissociation)	MS2	91.2334	-40	30	153.042	147357	20200926_Heidi_AO.raw	F2		4.06	1	FALSE	6.934e-06	4.445e-08	292057	153.08
FALSE	High	Sequest HT (A3)	Unambiguous	[R].TYAQESNVQALEILFTYHGSDLLPHR.[L]		1	A2RRP1	A2RRP1	0	4	0.5119	0	1	1	751.381	3002.5	3002.5	0	0	HCD (High Energy Collision Dissociation)	MS2	32.9763	-40	30	153.044	147360	20200926_Heidi_AO.raw	F2		3.36	1	FALSE	6.934e-06	4.119e-07	315748	153.03
FALSE	High	Sequest HT (A3)	Unambiguous	[K].LGGVNNILLPQGRPPVFQQPVIFLGADVTHPPAGDGK.[K]		1	Q9UKV8	Q9UKV8	0	4	0.4571	0	1	1	955.525	3819.08	3819.07	1.92	0.00184	HCD (High Energy Collision Dissociation)	MS2	20.4995	-40	30	153.046	147362	20200926_Heidi_AO.raw	F2		2.1	1	FALSE	6.934e-06	7.283e-06
FALSE	High	Sequest HT (A3)	Unambiguous	[-].mATALSEEELDNEDYYSLLNVR.[R]	N-Term(Prot)(Met-loss+Acetyl)	2	Q9NVH1	B1AK20; Q9NVH1	0	3	0.5601	0	1	1	829.395	2486.17	2486.16	5.94	0.00493	HCD (High Energy Collision Dissociation)	MS2	88.8796	-40	30	153.049	147366	20200926_Heidi_AO.raw	F2		4.16	1	FALSE	6.934e-06	1.51e-05	930665	153.13
FALSE	High	Sequest HT (A3)	Unambiguous	[R].ILAIGLINEALDEGDAQK.[T]		2	P46940	A0A0J9YXZ5; P46940	0	3	0.6806	0	1	1	628.341	1883.01	1883.01	-1.45	-0.00091	HCD (High Energy Collision Dissociation)	MS2	40.2633	-55	30	153.057	147371	20200926_Heidi_AO.raw	F2		3.1	1	FALSE	6.934e-06	6.417e-06	16006978	151.48
FALSE	High	Sequest HT (A3)	Unambiguous	[K].ATAAVIFLHGLGDTGHGWAEAFAGIR.[S]		3	O75608	E5RGR0; O75608; B4DP64	0	3	0.7036	0	1	1	880.121	2638.35	2638.35	-1.72	-0.00151	HCD (High Energy Collision Dissociation)	MS2	42.0924	-55	30	153.059	147374	20200926_Heidi_AO.raw	F2		3.88	1	FALSE	6.934e-06	1.185e-10
FALSE	High	Sequest HT (A3)	Unambiguous	[K].ATAAVIFLHGLGDTGHGWAEAFAGIR.[S]		3	O75608	E5RGR0; O75608; B4DP64	0	4	0.6382	0	1	1	660.343	2638.35	2638.35	-0.87	-0.00057	HCD (High Energy Collision Dissociation)	MS2	69.0012	-55	30	153.064	147382	20200926_Heidi_AO.raw	F2		3.98	1	FALSE	6.934e-06	2.172e-10	843122	153.05
FALSE	High	Sequest HT (A3)	Unambiguous	[R].LIFIVDVWHPELTPQQR.[R]		1	Q12797	Q12797	0	3	1	0	1	1	697.716	2091.13	2091.14	-2.28	-0.00159	HCD (High Energy Collision Dissociation)	MS2	81.71	-65	30	153.025	147338	20200926_Heidi_AO.raw	F2		2.66	1	FALSE	6.934e-06	1.504e-05	531001	153.12
FALSE	High	Sequest HT (A3)	Unambiguous	[K].MLVDDIGDVTITNDGATILK.[L]		6	P17987; F5H136	E7ERF2; P17987; F5H676; F5H136; F5H726; F5GZI8	0	3	0.5314	0	1	1	702.033	2104.08	2104.08	0	0	HCD (High Energy Collision Dissociation)	MS2	28.785	-40	30	142.772	132447	20200928_Heidi_BP.raw	F6		2.71	2	FALSE	6.934e-06	1.429e-05	1056917	142.65
FALSE	High	Sequest HT (A3)	Unambiguous	[K].FGANAILGVSLAVcK.[A]	C14(Carbamidomethyl)	12	P13929; P09104; P06733	P13929; K7EM90; E5RI09; K7EPM1; E5RGZ4; P09104; A0A2R8Y6G6; A0A2R8YEM5; A0A2R8Y879; E5RG95; P06733; K7EKN2	0	2	0.624	0	1	1	760.419	1519.83	1519.83	0	0	HCD (High Energy Collision Dissociation)	MS2	32.7427	-40	30	142.768	132441	20200928_Heidi_BP.raw	F6		3.67	3	FALSE	6.934e-06	1.383e-06	1348502	142.19
FALSE	High	Sequest HT (A3)	Unambiguous	[R].TIDNADSSTLHAVTFLR.[T]		1	Q8NFH3	Q8NFH3	0	3	0.6676	0	1	1	620.986	1860.94	1860.95	-1.5	-0.00093	HCD (High Energy Collision Dissociation)	MS2	8.71352	-65	30	104.905	93055	20200928_Heidi_BO.raw	F5		3.49	1	FALSE	6.934e-06	1.1e-08	316822	105
FALSE	High	Sequest HT (A3)	Unambiguous	[R].YVEPIEDVPcGNIVGLVGVDQFLVK.[T]	C10(Carbamidomethyl)	1	P13639	P13639	0	3	0.7292	0	1	1	920.487	2759.45	2759.43	4.76	0.00438	HCD (High Energy Collision Dissociation)	MS2	14.29	-40	30	162.157	152789	20200928_Heidi_CL.raw	F7		4.8	1	FALSE	6.934e-06	1.995e-08	2808880	162.24
FALSE	High	Sequest HT (A3)	Unambiguous	[R].GFGFITFEDEQSVDQAVNMHFHDIMGK.[K]		4	Q96EP5	Q96EP5; K7EQ55; K7EK33; K7EQ02	0	4	0.6205	0	1	1	775.605	3099.4	3099.4	-0.11	-9e-05	HCD (High Energy Collision Dissociation)	MS2	9.88259	-55	30	152.91	147221	20200926_Heidi_AO.raw	F2		5.77	1	FALSE	6.934e-06	6.892e-09	1585070	152.93
FALSE	High	Sequest HT (A3)	Unambiguous	[R].RPGLEGLLAGVDNNLVELEAAR.[R]		2	Q9BRZ2	Q9BRZ2; C9JI91	0	3	0.7329	0	1	1	769.418	2306.24	2306.25	-2.36	-0.00181	HCD (High Energy Collision Dissociation)	MS2	31.1622	-65	30	152.92	147228	20200926_Heidi_AO.raw	F2		4.53	1	FALSE	6.934e-06	9.627e-10	498282	153.01
FALSE	High	Sequest HT (A3)	Unambiguous	[R].ENLWLNLTDGSILcGR.[R]	C14(Carbamidomethyl)	1	P45974	P45974	0	3	0.391	0	1	1	620.981	1860.93	1860.93	0.23	0.00014	HCD (High Energy Collision Dissociation)	MS2	58.8513	-65	30	152.921	147229	20200926_Heidi_AO.raw	F2		2.66	1	FALSE	6.934e-06	1.311e-05	342758	153
FALSE	High	Sequest HT (A3)	Unambiguous	[K].AmGImNSFVNDIFER.[I]	M2(Oxidation); M5(Oxidation)	15	Q16778; P58876	Q16778; Q5QNW6; Q99879; P33778; P58876; Q93079; O60814; Q99880; P62807; P57053; Q8N257; P06899; P23527; U3KQK0; Q99877	0	2	0.7249	0	1	1	888.409	1775.81	1775.81	0.67	0.0006	HCD (High Energy Collision Dissociation)	MS2	70.0353	-40	30	142.767	132439	20200928_Heidi_BP.raw	F6		3.49	2	FALSE	6.934e-06	3.569e-06	7.77147e+06	142.12
FALSE	High	Sequest HT (A3)	Unambiguous	[R].HAQGGTWYGVDINNEDIADNFEAFVWEPAMVR.[I]		1	Q99832	Q99832	0	3	0.7782	0	1	1	1217.9	3651.67	3651.66	3.45	0.0042	HCD (High Energy Collision Dissociation)	MS2	6.03639	-40	30	162.156	152787	20200928_Heidi_CL.raw	F7		7.8	1	FALSE	6.934e-06	6.749e-13	3.3664e+06	162.24
FALSE	High	Sequest HT (A3)	Unambiguous	[K].VQLPAETLQELLDLHR.[V]		1	Q9H0R5	Q9H0R5	0	3	0.5962	0	1	1	625.681	1875.03	1875.03	-1.87	-0.00117	HCD (High Energy Collision Dissociation)	MS2	53.5388	-65	30	152.923	147232	20200926_Heidi_AO.raw	F2		2.13	1	FALSE	6.934e-06	1.658e-05	117701	152.94
FALSE	High	Sequest HT (A3)	Unambiguous	[R].SHSTEPGLVLTLGQGDVGQLGLGENVMER.[K]		6	P18754	P18754; C9JQZ4; C9JRH2; C9JMJ4; C9J3R0; C9JW69	0	3	0.7522	0	1	1	998.503	2993.49	2993.5	-1.59	-0.00159	HCD (High Energy Collision Dissociation)	MS2	61.1636	-40	30	142.767	132440	20200928_Heidi_BP.raw	F6		5.73	1	FALSE	6.934e-06	1.642e-11	1.83734e+06	142.84
FALSE	High	Sequest HT (A3)	Unambiguous	[K-].MIQTPDADLDVTNIIQADEPTTLTTNALDLNSVLGK.[D]		2	Q13155	Q13155; A8MU58	0	4	0.6938	0	1	1	960.994	3840.95	3840.94	2.58	0.00248	HCD (High Energy Collision Dissociation)	MS2	23.1635	-40	30	162.155	152786	20200928_Heidi_CL.raw	F7		5.03	1	FALSE	6.934e-06	1.291e-05	302364	162.18
FALSE	High	Sequest HT (A3)	Unambiguous	[K].DGPLNmILDDGGDLTNLIHTK.[Y]	M6(Oxidation)	1	P23526	P23526	0	3	0.7201	0	1	1	756.711	2268.12	2268.12	0.93	0.0007	HCD (High Energy Collision Dissociation)	MS2	1.80181	-40	22.346	152.936	147244	20200926_Heidi_AO.raw	F2		5.86	1	FALSE	6.934e-06	5.879e-11	6308904	152.96
FALSE	High	Sequest HT (A3)	Unambiguous	[K].LcYVALDFEQEMATAASSSSLEK.[S]	C2(Carbamidomethyl)	6	A0A2R8YEA7; P60709; P63261	A0A2R8Y793; A0A2R8YEA7; P60709; Q6S8J3; I3L4N8; P63261	0	3	0.6831	0	1	1	850.73	2550.18	2550.17	1.08	0.00092	HCD (High Energy Collision Dissociation)	MS2	20.5754	-40	30	152.987	147297	20200926_Heidi_AO.raw	F2		4.26	3	FALSE	6.934e-06	2.367e-08	42141000	150.66
FALSE	High	Sequest HT (A3)	Unambiguous	[K].EGDLSTKYDAPFVFAEVNADVVDWIQQDDGSVHK.[S]		1	P21980	P21980	1	4	0.6181	0	1	1	949.459	3794.82	3794.78	8.81	0.00836	HCD (High Energy Collision Dissociation)	MS2	21.8841	-40	30	162.154	152784	20200928_Heidi_CL.raw	F7		8.51	1	FALSE	6.934e-06	5.262e-10	8438709	162.26
FALSE	High	Sequest HT (A3)	Unambiguous	[K].DALSHFVIAGAVTGSLFR.[I]		2	Q9NPL8	C9JR82; Q9NPL8	0	3	0.6292	0	1	1	621.004	1861	1861	0.92	0.00057	HCD (High Energy Collision Dissociation)	MS2	37.3899	-40	30	152.938	147248	20200926_Heidi_AO.raw	F2		4.8	1	FALSE	6.934e-06	2.26e-06	946959	152.93
FALSE	High	Sequest HT (A3)	Unambiguous	[K].LTTPTYGDLNHLVSATMSGVTTcLR.[F]	C23(Carbamidomethyl)	8	Q13885; P04350; Q5JP53; P07437; P68371; Q9BVA1	Q13885; P04350; Q5ST81; Q5JP53; P07437; P68371; Q9BVA1; M0R2D3	0	3	0.6414	0	1	1	903.452	2708.34	2708.34	1.14	0.00103	HCD (High Energy Collision Dissociation)	MS2	13.6014	-40	17.764	152.939	147249	20200926_Heidi_AO.raw	F2		4.49	6	FALSE	6.934e-06	4.833e-08	13975244	153.06
FALSE	High	Sequest HT (A3)	Unambiguous	[R].AALPSHVVTMLDNFPTNLHPmSQLSAAVTALNSESNFAR.[A-]	M21(Oxidation)	11	O75390	A0A0C4DGI3; F8VPA1; O75390; F8VRI6; F8VPF9; F8VR34; F8VRP1; H0YH82; F8VX68; B4DJV2; F8W1S4	0	4	0.2619	0	1	1	1042.78	4168.08	4168.06	4.99	0.0052	HCD (High Energy Collision Dissociation)	MS2	22.4001	-40	30	152.941	147252	20200926_Heidi_AO.raw	F2		4.85	1	FALSE	6.934e-06	3.245e-09	240645	152.94
FALSE	High	Sequest HT (A3)	Unambiguous	[R].MQILQAVQTNELAFDNAKPVISPLELR.[M]		2	Q16513	Q16513; B1AL79	0	3	0.7284	0	1	1	1013.55	3038.64	3038.63	1.94	0.00196	HCD (High Energy Collision Dissociation)	MS2	15.7032	-40	30	152.942	147253	20200926_Heidi_AO.raw	F2		3.94	1	FALSE	6.934e-06	5.819e-10
FALSE	High	Sequest HT (A3)	Unambiguous	[R].QLEADIMDINEIFK.[D]		1	O15400	O15400	0	2	0.6436	0	1	1	839.921	1678.83	1678.84	-0.42	-0.00035	HCD (High Energy Collision Dissociation)	MS2	43.081	-40	30	152.943	147255	20200926_Heidi_AO.raw	F2		3.62	1	FALSE	6.934e-06	1.407e-06	389304	152.91
FALSE	High	Sequest HT (A3)	Unambiguous	[R].VYIGSFWSQPLLVPDNR.[R]		1	Q9NZN4	Q9NZN4	0	3	0.4567	0	1	1	664.35	1991.04	1991.04	-1.14	-0.00076	HCD (High Energy Collision Dissociation)	MS2	40.1204	-55	30	152.952	147262	20200926_Heidi_AO.raw	F2		2.89	1	FALSE	6.934e-06	1.101e-06	1.06706e+06	152.91
FALSE	High	Sequest HT (A3)	Unambiguous	[R].IFELGLGDDDGNLEEDFITWR.[E]		2	P16435	P16435; H0Y4R2	0	3	0.5928	0	1	1	818.722	2454.15	2454.15	1.76	0.00144	HCD (High Energy Collision Dissociation)	MS2	17.9999	-40	30	162.153	152783	20200928_Heidi_CL.raw	F7		3.88	1	FALSE	6.934e-06	1.232e-06	716414	162.2
FALSE	High	Sequest HT (A3)	Unambiguous	[R].VLGPLADYLVVNVSSPNTAGLR.[S]		2	Q02127	Q02127; I3NI32	0	3	0.6464	0	1	1	752.417	2255.24	2255.24	-1.39	-0.00105	HCD (High Energy Collision Dissociation)	MS2	48.6248	-55	30	152.961	147274	20200926_Heidi_AO.raw	F2		2.63	1	FALSE	6.934e-06	6.108e-06	469680	152.9
FALSE	High	Sequest HT (A3)	Unambiguous	[K].GSDGAPDTGYLWHVPLTFITSK.[S]		1	Q9NZ08	Q9NZ08	0	3	0.6626	0	1	1	788.06	2362.17	2362.17	-2.5	-0.00197	HCD (High Energy Collision Dissociation)	MS2	6.19122	-65	30	152.97	147280	20200926_Heidi_AO.raw	F2		3.26	1	FALSE	6.934e-06	1.458e-05	3448985	153.1
FALSE	High	Sequest HT (A3)	Unambiguous	[K].SGDAAIVDMVPGKPMcVESFSDYPPLGR.[F]	C16(Carbamidomethyl)	3	P68104	A0A087WVQ9; P68104; Q5VTE0	0	3	0.4672	0	1	1	999.139	2995.4	2995.4	1.2	0.00119	HCD (High Energy Collision Dissociation)	MS2	42.4477	-40	30	142.767	132440	20200928_Heidi_BP.raw	F6		2.29	1	FALSE	6.934e-06	5.316e-08	8256596	142.44
FALSE	High	Sequest HT (A3)	Unambiguous	[K].ETIEDVEEMLNNLPGVTSVHSR.[F]		5	Q9UNM6	A0A087WUL9; E9PL38; H0YD73; Q9UNM6; J3KNQ3	0	3	0.6525	0	1	1	823.737	2469.2	2469.19	1.15	0.00094	HCD (High Energy Collision Dissociation)	MS2	39.7831	-40	30	152.937	147246	20200926_Heidi_AO.raw	F2		4.23	1	FALSE	6.934e-06	2.282e-08	1.31003e+06	152.94
FALSE	High	Sequest HT (A3)	Unambiguous	[K].LPIFFFGTHETAFLGPK.[D]		1	O75475	O75475	0	3	0.6617	0	1	1	641.345	1922.02	1922.02	-0.41	-0.00026	HCD (High Energy Collision Dissociation)	MS2	71.7946	-55	30	152.903	147211	20200926_Heidi_AO.raw	F2		2.66	1	FALSE	6.934e-06	2.536e-07	7.69115e+06	152.39
FALSE	High	Sequest HT (A3)	Unambiguous	[R].YMNPAIVAPDAFDIIDLSAGGQLTTDQR.[R]		2	P46940	H0YLE8; P46940	0	3	0.7197	0	1	1	998.168	2992.49	2992.47	5.6	0.00559	HCD (High Energy Collision Dissociation)	MS2	51.8842	-40	30	162.109	152741	20200928_Heidi_CL.raw	F7		4.21	1	FALSE	6.934e-06	2.106e-07	618343	162.17
FALSE	High	Sequest HT (A3)	Unambiguous	[K].VALAGLLGFGLGK.[V]		1	Q56VL3	Q56VL3	0	2	0.5916	0	1	1	608.377	1215.75	1215.75	0.5	0.00031	HCD (High Energy Collision Dissociation)	MS2	49.1566	-40	24.444	153.09	147405	20200926_Heidi_AO.raw	F2		4.04	1	FALSE	6.934e-06	2.37e-06	2963346	153.17
FALSE	High	Sequest HT (A3)	Unambiguous	[K].QFAPIHAEAPEFMEmSVEQEILVTGIK.[V]	M15(Oxidation)	3	P06576	F8W079; P06576; H0YH81	0	3	0.1558	0	1	1	1020.84	3060.49	3060.51	-4.93	-0.00503	HCD (High Energy Collision Dissociation)	MS2	38.1184	-40	30	153.145	147465	20200926_Heidi_AO.raw	F2		3.98	1	FALSE	6.934e-06	1.942e-05	1.54332e+06	152.64
FALSE	High	Sequest HT (A3)	Unambiguous	[K].VAPAPAAVVPPTGPGmAPVPTGVFTDIPISNIR.[R]	M16(Oxidation)	3	P10515	E9PEJ4; H0YDD4; P10515	0	4	0.5114	0	1	1	807.19	3225.74	3225.73	1.32	0.00107	HCD (High Energy Collision Dissociation)	MS2	40.8636	-40	30	153.149	147470	20200926_Heidi_AO.raw	F2		2.64	1	FALSE	6.934e-06	1.94e-06	721451	152.96
FALSE	High	Sequest HT (A3)	Unambiguous	[R].AFEETQIDIPGGGSHGGSTmSLWEVMQSDLIPEEQR.[A]	M20(Oxidation)	2	Q15149; H0YDN1	Q15149; H0YDN1	0	4	0.1071	0	1	1	987.708	3947.81	3947.81	1.46	0.00144	HCD (High Energy Collision Dissociation)	MS2	35.256	-40	30	153.149	147471	20200926_Heidi_AO.raw	F2		3.36	2	FALSE	6.934e-06	4.068e-06	258097	153.17
FALSE	High	Sequest HT (A3)	Unambiguous	[K].QAALGIMQMVEDTLIEHAHTKPLLPSQLVR.[Y]		2	P14735	P14735; A0A3B3ISG5	0	5	1	0	1	1	668.765	3339.79	3339.79	0.75	0.0005	HCD (High Energy Collision Dissociation)	MS2	38.772	-40	30	162.1	152728	20200928_Heidi_CL.raw	F7		3.36	1	FALSE	6.934e-06	4.089e-09	652551	162.12
FALSE	High	Sequest HT (A3)	Unambiguous	[R].NPLPNIDHELQELLIDR.[G]		1	Q9ULX3	Q9ULX3	0	3	0.5929	0	1	1	677.027	2029.07	2029.07	-1.79	-0.00121	HCD (High Energy Collision Dissociation)	MS2	71.3689	-65	25.087	153.178	147499	20200926_Heidi_AO.raw	F2		3.93	1	FALSE	6.934e-06	1.625e-07	718867	153.14
FALSE	High	Sequest HT (A3)	Unambiguous	[R].AVLPLLDAQQPcYLLYR.[L]	C12(Carbamidomethyl)	2	Q6IBS0	D6RG15; Q6IBS0	0	3	0.4512	0	1	1	678.366	2033.08	2033.09	-2.17	-0.00147	HCD (High Energy Collision Dissociation)	MS2	88.8934	-65	25.087	153.178	147499	20200926_Heidi_AO.raw	F2		2.97	1	FALSE	6.934e-06	1.883e-05	1.14366e+06	153.18
FALSE	High	Sequest HT (A3)	Unambiguous	[K].TSIAIDTIINQK.[R]		3	P25705	K7ENJ4; K7EK77; P25705	0	2	0.5714	0	1	1	658.875	1316.74	1316.74	-0.2	-0.00013	HCD (High Energy Collision Dissociation)	MS2	17.341	-40	30	104.876	93027	20200928_Heidi_BO.raw	F5		3.22	1	FALSE	6.934e-06	2.009e-06	13766271	104.18
FALSE	High	Sequest HT (A3)	Unambiguous	[R].AVLPLLDAQQPcYLLYR.[L]	C12(Carbamidomethyl)	2	Q6IBS0	D6RG15; Q6IBS0	0	3	0.6173	0	1	1	678.366	2033.08	2033.09	-2.17	-0.00147	HCD (High Energy Collision Dissociation)	MS2	9.41698	-65	30	153.187	147511	20200926_Heidi_AO.raw	F2		2.77	1	FALSE	6.934e-06	1.463e-05	1.14366e+06	153.18
FALSE	High	Sequest HT (A3)	Unambiguous	[R].DLDELIVQHYTELTTAIR.[T]		1	Q96A65	Q96A65	0	3	0.6897	0	1	1	710.709	2130.11	2130.11	1.69	0.0012	HCD (High Energy Collision Dissociation)	MS2	17.3351	-40	30	153.193	147514	20200926_Heidi_AO.raw	F2		4.93	1	FALSE	6.934e-06	4.653e-08	548767	153.11
FALSE	High	Sequest HT (A3)	Unambiguous	[K].LGEIVTTIPTIGFNVETVEYK.[N]		8	P61204; P18085; P84077; P84085	F5H423; C9JPM4; P61204; P18085; P84077; C9J1Z8; P84085; F5H0C7	0	3	0.6399	0	1	1	775.087	2323.25	2323.24	1.41	0.0011	HCD (High Energy Collision Dissociation)	MS2	34.8781	-40	30	153.194	147515	20200926_Heidi_AO.raw	F2		4.61	4	FALSE	6.934e-06	1.312e-05	5174488	153.09
FALSE	High	Sequest HT (A3)	Unambiguous	[R].QNLEPLFEQYINNLR.[R]		5	P04259; P02538; P13647	F8W0C6; P04259; P02538; P48668; P13647	0	3	0.6232	0	1	1	630.996	1890.97	1890.97	1.7	0.00107	HCD (High Energy Collision Dissociation)	MS2	77.2628	-40	30	153.144	147464	20200926_Heidi_AO.raw	F2		3.45	3	FALSE	6.934e-06	2.669e-06	487457	153.16
FALSE	High	Sequest HT (A3)	Unambiguous	[R].QNLEPLFEQYINNLR.[R]		5	P04259; P02538; P13647	F8W0C6; P04259; P02538; P48668; P13647	0	3	0.6346	0	1	1	630.996	1890.97	1890.97	1.79	0.00113	HCD (High Energy Collision Dissociation)	MS2	17.2008	-40	30	153.195	147517	20200926_Heidi_AO.raw	F2		3.53	3	FALSE	6.934e-06	6.39e-06	487457	153.16
FALSE	High	Sequest HT (A3)	Unambiguous	[K].IEIGDGAELTAEFLYDEVHPK.[Q]		1	Q6IBS0	Q6IBS0	0	3	0.4985	0	1	1	782.723	2346.15	2346.15	2.04	0.0016	HCD (High Energy Collision Dissociation)	MS2	71.5611	-40	30	153.197	147520	20200926_Heidi_AO.raw	F2		3.33	1	FALSE	6.934e-06	8.536e-06	630543	153.21
FALSE	High	Sequest HT (A3)	Unambiguous	[K].WISLNTVALVTDNAVYHWSMEGESQPVK.[M]		2	A0A087WVQ6	A0A087WVQ6; Q00610	0	3	0.6685	0	1	1	1058.86	3174.57	3174.56	4.66	0.00493	HCD (High Energy Collision Dissociation)	MS2	28.4908	-40	30	162.098	152726	20200928_Heidi_CL.raw	F7		5.46	1	FALSE	6.934e-06	6.845e-12	1.8689e+06	162.17
FALSE	High	Sequest HT (A3)	Unambiguous	[K].AIFTGHSAVVEDVAWHLLHESLFGSVADDQK.[L]		4	Q16576	E9PC52; Q16576; Q5JP01; Q5JP02	0	5	0.5455	0	1	1	676.542	3378.68	3378.68	1.36	0.00092	HCD (High Energy Collision Dissociation)	MS2	5.58076	-40	30	162.098	152725	20200928_Heidi_CL.raw	F7		5.17	1	FALSE	6.934e-06	2.914e-06	1.01024e+06	162.12
FALSE	High	Sequest HT (A3)	Unambiguous	[K].SEGTYLNSVIESHTEFIFTTIK.[A]		4	P41252	A0A0A0MSX9; Q5TCC6; J3KR24; P41252	0	3	0.4817	0	1	1	839.425	2516.26	2516.26	2.14	0.0018	HCD (High Energy Collision Dissociation)	MS2	94.2535	-55	30	153.214	147537	20200926_Heidi_AO.raw	F2		3.01	1	FALSE	6.934e-06	7.055e-07	2.04429e+06	153.32
FALSE	High	Sequest HT (A3)	Unambiguous	[R].LIFIVDVWHPELTPQQR.[R]		1	Q12797	Q12797	0	3	0.6263	0	1	1	697.717	2091.14	2091.14	-0.52	-0.00036	HCD (High Energy Collision Dissociation)	MS2	24.5324	-55	30	153.219	147544	20200926_Heidi_AO.raw	F2		3.72	1	FALSE	6.934e-06	3.801e-07	1.0865e+06	153.13
FALSE	High	Sequest HT (A3)	Unambiguous	[R].LSGVMVPAPIQDLEALR.[A]		2	Q9UBB4	Q9UBB4; A0A1W2PQD2	0	3	0.6311	0	1	1	603.669	1808.99	1808.99	-0.52	-0.00031	HCD (High Energy Collision Dissociation)	MS2	84.4925	-55	30	153.219	147545	20200926_Heidi_AO.raw	F2		3.09	1	FALSE	6.934e-06	8.415e-06	159763	153.24
FALSE	High	Sequest HT (A3)	Unambiguous	[R].LIFIVDVWHPELTPQQR.[R]		1	Q12797	Q12797	0	3	0.5397	0	1	1	697.717	2091.14	2091.14	-1.65	-0.00115	HCD (High Energy Collision Dissociation)	MS2	22.5912	-65	30	153.228	147550	20200926_Heidi_AO.raw	F2		2.52	1	FALSE	6.934e-06	9.399e-07	531001	153.12
FALSE	High	Sequest HT (A3)	Unambiguous	[K].HLSDAIVEVEEALIQIHDPELR.[K]		3	B8ZZW5	B8ZZW5; Q8NBF6; H7C0I1	0	4	0.5646	0	1	1	632.335	2526.32	2526.32	-0.02	-1e-05	HCD (High Energy Collision Dissociation)	MS2	60.5929	-55	30	162.074	152706	20200928_Heidi_CL.raw	F7		2.94	1	FALSE	6.934e-06	5.819e-06	215389	162.2
FALSE	High	Sequest HT (A3)	Unambiguous	[K].VVAPTISSPVcQEQLVEAGR.[L]	C11(Carbamidomethyl)	1	Q9Y490	Q9Y490	0	3	0.59	0	1	1	714.04	2140.11	2140.11	-0.09	-7e-05	HCD (High Energy Collision Dissociation)	MS2	40.2406	-65	30	104.859	93009	20200928_Heidi_BO.raw	F5		2.39	1	FALSE	6.934e-06	6.248e-07	1.81139e+06	105.07
FALSE	High	Sequest HT (A3)	Unambiguous	[R].QVLLSAAEAAEVILR.[V]		1	P78371	P78371	0	3	0.6268	0	1	1	528.311	1582.92	1582.92	1.36	0.00072	HCD (High Energy Collision Dissociation)	MS2	10.7313	-40	30	153.245	147568	20200926_Heidi_AO.raw	F2		4.77	1	FALSE	6.934e-06	4.291e-06	3.0264e+06	153.37
FALSE	High	Sequest HT (A3)	Unambiguous	[K].IDSDLGDAWAFFYK.[F]		1	O94906	O94906	0	2	0.6908	0	1	1	824.387	1647.77	1647.77	-1.13	-0.00093	HCD (High Energy Collision Dissociation)	MS2	42.8464	-40	30	153.196	147518	20200926_Heidi_AO.raw	F2		4.01	1	FALSE	6.934e-06	8.527e-07	824553	153.24
FALSE	High	Sequest HT (A3)	Unambiguous	[R].DPTPSFYDLWAQEDPNAVLGR.[H]		1	Q14137	Q14137	0	3	0.7564	0	1	1	797.712	2391.12	2391.13	-1.86	-0.00148	HCD (High Energy Collision Dissociation)	MS2	14.2614	-65	30	153.083	147402	20200926_Heidi_AO.raw	F2		2.75	1	FALSE	6.934e-06	8.254e-07	1339105	152.87
FALSE	High	Sequest HT (A3)	Unambiguous	[K].GYLGPEQLPDcLK.[G]	C11(Carbamidomethyl)	1	P40926	P40926	0	2	0.5524	0	1	1	745.371	1489.73	1489.74	-0.42	-0.00032	HCD (High Energy Collision Dissociation)	MS2	1.82655	-40	9.01	104.878	93030	20200928_Heidi_BO.raw	F5		2.48	1	FALSE	6.934e-06	1.469e-05	15238900	104.74
FALSE	High	Sequest HT (A3)	Unambiguous	[K].INEAFIEMATTEDAQAAVDYYTTTPALVFGKPVR.[V]		6	A8MXP9; A0A0R4J2E8	A8MXP9; D6RBK5; D6REM6; H0Y8T4; A0A0R4J2E8; B3KM87	0	4	0.6567	0	1	1	933.971	3732.86	3732.85	4.54	0.00424	HCD (High Energy Collision Dissociation)	MS2	57.508	-40	30	162.103	152733	20200928_Heidi_CL.raw	F7		4.34	2	FALSE	6.934e-06	4.312e-08	278345	162.1
FALSE	High	Sequest HT (A3)	Unambiguous	[K].GFAAFLTELAER.[V]		2	Q15021	E7EN77; Q15021	0	2	0.6725	0	1	1	662.849	1324.69	1324.69	1.49	0.00099	HCD (High Energy Collision Dissociation)	MS2	12.5417	-40	30	153.093	147410	20200926_Heidi_AO.raw	F2		3.45	1	FALSE	6.934e-06	8.325e-06	352207	153.08
FALSE	High	Sequest HT (A3)	Unambiguous	[R].ALLVEPVINSYLLAER.[D]		1	P21980	P21980	0	3	0.6853	0	1	1	600.681	1800.03	1800.03	1.26	0.00075	HCD (High Energy Collision Dissociation)	MS2	25.7123	-40	30	153.094	147411	20200926_Heidi_AO.raw	F2		3.75	1	FALSE	6.934e-06	1.772e-05	79862800	152.68
FALSE	High	Sequest HT (A3)	Unambiguous	[K].SGDAAIVDMVPGKPMcVESFSDYPPLGR.[F]	C16(Carbamidomethyl)	3	P68104	A0A087WVQ9; P68104; Q5VTE0	0	3	0.6577	0	1	1	999.139	2995.4	2995.4	1.2	0.00119	HCD (High Energy Collision Dissociation)	MS2	25.6703	-40	30	142.773	132448	20200928_Heidi_BP.raw	F6		3.33	1	FALSE	6.934e-06	1.638e-07	8256596	142.44
FALSE	High	Sequest HT (A3)	Unambiguous	[R].SLLLAGAAEYDNFFQHLR.[L]		4	Q7Z460	C9J151; Q7Z460; H0Y5T1; F8WA11	0	3	0.6405	0	1	1	689.022	2065.05	2065.05	0.76	0.00052	HCD (High Energy Collision Dissociation)	MS2	37.1126	-40	30	153.096	147414	20200926_Heidi_AO.raw	F2		3.95	1	FALSE	6.934e-06	2.193e-08	1.19943e+06	153.02
FALSE	High	Sequest HT (A3)	Unambiguous	[K].AVAAAAAAAVTPAAIAAATTTLAQEEPVAAPEPK.[K]		2	Q8IYB3	Q8IYB3; A9Z1X7	0	4	0.5943	0	1	1	779.423	3114.67	3114.67	1.04	0.00081	HCD (High Energy Collision Dissociation)	MS2	55.72	-40	30	153.099	147419	20200926_Heidi_AO.raw	F2		4.93	1	FALSE	6.934e-06	4.636e-06	1.07582e+06	153.15
FALSE	High	Sequest HT (A3)	Unambiguous	[R].SPGVVISDDEPGYDLDLFcIPNHYAEDLER.[V]	C19(Carbamidomethyl)	1	P00492	P00492	0	3	0.6609	0	1	1	1145.86	3435.56	3435.57	-1.72	-0.00197	HCD (High Energy Collision Dissociation)	MS2	57.1908	-40	30	153.101	147421	20200926_Heidi_AO.raw	F2		4.07	1	FALSE	6.934e-06	1.005e-08	437704	153.13
FALSE	High	Sequest HT (A3)	Unambiguous	[R].YSVTGPGADQPPTGIFIINPISGQLSVTKPLDR.[E]		2	P19022	P19022; C9J8J8	0	3	0.6733	0	1	1	1146.95	3438.83	3438.83	1.04	0.0012	HCD (High Energy Collision Dissociation)	MS2	42.8092	-40	30	153.101	147421	20200926_Heidi_AO.raw	F2		2.51	1	FALSE	6.934e-06	3.285e-06
FALSE	High	Sequest HT (A3)	Unambiguous	[K].ASGDLIPWTVSEQFQDPDFGGLSGGR.[V]		2	Q9H0A0	Q9H0A0; A0A087WV29	0	3	0.6457	0	1	1	912.767	2736.29	2736.29	-1.34	-0.00122	HCD (High Energy Collision Dissociation)	MS2	0	-55	30	153.107	147423	20200926_Heidi_AO.raw	F2		4.77	1	FALSE	6.934e-06	2.778e-08	2.03393e+06	153.15
FALSE	High	Sequest HT (A3)	Unambiguous	[R].SLLLAGAAEYDNFFQHLR.[L]		4	Q7Z460	C9J151; Q7Z460; H0Y5T1; F8WA11	0	3	0.4929	0	1	1	689.021	2065.05	2065.05	-1.46	-0.001	HCD (High Energy Collision Dissociation)	MS2	8.6647	-55	30	153.107	147424	20200926_Heidi_AO.raw	F2		2.8	1	FALSE	6.934e-06	2.372e-06	629115	153.02
FALSE	High	Sequest HT (A3)	Unambiguous	[K].LGEIVTTIPTIGFNVETVEYK.[N]		8	P61204; P18085; P84077; P84085	F5H423; C9JPM4; P61204; P18085; P84077; C9J1Z8; P84085; F5H0C7	0	3	0.6402	0	1	1	775.085	2323.24	2323.24	-1.27	-0.00098	HCD (High Energy Collision Dissociation)	MS2	1.88293	-55	4.501	153.109	147426	20200926_Heidi_AO.raw	F2		5.03	4	FALSE	6.934e-06	5.608e-06	20512588	153.1
FALSE	High	Sequest HT (A3)	Unambiguous	[R].HVDAHATLNDGVVVQVMGLLSNNNQALR.[R-]		5	Q13283	E5RJU8; E5RH42; Q13283; E5RIZ6; E5RIF8	0	4	0.321	0	1	1	747.14	2985.54	2985.53	2.33	0.00174	HCD (High Energy Collision Dissociation)	MS2	50.2806	-40	30	153.143	147461	20200926_Heidi_AO.raw	F2		2.43	1	FALSE	6.934e-06	1.168e-05	889200	152.95
FALSE	High	Sequest HT (A3)	Unambiguous	[K].LTISPDYAYGATGHPGIIPPHATLVFDVELLK.[L]		4	P62942	Q1JUQ5; Q5VVH2; Q5W0X3; P62942	0	4	0.6892	0	1	1	852.207	3405.81	3405.81	-1.2	-0.00102	HCD (High Energy Collision Dissociation)	MS2	31.6192	-55	30	153.11	147428	20200926_Heidi_AO.raw	F2		3.99	1	FALSE	6.934e-06	4.87e-07	1.26098e+06	153.28
FALSE	High	Sequest HT (A3)	Unambiguous	[R].KGmLDPLEVHLLDFPNIVIK.[G]	M3(Oxidation)	1	Q6P2Q9	Q6P2Q9	1	3	0.5076	0	1	1	769.764	2307.28	2307.28	-0.37	-0.00028	HCD (High Energy Collision Dissociation)	MS2	67.6734	-55	30	153.114	147434	20200926_Heidi_AO.raw	F2		2.64	1	FALSE	6.934e-06	3.435e-06	299167	153.16
FALSE	High	Sequest HT (A3)	Unambiguous	[K].LPIFFFGTHETAFLGPK.[D]		1	O75475	O75475	0	3	0.6496	0	1	1	641.344	1922.02	1922.02	-1.26	-0.00081	HCD (High Energy Collision Dissociation)	MS2	57.3544	-55	30	153.116	147437	20200926_Heidi_AO.raw	F2		2.74	1	FALSE	6.934e-06	6.059e-06	7.69115e+06	152.39
FALSE	High	Sequest HT (A3)	Unambiguous	[K].DATNVGDEGGFAPNILENKEGLELLK.[T]		2	P06733	A0A2R8Y6G6; P06733	1	3	0.7006	0	1	1	915.132	2743.38	2743.38	0.93	0.00085	HCD (High Energy Collision Dissociation)	MS2	7.87996	-40	8.289	142.775	132451	20200928_Heidi_BP.raw	F6		3.44	1	FALSE	6.934e-06	2.913e-06	13285937	142.65
FALSE	High	Sequest HT (A3)	Unambiguous	[K].IVKPNGEKPDEFESGISQALLELEMNSDLK.[A]		3	P62081	P62081; B5MCP9; A0A2R8Y623	0	4	0.5543	0	1	1	833.424	3330.68	3330.68	-0.46	-0.00039	HCD (High Energy Collision Dissociation)	MS2	30.2022	-55	30	153.118	147439	20200926_Heidi_AO.raw	F2		3.59	1	FALSE	6.934e-06	1.786e-07	460998	153.11
FALSE	High	Sequest HT (A3)	Unambiguous	[R].GAGTVFDAFPDQVAIQLNDTHPALAIPELMR.[I]		2	P06737	E9PK47; P06737	0	4	0.6815	0	1	1	827.677	3307.69	3307.68	2.92	0.00241	HCD (High Energy Collision Dissociation)	MS2	33.4098	-40	30	162.107	152738	20200928_Heidi_CL.raw	F7		6.28	1	FALSE	6.934e-06	2.438e-10	1.49426e+06	162.18
FALSE	High	Sequest HT (A3)	Unambiguous	[R].AVLPLLDAQQPcYLLYR.[L]	C12(Carbamidomethyl)	2	Q6IBS0	D6RG15; Q6IBS0	0	3	0.6514	0	1	1	678.366	2033.08	2033.09	-2.62	-0.00178	HCD (High Energy Collision Dissociation)	MS2	58.7675	-65	30	153.125	147442	20200926_Heidi_AO.raw	F2		3.5	1	FALSE	6.934e-06	6.121e-06	1.14366e+06	153.18
FALSE	High	Sequest HT (A3)	Unambiguous	[K].VGLGLGYLELPQINYK.[L]		1	Q13045	Q13045	0	3	0.6235	0	1	1	593	1776.99	1776.99	-1.78	-0.00106	HCD (High Energy Collision Dissociation)	MS2	22.6404	-65	23.468	153.126	147444	20200926_Heidi_AO.raw	F2		4.17	1	FALSE	6.934e-06	1.736e-05	1.02601e+06	153.13
FALSE	High	Sequest HT (A3)	Unambiguous	[R].KLAYVAAGDLAPINAFIGGLAAQEVMK.[A]		1	P22314	P22314	1	3	0.735	0	1	1	911.165	2731.48	2731.49	-1.94	-0.00177	HCD (High Energy Collision Dissociation)	MS2	35.7816	-40	30	162.106	152737	20200928_Heidi_CL.raw	F7		5.17	1	FALSE	6.934e-06	1.121e-09	637221	162.15
FALSE	High	Sequest HT (A3)	Unambiguous	[K].SYSPYDmLESIR.[K]	M7(Oxidation)	6	P07355	A6NMY6; H0YM50; H0YN28; P07355; H0YN42; H0YL33	0	2	0.6463	0	1	1	738.837	1476.67	1476.67	-0.33	-0.00024	HCD (High Energy Collision Dissociation)	MS2	40.035	-40	30	104.879	93032	20200928_Heidi_BO.raw	F5		2.46	1	FALSE	6.934e-06	1.527e-05	1.28257e+06	103.79
FALSE	High	Sequest HT (A3)	Unambiguous	[K].AVAAAAAAAVTPAAIAAATTTLAQEEPVAAPEPK.[K]		2	Q8IYB3	Q8IYB3; A9Z1X7	0	4	0.57	0	1	1	779.423	3114.67	3114.67	0.81	0.00063	HCD (High Energy Collision Dissociation)	MS2	49.9937	-40	30	153.141	147459	20200926_Heidi_AO.raw	F2		4.93	1	FALSE	6.934e-06	5.684e-06	1.07582e+06	153.15
FALSE	High	Sequest HT (A3)	Unambiguous	[K].IKDAFDRNPELQNLLLDDFFK.[S]		1	P52209	P52209	2	3	0.5529	0	1	1	851.11	2551.31	2551.32	-1.84	-0.00156	HCD (High Energy Collision Dissociation)	MS2	26.3578	-55	30	153.111	147429	20200926_Heidi_AO.raw	F2		3.31	1	FALSE	6.934e-06	9.97e-06	303601	153.14
FALSE	High	Sequest HT (A3)	Unambiguous	[R].SIQEAPAVSEDLVIR.[L]		1	J3KN66	J3KN66	0	2	0.6795	0	1	1	813.937	1626.87	1626.87	-1.46	-0.00118	HCD (High Energy Collision Dissociation)	MS2	0	-40	30	104.779	92928	20200928_Heidi_BO.raw	F5		2.34	1	FALSE	6.934e-06	3.561e-06	217991	104.8
FALSE	High	Sequest HT (A3)	Unambiguous	[K].LcYVALDFEQEMATAASSSSLEK.[S]	C2(Carbamidomethyl)	6	A0A2R8YEA7; P60709; P63261	A0A2R8Y793; A0A2R8YEA7; P60709; Q6S8J3; I3L4N8; P63261	0	3	0.7059	0	1	1	850.731	2550.18	2550.17	1.26	0.00107	HCD (High Energy Collision Dissociation)	MS2	24.7227	-40	30	152.219	146494	20200926_Heidi_AO.raw	F2		4.76	3	FALSE	6.934e-06	3.85e-07	42141000	150.66
FALSE	High	Sequest HT (A3)	Unambiguous	[R].FDDPGLmLmGFKPLVLLK.[K]	M7(Oxidation); M9(Oxidation)	2	P12956	B1AHC9; P12956	0	3	0.6986	0	1	1	689.374	2066.11	2066.11	0.64	0.00044	HCD (High Energy Collision Dissociation)	MS2	9.54705	-40	30	152.217	146491	20200926_Heidi_AO.raw	F2		3.65	1	FALSE	6.934e-06	8.254e-06	1.36486e+06	152.18
FALSE	High	Sequest HT (A3)	Unambiguous	[R].FNFLAPELPAVSEFSTSETMGHSADR.[L]		2	P55084	F5GZQ3; P55084	0	3	0.7225	0	1	1	947.442	2840.31	2840.32	-2.61	-0.00247	HCD (High Energy Collision Dissociation)	MS2	0	-55	30	151.106	145323	20200926_Heidi_AO.raw	F2		3.82	1	FALSE	6.934e-06	8.892e-09	426555	151.18
FALSE	High	Sequest HT (A3)	Unambiguous	[K].SVNESLNNLFITEEDYQALR.[T]		4	A0A087WVQ6	K7EJJ5; J3KS13; A0A087WVQ6; Q00610	0	3	0.6519	0	1	1	785.721	2355.15	2355.15	0.74	0.00058	HCD (High Energy Collision Dissociation)	MS2	4.78803	-40	24.388	142.666	132337	20200928_Heidi_BP.raw	F6		4.51	1	FALSE	6.934e-06	1.884e-07	10988756	142.51
FALSE	High	Sequest HT (A3)	Unambiguous	[R].IYLTADNLVLNLQDESFTR.[GS]		2	Q99623	Q99623; J3KPX7	0	3	0.7231	0	1	1	742.385	2225.14	2225.14	-1.79	-0.00133	HCD (High Energy Collision Dissociation)	MS2	47.8597	-55	29.97	151.108	145326	20200926_Heidi_AO.raw	F2		4.84	1	FALSE	6.934e-06	1.113e-07	17452614	151.26
FALSE	High	Sequest HT (A3)	Unambiguous	[K].IGYNPATVPFVPISGWHGDNMLEPSPNMPWFK.[G]		2	Q05639	Q05639; A0A2U3TZH3	0	3	0.6123	0	1	1	1200.25	3598.74	3598.73	4.36	0.00523	HCD (High Energy Collision Dissociation)	MS2	4.85754	-40	30	162.462	153096	20200928_Heidi_CL.raw	F7		5.03	1	FALSE	6.934e-06	1.909e-10	5.08822e+06	162.51
FALSE	High	Sequest HT (A3)	Unambiguous	[R].VTEGPFFSEVVAYYEHIHQAVR.[L]		5	P49641	H0YKH9; H0YNG5; H0YLU3; P49641; H0YLB9	0	4	0.638	0	1	1	645.322	2578.26	2578.27	-3.1	-0.002	HCD (High Energy Collision Dissociation)	MS2	83.6083	-65	30	151.121	145338	20200926_Heidi_AO.raw	F2		3.37	1	FALSE	6.934e-06	2.321e-06	208767	151.1
FALSE	High	Sequest HT (A3)	Unambiguous	[R].RHEDGEFWMSFSDFLR.[H]		1	P17655	P17655	1	3	0.6055	0	1	1	686.974	2058.91	2058.91	-2.54	-0.00174	HCD (High Energy Collision Dissociation)	MS2	18.4329	-65	30	151.124	145342	20200926_Heidi_AO.raw	F2		3.27	1	FALSE	6.934e-06	1.147e-05	734223	151.07
FALSE	High	Sequest HT (A3)	Unambiguous	[K].VIHDNFGIVEGLmTTVHAITATQK.[T]	M13(Oxidation)	2	P04406	E7EUT5; P04406	0	4	0.6215	0	1	1	653.595	2611.36	2611.35	1.03	0.00067	HCD (High Energy Collision Dissociation)	MS2	64.7447	-40	25.063	151.138	145356	20200926_Heidi_AO.raw	F2		5.02	1	FALSE	6.934e-06	5.803e-06	1.31237e+06	150.84
FALSE	High	Sequest HT (A3)	Unambiguous	[K].TVQVVPHITDAIQEWVMR.[Q]		5	P17812	A0A3B3IRQ8; A0A3B3ITF6; A0A3B3ITB8; P17812; A0A3B3IRI2	0	3	0.4823	0	1	1	708.044	2122.12	2122.11	3.05	0.00216	HCD (High Energy Collision Dissociation)	MS2	45.1503	-40	30	151.145	145366	20200926_Heidi_AO.raw	F2		2.26	1	FALSE	6.934e-06	1.422e-05	214401	151.09
FALSE	High	Sequest HT (A3)	Unambiguous	[R].HGGEDYVFSLLTGYcEPPTGVSLR.[E]	C15(Carbamidomethyl)	1	P08574	P08574	0	3	0.7712	0	1	1	885.421	2654.25	2654.26	-2.19	-0.00194	HCD (High Energy Collision Dissociation)	MS2	0	-55	30	151.155	145374	20200926_Heidi_AO.raw	F2		5.55	1	FALSE	6.934e-06	3.148e-10	1.23871e+06	151.22
FALSE	High	Sequest HT (A3)	Unambiguous	[K].LPGLLGNFPGPFEEEmK.[G]	M16(Oxidation)	21	A0A1B0GW68	A0A1B0GU62; A0A1B0GUE3; A0A1B0GW66; A0A1B0GW68; A0A1B0GV95; A0A1B0GVG2; E7EMM4; A0A1B0GU06; A0A1B0GTP7; A0A1B0GW48; A0A1B0GUW4; A0A1B0GUJ3; A0A1B0GTZ5; A0A1B0GVJ1; A0A1B0GTM3; A0A1B0GUB3; A0A1B0GUA4; A0A1B0GVA3; A0A1B0GUH5; Q13510; A0A1B0GVE7	0	3	0.6318	0	1	1	630.982	1890.93	1890.93	-0.26	-0.00017	HCD (High Energy Collision Dissociation)	MS2	47.7582	-65	30	151.172	145392	20200926_Heidi_AO.raw	F2		2.2	1	FALSE	6.934e-06	1.375e-05	656571	150.5
FALSE	High	Sequest HT (A3)	Unambiguous	[R].GDVDMSEVEHFMPILMEK.[E]		3	Q9BXS5	K7ENA7; Q9BXS5; E7ENJ6	0	3	0.5511	0	1	1	702.987	2106.95	2106.95	-3.28	-0.0023	HCD (High Energy Collision Dissociation)	MS2	41.3351	-65	30	151.173	145394	20200926_Heidi_AO.raw	F2		2.25	1	FALSE	6.934e-06	1.538e-05	277728	151.2
FALSE	High	Sequest HT (A3)	Unambiguous	[K].AmGImNSFVNDIFER.[I]	M2(Oxidation); M5(Oxidation)	15	Q16778; P58876	Q16778; Q5QNW6; Q99879; P33778; P58876; Q93079; O60814; Q99880; P62807; P57053; Q8N257; P06899; P23527; U3KQK0; Q99877	0	3	0.6622	0	1	1	592.606	1775.8	1775.81	-3.19	-0.00189	HCD (High Energy Collision Dissociation)	MS2	37.0877	-65	30	151.174	145395	20200926_Heidi_AO.raw	F2		3.7	2	FALSE	6.934e-06	1.701e-05	774296	149.83
FALSE	High	Sequest HT (A3)	Unambiguous	[K].AYGDFAWSNPLHPDIFPGLR.[K]		3	O95470	H0Y3V8; O95470; H7BXL7	0	3	0.6561	0	1	1	758.374	2273.11	2273.11	-3.16	-0.00239	HCD (High Energy Collision Dissociation)	MS2	10.3069	-65	30	151.176	145398	20200926_Heidi_AO.raw	F2		3.78	1	FALSE	6.934e-06	3.836e-10	1.23565e+06	151.16
FALSE	High	Sequest HT (A3)	Unambiguous	[K].SNFLNcYVSGFHPSDIEVDLLK.[N]	C6(Carbamidomethyl)	1	P61769	P61769	0	3	0.6717	0	1	1	852.077	2554.22	2554.23	-4.13	-0.00351	HCD (High Energy Collision Dissociation)	MS2	61.3643	-65	30	151.179	145403	20200926_Heidi_AO.raw	F2		3.32	1	TRUE	6.934e-06	5.008e-07	1.34322e+06	151.29
FALSE	High	Sequest HT (A3)	Unambiguous	[K].EVLQALEELAVNYDQK.[S]		5	P33176; O60282	Q12840; P33176; J3KNA1; A0A0G2JMZ6; O60282	0	3	0.5677	0	1	1	621.324	1861.96	1861.95	1.2	0.00074	HCD (High Energy Collision Dissociation)	MS2	7.13351	-40	30	151.19	145411	20200926_Heidi_AO.raw	F2		3.1	2	FALSE	6.934e-06	1.124e-05	1.50334e+06	151.06
FALSE	High	Sequest HT (A3)	Unambiguous	[R].ALDEGIPITSASYYATVTLDQVR.[N]		1	Q5T6V5	Q5T6V5	0	3	0.6457	0	1	1	828.43	2483.27	2483.27	3.29	0.00272	HCD (High Energy Collision Dissociation)	MS2	12.6087	-40	30	151.19	145412	20200926_Heidi_AO.raw	F2		4.6	1	FALSE	6.934e-06	2.333e-06	428645	151.18
FALSE	High	Sequest HT (A3)	Unambiguous	[K].LVINGNPITIFQER.[D]		1	P04406	P04406	0	2	0.6555	0	1	1	807.455	1613.9	1613.9	1.07	0.00086	HCD (High Energy Collision Dissociation)	MS2	32.8044	-40	19.122	142.668	132339	20200928_Heidi_BP.raw	F6		3.89	1	FALSE	6.934e-06	1.15e-06	3.57001e+06	142.74
FALSE	High	Sequest HT (A3)	Unambiguous	[K].VLYLGAASGTTVSHVSDIVGPDGLVYAVEFSHR.[S]		5	P22087	M0R299; M0QXL5; M0R2Q4; M0R0P1; P22087	0	4	0.5785	0	1	1	854.945	3416.76	3416.75	2.45	0.00209	HCD (High Energy Collision Dissociation)	MS2	26.3389	-40	30	151.198	145423	20200926_Heidi_AO.raw	F2		3.82	1	FALSE	6.934e-06	1.057e-05	9710269	150.86
FALSE	High	Sequest HT (A3)	Unambiguous	[R].FHDFLGDSWGILFSHPR.[D]		1	P30041	P30041	0	4	0.5634	0	1	1	508.501	2030.98	2030.99	-1.54	-0.00078	HCD (High Energy Collision Dissociation)	MS2	33.6273	-55	30	151.208	145430	20200926_Heidi_AO.raw	F2		2.68	1	FALSE	6.934e-06	6.416e-06	2.95493e+06	150.6
FALSE	High	Sequest HT (A3)	Unambiguous	[K].GVIDVFLHAWK.[G]		3	Q9UKM7	H0YG20; H0YGV7; Q9UKM7	0	3	0.5573	0	1	1	428.907	1284.71	1284.71	-1.78	-0.00076	HCD (High Energy Collision Dissociation)	MS2	11.54	-55	30	151.209	145432	20200926_Heidi_AO.raw	F2		2.53	1	FALSE	6.934e-06	8.046e-06	1.06843e+06	151.27
FALSE	High	Sequest HT (A3)	Unambiguous	[K].LNKPFLFDTKPLIVQYEVNFQNGIEcGGAYVK.[L]	C26(Carbamidomethyl)	6	P27824	H0Y9H1; H0Y9Q7; D6RFL1; P27824; D6RDP7; D6RGY2	0	4	0.7124	0	1	1	926.228	3701.89	3701.9	-3.23	-0.00299	HCD (High Energy Collision Dissociation)	MS2	58.1079	-55	30	151.21	145434	20200926_Heidi_AO.raw	F2		3.79	1	FALSE	6.934e-06	5.105e-09	1.91702e+06	151.32
FALSE	High	Sequest HT (A3)	Unambiguous	[R].GFDTYFGYLLGSEDYYSHER.[C]		2	P15848	A0A2U3U034; P15848	0	3	0.6913	0	1	1	807.019	2419.04	2419.05	-3.14	-0.00253	HCD (High Energy Collision Dissociation)	MS2	18.7801	-55	30	151.104	145320	20200926_Heidi_AO.raw	F2		3.11	1	FALSE	6.934e-06	8.788e-08	553535	151.14
FALSE	High	Sequest HT (A3)	Unambiguous	[R].ETSGNLEQLLLAVVK.[S]		3	P08758	D6RBE9; D6RBL5; P08758	0	2	0.6461	0	1	1	807.461	1613.92	1613.91	2.85	0.0023	HCD (High Energy Collision Dissociation)	MS2	50.9697	-40	21.142	162.462	153097	20200928_Heidi_CL.raw	F7		4.21	1	FALSE	6.934e-06	2.485e-06	4699407	162.42
FALSE	High	Sequest HT (A3)	Unambiguous	[K].YTIVVSATASDAAPLQYLAPYSGcSmGEYFR.[D]	C24(Carbamidomethyl); M26(Oxidation)	1	P25705	P25705	0	3	0.4757	0	1	1	1135.53	3404.58	3404.58	0.51	0.00058	HCD (High Energy Collision Dissociation)	MS2	0	-40	30	151.097	145316	20200926_Heidi_AO.raw	F2		2.06	1	FALSE	6.934e-06	1.526e-05	381093	151.46
FALSE	High	Sequest HT (A3)	Unambiguous	[K].DLLPSDMAVALLEAQAGTGHIIDPATSAR.[L]		2	Q15149; H0YDN1	Q15149; H0YDN1	0	3	0.7342	0	1	1	978.511	2933.52	2933.5	5.04	0.00493	HCD (High Energy Collision Dissociation)	MS2	19.7304	-40	30	162.463	153098	20200928_Heidi_CL.raw	F7		6.32	2	FALSE	6.934e-06	5.442e-14	1.05019e+06	162.5
FALSE	High	Sequest HT (A3)	Unambiguous	[R].HNTEDFTLFTLDDVDAAFDK.[I]		1	Q9P2I0	Q9P2I0	0	3	0.6119	0	1	1	772.021	2314.05	2314.05	-0.46	-0.00036	HCD (High Energy Collision Dissociation)	MS2	55.8849	-40	30	151.041	145255	20200926_Heidi_AO.raw	F2		3.53	1	FALSE	6.934e-06	3.759e-06	510287	151.03
FALSE	High	Sequest HT (A3)	Unambiguous	[R].LLDTAFDLDVFK.[N]		4	Q02218	E9PFG7; E9PDF2; Q02218; E9PCR7	0	2	0.4317	0	1	1	698.871	1396.73	1396.74	-0.86	-0.0006	HCD (High Energy Collision Dissociation)	MS2	81.0755	-40	14.884	151.042	145257	20200926_Heidi_AO.raw	F2		1.83	1	FALSE	6.934e-06	1.138e-05	2.50096e+06	151.14
FALSE	High	Sequest HT (A3)	Unambiguous	[K].ADLSIPDLHEIVTEELEER.[H]		3	Q86X10	A2A2F0; A0A0J9YW54; Q86X10	0	3	0.6385	0	1	1	736.705	2208.1	2208.1	-1.23	-0.0009	HCD (High Energy Collision Dissociation)	MS2	15.9558	-55	30	151.052	145265	20200926_Heidi_AO.raw	F2		3.9	1	FALSE	6.934e-06	1.544e-08	962272	151.16
FALSE	High	Sequest HT (A3)	Unambiguous	[R].GIPILSLDWLHQSR.[K]		1	Q14676	Q14676	0	3	0.6778	0	1	1	545.638	1634.9	1634.9	-1.07	-0.00059	HCD (High Energy Collision Dissociation)	MS2	60.8841	-55	30	151.053	145266	20200926_Heidi_AO.raw	F2		3.88	1	FALSE	6.934e-06	1.13e-06	615119	151.1
FALSE	High	Sequest HT (A3)	Unambiguous	[R].IYLTADNLVLNLQDESFTR.[GS]		2	Q99623	Q99623; J3KPX7	0	3	0.5752	0	1	1	742.386	2225.14	2225.14	-1.21	-0.0009	HCD (High Energy Collision Dissociation)	MS2	73.108	-55	30	151.055	145269	20200926_Heidi_AO.raw	F2		3.39	1	FALSE	6.934e-06	9.57e-06	17452614	151.26
FALSE	High	Sequest HT (A3)	Unambiguous	[R].ETSGNLEQLLLAVVK.[S]		3	P08758	D6RBE9; D6RBL5; P08758	0	2	0.6723	0	1	1	807.461	1613.92	1613.91	2.85	0.0023	HCD (High Energy Collision Dissociation)	MS2	24.6258	-40	10.944	162.47	153108	20200928_Heidi_CL.raw	F7		4.12	1	FALSE	6.934e-06	7.116e-08	4699407	162.42
FALSE	High	Sequest HT (A3)	Unambiguous	[R].GTVMYVGLTDFKPGYWIGVR.[Y]		2	Q99426	Q99426; K7EP07	0	3	0.3098	0	1	1	753.724	2259.16	2259.16	-1.91	-0.00144	HCD (High Energy Collision Dissociation)	MS2	45.6069	-55	30	151.056	145270	20200926_Heidi_AO.raw	F2		1.84	1	FALSE	6.934e-06	5.279e-08	594562	151.06
FALSE	High	Sequest HT (A3)	Unambiguous	[K].LNLPINIIGLAPLcENMPSGK.[A]	C14(Carbamidomethyl)	1	P28838	P28838	0	3	0.6836	0	1	1	755.411	2264.22	2264.21	2.11	0.0016	HCD (High Energy Collision Dissociation)	MS2	38.5067	-40	30	162.469	153107	20200928_Heidi_CL.raw	F7		3.54	1	FALSE	6.934e-06	1.887e-07	455206	162.41
FALSE	High	Sequest HT (A3)	Unambiguous	[K].ImDATNILVSPLVYLYPDIPKEEAFGK.[Y]	M2(Oxidation)	2	P40763	P40763; G8JLH9	1	3	0.7062	0	1	1	1018.21	3052.61	3052.6	3.55	0.00361	HCD (High Energy Collision Dissociation)	MS2	39.0276	-40	30	162.466	153103	20200928_Heidi_CL.raw	F7		3.2	1	FALSE	6.934e-06	1.598e-05
FALSE	High	Sequest HT (A3)	Unambiguous	[K].VGLTNYAAAYcTGLLLAR.[R]	C11(Carbamidomethyl)	4	A0A2R8Y6J3	A0A2R8Y6J3; A0A2R8Y4A2; P46777; Q5T7N0	0	3	0.7086	0	1	1	643.008	1927.01	1927.01	0.16	0.0001	HCD (High Energy Collision Dissociation)	MS2	53.3393	-40	24.796	142.665	132335	20200928_Heidi_BP.raw	F6		4.77	1	FALSE	6.934e-06	5.825e-07	8.28897e+06	142.81
FALSE	High	Sequest HT (A3)	Unambiguous	[R].mTDQEAIQDLWQWR.[K]	M1(Oxidation)	1	P06748	P06748	0	2	0.6901	0	1	1	918.425	1835.84	1835.84	2.13	0.00196	HCD (High Energy Collision Dissociation)	MS2	0	-40	30	142.668	132340	20200928_Heidi_BP.raw	F6		4.26	1	FALSE	6.934e-06	1.241e-07	548769	142.15
FALSE	High	Sequest HT (A3)	Unambiguous	[R].EmEENFAVEAANYQDTIGR.[L]	M2(Oxidation)	3	P08670	P08670; B0YJC5; B0YJC4	0	3	0.7856	0	1	1	734.992	2202.96	2202.96	0.96	0.00071	HCD (High Energy Collision Dissociation)	MS2	16.9312	-40	30	105.24	93411	20200928_Heidi_BO.raw	F5		5.27	1	FALSE	6.934e-06	5.133e-08	5.08271e+06	103.34
FALSE	High	Sequest HT (A3)	Unambiguous	[R].GVMLAVDAVIAELK.[K]		3	P10809	E7EXB4; P10809; E7ESH4	0	3	0.4754	0	1	1	476.943	1428.82	1428.81	1.85	0.00088	HCD (High Energy Collision Dissociation)	MS2	10.7623	-40	30	162.464	153100	20200928_Heidi_CL.raw	F7		2.44	1	FALSE	6.934e-06	6.604e-06	703839	162.52
FALSE	High	Sequest HT (A3)	Unambiguous	[K].LcYVALDFEQEmATAASSSSLEK.[S]	C2(Carbamidomethyl); M12(Oxidation)	6	A0A2R8YEA7; P60709; P63261	A0A2R8Y793; A0A2R8YEA7; P60709; Q6S8J3; I3L4N8; P63261	0	3	0.6331	0	1	1	856.062	2566.17	2566.17	1.21	0.00104	HCD (High Energy Collision Dissociation)	MS2	4.36999	-40	30	142.666	132336	20200928_Heidi_BP.raw	F6		3.57	3	FALSE	6.934e-06	1.042e-06
FALSE	High	Sequest HT (A3)	Unambiguous	[R].VYVQQNNVENVYNLGLIIFR.[D]		2	Q13618	Q13618; H7C1L6	0	3	0.6437	0	1	1	799.101	2395.29	2395.28	4.85	0.00387	HCD (High Energy Collision Dissociation)	MS2	36.5835	-40	30	162.464	153099	20200928_Heidi_CL.raw	F7		3.48	1	FALSE	6.934e-06	2.352e-07	355862	162.45
FALSE	High	Sequest HT (A3)	Unambiguous	[R].GLDVPQVSLIINYDLPNNR.[E]		2	P38919	I3L3H2; P38919	0	3	0.6423	0	1	1	714.052	2140.14	2140.14	0.4	0.00028	HCD (High Energy Collision Dissociation)	MS2	39.6753	-40	27.765	151.086	145301	20200926_Heidi_AO.raw	F2		4.11	1	FALSE	6.934e-06	1.04e-06	2.67614e+06	151.13
FALSE	High	Sequest HT (A3)	Unambiguous	[K].DIVINANPASPPLSLLVLHR.[L]		2	Q13155	Q13155; A8MU58	0	3	0.6537	0	1	1	713.748	2139.23	2139.23	0.36	0.00026	HCD (High Energy Collision Dissociation)	MS2	62.8838	-40	27.765	151.086	145301	20200926_Heidi_AO.raw	F2		2.31	1	FALSE	6.934e-06	7.978e-06	1.01529e+06	151.08
FALSE	High	Sequest HT (A3)	Unambiguous	[-].mSVPAFIDISEEDQAAELR.[A]	N-Term(Prot)(Met-loss+Acetyl)	3	Q7L2H7	Q7L2H7; E7ESM3; E9PRI2	0	3	0.5455	0	1	1	678.001	2031.99	2031.99	0.61	0.00041	HCD (High Energy Collision Dissociation)	MS2	32.5197	-40	30	151.087	145302	20200926_Heidi_AO.raw	F2		3.85	1	FALSE	6.934e-06	8.961e-06	1.17038e+06	151.07
FALSE	High	Sequest HT (A3)	Unambiguous	[R].VHTVEDYQAIVDAEWNILYDK.[L]		1	Q99832	Q99832	0	3	0.6962	0	1	1	841.08	2521.22	2521.22	0.11	0.0001	HCD (High Energy Collision Dissociation)	MS2	28.614	-40	30	151.088	145303	20200926_Heidi_AO.raw	F2		5.53	1	FALSE	6.934e-06	2.852e-08	4.10522e+06	150.62
FALSE	High	Sequest HT (A3)	Unambiguous	[R].IDALEFLPFEGK.[V]		4	Q7Z4G4	Q5JY01; K7ENP1; Q5JY02; Q7Z4G4	0	2	0.5124	0	1	1	689.867	1378.73	1378.73	0.68	0.00047	HCD (High Energy Collision Dissociation)	MS2	55.4278	-40	30	151.088	145304	20200926_Heidi_AO.raw	F2		3.22	1	FALSE	6.934e-06	6.866e-06	448156	151.08
FALSE	High	Sequest HT (A3)	Unambiguous	[R].NNEDISIIPPLFTVSVDHR.[G]		2	P51571	A6NLM8; P51571	0	3	0.6231	0	1	1	722.711	2166.12	2166.12	0.19	0.00014	HCD (High Energy Collision Dissociation)	MS2	33.6234	-40	30	151.089	145305	20200926_Heidi_AO.raw	F2		3.98	1	FALSE	6.934e-06	2.96e-06	4000392	151.32
FALSE	High	Sequest HT (A3)	Unambiguous	[R].LNLLQSHPQEVmYFQPGEPFGSVEDDHIPFLR.[R]	M12(Oxidation)	1	Q9NXS2	Q9NXS2	0	4	0.4967	0	1	1	939.711	3755.82	3755.82	1.36	0.00127	HCD (High Energy Collision Dissociation)	MS2	11.3398	-40	30	151.09	145307	20200926_Heidi_AO.raw	F2		3	1	FALSE	6.934e-06	5.149e-06
FALSE	High	Sequest HT (A3)	Unambiguous	[K].NPILWNVADVVIK.[F]		3	P04844	P04844; H0Y5M1; Q5JYR3	0	2	0.772	0	1	1	740.929	1480.85	1480.85	-1.15	-0.00085	HCD (High Energy Collision Dissociation)	MS2	54.8028	-55	30	151.063	145281	20200926_Heidi_AO.raw	F2		3.07	1	FALSE	6.934e-06	9.798e-07	2.03166e+06	151.17
FALSE	High	Sequest HT (A3)	Unambiguous	[R].VYSLQHLDPQGAQELLEFTIR.[D]		1	Q96HW7	Q96HW7	0	3	0.5594	0	1	1	819.763	2457.27	2457.28	-1.71	-0.0014	HCD (High Energy Collision Dissociation)	MS2	69.2255	-55	30	151.213	145438	20200926_Heidi_AO.raw	F2		2.02	1	FALSE	6.934e-06	5.941e-06	251078	151.23
FALSE	High	Sequest HT (A3)	Unambiguous	[R].GISDPLTVFEQTEAAAR.[E]		4	O00116	O00116; A0A1B0GWA2; B8ZZ81; A0A2R8YEL0	0	2	0.6145	0	1	1	902.958	1804.91	1804.91	0.96	0.00087	HCD (High Energy Collision Dissociation)	MS2	15.053	-40	30	142.671	132343	20200928_Heidi_BP.raw	F6		3.58	1	FALSE	6.934e-06	9.232e-09	529947	142.78
FALSE	High	Sequest HT (A3)	Unambiguous	[R].FPELEAEDIFDSDKEVPIESTFVR.[I]		1	Q96JQ2	Q96JQ2	1	3	0.581	0	1	1	938.123	2812.35	2812.36	-0.71	-0.00066	HCD (High Energy Collision Dissociation)	MS2	0	-55	30	151.215	145441	20200926_Heidi_AO.raw	F2		3.89	1	FALSE	6.934e-06	3.88e-08	260109	151.25
FALSE	High	Sequest HT (A3)	Unambiguous	[R].EDLQPVQIQSLETLGVLAR.[A]		2	Q8TEX9	H0YN14; Q8TEX9	0	3	0.6983	0	1	1	703.721	2109.15	2109.16	-2.92	-0.00205	HCD (High Energy Collision Dissociation)	MS2	74.8555	-55	30	151.363	145595	20200926_Heidi_AO.raw	F2		4.11	1	FALSE	6.934e-06	7.315e-06	626613	151.43
FALSE	High	Sequest HT (A3)	Unambiguous	[K].IETHLFAFEIYFR.[K]		2	Q9BXJ9	Q9BXJ9; A0A0B4J1W3	0	3	0.4231	0	1	1	562.627	1685.87	1685.87	-1.94	-0.00109	HCD (High Energy Collision Dissociation)	MS2	81.6461	-55	30	151.365	145597	20200926_Heidi_AO.raw	F2		2.08	1	FALSE	6.934e-06	1.143e-05	209572	151.39
FALSE	High	Sequest HT (A3)	Unambiguous	[R].GFGFITFEDEQSVDQAVNmHFHDIMGK.[K]	M19(Oxidation)	4	Q96EP5	Q96EP5; K7EQ55; K7EK33; K7EQ02	0	4	0.2605	0	1	1	779.602	3115.39	3115.39	-1.45	-0.00113	HCD (High Energy Collision Dissociation)	MS2	92.961	-55	30	151.366	145599	20200926_Heidi_AO.raw	F2		3.57	1	FALSE	6.934e-06	4.006e-06	699758	151.47
FALSE	High	Sequest HT (A3)	Unambiguous	[K].SLIDQFFGVEFETTMK.[C]		2	P54578	P54578; A6NJA2	0	2	0.5451	0	1	1	946.465	1891.92	1891.91	3.78	0.00358	HCD (High Energy Collision Dissociation)	MS2	38.982	-40	30	162.417	153054	20200928_Heidi_CL.raw	F7		2.55	1	FALSE	6.934e-06	2.607e-07	604324	162.36
FALSE	High	Sequest HT (A3)	Unambiguous	[K].FAGGDYTTTIEAFISASGR.[A]		1	P07814	P07814	0	3	0.6741	0	1	1	655.317	1963.94	1963.94	-1.86	-0.00122	HCD (High Energy Collision Dissociation)	MS2	9.56756	-55	30	151.369	145604	20200926_Heidi_AO.raw	F2		4.02	1	FALSE	6.934e-06	1.785e-08	1.97003e+06	151.28
FALSE	High	Sequest HT (A3)	Unambiguous	[K].SELPLDPLPVPTEEGNPLLK.[H]		2	Q15758	M0QXM4; Q15758	0	3	0.6765	0	1	1	720.057	2158.16	2158.16	-2.96	-0.00213	HCD (High Energy Collision Dissociation)	MS2	68.2985	-65	26.66	151.377	145608	20200926_Heidi_AO.raw	F2		3.06	1	FALSE	6.934e-06	1.887e-05	1.02776e+06	151.36
FALSE	High	Sequest HT (A3)	Unambiguous	[R].SScTLFQDIFQHLDK.[A]	C3(Carbamidomethyl)	1	Q9UNW1	Q9UNW1	0	3	0.6583	0	1	1	613.627	1838.87	1838.87	-3.39	-0.00208	HCD (High Energy Collision Dissociation)	MS2	19.4825	-65	30	151.378	145609	20200926_Heidi_AO.raw	F2		3.6	1	FALSE	6.934e-06	2.334e-07	977210	151.41
FALSE	High	Sequest HT (A3)	Unambiguous	[RK].ATENDIYNFFSPLNPVR.[V]		7	P31943; P52597	E9PCY7; H0YBG7; P31943; H0YB39; P52597; G8JLB6; H0YBD7	0	3	0.735	0	1	1	666.331	1996.98	1996.98	0.69	0.00046	HCD (High Energy Collision Dissociation)	MS2	51.6115	-65	30	151.381	145614	20200926_Heidi_AO.raw	F2		3.51	2	FALSE	6.934e-06	2.032e-06	21108748	151.61
FALSE	High	Sequest HT (A3)	Unambiguous	[K].FQDSEEITNIELADAFEQMWQK.[R]		3	Q92643	Q92643; A6NEM5; B1AK81	0	3	0.6393	0	1	1	891.411	2672.22	2672.22	0.08	7e-05	HCD (High Energy Collision Dissociation)	MS2	62.7647	-40	30	162.416	153052	20200928_Heidi_CL.raw	F7		3.66	1	FALSE	6.934e-06	7.676e-07	244443	162.4
FALSE	High	Sequest HT (A3)	Unambiguous	[R].FILVENTYEEVVLQTVMK.[D]		1	Q96TA1	Q96TA1	0	3	0.3516	0	1	1	719.051	2155.14	2155.14	1.46	0.00105	HCD (High Energy Collision Dissociation)	MS2	53.6308	-40	30	162.415	153051	20200928_Heidi_CL.raw	F7	Not Reliable	2.73	1	FALSE	6.934e-06	8.795e-06
FALSE	High	Sequest HT (A3)	Unambiguous	[K].WGDAGAEYVVESTGVFTTMEK.[A]		2	P04406	E7EUT5; P04406	0	3	0.6302	0	1	1	759.685	2277.04	2277.04	1.34	0.00102	HCD (High Energy Collision Dissociation)	MS2	62.8525	-40	30	162.418	153055	20200928_Heidi_CL.raw	F7		3.38	1	FALSE	6.934e-06	2.702e-06	6.96213e+06	162.86
FALSE	High	Sequest HT (A3)	Unambiguous	[K-].ESEIIDFFLGASLKDEVLK.[I]		5	P15880	E9PQD7; E9PPT0; E9PMM9; P15880; I3L404	1	3	0.5648	0	1	1	718.383	2153.14	2153.14	-0.82	-0.00059	HCD (High Energy Collision Dissociation)	MS2	95.3993	-40	30	162.415	153051	20200928_Heidi_CL.raw	F7		3.47	1	FALSE	6.934e-06	6.794e-08	5.00801e+06	162.58
FALSE	High	Sequest HT (A3)	Unambiguous	[K].LEQEFTEHFTAIVQGDTLEDIYNQVK.[Q]		15	A0A590UJ08	A0A590UJS9; A0A590UK48; Q12959; A0A590UJR4; A0A590UJ08; A0A590UKA8; A0A590UJC5; A0A590UJ68; A0A590UJX2; A0A590UJ18; C9JUA9; A0A590UJ81; A0A0C4DFT3; A0A590UJR5; A0A590UJD9	0	3	0.6162	0	1	1	1023.18	3067.51	3067.49	6.95	0.0071	HCD (High Energy Collision Dissociation)	MS2	65.8892	-40	30	151.402	145638	20200926_Heidi_AO.raw	F2		3.83	1	FALSE	6.934e-06	2.033e-06	323706	151.41
FALSE	High	Sequest HT (A3)	Unambiguous	[R].TFHIFYYLLSGAGEHLK.[T]		1	P35579	P35579	0	4	0.6465	0	1	1	499.764	1996.03	1996.03	0.5	0.00025	HCD (High Energy Collision Dissociation)	MS2	7.6543	-40	30	151.403	145639	20200926_Heidi_AO.raw	F2		3.31	1	FALSE	6.934e-06	1.788e-06	728508	150.14
FALSE	High	Sequest HT (A3)	Unambiguous	[-].mEEEIAALVIDNGSGMcK.[A]	N-Term(Prot)(Met-loss+Acetyl); C17(Carbamidomethyl)	6	P63261	J3KT65; I3L3I0; K7EM38; I3L4N8; I3L3R2; P63261	0	3	0.7146	0	1	1	626.625	1877.86	1877.86	-0.9	-0.00056	HCD (High Energy Collision Dissociation)	MS2	13.8486	-55	28.273	151.413	145646	20200926_Heidi_AO.raw	F2		4.31	1	FALSE	6.934e-06	8.21e-06	1.28627e+06	151.39
FALSE	High	Sequest HT (A3)	Unambiguous	[R].WQYLLmAAEPYETIAFK.[V]	M6(Oxidation)	1	Q15428	Q15428	0	3	0.4919	0	1	1	697.348	2090.03	2090.03	-1.08	-0.00075	HCD (High Energy Collision Dissociation)	MS2	31.5075	-55	30	151.415	145649	20200926_Heidi_AO.raw	F2		2.46	1	FALSE	6.934e-06	3.298e-06	529627	151.2
FALSE	High	Sequest HT (A3)	Unambiguous	[R].KEGNASGVSLLEALDTILPPTRPTDKPLR.[L]		2	Q05639	Q05639; A0A2U3TZH3	1	4	0.5752	0	1	1	772.93	3088.7	3088.7	-1	-0.00077	HCD (High Energy Collision Dissociation)	MS2	53.2211	-55	30	151.415	145650	20200926_Heidi_AO.raw	F2		3.39	1	FALSE	6.934e-06	3.861e-07	449348	151.47
FALSE	High	Sequest HT (A3)	Unambiguous	[R].GFGFITFEDEQSVDQAVNmHFHDIMGK.[K]	M19(Oxidation)	4	Q96EP5	Q96EP5; K7EQ55; K7EK33; K7EQ02	0	4	0.2462	0	1	1	779.603	3115.39	3115.39	-0.98	-0.00076	HCD (High Energy Collision Dissociation)	MS2	29.5312	-55	30	151.417	145653	20200926_Heidi_AO.raw	F2		3.98	1	FALSE	6.934e-06	9.036e-06	699758	151.47
FALSE	High	Sequest HT (A3)	Unambiguous	[R].MQAQAMLEGSPQLNMVGLFR.[R]		1	Q6NUK1	Q6NUK1	0	3	0.672	0	1	1	741.035	2221.09	2221.09	-1.16	-0.00086	HCD (High Energy Collision Dissociation)	MS2	78.8013	-55	30	151.419	145656	20200926_Heidi_AO.raw	F2		3.11	1	FALSE	6.934e-06	1.517e-06	332025	151.47
FALSE	High	Sequest HT (A3)	Unambiguous	[K].NPILWNVADVVIK.[F]		3	P04844	P04844; H0Y5M1; Q5JYR3	0	2	0.5824	0	1	1	740.929	1480.85	1480.85	-1.14	-0.00084	HCD (High Energy Collision Dissociation)	MS2	39.4983	-55	30	151.419	145656	20200926_Heidi_AO.raw	F2		1.82	1	FALSE	6.934e-06	1.675e-05	2.03166e+06	151.17
FALSE	High	Sequest HT (A3)	Unambiguous	[R].VTTmDAELEFAIQPNTTGK.[Q]	M4(Oxidation)	7	A0A2R8Y5S7; P26038; P15311	A0A2R8Y5S7; P35241; P26038; P15311; A0A2R8Y7M3; E9PNP4; E7EQR4	0	3	1	0	1	1	694.673	2082.01	2082.01	-0.24	-0.00017	HCD (High Energy Collision Dissociation)	MS2	41.8608	-55	30	105.199	93365	20200928_Heidi_BO.raw	F5		2.47	3	FALSE	6.934e-06	1.226e-05	252761	105.27
FALSE	High	Sequest HT (A3)	Unambiguous	[K].NIILEEGKEILVGDVGQTVDDPYATFVK.[M]		7	P23528	E9PQB7; E9PK25; P23528; G3V1A4; E9PLJ3; E9PP50; E9PS23	1	4	0.5989	0	1	1	766.406	3062.6	3062.59	2.8	0.00214	HCD (High Energy Collision Dissociation)	MS2	12.3488	-40	30	151.446	145681	20200926_Heidi_AO.raw	F2		3.79	1	FALSE	6.934e-06	8.936e-08	26428668	150.84
FALSE	High	Sequest HT (A3)	Unambiguous	[R].KSDLFQDDLYPDTAGPEAALEAEEWVSGR.[D]		1	Q9BR76	Q9BR76	1	3	0.7278	0	1	1	1070.51	3209.5	3209.49	3.38	0.00361	HCD (High Energy Collision Dissociation)	MS2	7.52047	-40	30	151.398	145631	20200926_Heidi_AO.raw	F2		5.51	1	FALSE	6.934e-06	1.711e-09	1.59994e+06	151.48
FALSE	High	Sequest HT (A3)	Unambiguous	[R].FQEHLQLQNLGINPANIGFSTLTMESDK.[F]		5	A0A087WVQ6	J3KS13; J3KSQ2; A0A087WVQ6; Q00610; J3QL20	0	3	0.7717	0	1	1	1049.19	3145.56	3145.56	0.74	0.00077	HCD (High Energy Collision Dissociation)	MS2	24.0446	-40	30	151.038	145251	20200926_Heidi_AO.raw	F2		7.84	1	FALSE	6.934e-06	9.238e-12	2.63315e+06	151.11
FALSE	High	Sequest HT (A3)	Unambiguous	[R].LSGAEPDDEEYQEFEEMLEHAESAQDFASR.[A]		2	Q96GC9	Q96GC9; K7EPE7	0	3	0.7248	0	1	1	1153.82	3459.44	3459.44	-0.44	-0.0005	HCD (High Energy Collision Dissociation)	MS2	15.0299	-40	30	151.347	145578	20200926_Heidi_AO.raw	F2		5.16	1	FALSE	6.934e-06	1.136e-12	1.01696e+06	151.41
FALSE	High	Sequest HT (A3)	Unambiguous	[K].LcYVALDFEQEMATAASSSSLEK.[S]	C2(Carbamidomethyl)	6	A0A2R8YEA7; P60709; P63261	A0A2R8Y793; A0A2R8YEA7; P60709; Q6S8J3; I3L4N8; P63261	0	3	0.3254	0	1	1	850.732	2550.18	2550.17	2.8	0.00238	HCD (High Energy Collision Dissociation)	MS2	59.3766	-40	20.374	151.343	145573	20200926_Heidi_AO.raw	F2		2.52	3	FALSE	6.934e-06	6.807e-06	42141000	150.66
FALSE	High	Sequest HT (A3)	Selected	[K].MSATFIGNSTAIQELFK.[R]		3	Q13885; P68371; Q9BVA1	Q13885; P68371; Q9BVA1	0	3	0	0	1	1	619.985	1857.94	1857.94	-1.01	-0.00063	HCD (High Energy Collision Dissociation)	MS2	25.2496	-55	30	151.216	145443	20200926_Heidi_AO.raw	F2		2.49	3	FALSE	6.934e-06	1.94e-05	4232629	151.01
FALSE	High	Sequest HT (A3)	Unambiguous	[R].GFLSDTPVGVAHFILER.[K]		3	A0A1W2PR28	A0A1W2PR28; Q5JU85; A0A1W2PRJ5	0	3	0.5934	0	1	1	619.999	1857.98	1857.99	-1.57	-0.00097	HCD (High Energy Collision Dissociation)	MS2	88.3738	-55	30	151.216	145443	20200926_Heidi_AO.raw	F2		3.05	1	FALSE	6.934e-06	4.81e-07	293618	151.22
FALSE	High	Sequest HT (A3)	Unambiguous	[R].AFVHWYVGEGMEEGEFSEAR.[E]		8	F5H5D3; C9J2C0; Q71U36; P68366	P0DPH8; F5H5D3; C9J2C0; Q71U36; Q9NY65; P68363; Q9BQE3; P68366	0	3	0.706	0	1	1	777.344	2330.02	2330.02	-0.54	-0.00042	HCD (High Energy Collision Dissociation)	MS2	17.9255	-55	30	162.433	153070	20200928_Heidi_CL.raw	F7		3.98	4	FALSE	6.934e-06	4.579e-08	442098	162.57
FALSE	High	Sequest HT (A3)	Unambiguous	[R].IIGLDQVAGmSETALPGAFK.[T]	M10(Oxidation)	1	P35579	P35579	0	3	0.5985	0	1	1	678.692	2034.06	2034.06	1.17	0.00079	HCD (High Energy Collision Dissociation)	MS2	40.1949	-40	30	142.671	132344	20200928_Heidi_BP.raw	F6		2.59	1	FALSE	6.934e-06	1.346e-05	467446	142.13
FALSE	High	Sequest HT (A3)	Unambiguous	[K].LAMQEFmILPVGAANFR.[E]	M7(Oxidation)	3	P06733	K7EM90; A0A2R8Y6G6; P06733	0	3	0.1512	0	1	1	642	1923.99	1923.98	1.72	0.0011	HCD (High Energy Collision Dissociation)	MS2	1.93062	-40	13.676	151.24	145464	20200926_Heidi_AO.raw	F2		4.1	1	FALSE	6.934e-06	4.91e-06	9636128	151.49
FALSE	High	Sequest HT (A3)	Unambiguous	[K].MAVDQDWPSVYPVAAPFKPSAVPLPVR.[M]		2	P82673	P82673; H0YG82	0	3	0.7909	0	1	1	979.853	2937.55	2937.53	4.24	0.00415	HCD (High Energy Collision Dissociation)	MS2	0	-40	30	151.242	145466	20200926_Heidi_AO.raw	F2		4.4	1	FALSE	6.934e-06	1.351e-08	424897	151.25
FALSE	High	Sequest HT (A3)	Unambiguous	[R].ATVAPEDVSEVIFGHVLAAGcGQNPVR.[Q]	C21(Carbamidomethyl)	1	Q9BWD1	Q9BWD1	0	3	0.6408	0	1	1	931.808	2793.41	2793.4	3.96	0.00369	HCD (High Energy Collision Dissociation)	MS2	27.5965	-40	30	151.243	145468	20200926_Heidi_AO.raw	F2		3.09	1	FALSE	6.934e-06	8.77e-08	872161	151.14
FALSE	High	Sequest HT (A3)	Unambiguous	[K].KFESEILEAISQNSVVIIR.[G]		1	Q08211	Q08211	1	3	0.6738	0	1	1	725.74	2175.21	2175.2	2.11	0.00153	HCD (High Energy Collision Dissociation)	MS2	18.4238	-40	30	151.244	145469	20200926_Heidi_AO.raw	F2		4.66	1	FALSE	6.934e-06	1.098e-07	1.14503e+06	151.34
FALSE	High	Sequest HT (A3)	Unambiguous	[R].IAQPGDHVSVTGIFLPILR.[T]		2	P33993	P33993; C9J8M6	0	3	0.7443	0	1	1	678.388	2033.15	2033.15	-1.9	-0.00129	HCD (High Energy Collision Dissociation)	MS2	8.35985	-55	30	151.257	145482	20200926_Heidi_AO.raw	F2		4.38	1	FALSE	6.934e-06	4.499e-08	1.34332e+06	151.3
FALSE	High	Sequest HT (A3)	Unambiguous	[R].SLAANLQLLTQGQSEQKPLILTEDDDEDDDVPEGVER.[V]		2	J3KR97	J3KR97; Q9BTW9	0	4	0.475	0	1	1	1021	4080.99	4080.97	3.17	0.00324	HCD (High Energy Collision Dissociation)	MS2	31.8111	-40	30	142.672	132345	20200928_Heidi_BP.raw	F6		2	1	FALSE	6.934e-06	3.517e-06	435736	142.72
FALSE	High	Sequest HT (A3)	Unambiguous	[K].LSPPYSSPQEFAQDVGR.[M]		2	Q13263	Q13263; M0R0K9	0	3	0.6154	0	1	1	626.639	1877.9	1877.9	-0.14	-9e-05	HCD (High Energy Collision Dissociation)	MS2	33.9477	-55	30	105.205	93374	20200928_Heidi_BO.raw	F5		2.6	1	FALSE	6.934e-06	1.376e-05	1.38644e+06	104.82
FALSE	High	Sequest HT (A3)	Unambiguous	[R].GFLSDTPVGVAHFILER.[K]		3	A0A1W2PR28	A0A1W2PR28; Q5JU85; A0A1W2PRJ5	0	3	0.3684	0	1	1	619.999	1857.98	1857.99	-2.06	-0.00127	HCD (High Energy Collision Dissociation)	MS2	74.8342	-55	29.516	151.261	145487	20200926_Heidi_AO.raw	F2		2.09	1	FALSE	6.934e-06	1.747e-06	293618	151.22
FALSE	High	Sequest HT (A3)	Unambiguous	[K].DFTSEQIDEILQNHTEIVFAR.[T]		4	A0A0A0MT26	A0A0A0MT26; M0R116; P13637; A0A2R8YEY8	0	3	0.5845	0	1	1	835.745	2505.22	2505.23	-2.54	-0.00212	HCD (High Energy Collision Dissociation)	MS2	13.4564	-65	30	151.276	145502	20200926_Heidi_AO.raw	F2		2.84	1	FALSE	6.934e-06	9.448e-08	119893	151.32
FALSE	High	Sequest HT (A3)	Unambiguous	[K].LcYVALDFEQEMATAASSSSLEK.[S]	C2(Carbamidomethyl)	6	A0A2R8YEA7; P60709; P63261	A0A2R8Y793; A0A2R8YEA7; P60709; Q6S8J3; I3L4N8; P63261	0	3	0.6575	0	1	1	850.734	2550.19	2550.17	5.17	0.0044	HCD (High Energy Collision Dissociation)	MS2	15.6408	-40	23.212	151.292	145518	20200926_Heidi_AO.raw	F2		5.08	3	FALSE	6.934e-06	9.429e-07	42141000	150.66
FALSE	High	Sequest HT (A3)	Unambiguous	[R].KEGNASGVSLLEALDTILPPTRPTDKPLR.[L]		2	Q05639	Q05639; A0A2U3TZH3	1	5	0.5937	0	1	1	618.548	3088.71	3088.7	2.94	0.00182	HCD (High Energy Collision Dissociation)	MS2	5.75472	-40	30	151.293	145521	20200926_Heidi_AO.raw	F2		3.15	1	FALSE	6.934e-06	2.501e-06	5247626	151.47
FALSE	High	Sequest HT (A3)	Unambiguous	[K].DMAIATGGAVFGEEGLTLNLEDVQPHDLGK.[V]		1	P10809	P10809	0	4	0.3819	0	1	1	775.136	3097.52	3097.51	1.88	0.00146	HCD (High Energy Collision Dissociation)	MS2	35.3683	-40	30	151.303	145534	20200926_Heidi_AO.raw	F2		1.44	1	FALSE	6.934e-06	1.58e-05	370895	150.54
FALSE	High	Sequest HT (A3)	Unambiguous	[K].SLQDIIAILGmDELSEEDKLTVSR.[A]	M11(Oxidation)	2	P06576	F8W079; P06576	1	4	0.6579	0	1	1	673.599	2691.38	2691.38	0.08	5e-05	HCD (High Energy Collision Dissociation)	MS2	45.0138	-55	30	162.429	153064	20200928_Heidi_CL.raw	F7		4.18	1	FALSE	6.934e-06	1.918e-07	984223	162.69
FALSE	High	Sequest HT (A3)	Unambiguous	[R].NDYVHALVAYFNIEFTR.[C]		2	E9PKG1	E9PKG1; Q99873	0	3	0.6587	0	1	1	691.346	2072.02	2072.02	-0.38	-0.00026	HCD (High Energy Collision Dissociation)	MS2	72.1667	-55	30	162.428	153062	20200928_Heidi_CL.raw	F7		4.63	1	FALSE	6.934e-06	5.592e-06	2.28257e+06	162.49
FALSE	High	Sequest HT (A3)	Unambiguous	[R].LPGISETAMIFAGVDVTK.[E]		3	P31040	A0A087X1I3; P31040; D6RFM5	0	3	0.5482	0	1	1	616.995	1848.97	1848.98	-3.48	-0.00214	HCD (High Energy Collision Dissociation)	MS2	65.0996	-55	30	151.311	145539	20200926_Heidi_AO.raw	F2		3.32	1	FALSE	6.934e-06	4.863e-06	722303	151.4
FALSE	High	Sequest HT (A3)	Unambiguous	[K].GEmMDLQHGSLFLR.[T]	M3(Oxidation)	6	P00338	F5GXY2; F5H6W8; F5GXH2; F5H5J4; F5GYU2; P00338	0	3	0.0938	0	1	1	550.597	1649.78	1649.78	-0.4	-0.00022	HCD (High Energy Collision Dissociation)	MS2	22.1245	-65	30	105.213	93379	20200928_Heidi_BO.raw	F5		3.52	1	FALSE	6.934e-06	4.158e-06	2487746	104.01
FALSE	High	Sequest HT (A3)	Unambiguous	[K].TAFDEAIAELDTLNEESYK.[D]		1	P31946	P31946	0	3	0.6768	0	1	1	720.341	2159.01	2159	2.19	0.00158	HCD (High Energy Collision Dissociation)	MS2	8.30478	-40	23.531	151.343	145572	20200926_Heidi_AO.raw	F2		4.61	1	FALSE	6.934e-06	1.99e-06	4.00567e+06	151.38
FALSE	High	Sequest HT (A3)	Unambiguous	[K].VTASGPGLSSYGVPASLPVDFAIDAR.[D]		2	O75369	E7EN95; O75369	0	3	0.6996	0	1	1	849.777	2547.32	2547.31	3.03	0.00257	HCD (High Energy Collision Dissociation)	MS2	40.6234	-40	20.374	151.343	145573	20200926_Heidi_AO.raw	F2		5.46	1	FALSE	6.934e-06	3.663e-08	5243563	151.4
FALSE	High	Sequest HT (A3)	Unambiguous	[R].EAEAAIYHLQLFEELR.[R]		2	P14618	B4DNK4; P14618	0	3	0.6894	0	1	1	644.667	1931.99	1931.99	-0.24	-0.00015	HCD (High Energy Collision Dissociation)	MS2	16.3042	-55	30	142.68	132349	20200928_Heidi_BP.raw	F6		4.7	1	FALSE	6.934e-06	3.425e-07	33115414	141.86
FALSE	High	Sequest HT (A3)	Unambiguous	[R].GLDVPQVSLIINYDLPNNR.[E]		2	P38919	I3L3H2; P38919	0	3	0.5438	0	1	1	714.052	2140.14	2140.14	0.22	0.00016	HCD (High Energy Collision Dissociation)	MS2	61.0528	-40	30	151.037	145250	20200926_Heidi_AO.raw	F2		3.77	1	FALSE	6.934e-06	4.686e-06	2.67614e+06	151.13
FALSE	High	Sequest HT (A3)	Unambiguous	[K].DIVINANPASPPLSLLVLHR.[L]		2	Q13155	Q13155; A8MU58	0	3	0.6496	0	1	1	713.747	2139.23	2139.23	-0.32	-0.00023	HCD (High Energy Collision Dissociation)	MS2	47.6095	-40	30	151.037	145250	20200926_Heidi_AO.raw	F2		2.74	1	FALSE	6.934e-06	1.451e-05	1.01529e+06	151.08
FALSE	High	Sequest HT (A3)	Unambiguous	[K].AYGDFAWSNPLHPDIFPGLR.[K]		3	O95470	H0Y3V8; O95470; H7BXL7	0	3	0.7289	0	1	1	758.374	2273.11	2273.11	-3.08	-0.00234	HCD (High Energy Collision Dissociation)	MS2	0	-65	30	151.029	145245	20200926_Heidi_AO.raw	F2		3.32	1	FALSE	6.934e-06	5.209e-07	1.23565e+06	151.16
FALSE	High	Sequest HT (A3)	Unambiguous	[R].EAGFLRPVTIFGPIADVAR.[E]		4	G5E9E7	A0A087X0K9; G3V1L9; G5E9E7; Q07157	0	3	0.6709	0	1	1	677.046	2029.12	2029.12	-0.18	-0.00012	HCD (High Energy Collision Dissociation)	MS2	44.8827	-65	30	150.764	144963	20200926_Heidi_AO.raw	F2		3.98	1	FALSE	6.934e-06	3.193e-08	806048	150.89
FALSE	High	Sequest HT (A3)	Unambiguous	[R].TEGLSVLSQAMAVIK.[E]		3	P05198	P05198; H0YJS4; G3V4T5	0	2	0.7005	0	1	1	773.93	1546.85	1546.85	0.77	0.0006	HCD (High Energy Collision Dissociation)	MS2	27.7225	-40	30	150.78	144979	20200926_Heidi_AO.raw	F2		4.04	1	FALSE	6.934e-06	3.043e-07	1.83475e+06	150.83
FALSE	High	Sequest HT (A3)	Unambiguous	[R].RGVMLAVDAVIAELK.[K]		3	P10809	E7EXB4; P10809; E7ESH4	1	3	0.625	0	1	1	528.976	1584.91	1584.91	0.07	4e-05	HCD (High Energy Collision Dissociation)	MS2	22.682	-40	30	150.781	144980	20200926_Heidi_AO.raw	F2		3.6	1	FALSE	6.934e-06	6.276e-07	893335	150.81
FALSE	High	Sequest HT (A3)	Unambiguous	[R].GGGGFGAGPGPGGLQSGQTIALPAQGLIEFR.[D]		1	Q96QR8	Q96QR8	0	3	0.7904	0	1	1	956.498	2867.48	2867.48	0.06	6e-05	HCD (High Energy Collision Dissociation)	MS2	37.1814	-40	30	150.782	144981	20200926_Heidi_AO.raw	F2		6.06	1	FALSE	6.934e-06	1.594e-09	1.99097e+06	150.85
FALSE	High	Sequest HT (A3)	Unambiguous	[K].AGQTVTIWAANAGVTASPPTDLIWK.[N]		1	P20700	P20700	0	3	0.4758	0	1	1	856.787	2568.35	2568.35	0.31	0.00026	HCD (High Energy Collision Dissociation)	MS2	48.6907	-40	30	150.783	144983	20200926_Heidi_AO.raw	F2		4.33	1	FALSE	6.934e-06	2.464e-06	2.49533e+06	150.9
FALSE	High	Sequest HT (A3)	Unambiguous	[K].AIFQEVHVQSLPQVDR.[H]		4	Q96T76	Q96T76; F8WCH8; B0QZ77; Q5T454	0	3	0.6901	0	1	1	622.667	1865.99	1865.99	-0.02	-1e-05	HCD (High Energy Collision Dissociation)	MS2	37.1211	-55	30	105.304	93477	20200928_Heidi_BO.raw	F5		3.13	1	FALSE	6.934e-06	2.329e-07	567428	105.42
FALSE	High	Sequest HT (A3)	Unambiguous	[R].ELQKPDSFHSLTPTFAAVLVHIDNLR.[W]		1	O95479	O95479	0	5	0.6441	0	1	1	590.518	2948.56	2948.56	0.12	7e-05	HCD (High Energy Collision Dissociation)	MS2	46.5225	-40	30	150.784	144984	20200926_Heidi_AO.raw	F2		3.99	1	FALSE	6.934e-06	1.604e-06	453429	150.76
FALSE	High	Sequest HT (A3)	Unambiguous	[R].TTTPVYVALGIFVQHR.[V]		3	P54619	P54619; F8VPF5; F8VYY9	0	3	0.6886	0	1	1	601.336	1801.99	1802	-1.02	-0.00061	HCD (High Energy Collision Dissociation)	MS2	19.0863	-40	30	150.785	144986	20200926_Heidi_AO.raw	F2		3.5	1	FALSE	6.934e-06	3.782e-06	398321	150.76
FALSE	High	Sequest HT (A3)	Unambiguous	[R].DLTQNTVVSINFKDPQFAEDYIFK.[A]		1	Q9H0D6	Q9H0D6	1	3	0.622	0	1	1	944.811	2832.42	2832.41	3.71	0.0035	HCD (High Energy Collision Dissociation)	MS2	14.5701	-40	30	150.786	144987	20200926_Heidi_AO.raw	F2		4.1	1	FALSE	6.934e-06	9.101e-07
FALSE	High	Sequest HT (A3)	Unambiguous	[K].VVIEAcDELGIILAHTNLR.[L]	C6(Carbamidomethyl)	1	P31939	P31939	0	3	0.6683	0	1	1	712.722	2136.15	2136.15	0.91	0.00065	HCD (High Energy Collision Dissociation)	MS2	57.8984	-40	30	150.786	144988	20200926_Heidi_AO.raw	F2		4.19	1	FALSE	6.934e-06	1.037e-07	485083	150.8
FALSE	High	Sequest HT (A3)	Unambiguous	[R].DIGWRPDSTHLLVFSTESAFHYEADGANVLAGIMSR.[N]		1	P16144	P16144	0	5	0.6636	0	1	1	793.389	3962.91	3962.91	0.38	0.00031	HCD (High Energy Collision Dissociation)	MS2	68.4454	-55	30	162.531	153168	20200928_Heidi_CL.raw	F7		4.31	1	FALSE	6.934e-06	1.711e-06	337252	162.56
FALSE	High	Sequest HT (A3)	Unambiguous	[R].TYLDWLEQPFPGAVPSLRPLLR.[R]		3	Q96N66	Q96N66; M0R1Z5; A9C4B8	0	3	0.8009	0	1	1	856.805	2568.4	2568.4	1.49	0.00127	HCD (High Energy Collision Dissociation)	MS2	29.7078	-40	30	162.517	153154	20200928_Heidi_CL.raw	F7		4.37	1	FALSE	6.934e-06	4.612e-08	2.461e+06	162.54
FALSE	High	Sequest HT (A3)	Unambiguous	[K].TVYFDFQVGEDPPLFPSENR.[V]		2	Q9Y3B3	A0A0A6YYA0; Q9Y3B3	0	3	0.6853	0	1	1	786.373	2357.11	2357.11	-1.24	-0.00098	HCD (High Energy Collision Dissociation)	MS2	21.5362	-55	30	150.798	144998	20200926_Heidi_AO.raw	F2		3.94	1	FALSE	6.934e-06	7.878e-08	1.52264e+06	150.9
FALSE	High	Sequest HT (A3)	Unambiguous	[R].KNQLLLEFSFWNEPVPR.[S]		4	O75323	C9J7B1; O75323; H7C333; C9K068	1	3	0.7648	0	1	1	706.376	2117.11	2117.12	-1.6	-0.00113	HCD (High Energy Collision Dissociation)	MS2	72.3824	-55	30	150.799	144999	20200926_Heidi_AO.raw	F2		4.21	1	FALSE	6.934e-06	1.483e-05	1.34736e+06	150.88
FALSE	High	Sequest HT (A3)	Unambiguous	[R].EAEAAIYHLQLFEELR.[R]		2	P14618	B4DNK4; P14618	0	3	0.6937	0	1	1	644.666	1931.98	1931.99	-0.9	-0.00058	HCD (High Energy Collision Dissociation)	MS2	29.1281	-65	30	142.646	132315	20200928_Heidi_BP.raw	F6		4.44	1	FALSE	6.934e-06	1.704e-07	10159816	141.85
FALSE	High	Sequest HT (A3)	Unambiguous	[K].VYTVVDEMFLAGEIR.[E]		6	M0R0N4	X6R390; M0QZ21; M0R0N4; M0R1S0; M0QYZ2; P53680	0	3	0.5	0	1	1	581.298	1741.88	1741.88	-1.57	-0.00091	HCD (High Energy Collision Dissociation)	MS2	82.595	-55	30	150.807	145011	20200926_Heidi_AO.raw	F2		2.7	1	FALSE	6.934e-06	1.479e-05	455550	150.9
FALSE	High	Sequest HT (A3)	Unambiguous	[K].WGDAGAEYVVESTGVFTTMEK.[A]		2	P04406	E7EUT5; P04406	0	3	0.6373	0	1	1	759.685	2277.04	2277.04	0.87	0.00066	HCD (High Energy Collision Dissociation)	MS2	32.6583	-40	30	162.514	153151	20200928_Heidi_CL.raw	F7		3.06	1	FALSE	6.934e-06	5.814e-06	6.96213e+06	162.86
FALSE	High	Sequest HT (A3)	Unambiguous	[R].NPHPSSAFLNLIGFVSR.[R]		2	P53004	P53004; C9J1E1	0	3	0.6453	0	1	1	619.331	1855.98	1855.98	-1.11	-0.00069	HCD (High Energy Collision Dissociation)	MS2	5.15951	-65	7.196	150.817	145019	20200926_Heidi_AO.raw	F2		4.06	1	FALSE	6.934e-06	3.966e-07	4.45988e+06	150.82
FALSE	High	Sequest HT (A3)	Unambiguous	[R].EAGFLRPVTIFGPIADVAR.[E]		4	G5E9E7	A0A087X0K9; G3V1L9; G5E9E7; Q07157	0	3	0.6167	0	1	1	677.045	2029.12	2029.12	-1.44	-0.00098	HCD (High Energy Collision Dissociation)	MS2	22.4879	-65	30	150.822	145026	20200926_Heidi_AO.raw	F2		3.47	1	FALSE	6.934e-06	2.069e-06	806048	150.89
FALSE	High	Sequest HT (A3)	Unambiguous	[R].QLIYNYPEQLFGAAGVMAIEHADFAGVER.[L]		3	P78371	P78371; F5GWF6; F8VQ14	0	4	0.7145	0	1	1	803.15	3209.58	3209.57	1.29	0.00103	HCD (High Energy Collision Dissociation)	MS2	19.4394	-40	30	162.514	153150	20200928_Heidi_CL.raw	F7		6.69	1	FALSE	6.934e-06	9.767e-12	484735	162.47
FALSE	High	Sequest HT (A3)	Unambiguous	[K].VIHDNFGIVEGLmTTVHAITATQK.[T]	M13(Oxidation)	2	P04406	E7EUT5; P04406	0	4	0.2339	0	1	1	653.594	2611.35	2611.35	-0.11	-7e-05	HCD (High Energy Collision Dissociation)	MS2	43.2439	-40	23.283	150.832	145034	20200926_Heidi_AO.raw	F2		2.48	1	FALSE	6.934e-06	5.812e-07	1.31237e+06	150.84
FALSE	High	Sequest HT (A3)	Unambiguous	[R].AVcALLNSGGGIIK.[A]	C3(Carbamidomethyl)	2	Q08AF3	B4E128; Q08AF3	0	2	0.6929	0	1	1	686.886	1372.76	1372.76	2.1	0.00144	HCD (High Energy Collision Dissociation)	MS2	24.185	-40	30	105.288	93460	20200928_Heidi_BO.raw	F5		2.8	1	FALSE	6.934e-06	1.908e-05	221813	105.31
FALSE	High	Sequest HT (A3)	Unambiguous	[K].TAFDEAIAELDTLNEDSYK.[D]		1	P27348	P27348	0	3	0.686	0	1	1	715.667	2144.99	2144.99	-0.62	-0.00044	HCD (High Energy Collision Dissociation)	MS2	6.25543	-55	30	150.797	144997	20200926_Heidi_AO.raw	F2		4.84	1	FALSE	6.934e-06	2.761e-06	9745486	150.94
FALSE	High	Sequest HT (A3)	Unambiguous	[R].MLPTIIADNAGYDSADLVAQLR.[A]		2	P78371	P78371; F5GWF6	0	3	0.4926	0	1	1	783.07	2347.2	2347.2	-0.08	-6e-05	HCD (High Energy Collision Dissociation)	MS2	83.2725	-40	30	150.834	145037	20200926_Heidi_AO.raw	F2		2.72	1	FALSE	6.934e-06	5.336e-06	2829329	150.61
FALSE	High	Sequest HT (A3)	Unambiguous	[K].NVEPFTSVLSLPYPFASEINK.[V]		2	Q9BYD6	Q9BYD6; H0Y8N7	0	3	0.5285	0	1	1	784.742	2352.21	2352.21	-0.87	-0.00068	HCD (High Energy Collision Dissociation)	MS2	92.4396	-55	30	162.532	153169	20200928_Heidi_CL.raw	F7		2.63	1	FALSE	6.934e-06	1.577e-05	832468	162.6
FALSE	High	Sequest HT (A3)	Unambiguous	[R].YQPFKPLSIGGIIILK.[D]		2	Q99460	Q99460; A0A087WW66	0	3	0.5984	0	1	1	596.366	1787.08	1787.08	-0.34	-0.0002	HCD (High Energy Collision Dissociation)	MS2	30.7675	-55	30	150.746	144943	20200926_Heidi_AO.raw	F2		2.49	1	FALSE	6.934e-06	9.585e-06	1.74235e+06	150.82
FALSE	High	Sequest HT (A3)	Unambiguous	[K].ETIEILFSEGLIK.[A]		1	P42285	P42285	0	2	0.6408	0	1	1	746.42	1491.83	1491.83	0.9	0.00067	HCD (High Energy Collision Dissociation)	MS2	78.4624	-40	30	150.679	144873	20200926_Heidi_AO.raw	F2		3.09	1	FALSE	6.934e-06	7.522e-06	687323	150.7
FALSE	High	Sequest HT (A3)	Unambiguous	[K].YMGSHIPESPLQFYVNYPNSGSVSAYGPGLVYGVANK.[T]		2	O75369	E7EN95; O75369	0	4	0.6472	0	1	1	991.484	3962.91	3962.91	1.79	0.00177	HCD (High Energy Collision Dissociation)	MS2	19.8895	-40	30	150.681	144876	20200926_Heidi_AO.raw	F2		3.43	1	FALSE	6.934e-06	5.902e-09
FALSE	High	Sequest HT (A3)	Unambiguous	[K].TFIGPGGNMPGYLRPETAQGIFLNFK.[R]		1	P41250	P41250	0	3	0.6366	0	1	1	942.487	2825.45	2825.44	0.71	0.00067	HCD (High Energy Collision Dissociation)	MS2	60.412	-40	30	150.684	144880	20200926_Heidi_AO.raw	F2		3.66	1	FALSE	6.934e-06	3.791e-08	1461412	150.79
FALSE	High	Sequest HT (A3)	Unambiguous	[K].NIILEEGKEILVGDVGQTVDDPYATFVK.[M]		7	P23528	E9PQB7; E9PK25; P23528; G3V1A4; E9PLJ3; E9PP50; E9PS23	1	4	0.6848	0	1	1	766.404	3062.6	3062.59	0.62	0.00047	HCD (High Energy Collision Dissociation)	MS2	28.0813	-40	30	150.685	144882	20200926_Heidi_AO.raw	F2		4.41	1	FALSE	6.934e-06	1.318e-08	26428668	150.84
FALSE	High	Sequest HT (A3)	Unambiguous	[R].QPVTVTELVDSGILRPSTVNELESGQISYDEVGER.[I]		1	P15924	P15924	0	4	0.6351	0	1	1	954.987	3816.92	3816.91	2.83	0.0027	HCD (High Energy Collision Dissociation)	MS2	53.7835	-40	30	150.686	144883	20200926_Heidi_AO.raw	F2		3.7	1	FALSE	6.934e-06	1.46e-05
FALSE	High	Sequest HT (A3)	Unambiguous	[K].TVWDWELMNDIKPIWQRPSK.[E]		1	P14625	P14625	0	4	0.6625	0	1	1	636.328	2542.29	2542.29	-0.4	-0.00026	HCD (High Energy Collision Dissociation)	MS2	21.5453	-55	27.78	150.695	144890	20200926_Heidi_AO.raw	F2		4	1	FALSE	6.934e-06	2.034e-07	2697398	150.62
FALSE	High	Sequest HT (A3)	Unambiguous	[K].KGWEVVESDLYAMNFNPIISR.[K]		4	P15559	B4DLR8; P15559; H3BRK3; H3BNV2	1	3	0.6524	0	1	1	823.414	2468.23	2468.23	-0.67	-0.00055	HCD (High Energy Collision Dissociation)	MS2	8.32057	-55	30	150.696	144891	20200926_Heidi_AO.raw	F2		4.89	1	TRUE	6.934e-06	4.439e-09	1.87668e+06	150.77
FALSE	High	Sequest HT (A3)	Unambiguous	[R].VVVRPVEDGEIQGVWLLTEVDHWNNEK.[E]		1	Q5T0D9	Q5T0D9	0	4	0.5882	0	1	1	790.907	3160.6	3160.61	-0.41	-0.00032	HCD (High Energy Collision Dissociation)	MS2	92.5144	-55	30	150.7	144897	20200926_Heidi_AO.raw	F2		2.72	1	FALSE	6.934e-06	6.994e-08
FALSE	High	Sequest HT (A3)	Unambiguous	[R].YQPFKPLSIGGIIILK.[D]		2	Q99460	Q99460; A0A087WW66	0	3	0.63	0	1	1	596.366	1787.08	1787.08	0.58	0.00035	HCD (High Energy Collision Dissociation)	MS2	82.8409	-55	30	150.701	144898	20200926_Heidi_AO.raw	F2		3	1	FALSE	6.934e-06	4.459e-06	1.74235e+06	150.82
FALSE	High	Sequest HT (A3)	Unambiguous	[R].EVAAFAQFGSDLDAATQQLLSR.[G]		1	P25705	P25705	0	3	0.4853	0	1	1	780.061	2338.17	2338.17	0.96	0.00075	HCD (High Energy Collision Dissociation)	MS2	20.7787	-55	30	162.533	153171	20200928_Heidi_CL.raw	F7		2.04	1	FALSE	6.934e-06	5.618e-06	110227	162.49
FALSE	High	Sequest HT (A3)	Unambiguous	[K].LVAVGGFSPNVNHGELLNAAIEALK.[A]		1	Q9NXV6	Q9NXV6	0	3	0.4981	0	1	1	845.132	2533.38	2533.38	1.24	0.00105	HCD (High Energy Collision Dissociation)	MS2	50.5412	-55	30	150.751	144950	20200926_Heidi_AO.raw	F2		2.69	1	FALSE	6.934e-06	2.29e-07	259663	150.77
FALSE	High	Sequest HT (A3)	Unambiguous	[R].KAcADATLSQITNNIDPVGR.[I]	C3(Carbamidomethyl)	3	P62873	B1AKQ8; P62873; F6UT28	1	3	0.6906	0	1	1	715.362	2144.07	2144.08	-2.5	-0.00179	HCD (High Energy Collision Dissociation)	MS2	64.2971	-65	30	105.319	93491	20200928_Heidi_BO.raw	F5		4.04	1	FALSE	6.934e-06	2.183e-06	508874	105.45
FALSE	High	Sequest HT (A3)	Unambiguous	[K].NREELDKYWSQQIEESTTVVTTQSAEVGAAETTLTELR.[R]		2	P05783	P05783; F8VZY9	2	4	0.721	0	1	1	1079.04	4313.12	4313.11	3.23	0.00348	HCD (High Energy Collision Dissociation)	MS2	29.167	-40	30	150.729	144925	20200926_Heidi_AO.raw	F2		5.52	1	FALSE	6.934e-06	4.816e-13	1.00592e+06	150.78
FALSE	High	Sequest HT (A3)	Unambiguous	[R].GGSDPETTGIQIWSEVFTVEKPGGK.[K]		2	Q6DD88	F5H6I7; Q6DD88	0	3	0.7337	0	1	1	873.772	2619.3	2619.29	2.95	0.00258	HCD (High Energy Collision Dissociation)	MS2	26.6337	-40	30	150.73	144926	20200926_Heidi_AO.raw	F2		5.52	1	FALSE	6.934e-06	6.891e-12	1411196	150.8
FALSE	High	Sequest HT (A3)	Unambiguous	[K].EIINAIDGIGGLGIGEGAPEIVTGSR.[D]		2	Q96MX6	Q96MX6; Q8ND98	0	3	0.5822	0	1	1	836.783	2508.33	2508.33	1.43	0.00119	HCD (High Energy Collision Dissociation)	MS2	50.1385	-40	30	150.731	144928	20200926_Heidi_AO.raw	F2		3.59	1	FALSE	6.934e-06	1.979e-06	439719	150.72
FALSE	High	Sequest HT (A3)	Unambiguous	[K].VLYLGAASGTTVSHVSDIVGPDGLVYAVEFSHR.[S]		5	P22087	M0R299; M0QXL5; M0R2Q4; M0R0P1; P22087	0	4	0.6314	0	1	1	854.945	3416.76	3416.75	3.36	0.00287	HCD (High Energy Collision Dissociation)	MS2	54.4392	-40	30	150.732	144930	20200926_Heidi_AO.raw	F2		6.24	1	FALSE	6.934e-06	6.59e-09	9710269	150.86
FALSE	High	Sequest HT (A3)	Unambiguous	[R].VLDVNLMGTFNVIR.[L]		2	Q99714	Q99714; Q5H928	0	2	0.6557	0	1	1	795.939	1590.87	1590.87	1.62	0.00129	HCD (High Energy Collision Dissociation)	MS2	60.7705	-40	30	150.734	144932	20200926_Heidi_AO.raw	F2		3.34	1	FALSE	6.934e-06	3.35e-07	2.30281e+06	150.8
FALSE	High	Sequest HT (A3)	Unambiguous	[K].TFIGPGGNMPGYLRPETAQGIFLNFK.[R]		1	P41250	P41250	0	3	0.6061	0	1	1	942.488	2825.45	2825.44	1.88	0.00177	HCD (High Energy Collision Dissociation)	MS2	71.9059	-40	30	150.735	144934	20200926_Heidi_AO.raw	F2		2.97	1	FALSE	6.934e-06	5.312e-08	1461412	150.79
FALSE	High	Sequest HT (A3)	Unambiguous	[K].WGDAGAEYVVESTGVFTTMEK.[A]		2	P04406	E7EUT5; P04406	0	3	0.5959	0	1	1	759.686	2277.04	2277.04	2.84	0.00216	HCD (High Energy Collision Dissociation)	MS2	18.7308	-40	30	150.737	144936	20200926_Heidi_AO.raw	F2		2.92	1	FALSE	6.934e-06	4.631e-06	362676	150.76
FALSE	High	Sequest HT (A3)	Unambiguous	[R].VSTDQAAAEQLSLVQAELQTQWEAK.[C]		1	Q5T1M5	Q5T1M5	0	3	0.2672	0	1	1	915.463	2744.37	2744.37	-0.1	-9e-05	HCD (High Energy Collision Dissociation)	MS2	62.3311	-40	30	150.737	144937	20200926_Heidi_AO.raw	F2		2.62	1	FALSE	6.934e-06	1.201e-05	249253	150.67
FALSE	High	Sequest HT (A3)	Unambiguous	[R].LFPHEVADVEPVLDLVTIQNPK.[D]		2	J3KR97	J3KR97; Q9BTW9	0	3	0.5575	0	1	1	825.117	2473.34	2473.33	0.83	0.00068	HCD (High Energy Collision Dissociation)	MS2	31.0337	-40	30	150.738	144938	20200926_Heidi_AO.raw	F2		2.87	1	FALSE	6.934e-06	2.509e-07	348623	150.7
FALSE	High	Sequest HT (A3)	Unambiguous	[K].LFYADHPFIFLVR.[D]		3	P50454	H0YEP8; E9PKH2; P50454	0	3	0.5623	0	1	1	546.633	1637.88	1637.88	-0.5	-0.00027	HCD (High Energy Collision Dissociation)	MS2	31.9059	-55	30	150.745	144942	20200926_Heidi_AO.raw	F2		3.29	1	FALSE	6.934e-06	3.494e-07	7431802	149.45
FALSE	High	Sequest HT (A3)	Unambiguous	[K].NVNTALNTTQIPSSIEDIFNDDR.[C]		1	Q13564	Q13564	0	3	0.637	0	1	1	859.754	2577.25	2577.24	1.46	0.00125	HCD (High Energy Collision Dissociation)	MS2	56.1694	-40	30	150.728	144924	20200926_Heidi_AO.raw	F2		4.38	1	FALSE	6.934e-06	6.547e-07	1.5324e+06	150.61
FALSE	High	Sequest HT (A3)	Unambiguous	[R].KPLVIIAEDVDGEALSTLVLNR.[L]		1	P10809	P10809	0	3	0.7605	0	1	1	789.117	2365.34	2365.33	1.04	0.00082	HCD (High Energy Collision Dissociation)	MS2	44.095	-40	30	151.447	145682	20200926_Heidi_AO.raw	F2		6.93	1	FALSE	6.934e-06	1.531e-09	10983763	151.6
FALSE	High	Sequest HT (A3)	Unambiguous	[K].SEQDSGILDVEDEEDDEEVPGAQDLVDFSPVYR.[C]		3	Q9Y2D4	Q9Y2D4; A0A0U1RRB6; J3QT38	0	3	0.7248	0	1	1	1232.88	3696.62	3696.62	-0.7	-0.00087	HCD (High Energy Collision Dissociation)	MS2	0	-40	30	150.836	145040	20200926_Heidi_AO.raw	F2		3.27	1	FALSE	6.934e-06	8.073e-07
FALSE	High	Sequest HT (A3)	Unambiguous	[K].NNNIDAAIENIENmLTSENK.[V]	M14(Oxidation)	1	P42704	P42704	0	3	0.494	0	1	1	755.02	2263.05	2263.05	-1.88	-0.00142	HCD (High Energy Collision Dissociation)	MS2	18.4865	-55	30	150.849	145051	20200926_Heidi_AO.raw	F2		2.49	1	FALSE	6.934e-06	9.072e-06	611423	150.79
FALSE	High	Sequest HT (A3)	Unambiguous	[R].LDVLVNNAYAGVQTILNTR.[N]		2	Q96LJ7	H0YNC2; Q96LJ7	0	3	0.6289	0	1	1	692.047	2074.13	2074.13	-0.6	-0.00042	HCD (High Energy Collision Dissociation)	MS2	47.047	-40	30	150.939	145148	20200926_Heidi_AO.raw	F2		3.88	1	FALSE	6.934e-06	2.011e-06	894059	150.99
FALSE	High	Sequest HT (A3)	Unambiguous	[R].FHDFLGDSWGILFSHPR.[D]		1	P30041	P30041	0	3	0.6005	0	1	1	677.667	2030.99	2030.99	-0.28	-0.00019	HCD (High Energy Collision Dissociation)	MS2	50.2159	-40	30	150.94	145151	20200926_Heidi_AO.raw	F2		3.78	1	FALSE	6.934e-06	8.691e-07	1.83709e+06	150.58
FALSE	High	Sequest HT (A3)	Unambiguous	[K].DLDEEIFDDDDFYHQLLR.[E]		3	Q9NY61	A0A087WTH8; Q9NY61; A0A087WWS8	0	3	0.6862	0	1	1	766.679	2298.02	2298.02	0.67	0.00051	HCD (High Energy Collision Dissociation)	MS2	75.8941	-55	30	150.955	145165	20200926_Heidi_AO.raw	F2		3.41	1	FALSE	6.934e-06	8.141e-10	349947	151.01
FALSE	High	Sequest HT (A3)	Unambiguous	[K].LFYADHPFIFLVR.[D]		3	P50454	H0YEP8; E9PKH2; P50454	0	3	0.5096	0	1	1	546.632	1637.88	1637.88	-0.71	-0.00039	HCD (High Energy Collision Dissociation)	MS2	38.8612	-55	30	150.96	145173	20200926_Heidi_AO.raw	F2		3.12	1	FALSE	6.934e-06	4.299e-06	7431802	149.45
FALSE	High	Sequest HT (A3)	Unambiguous	[K].DFSALESQLQDTQELLQEENR.[Q]		1	P35579	P35579	0	4	0.5845	0	1	1	624.048	2493.17	2493.17	-2.18	-0.00136	HCD (High Energy Collision Dissociation)	MS2	18.1069	-65	30	150.969	145178	20200926_Heidi_AO.raw	F2		2.96	1	FALSE	6.934e-06	1.221e-05	2.00261e+06	150.81
FALSE	High	Sequest HT (A3)	Unambiguous	[R].MNLASSFVNGFVNAAFGQDK.[L]		1	Q13200	Q13200	0	3	0.7536	0	1	1	706.343	2117.01	2117.01	1.04	0.00074	HCD (High Energy Collision Dissociation)	MS2	39.5204	-55	30	162.48	153116	20200928_Heidi_CL.raw	F7		4.18	1	FALSE	6.934e-06	1.731e-07	1.5602e+06	162.57
FALSE	High	Sequest HT (A3)	Unambiguous	[R].RHEDGEFWMSFSDFLR.[H]		1	P17655	P17655	1	3	0.6997	0	1	1	686.975	2058.91	2058.91	-1.39	-0.00096	HCD (High Energy Collision Dissociation)	MS2	80.7734	-65	30	150.972	145183	20200926_Heidi_AO.raw	F2		3.23	1	FALSE	6.934e-06	5.669e-06	734223	151.07
FALSE	High	Sequest HT (A3)	Unambiguous	[K].GWEVVESDLYAmNFNPIISR.[K]	M12(Oxidation)	4	P15559	B4DLR8; P15559; H3BRK3; H3BNV2	0	3	0.5072	0	1	1	786.045	2356.12	2356.13	-2.67	-0.00209	HCD (High Energy Collision Dissociation)	MS2	21.6521	-65	30	150.975	145187	20200926_Heidi_AO.raw	F2		2.09	1	TRUE	6.934e-06	1.034e-05	878733	150.2
FALSE	High	Sequest HT (A3)	Unambiguous	[K].NIILEEGKEILVGDVGQTVDDPYATFVK.[M]		7	P23528	E9PQB7; E9PK25; P23528; G3V1A4; E9PLJ3; E9PP50; E9PS23	1	4	0.6034	0	1	1	766.404	3062.59	3062.59	0.15	0.00011	HCD (High Energy Collision Dissociation)	MS2	29.9451	-40	14.309	150.985	145194	20200926_Heidi_AO.raw	F2		4.64	1	FALSE	6.934e-06	2.76e-06	26428668	150.84
FALSE	High	Sequest HT (A3)	Unambiguous	[R].VScLGVTDDGMAVATGSWDSFLK.[I]	C3(Carbamidomethyl)	4	P62873; P62879	P62873; B3KVK2; P62879; E7EP32	0	3	0.7205	0	1	1	806.044	2416.12	2416.12	0.05	4e-05	HCD (High Energy Collision Dissociation)	MS2	15.8597	-40	30	150.986	145195	20200926_Heidi_AO.raw	F2		5.26	2	FALSE	6.934e-06	6.878e-08	1.46531e+06	151.03
FALSE	High	Sequest HT (A3)	Unambiguous	[R].ASSDGPAGEEPVAGQEALTLGLWSGPLPR.[V]		1	Q99575	Q99575	0	3	0.6841	0	1	1	954.817	2862.44	2862.43	3.55	0.00338	HCD (High Energy Collision Dissociation)	MS2	7.84749	-40	30	150.937	145146	20200926_Heidi_AO.raw	F2		3.64	1	FALSE	6.934e-06	3.61e-07
FALSE	High	Sequest HT (A3)	Unambiguous	[R].WLLLcNPGLAELIAEK.[I]	C5(Carbamidomethyl)	2	P06737	E9PK47; P06737	0	3	0.6	0	1	1	614.006	1840	1840	0.16	0.0001	HCD (High Energy Collision Dissociation)	MS2	14.7206	-55	30	162.479	153115	20200928_Heidi_CL.raw	F7		3.1	1	FALSE	6.934e-06	5.375e-06	770710	162.38
FALSE	High	Sequest HT (A3)	Unambiguous	[-].mEDSmDMDMSPLRPQNYLFGcELK.[A]	N-Term(Prot)(Acetyl); M5(Oxidation); C21(Carbamidomethyl)	1	P06748	P06748	0	3	0.0746	0	1	1	989.091	2965.26	2965.25	1.57	0.00155	HCD (High Energy Collision Dissociation)	MS2	44.5893	-40	30	150.993	145206	20200926_Heidi_AO.raw	F2		2.95	1	FALSE	6.934e-06	3.237e-06	865091	151.44
FALSE	High	Sequest HT (A3)	Unambiguous	[R].FESVHPNIYAIYDLIER.[I]		2	Q96P47	C9J975; Q96P47	0	3	0.6377	0	1	1	693.688	2079.05	2079.05	-1.87	-0.0013	HCD (High Energy Collision Dissociation)	MS2	53.6861	-55	30	151.002	145213	20200926_Heidi_AO.raw	F2		4.03	1	FALSE	6.934e-06	3.765e-07	409317	151.05
FALSE	High	Sequest HT (A3)	Unambiguous	[K].ILQQGTEFDTLAETVLADR.[F]		5	P21359	J3QQN8; J3KSB5; P21359; J3KRT8; H0Y465	0	3	0.6598	0	1	1	707.363	2120.08	2120.09	-5.43	-0.00384	HCD (High Energy Collision Dissociation)	MS2	78.4506	-55	30	151.003	145214	20200926_Heidi_AO.raw	F2		3.91	1	FALSE	6.934e-06	9.55e-06	350873	151.04
FALSE	High	Sequest HT (A3)	Unambiguous	[K].LHEEEIQELQAQIQEQHVQIDVDVSKPDLTAALR.[D]		3	P08670	P08670; B0YJC5; B0YJC4	0	5	0.6926	0	1	1	785.409	3923.01	3923.01	-0.21	-0.00017	HCD (High Energy Collision Dissociation)	MS2	7.66216	-55	30	162.478	153114	20200928_Heidi_CL.raw	F7		4.62	1	FALSE	6.934e-06	3.764e-07
FALSE	High	Sequest HT (A3)	Unambiguous	[R].GTVMYVGLTDFKPGYWIGVR.[Y]		2	Q99426	Q99426; K7EP07	0	3	0.606	0	1	1	753.726	2259.16	2259.16	-0.21	-0.00016	HCD (High Energy Collision Dissociation)	MS2	61.0436	-55	30	151.004	145215	20200926_Heidi_AO.raw	F2		3.35	1	FALSE	6.934e-06	1.078e-08	594562	151.06
FALSE	High	Sequest HT (A3)	Unambiguous	[R].DTTAVPYVFQDDPYLMPASSLESR.[S]		2	Q96EY7	B8ZZQ4; Q96EY7	0	3	0.5969	0	1	1	901.425	2702.26	2702.27	-1.62	-0.00146	HCD (High Energy Collision Dissociation)	MS2	0	-55	30	151.006	145218	20200926_Heidi_AO.raw	F2		2.58	1	FALSE	6.934e-06	1.024e-06	237503	151.01
FALSE	High	Sequest HT (A3)	Unambiguous	[K].VLDLHDNQLTALPDDLGQLTALQVLNVER.[N]		1	Q6UWE0	Q6UWE0	0	3	0.7446	0	1	1	1071.91	3213.72	3213.71	3.61	0.00387	HCD (High Energy Collision Dissociation)	MS2	24.6428	-40	30	162.472	153111	20200928_Heidi_CL.raw	F7		3.72	1	FALSE	6.934e-06	5.185e-09	396419	162.5
FALSE	High	Sequest HT (A3)	Selected	[K].MALIQmGSVEEAVQALIDLHNHDLGENHHLR.[V]	M6(Oxidation)	4	P26599	A6NLN1; A0A0D9SF20; P26599; A0A0U1RRM4	0	5	0.0168	0	1	1	702.151	3506.72	3506.73	-0.59	-0.00041	HCD (High Energy Collision Dissociation)	MS2	71.8775	-55	30	151.011	145225	20200926_Heidi_AO.raw	F2		5.97	1	FALSE	6.934e-06	6.17e-10	3.22092e+06	151.36
FALSE	High	Sequest HT (A3)	Unambiguous	[K].VELSVWDQPEDLNLFFTATcQDGVSYPGQR.[K]	C20(Carbamidomethyl)	3	P18084	H7C4W1; V9GZ57; P18084	0	3	0.7434	0	1	1	1157.88	3471.64	3471.62	5.94	0.00688	HCD (High Energy Collision Dissociation)	MS2	0	-40	30	162.47	153109	20200928_Heidi_CL.raw	F7		3.04	1	FALSE	6.934e-06	9.828e-07
FALSE	High	Sequest HT (A3)	Unambiguous	[R].FESVHPNIYAIYDLIER.[I]		2	Q96P47	C9J975; Q96P47	0	3	0.6738	0	1	1	693.687	2079.05	2079.05	-4.25	-0.00294	HCD (High Energy Collision Dissociation)	MS2	45.9386	-65	30	151.024	145237	20200926_Heidi_AO.raw	F2		4.2	1	FALSE	6.934e-06	2.834e-07	458508	151.04
FALSE	High	Sequest HT (A3)	Unambiguous	[R].VLDLVEVLVTK.[Q]		2	Q9BQG0	I3L1L3; Q9BQG0	0	2	0.6976	0	1	1	614.381	1227.76	1227.76	-0.39	-0.00024	HCD (High Energy Collision Dissociation)	MS2	35.245	-40	30	150.992	145204	20200926_Heidi_AO.raw	F2		3.34	1	FALSE	6.934e-06	2.801e-06	3.34544e+06	150.27
FALSE	High	Sequest HT (A3)	Unambiguous	[K].ALFEEVPELLTEAEK.[K]		2	P31939	H7C1S2; P31939	0	3	0.5545	0	1	1	573.301	1717.89	1717.89	-0.7	-0.0004	HCD (High Energy Collision Dissociation)	MS2	10.4706	-55	18.432	150.848	145050	20200926_Heidi_AO.raw	F2		3.03	1	FALSE	6.934e-06	3.568e-06	2600969	150.82
FALSE	High	Sequest HT (A3)	Unambiguous	[R].AVFVDLEPTVIDEVR.[T]		12	F5H5D3; Q71U36	F5H5D3; F8VRZ4; F8VRK0; F8VS66; F8VQQ4; A0A1W2PQM2; Q71U36; P68363; F8VWV9; Q9BQE3; F8VVB9; F8VX09	0	2	0.4821	0	1	1	851.458	1701.91	1701.91	1.24	0.00106	HCD (High Energy Collision Dissociation)	MS2	1.55079	-40	15.711	142.662	132331	20200928_Heidi_BP.raw	F6		4.46	2	FALSE	6.934e-06	5.048e-07	131224680	142.11
FALSE	High	Sequest HT (A3)	Unambiguous	[K].DFSALESQLQDTQELLQEENR.[Q]		1	P35579	P35579	0	3	0.7043	0	1	1	831.73	2493.18	2493.17	0.66	0.00055	HCD (High Energy Collision Dissociation)	MS2	3.64662	-40	10.508	150.934	145141	20200926_Heidi_AO.raw	F2		5.31	1	FALSE	6.934e-06	6.29e-08	28558056	150.81
FALSE	High	Sequest HT (A3)	Unambiguous	[K].SYFSSFTDDIISQPMLK.[G]		1	O94826	O94826	0	3	0.4291	0	1	1	660.32	1978.95	1978.95	-0.25	-0.00017	HCD (High Energy Collision Dissociation)	MS2	39.5667	-55	30	150.849	145052	20200926_Heidi_AO.raw	F2		2.89	1	FALSE	6.934e-06	1.19e-05	907644	150.86
FALSE	High	Sequest HT (A3)	Unambiguous	[R].AVcGFHLGYLDGEVELVSGVVAR.[L]	C3(Carbamidomethyl)	2	Q99536	K7ESA3; Q99536	0	4	0.6682	0	1	1	612.565	2447.24	2447.24	-0.77	-0.00047	HCD (High Energy Collision Dissociation)	MS2	52.9493	-55	30	150.851	145054	20200926_Heidi_AO.raw	F2		4.37	1	FALSE	6.934e-06	4.4e-06	689466	150.88
FALSE	High	Sequest HT (A3)	Unambiguous	[K].VIHDNFGIVEGLMTTVHAITATQK.[T]		2	P04406	E7EUT5; P04406	0	4	0.6206	0	1	1	649.596	2595.36	2595.36	0.68	0.00044	HCD (High Energy Collision Dissociation)	MS2	11.3423	-40	30	162.513	153149	20200928_Heidi_CL.raw	F7		5.72	1	FALSE	6.934e-06	6.542e-09	2.9687e+06	162.28
FALSE	High	Sequest HT (A3)	Unambiguous	[R].LHLGIPEAVFVEDVDSFmK.[Q]	M18(Oxidation)	1	P61758	P61758	0	3	0.4271	0	1	1	721.366	2162.08	2162.08	0.45	0.00033	HCD (High Energy Collision Dissociation)	MS2	16.0952	-55	30	150.851	145055	20200926_Heidi_AO.raw	F2		2.88	1	FALSE	6.934e-06	1.062e-05	580450	150.46
FALSE	High	Sequest HT (A3)	Unambiguous	[K].SHGFDTLLQNLHEDLKPLFK.[R]		2	Q03169	Q03169; H0YLC0	0	4	0.6651	0	1	1	588.814	2352.23	2352.23	-0.21	-0.00012	HCD (High Energy Collision Dissociation)	MS2	77.7905	-55	30	150.855	145060	20200926_Heidi_AO.raw	F2		4.27	1	FALSE	6.934e-06	1.913e-05	3.07438e+06	150.97
FALSE	High	Sequest HT (A3)	Unambiguous	[K].DTNGSQFFITTVK.[T]		1	P23284	P23284	0	2	0.7754	0	1	1	729.368	1457.73	1457.73	1.43	0.00104	HCD (High Energy Collision Dissociation)	MS2	9.44612	-40	12.971	105.287	93458	20200928_Heidi_BO.raw	F5		3.34	1	FALSE	6.934e-06	3.712e-06	3.14183e+06	105.34
FALSE	High	Sequest HT (A3)	Unambiguous	[K].ETGANLAIcQWGFDDEANHLLLQNNLPAVR.[W]	C9(Carbamidomethyl)	4	P48643	E9PCA1; E7ENZ3; B7ZAR1; P48643	0	4	0.5768	0	1	1	845.666	3379.64	3379.65	-1.92	-0.00163	HCD (High Energy Collision Dissociation)	MS2	94.4111	-55	30	150.857	145064	20200926_Heidi_AO.raw	F2		2.67	1	FALSE	6.934e-06	1.329e-05	712163	150.92
FALSE	High	Sequest HT (A3)	Unambiguous	[R].IDGAVIPDHWLDPSAVWEVK.[C]		2	P18858	F5GZ28; P18858	0	3	0.6457	0	1	1	749.717	2247.14	2247.14	-3.01	-0.00226	HCD (High Energy Collision Dissociation)	MS2	25.4553	-65	30	150.865	145069	20200926_Heidi_AO.raw	F2		4.29	1	FALSE	6.934e-06	4.597e-07	501850	150.9
FALSE	High	Sequest HT (A3)	Unambiguous	[K].AmGImNSFVNDIFER.[I]	M2(Oxidation); M5(Oxidation)	15	Q16778; P58876	Q16778; Q5QNW6; Q99879; P33778; P58876; Q93079; O60814; Q99880; P62807; P57053; Q8N257; P06899; P23527; U3KQK0; Q99877	0	3	0.7257	0	1	1	592.607	1775.81	1775.81	-1.97	-0.00116	HCD (High Energy Collision Dissociation)	MS2	27.773	-65	30	150.875	145082	20200926_Heidi_AO.raw	F2		3.39	2	FALSE	6.934e-06	1.776e-06	774296	149.83
FALSE	High	Sequest HT (A3)	Unambiguous	[R].ETDLQELFRPF.[-]		1	K7ER90	K7ER90	0	2	0.6465	0	1	1	697.851	1394.69	1394.7	-0.49	-0.00034	HCD (High Energy Collision Dissociation)	MS2	19.5854	-40	30	150.882	145086	20200926_Heidi_AO.raw	F2		3.31	1	FALSE	6.934e-06	1.775e-05	895345	150.88
FALSE	High	Sequest HT (A3)	Unambiguous	[K].GEmMDLQHGSLFLR.[T]	M3(Oxidation)	6	P00338	F5GXY2; F5H6W8; F5GXH2; F5H5J4; F5GYU2; P00338	0	3	0.084	0	1	1	550.597	1649.78	1649.78	0.27	0.00015	HCD (High Energy Collision Dissociation)	MS2	26.5219	-65	25.525	105.27	93440	20200928_Heidi_BO.raw	F5		3.81	1	FALSE	6.934e-06	3.787e-06	2487746	104.01
FALSE	High	Sequest HT (A3)	Unambiguous	[R].VWGVGNEAGVGPGLGEWAVVTGSTDGIGK.[S]		2	Q53GQ0	Q53GQ0; A0A1B0GV93	0	3	0.7191	0	1	1	923.801	2769.39	2769.38	1.65	0.00152	HCD (High Energy Collision Dissociation)	MS2	9.44331	-40	30	150.883	145088	20200926_Heidi_AO.raw	F2		5.66	1	FALSE	6.934e-06	1.146e-09	3982162	150.97
FALSE	High	Sequest HT (A3)	Unambiguous	[R].QQLDYGIYVINQAGDTIFNR.[A]		1	P15291	P15291	0	3	0.4	0	1	1	776.728	2328.17	2328.16	3.37	0.00261	HCD (High Energy Collision Dissociation)	MS2	68.0853	-40	30	150.887	145093	20200926_Heidi_AO.raw	F2	Not Reliable	2.5	1	FALSE	6.934e-06	1.251e-05
FALSE	High	Sequest HT (A3)	Unambiguous	[K].ETLPDSGFSANIEDINEADLVRPLLPK.[D]		2	P18583; H7C1M2	P18583; H7C1M2	0	3	0.6866	0	1	1	985.176	2953.51	2953.52	-0.19	-0.00019	HCD (High Energy Collision Dissociation)	MS2	31.796	-40	30	150.889	145096	20200926_Heidi_AO.raw	F2		3.51	2	FALSE	6.934e-06	4.957e-08	529390	150.92
FALSE	High	Sequest HT (A3)	Unambiguous	[R].TIVEELLADSEFR.[R]		1	Q5QJE6	Q5QJE6	0	2	0.5782	0	1	1	761.394	1521.78	1521.78	0.21	0.00016	HCD (High Energy Collision Dissociation)	MS2	68.859	-40	30	150.889	145097	20200926_Heidi_AO.raw	F2		2.94	1	FALSE	6.934e-06	1.189e-05	463262	150.85
FALSE	High	Sequest HT (A3)	Unambiguous	[R].GTATFDGTAIANAVVK.[E]		3	P52701	A0A087WYT6; P52701; A0A494C0M1	0	2	0.7302	0	1	1	768.406	1535.8	1535.81	-1.08	-0.00083	HCD (High Energy Collision Dissociation)	MS2	40.2814	-40	30	105.283	93453	20200928_Heidi_BO.raw	F5		3.15	1	FALSE	6.934e-06	4.077e-06	433279	105.36
FALSE	High	Sequest HT (A3)	Unambiguous	[R].FTDLLQLVEFHQLNR.[G]		1	Q14451	Q14451	0	3	0.5543	0	1	1	625.003	1873	1873	-0.83	-0.00052	HCD (High Energy Collision Dissociation)	MS2	33.0192	-55	30	150.9	145106	20200926_Heidi_AO.raw	F2		3.68	1	FALSE	6.934e-06	6.632e-06	1.46237e+06	150.76
FALSE	High	Sequest HT (A3)	Unambiguous	[K].mPNQIATLDFNDTFLSIEHLK.[A]	M1(Oxidation)	1	O60306	O60306	0	3	0.6796	0	1	1	821.745	2463.22	2463.22	-0.8	-0.00065	HCD (High Energy Collision Dissociation)	MS2	15.1591	-55	30	150.901	145107	20200926_Heidi_AO.raw	F2		4.12	1	FALSE	6.934e-06	1.654e-07	289439	150.89
FALSE	High	Sequest HT (A3)	Unambiguous	[K].TGGAFSNALSSLNVLRPGEIPDAAFIHAAR.[K]		1	Q9Y5B6	Q9Y5B6	0	4	0.7083	0	1	1	763.903	3052.59	3052.6	-1.66	-0.00127	HCD (High Energy Collision Dissociation)	MS2	5.49564	-55	30	150.902	145108	20200926_Heidi_AO.raw	F2		3.6	1	FALSE	6.934e-06	1.203e-09	299563	150.9
FALSE	High	Sequest HT (A3)	Unambiguous	[R].FLAQLSEFATTNQISLGSLR.[S]		6	A0A2R8Y600	A0A2R8Y600; A0A2R8Y455; Q86VX2; A0A2R8Y620; V9GY66; A0A2R8Y7U2	0	3	0.6641	0	1	1	732.727	2196.17	2196.17	0.15	0.00011	HCD (High Energy Collision Dissociation)	MS2	43.5283	-55	30	150.905	145113	20200926_Heidi_AO.raw	F2		2.62	1	FALSE	6.934e-06	5.916e-06	275559	150.94
FALSE	High	Sequest HT (A3)	Unambiguous	[K].IGEIATGSPVSTELGHVLIEISSTHK.[K]		1	Q9UHR4	Q9UHR4	0	4	0.4507	0	1	1	669.611	2675.42	2675.43	-0.78	-0.00052	HCD (High Energy Collision Dissociation)	MS2	52.0729	-55	30	150.906	145114	20200926_Heidi_AO.raw	F2		2.13	1	FALSE	6.934e-06	9.346e-06	2.55009e+06	150.67
FALSE	High	Sequest HT (A3)	Unambiguous	[K].SHGFDTLLQNLHEDLKPLFK.[R]		2	Q03169	Q03169; H0YLC0	0	4	0.7193	0	1	1	588.814	2352.23	2352.23	-0.72	-0.00043	HCD (High Energy Collision Dissociation)	MS2	39.8225	-55	30	150.906	145115	20200926_Heidi_AO.raw	F2		3.99	1	FALSE	6.934e-06	8.64e-07	3.07438e+06	150.97
FALSE	High	Sequest HT (A3)	Unambiguous	[K].VEVPQPLSWYPEELAWHTNLSR.[K]		2	Q08J23	Q08J23; A0A140T9Y7	0	3	0.7232	0	1	1	884.449	2651.33	2651.33	2.29	0.00203	HCD (High Energy Collision Dissociation)	MS2	43.1451	-40	30	150.884	145089	20200926_Heidi_AO.raw	F2		5.42	1	FALSE	6.934e-06	8.869e-10	1548655	150.95
FALSE	High	Sequest HT (A3)	Unambiguous	[K].GSITSVQAIYVPADDLTDPAPATTFAHLDATTVLSR.[A]		3	P06576	P06576; H0YI37; H0YH81	0	4	0.6849	0	1	1	929.477	3714.89	3714.89	0.49	0.00045	HCD (High Energy Collision Dissociation)	MS2	5.17797	-40	30	152.218	146492	20200926_Heidi_AO.raw	F2		6.76	1	FALSE	6.934e-06	5.996e-13	3.37215e+06	152.27
FALSE	High	Sequest HT (A3)	Unambiguous	[K].LPGLLmTIIR.[F]	M6(Oxidation)	4	P53618	E9PKQ1; E9PP63; E9PP73; P53618	0	2	0.634	0	1	1	571.852	1142.7	1142.7	-0.35	-0.0002	HCD (High Energy Collision Dissociation)	MS2	22.6359	-55	30	142.682	132353	20200928_Heidi_BP.raw	F6		2.35	1	FALSE	6.934e-06	1.882e-05	554320	142.95
FALSE	High	Sequest HT (A3)	Unambiguous	[K].VIELVDKEDVHISTSQVAEIVATLEKEEK.[V]		1	O95202	O95202	2	5	0.3669	0	1	1	651.153	3251.74	3251.73	3.44	0.00224	HCD (High Energy Collision Dissociation)	MS2	30.8265	-40	30	151.45	145686	20200926_Heidi_AO.raw	F2		2.78	1	FALSE	6.934e-06	1.099e-05	421046	151.45
FALSE	High	Sequest HT (A3)	Unambiguous	[K].GFFDPNTEENLTYLQLMER.[C]		2	Q15149; H0YDN1	Q15149; H0YDN1	0	3	0.4639	0	1	1	773.033	2317.08	2317.08	1.45	0.00112	HCD (High Energy Collision Dissociation)	MS2	90.0913	-40	30	151.91	146170	20200926_Heidi_AO.raw	F2		2.63	2	FALSE	6.934e-06	2.959e-06	2682752	152.02
FALSE	High	Sequest HT (A3)	Unambiguous	[R].KPLVIIAEDVDGEALSTLVLNR.[L]		1	P10809	P10809	0	3	0.7433	0	1	1	789.118	2365.34	2365.33	2.15	0.00169	HCD (High Energy Collision Dissociation)	MS2	35.3062	-40	30	151.912	146172	20200926_Heidi_AO.raw	F2		5.96	1	FALSE	6.934e-06	9.476e-09	10983763	151.6
FALSE	High	Sequest HT (A3)	Unambiguous	[K].YSNDPVVASLAQDIFK.[E]		1	Q96P70	Q96P70	0	3	0.6512	0	1	1	589.638	1766.9	1766.9	1.78	0.00105	HCD (High Energy Collision Dissociation)	MS2	20.4773	-40	30	151.913	146174	20200926_Heidi_AO.raw	F2		3.44	1	FALSE	6.934e-06	4.814e-06	480988	151.97
FALSE	High	Sequest HT (A3)	Unambiguous	[R].LVAFcPFASSQVALENANAVSEGVVHEDLR.[L]	C5(Carbamidomethyl)	3	O00567	Q5JXT2; A0A494C128; O00567	0	3	0.5452	0	1	1	1077.21	3229.61	3229.59	5.25	0.00565	HCD (High Energy Collision Dissociation)	MS2	62.5707	-40	30	151.914	146175	20200926_Heidi_AO.raw	F2		3.1	1	FALSE	6.934e-06	2.403e-06
FALSE	High	Sequest HT (A3)	Unambiguous	[R].cPEALFQPSFLGMEScGIHETTFNSIMK.[C]	C1(Carbamidomethyl); C16(Carbamidomethyl)	3	P60709; P63261	A0A2R8Y793; P60709; P63261	0	3	0.5118	0	1	1	1077.83	3231.47	3231.46	3.15	0.00339	HCD (High Energy Collision Dissociation)	MS2	37.4293	-40	30	151.914	146175	20200926_Heidi_AO.raw	F2		2.97	2	FALSE	6.934e-06	7.912e-07	1.38937e+06	151.69
FALSE	High	Sequest HT (A3)	Unambiguous	[K].STEVLPEKTDAVNEALESLESVLR.[H]		1	P46939	P46939	1	3	0.53	0	1	1	877.126	2629.36	2629.36	2.74	0.0024	HCD (High Energy Collision Dissociation)	MS2	35.6517	-40	30	162.308	152939	20200928_Heidi_CL.raw	F7		3.17	1	FALSE	6.934e-06	1.511e-06
FALSE	High	Sequest HT (A3)	Unambiguous	[R].YALQmEQLNGILLHLESELAQTR.[A]	M5(Oxidation)	2	P05783	P05783; F8VZY9	0	3	0.6077	0	1	1	896.135	2686.39	2686.39	1.89	0.00169	HCD (High Energy Collision Dissociation)	MS2	43.6063	-40	30	162.307	152938	20200928_Heidi_CL.raw	F7		3.62	1	FALSE	6.934e-06	3.213e-08	4937601	162.64
FALSE	High	Sequest HT (A3)	Unambiguous	[K].LSPPYSSPQEFAQDVGR.[M]		2	Q13263	Q13263; M0R0K9	0	3	0.6571	0	1	1	626.639	1877.9	1877.9	-0.53	-0.00033	HCD (High Energy Collision Dissociation)	MS2	2.13649	-65	30	105.11	93271	20200928_Heidi_BO.raw	F5		3.5	1	FALSE	6.934e-06	3.378e-07	1.66696e+06	104.78
FALSE	High	Sequest HT (A3)	Unambiguous	[K].NNNIDAAIENIENmLTSENK.[V]	M14(Oxidation)	1	P42704	P42704	0	3	0.3646	0	1	1	755.02	2263.05	2263.05	-1.84	-0.00139	HCD (High Energy Collision Dissociation)	MS2	43.5602	-55	30	151.929	146190	20200926_Heidi_AO.raw	F2		1.92	1	FALSE	6.934e-06	8.54e-06	348732	151.49
FALSE	High	Sequest HT (A3)	Unambiguous	[K].IILWDHDLNPER.[E]		2	Q9HC35	Q9HC35; B5MBZ0	0	3	0.5522	0	1	1	507.599	1520.78	1520.79	-1.41	-0.00072	HCD (High Energy Collision Dissociation)	MS2	81.4681	-55	30	105.102	93266	20200928_Heidi_BO.raw	F5		2.3	1	FALSE	6.934e-06	2.735e-06	481738	105.18
FALSE	High	Sequest HT (A3)	Unambiguous	[K].TAMNVNEIFMAIAK.[K]		1	P51148	P51148	0	2	0.7176	0	1	1	776.896	1552.79	1552.79	-0.35	-0.00027	HCD (High Energy Collision Dissociation)	MS2	78.7781	-55	30	151.931	146194	20200926_Heidi_AO.raw	F2		3.01	1	FALSE	6.934e-06	6.169e-06	578175	152.03
FALSE	High	Sequest HT (A3)	Unambiguous	[R].LFVWEILHSTIR.[K]		1	Q09161	Q09161	0	3	0.5523	0	1	1	505.289	1513.85	1513.85	0.44	0.00022	HCD (High Energy Collision Dissociation)	MS2	16.9507	-55	30	151.932	146195	20200926_Heidi_AO.raw	F2		3.06	1	FALSE	6.934e-06	5.01e-07	1.2228e+06	151.99
FALSE	High	Sequest HT (A3)	Unambiguous	[R].QLLLTPNAVVIVEDAK.[V]		2	O00159	O00159; F5H6E2	0	3	0.7603	0	1	1	575.005	1723	1723	0.01	1e-05	HCD (High Energy Collision Dissociation)	MS2	17.0404	-40	28.475	142.715	132386	20200928_Heidi_BP.raw	F6		4.63	1	FALSE	6.934e-06	6.573e-06	1504397	142.72
FALSE	High	Sequest HT (A3)	Unambiguous	[R].SVEGWILFVTGVHEEATEEDIHDK.[F]		1	Q9Y5S9	Q9Y5S9	0	4	0.5223	0	1	1	685.835	2740.32	2740.31	2.57	0.00176	HCD (High Energy Collision Dissociation)	MS2	48.4371	-40	30	151.961	146223	20200926_Heidi_AO.raw	F2		3.58	1	FALSE	6.934e-06	4.009e-06	538738	152.03
FALSE	High	Sequest HT (A3)	Unambiguous	[R].AVPGGAGDASVLPSLPR.[E]		3	Q96TC7	Q96TC7; H0YNE5; H0YLG5	0	2	0.6213	0	1	1	782.428	1563.85	1563.85	0.07	6e-05	HCD (High Energy Collision Dissociation)	MS2	71.2038	-40	30	105.085	93249	20200928_Heidi_BO.raw	F5		1.69	1	FALSE	6.934e-06	7.85e-06	200727	105.18
FALSE	High	Sequest HT (A3)	Unambiguous	[K].SAHLLPEHIFDGEGLASSFGYDVAVVDLNK.[D]		2	P23229	C9JXX7; P23229	0	4	0.7064	0	1	1	800.904	3200.59	3200.59	0.86	0.00068	HCD (High Energy Collision Dissociation)	MS2	16.2417	-40	30	151.964	146227	20200926_Heidi_AO.raw	F2		4.87	1	FALSE	6.934e-06	1.49e-07	316865	151.98
FALSE	High	Sequest HT (A3)	Unambiguous	[R].WAESVPEEAPGFSNTSLIILHQLEDK.[M]		1	Q8WUM0	Q8WUM0	0	3	0.5349	0	1	1	970.829	2910.47	2910.45	7.41	0.00719	HCD (High Energy Collision Dissociation)	MS2	10.93	-40	30	151.97	146236	20200926_Heidi_AO.raw	F2		4.3	1	FALSE	6.934e-06	3.709e-07	896642	152.05
FALSE	High	Sequest HT (A3)	Unambiguous	[R].VPIIGVGGVSSGQDALEK.[I]		1	Q02127	Q02127	0	2	0.7367	0	1	1	863.473	1725.94	1725.94	-0.13	-0.00011	HCD (High Energy Collision Dissociation)	MS2	0	-40	30	105.085	93248	20200928_Heidi_BO.raw	F5		3.19	1	FALSE	6.934e-06	2.414e-08	244651	105.16
FALSE	High	Sequest HT (A3)	Unambiguous	[R].VLFDPFELDTSVTPGR.[V]		2	Q15269	Q15269; A0A0B4J2E5	0	3	0.5552	0	1	1	598.309	1792.91	1792.91	0.21	0.00013	HCD (High Energy Collision Dissociation)	MS2	39.4205	-55	30	151.98	146243	20200926_Heidi_AO.raw	F2		3.17	1	FALSE	6.934e-06	1.418e-05	268279	152.01
FALSE	High	Sequest HT (A3)	Unambiguous	[R].SVVNSITGSSNVGDTLPTGQLSNIPWR.[R]		1	Q9Y2T2	Q9Y2T2	0	3	0.5791	0	1	1	933.814	2799.43	2799.43	-0.18	-0.00017	HCD (High Energy Collision Dissociation)	MS2	56.0293	-40	30	142.716	132387	20200928_Heidi_BP.raw	F6		3.54	1	FALSE	6.934e-06	6.883e-07	1.37969e+06	142.81
FALSE	High	Sequest HT (A3)	Unambiguous	[R].HEQQQLLGVEEVTDPDVVLHNLLR.[N]		1	Q96JH7	Q96JH7	0	4	0.5107	0	1	1	696.118	2781.45	2781.45	-0.57	-0.00039	HCD (High Energy Collision Dissociation)	MS2	93.1272	-55	30	151.983	146248	20200926_Heidi_AO.raw	F2		2.33	1	FALSE	6.934e-06	8.529e-08	266159	152.01
FALSE	High	Sequest HT (A3)	Unambiguous	[K].LSDQcTGLQGFLVFHSFGGGTGSGFTSLLMER.[L]	C5(Carbamidomethyl)	4	P68366	C9JJQ8; C9JEV8; C9JQ00; P68366	0	3	0.5536	0	1	1	1136.21	3406.63	3406.62	1.86	0.00212	HCD (High Energy Collision Dissociation)	MS2	20.9925	-40	30	162.309	152940	20200928_Heidi_CL.raw	F7		3.45	1	FALSE	6.934e-06	5.373e-08	375889	162.36
FALSE	High	Sequest HT (A3)	Unambiguous	[K].VIHDNFGIVEGLmTTVHAITATQK.[T]	M13(Oxidation)	2	P04406	E7EUT5; P04406	0	4	0.6207	0	1	1	653.595	2611.36	2611.35	1.71	0.00112	HCD (High Energy Collision Dissociation)	MS2	14.0978	-40	30	151.907	146166	20200926_Heidi_AO.raw	F2		4.64	1	FALSE	6.934e-06	3.799e-09	1.31237e+06	150.84
FALSE	High	Sequest HT (A3)	Unambiguous	[R].GVFHGIENFINEASYMSILGmTPGFGDK.[T]	M21(Oxidation)	1	P00367	P00367	0	3	0.2377	0	1	1	1016.48	3047.43	3047.43	2.27	0.00231	HCD (High Energy Collision Dissociation)	MS2	39.8108	-40	30	162.31	152942	20200928_Heidi_CL.raw	F7		3.45	1	FALSE	6.934e-06	1.261e-07	1.41055e+06	162.29
FALSE	High	Sequest HT (A3)	Unambiguous	[K].SETEDSILHQLFIVR.[F]		1	Q9UKG1	Q9UKG1	0	3	0.6356	0	1	1	596.315	1786.93	1786.93	-1.29	-0.00077	HCD (High Energy Collision Dissociation)	MS2	44.2708	-65	30	142.703	132376	20200928_Heidi_BP.raw	F6		3.54	1	FALSE	6.934e-06	9.996e-07	1154385	142.63
FALSE	High	Sequest HT (A3)	Unambiguous	[K].AVEILAQEMMTDLPSSFEEK.[S]		3	P22307	H0YCB0; E9PLD1; P22307	0	3	0.5423	0	1	1	756.697	2268.08	2268.08	-0.84	-0.00064	HCD (High Energy Collision Dissociation)	MS2	18.4366	-55	30	151.83	146088	20200926_Heidi_AO.raw	F2		2.6	1	FALSE	6.934e-06	2.024e-06	428411	151.92
FALSE	High	Sequest HT (A3)	Unambiguous	[K].SITIIGGGFLGSELAcALGR.[K]	C16(Carbamidomethyl)	1	O95831	O95831	0	3	0.6973	0	1	1	664.691	1992.06	1992.06	0.79	0.00052	HCD (High Energy Collision Dissociation)	MS2	3.69728	-55	30	162.323	152954	20200928_Heidi_CL.raw	F7		4.89	1	FALSE	6.934e-06	6.399e-08	2109911	162.25
FALSE	High	Sequest HT (A3)	Unambiguous	[K].ALNFGGIGVVVGHELTHAFDDQGR.[E]		3	P42892	P42892; B4DKB2; A0A3B3ISF9	0	4	0.732	0	1	1	628.069	2509.25	2509.26	-2.15	-0.00135	HCD (High Energy Collision Dissociation)	MS2	9.4031	-65	30	151.839	146095	20200926_Heidi_AO.raw	F2		5.97	1	FALSE	6.934e-06	1.103e-10	9283793	151.97
FALSE	High	Sequest HT (A3)	Unambiguous	[-].mATELEYESVLcVKPDVSVYR.[I]	N-Term(Prot)(Met-loss+Acetyl); C12(Carbamidomethyl)	9	A0A1W2PRL5	A0A1W2PRL5; A0A1W2PRM0; A0A1W2PR09; A0A1W2PR27; A0A1W2PPF5; F5GYH1; A0A1W2PNT6; A0A1W2PRQ7; Q8NC96	0	3	0.497	0	1	1	800.401	2399.19	2399.18	3.37	0.0027	HCD (High Energy Collision Dissociation)	MS2	79.2606	-65	30	142.702	132374	20200928_Heidi_BP.raw	F6		3.36	1	FALSE	6.934e-06	2.849e-07	153644	142.75
FALSE	High	Sequest HT (A3)	Unambiguous	[K].HSQAVEELAEQLEQTK.[R]		1	P35579	P35579	0	3	0.5629	0	1	1	613.975	1839.91	1839.91	1.83	0.00112	HCD (High Energy Collision Dissociation)	MS2	47.4639	-40	30	105.129	93291	20200928_Heidi_BO.raw	F5		2.86	1	FALSE	6.934e-06	9.54e-06	240144	105.58
FALSE	High	Sequest HT (A3)	Unambiguous	[RK].ATENDIYNFFSPLNPVR.[V]		7	P31943; P52597	E9PCY7; H0YBG7; P31943; H0YB39; P52597; G8JLB6; H0YBD7	0	3	0.6667	0	1	1	666.329	1996.97	1996.98	-1.58	-0.00105	HCD (High Energy Collision Dissociation)	MS2	3.45744	-65	30	151.844	146101	20200926_Heidi_AO.raw	F2		3.42	2	FALSE	6.934e-06	4.124e-06	21108748	151.61
FALSE	High	Sequest HT (A3)	Unambiguous	[R].IPQSTLSEFYPR.[D]		1	P21281	P21281	0	2	0.5932	0	1	1	719.373	1437.74	1437.74	1.09	0.00078	HCD (High Energy Collision Dissociation)	MS2	48.7734	-40	30	105.128	93290	20200928_Heidi_BO.raw	F5		2.63	1	FALSE	6.934e-06	6.83e-06	464048	104.98
FALSE	High	Sequest HT (A3)	Unambiguous	[K].QDWLILHIPDAHLWVK.[N]		3	P51398	V9GZ03; P51398; V9GYL9	0	4	0.6944	0	1	1	496.777	1984.08	1984.08	2.12	0.00105	HCD (High Energy Collision Dissociation)	MS2	5.04253	-40	30	151.856	146112	20200926_Heidi_AO.raw	F2		4.32	1	FALSE	6.934e-06	1.074e-06	1.21646e+06	151.89
FALSE	High	Sequest HT (A3)	Unambiguous	[R].EQVLQPVSAELLELDIR.[E]		2	P36915	A2AB27; P36915	0	3	0.7304	0	1	1	651.364	1952.08	1952.07	4.19	0.00273	HCD (High Energy Collision Dissociation)	MS2	20.068	-40	30	151.857	146113	20200926_Heidi_AO.raw	F2		4.97	1	FALSE	6.934e-06	7.19e-07	652439	151.87
FALSE	High	Sequest HT (A3)	Unambiguous	[K].LAMQEFmILPVGAANFR.[E]	M7(Oxidation)	3	P06733	K7EM90; A0A2R8Y6G6; P06733	0	3	0.1105	0	1	1	642.001	1923.99	1923.98	3.17	0.00203	HCD (High Energy Collision Dissociation)	MS2	9.03979	-40	14.006	151.857	146114	20200926_Heidi_AO.raw	F2		3.44	1	FALSE	6.934e-06	1.063e-05	9636128	151.49
FALSE	High	Sequest HT (A3)	Unambiguous	[R].ETVVEVPQVTWEDIGGLEDVKR.[E]		1	P55072	P55072	1	3	0.6631	0	1	1	833.432	2498.28	2498.28	1.09	0.00091	HCD (High Energy Collision Dissociation)	MS2	43.339	-40	30	142.716	132388	20200928_Heidi_BP.raw	F6		5.55	1	FALSE	6.934e-06	1.325e-08	14035856	142.88
FALSE	High	Sequest HT (A3)	Unambiguous	[K].VLLVGADNFTLLGKPLLGK.[D]		2	Q7Z2W9	Q7Z2W9; H3BUY0	0	3	0.8923	0	1	1	656.737	1968.2	1968.19	3.32	0.00218	HCD (High Energy Collision Dissociation)	MS2	45.288	-40	30	151.859	146116	20200926_Heidi_AO.raw	F2		4.18	1	FALSE	6.934e-06	4.82e-07	574716	151.89
FALSE	High	Sequest HT (A3)	Unambiguous	[K].DLNLAGTAEVGLAGYFMDHTVAFR.[D]		4	M0QWZ7	M0QWZ7; Q9NP81; M0R259; M0R2C6	0	3	0.6384	0	1	1	856.759	2568.26	2568.26	3.14	0.00269	HCD (High Energy Collision Dissociation)	MS2	44.1997	-40	30	162.314	152948	20200928_Heidi_CL.raw	F7		3.65	1	FALSE	6.934e-06	3.781e-06	152890	162.29
FALSE	High	Sequest HT (A3)	Unambiguous	[K].DEIALVLFGTDGTDNPLSGGDQYQNITVHR.[H]		2	P13010	P13010; C9JZ81	0	4	0.5802	0	1	1	812.151	3245.58	3245.57	3.29	0.00267	HCD (High Energy Collision Dissociation)	MS2	51.01	-40	30	151.865	146125	20200926_Heidi_AO.raw	F2		3.43	1	FALSE	6.934e-06	1.181e-05	88572.3	151.82
FALSE	High	Sequest HT (A3)	Unambiguous	[R].AVPLAVPLGQTEVFQALQR.[L]		1	Q86W42	Q86W42	0	3	0.6777	0	1	1	679.723	2037.15	2037.15	2.48	0.00169	HCD (High Energy Collision Dissociation)	MS2	65.839	-40	30	151.865	146126	20200926_Heidi_AO.raw	F2		4.53	1	FALSE	6.934e-06	9.541e-06	1.119e+06	151.88
FALSE	High	Sequest HT (A3)	Unambiguous	[R].SEAANGNLDFVLSFLK.[S]		1	P42704	P42704	0	2	0.7783	0	1	1	862.948	1724.89	1724.89	1.49	0.00128	HCD (High Energy Collision Dissociation)	MS2	17.2037	-40	30	162.313	152946	20200928_Heidi_CL.raw	F7		4.51	1	FALSE	6.934e-06	1.932e-07	1.56119e+06	162.3
FALSE	High	Sequest HT (A3)	Unambiguous	[K].KLEENPYDLDAWSILIR.[E]		3	Q12996	Q12996; E9PLP8; E9PJ06	1	3	0.7127	0	1	1	692.366	2075.08	2075.08	1.44	0.001	HCD (High Energy Collision Dissociation)	MS2	34.5489	-40	30	151.867	146128	20200926_Heidi_AO.raw	F2		4.56	1	FALSE	6.934e-06	1.371e-05	1.0092e+06	151.9
FALSE	High	Sequest HT (A3)	Unambiguous	[R].LFVWEILHSTIR.[K]		1	Q09161	Q09161	0	3	0.5	0	1	1	505.289	1513.85	1513.85	-0.11	-6e-05	HCD (High Energy Collision Dissociation)	MS2	20.041	-55	30	151.874	146131	20200926_Heidi_AO.raw	F2		2.56	1	FALSE	6.934e-06	8.145e-07	1.2228e+06	151.99
FALSE	High	Sequest HT (A3)	Unambiguous	[K].YDAPFVFAEVNADVVDWIQQDDGSVHK.[S]		1	P21980	P21980	0	3	0.6255	0	1	1	1022.15	3064.43	3064.43	-0.46	-0.00047	HCD (High Energy Collision Dissociation)	MS2	9.14067	-40	30	162.312	152945	20200928_Heidi_CL.raw	F7		2.75	1	FALSE	6.934e-06	3.096e-06	218243	162.32
FALSE	High	Sequest HT (A3)	Unambiguous	[K].AVATVGPISVAIDAGHESFLFYK.[E]		1	P07711	P07711	0	3	0.5178	0	1	1	798.09	2392.26	2392.25	0.85	0.00068	HCD (High Energy Collision Dissociation)	MS2	15.4824	-55	30	151.876	146134	20200926_Heidi_AO.raw	F2		1.97	1	FALSE	6.934e-06	6.697e-06	765733	151.97
FALSE	High	Sequest HT (A3)	Unambiguous	[R].LYQGINQLPNVIQALEK.[H]		6	P43246	A0A2R8Y7S8; A0A2R8YFH0; P43246; E9PHA6; A0A2R8YG02; A0A2R8Y6P0	0	3	0.5649	0	1	1	647.698	1941.08	1941.08	-0.94	-0.00061	HCD (High Energy Collision Dissociation)	MS2	69.158	-55	30	151.878	146137	20200926_Heidi_AO.raw	F2		2.85	1	FALSE	6.934e-06	1.628e-05	1270058	152.04
FALSE	High	Sequest HT (A3)	Unambiguous	[R].ALLVEPVINSYLLAERDLYLENPEIK.[I]		1	P21980	P21980	1	3	0.7623	0	1	1	1005.56	3014.65	3014.64	3.03	0.00305	HCD (High Energy Collision Dissociation)	MS2	55.7357	-40	30	162.311	152944	20200928_Heidi_CL.raw	F7		3.24	1	FALSE	6.934e-06	2.663e-06	637293	162.3
FALSE	High	Sequest HT (A3)	Unambiguous	[K].LGTLSALDILIK.[N]		2	Q86VP6	A0A0C4DGH5; Q86VP6	0	2	0.5481	0	1	1	628.896	1256.78	1256.78	2.03	0.00128	HCD (High Energy Collision Dissociation)	MS2	75.5522	-40	30	151.859	146117	20200926_Heidi_AO.raw	F2		3.74	1	FALSE	6.934e-06	5.203e-06	6276739	152.01
FALSE	High	Sequest HT (A3)	Unambiguous	[K].LAMQEFmILPVGAANFR.[E]	M7(Oxidation)	3	P06733	K7EM90; A0A2R8Y6G6; P06733	0	3	0.0516	0	1	1	642	1923.98	1923.98	1.56	0.001	HCD (High Energy Collision Dissociation)	MS2	18.1217	-40	30	152.011	146274	20200926_Heidi_AO.raw	F2		4.07	1	FALSE	6.934e-06	7.026e-06	9636128	151.49
FALSE	High	Sequest HT (A3)	Unambiguous	[R].FAQPGSFEYEYAMR.[W]		3	Q15233	H7C367; C9JYS8; Q15233	0	2	0.5789	0	1	1	848.376	1695.74	1695.75	-1.33	-0.00112	HCD (High Energy Collision Dissociation)	MS2	10.4519	-40	30	105.079	93240	20200928_Heidi_BO.raw	F5		2.47	1	FALSE	6.934e-06	1.896e-05	1.17337e+06	104.48
FALSE	High	Sequest HT (A3)	Unambiguous	[R].ELFSPLHALNFGIGGDGTQHVLWR.[L]		6	Q15102	Q15102; M0QXS6; M0R389; M0QZT2; M0R1K3; M0R323	0	4	0.669	0	1	1	666.849	2664.37	2664.37	2.38	0.00159	HCD (High Energy Collision Dissociation)	MS2	22.6733	-40	30	152.011	146275	20200926_Heidi_AO.raw	F2		5.77	1	FALSE	6.934e-06	4.613e-10	1.54843e+06	152.06
FALSE	High	Sequest HT (A3)	Unambiguous	[K].LPDDIYPIDFHWFPK.[S]		4	Q9P2H3	C9J627; C9JSB1; Q9P2H3; F8WCB0	0	3	0.6441	0	1	1	634.986	1902.94	1902.94	0.17	0.00011	HCD (High Energy Collision Dissociation)	MS2	44.5985	-55	30	152.135	146406	20200926_Heidi_AO.raw	F2		3.4	1	FALSE	6.934e-06	1.365e-06	232302	152.12
FALSE	High	Sequest HT (A3)	Unambiguous	[K].LKPAFIKPYGTVTAANSSFLTDGASAMLIMAEEK.[A]		3	P55084	F5GZQ3; B5MD38; P55084	0	4	0.6467	0	1	1	893.964	3572.83	3572.84	-1.05	-0.00093	HCD (High Energy Collision Dissociation)	MS2	20.3483	-55	30	152.138	146411	20200926_Heidi_AO.raw	F2		3.51	1	FALSE	6.934e-06	1.398e-06	356480	152.18
FALSE	High	Sequest HT (A3)	Unambiguous	[K].TLTPIIQEYFEHGDTNEVAEMLR.[D]		2	Q53EL6	Q5VZS7; Q53EL6	0	3	0.3787	0	1	1	902.77	2706.3	2706.31	-4.25	-0.00383	HCD (High Energy Collision Dissociation)	MS2	92.5904	-55	30	152.14	146413	20200926_Heidi_AO.raw	F2		1.69	1	FALSE	6.934e-06	1.792e-05	308650	151.98
FALSE	High	Sequest HT (A3)	Unambiguous	[R].WFGFLEAQQAFQSVGTK.[W]		3	P07814	P07814; V9GZ76; V9GYZ6	0	3	0.6106	0	1	1	648.659	1943.96	1943.97	-1.68	-0.00109	HCD (High Energy Collision Dissociation)	MS2	19.4145	-65	26.76	152.149	146419	20200926_Heidi_AO.raw	F2		3.98	1	FALSE	6.934e-06	1.489e-06	1.40533e+06	152.1
FALSE	High	Sequest HT (A3)	Unambiguous	[K].mSQVAPSLSALIGEAVGAR.[L]	M1(Oxidation)	4	O00567	H0Y653; A0A494C128; H0YDU4; O00567	0	3	0.6576	0	1	1	625.001	1872.99	1872.98	1.26	0.00079	HCD (High Energy Collision Dissociation)	MS2	40.0303	-40	30	152.166	146438	20200926_Heidi_AO.raw	F2		4.79	1	FALSE	6.934e-06	9.91e-08	2180039	152.27
FALSE	High	Sequest HT (A3)	Unambiguous	[K].DTDIVDEAIYYFK.[A]		3	O15145	F8VR50; O15145; C9JZD1	0	2	0.663	0	1	1	796.381	1591.76	1591.75	1.51	0.0012	HCD (High Energy Collision Dissociation)	MS2	76.0206	-40	30	152.167	146439	20200926_Heidi_AO.raw	F2		3.65	1	FALSE	6.934e-06	1.06e-05	2.58302e+06	152.27
FALSE	High	Sequest HT (A3)	Unambiguous	[K].WLDTQVVLAMPYDTPVPGYK.[N]		1	P11216	P11216	0	3	0.5052	0	1	1	765.059	2293.16	2293.16	1.68	0.00129	HCD (High Energy Collision Dissociation)	MS2	35.4983	-40	30	152.168	146441	20200926_Heidi_AO.raw	F2		3.82	1	FALSE	6.934e-06	7.038e-07	586862	152.18
FALSE	High	Sequest HT (A3)	Unambiguous	[K].DGPLNmILDDGGDLTNLIHTK.[Y]	M6(Oxidation)	1	P23526	P23526	0	3	0.7401	0	1	1	756.712	2268.12	2268.12	1.86	0.00141	HCD (High Energy Collision Dissociation)	MS2	17.468	-40	30	152.17	146443	20200926_Heidi_AO.raw	F2		5.04	1	FALSE	6.934e-06	1.368e-08	6308904	152.96
FALSE	High	Sequest HT (A3)	Unambiguous	[R].TESALSYYEFLLHIQQQVNK.[-]		1	O95486	O95486	0	3	0.2917	0	1	1	804.412	2411.22	2411.22	-1	-0.0008	HCD (High Energy Collision Dissociation)	MS2	26.1008	-40	30	152.173	146448	20200926_Heidi_AO.raw	F2		2.16	1	FALSE	6.934e-06	5.187e-06	290927	152.12
FALSE	High	Sequest HT (A3)	Unambiguous	[R].KPLLPYTPGSDVAGVIEAVGDNASAFK.[K]		3	Q08257	C9JH92; A6NP24; Q08257	0	3	0.6787	0	1	1	906.147	2716.43	2716.42	2.44	0.00221	HCD (High Energy Collision Dissociation)	MS2	27.3848	-40	30	152.174	146449	20200926_Heidi_AO.raw	F2		4.98	1	FALSE	6.934e-06	6.646e-07	5185570	152.24
FALSE	High	Sequest HT (A3)	Unambiguous	[K].VNDTIQIDLETGKITDFIK.[F]		1	P62701	P62701	1	3	0.4037	0	1	1	721.723	2163.16	2163.15	0.61	0.00044	HCD (High Energy Collision Dissociation)	MS2	91.4148	-40	21.997	142.719	132391	20200928_Heidi_BP.raw	F6		3.79	1	FALSE	6.934e-06	2.256e-07	2915023	142.84
FALSE	High	Sequest HT (A3)	Unambiguous	[R].VDWDDRWINDVEDSYGQQWTYEQR.[K]		2	P05023	P05023; Q5TC05	1	3	0.6532	0	1	1	1035.12	3103.34	3103.35	-1.82	-0.00188	HCD (High Energy Collision Dissociation)	MS2	19.9625	-40	30	142.721	132394	20200928_Heidi_BP.raw	F6		4.47	1	FALSE	6.934e-06	1.5e-07	2.99095e+06	142.85
FALSE	High	Sequest HT (A3)	Unambiguous	[R].ATENDIANFFSPLNPIR.[V]		1	P31942	P31942	0	3	0.7073	0	1	1	640.326	1918.96	1918.97	-0.52	-0.00033	HCD (High Energy Collision Dissociation)	MS2	68.6666	-55	30	152.184	146457	20200926_Heidi_AO.raw	F2		4.51	1	FALSE	6.934e-06	9.199e-06	6512520	152.32
FALSE	High	Sequest HT (A3)	Unambiguous	[K].TGLSTLLGILYEDKER.[Q]		1	Q9H1C4	Q9H1C4	1	3	0.586	0	1	1	603.332	1807.98	1807.98	0.76	0.00046	HCD (High Energy Collision Dissociation)	MS2	57.4986	-55	30	152.187	146461	20200926_Heidi_AO.raw	F2		3.14	1	FALSE	6.934e-06	9.118e-06	227661	152.2
FALSE	High	Sequest HT (A3)	Unambiguous	[R].DYLGDFIEHYAQLGPSQPPDLAQAQDEPR.[R]		1	Q00577	Q00577	0	4	0.6781	0	1	1	818.388	3270.53	3270.53	-1.34	-0.0011	HCD (High Energy Collision Dissociation)	MS2	83.7316	-55	30	152.188	146462	20200926_Heidi_AO.raw	F2		4.07	1	FALSE	6.934e-06	9.415e-07	821417	152.3
FALSE	High	Sequest HT (A3)	Unambiguous	[R].GFGFITFEDEQSVDQAVNmHFHDIMGK.[K]	M19(Oxidation)	4	Q96EP5	Q96EP5; K7EQ55; K7EK33; K7EQ02	0	4	0.2816	0	1	1	779.603	3115.39	3115.39	-0.94	-0.00073	HCD (High Energy Collision Dissociation)	MS2	20.5918	-55	30	152.189	146464	20200926_Heidi_AO.raw	F2		2.06	1	FALSE	6.934e-06	8.893e-06	1.02806e+06	152.03
FALSE	High	Sequest HT (A3)	Unambiguous	[K].SSEMNVLIPTEGGDFNEFPVPEQFK.[T]		1	Q01518	Q01518	0	3	0.706	0	1	1	937.778	2811.32	2811.32	0.75	0.0007	HCD (High Energy Collision Dissociation)	MS2	0	-55	30	152.19	146465	20200926_Heidi_AO.raw	F2		3.64	1	FALSE	6.934e-06	1.911e-07	10901668	152.33
FALSE	High	Sequest HT (A3)	Unambiguous	[K].VVAPTISSPVcQEQLVEAGR.[L]	C11(Carbamidomethyl)	1	Q9Y490	Q9Y490	0	3	0.7348	0	1	1	714.04	2140.11	2140.11	-0.44	-0.00031	HCD (High Energy Collision Dissociation)	MS2	17.4919	-55	30	105.044	93203	20200928_Heidi_BO.raw	F5		4.6	1	FALSE	6.934e-06	2.135e-07	1.61877e+06	105.06
FALSE	High	Sequest HT (A3)	Unambiguous	[R].DFQPVLHLVALNSPLSGGMR.[G]		3	P39060	P39060; H7C457; H7BXV5	0	3	0.6582	0	1	1	717.716	2151.13	2151.14	-2.37	-0.0017	HCD (High Energy Collision Dissociation)	MS2	43.5316	-65	30	152.201	146474	20200926_Heidi_AO.raw	F2		3.54	1	FALSE	6.934e-06	4.82e-08	312042	152.28
FALSE	High	Sequest HT (A3)	Unambiguous	[K].TFPTVNPTTGEVIGHVAEGDR.[A]		2	P30837	A0A0U1RQK9; P30837	0	3	0.6972	0	1	1	733.034	2197.09	2197.09	-0.27	-0.00019	HCD (High Energy Collision Dissociation)	MS2	34.6504	-55	30	105.043	93202	20200928_Heidi_BO.raw	F5		3.93	1	FALSE	6.934e-06	2.358e-09	744520	105.18
FALSE	High	Sequest HT (A3)	Unambiguous	[R].LVAGSTDQLLSAFVPPEEPPLQPAR.[W]		1	Q14137	Q14137	0	3	0.562	0	1	1	878.139	2632.4	2632.4	2.13	0.00187	HCD (High Energy Collision Dissociation)	MS2	44.5554	-40	30	152.216	146490	20200926_Heidi_AO.raw	F2		3.47	1	FALSE	6.934e-06	2.253e-06	1.2117e+06	152.16
FALSE	High	Sequest HT (A3)	Unambiguous	[K].VLEDVTGEEFVLFMK.[I]		3	Q9BZZ5	Q9BZZ5; G3V1C3; H0YER7	0	2	0.6113	0	1	1	878.447	1755.89	1755.89	-0.67	-0.00059	HCD (High Energy Collision Dissociation)	MS2	79.6881	-40	30	152.216	146490	20200926_Heidi_AO.raw	F2		2.65	1	FALSE	6.934e-06	8.841e-07	474436	152.22
FALSE	High	Sequest HT (A3)	Unambiguous	[R].LFLLQQPLAPSGLTLK.[S]		2	Q6NTF9	Q6NTF9; Q9UDT1	0	3	0.5497	0	1	1	580.353	1739.05	1739.05	-0.74	-0.00043	HCD (High Energy Collision Dissociation)	MS2	64.7805	-55	30	152.183	146455	20200926_Heidi_AO.raw	F2		3.62	1	FALSE	6.934e-06	6.282e-06	1.08162e+06	152.27
FALSE	High	Sequest HT (A3)	Unambiguous	[R].LSSQLILLQAWTSHLWK.[M]		2	Q8N766	A0A286YEW0; Q8N766	0	3	0.7362	0	1	1	675.383	2024.13	2024.13	0.57	0.00038	HCD (High Energy Collision Dissociation)	MS2	9.50167	-55	30	162.324	152955	20200928_Heidi_CL.raw	F7		4.36	1	FALSE	6.934e-06	9.76e-07	488903	162.36
FALSE	High	Sequest HT (A3)	Unambiguous	[K].ELHSEFSEVMNEIWASDQIR.[S]		5	H0YFD6	A0A2R8Y688; H0YFD6; P40939; A0A2R8Y4F5; A0A2R8YG21	0	3	0.7274	0	1	1	807.378	2420.12	2420.12	-0.09	-7e-05	HCD (High Energy Collision Dissociation)	MS2	13.7657	-55	30	152.133	146404	20200926_Heidi_AO.raw	F2		5.43	1	FALSE	6.934e-06	3.565e-10	4684029	152.25
FALSE	High	Sequest HT (A3)	Unambiguous	[K].DITDTLVAVTISEGAHHLDLR.[T]		1	P42785	P42785	0	4	0.7178	0	1	1	569.802	2276.19	2276.19	-0.09	-5e-05	HCD (High Energy Collision Dissociation)	MS2	10.6633	-40	30	152.124	146397	20200926_Heidi_AO.raw	F2		4.82	1	FALSE	6.934e-06	1.155e-09	5382242	152.23
FALSE	High	Sequest HT (A3)	Unambiguous	[K].TSDLIVLGLPWK.[T]		11	Q13148	A0A087X260; A0A0A0N0M3; A0A087WV68; K7EJM5; A0A087WYY0; G3V162; K7EN94; A0A087WX29; A0A087WXQ5; B1AKP7; Q13148	0	2	0.6367	0	1	1	671.393	1341.78	1341.78	0.83	0.00055	HCD (High Energy Collision Dissociation)	MS2	44.2974	-40	30	152.012	146276	20200926_Heidi_AO.raw	F2		3	1	FALSE	6.934e-06	2.718e-06	4486001	152.14
FALSE	High	Sequest HT (A3)	Unambiguous	[R].AFPYGNVAFPHLPGSAPSWPSLVDTSK.[Q]		2	Q6UN15	Q6UN15; H0Y8P7	0	3	0.6218	0	1	1	948.147	2842.43	2842.42	2.23	0.00211	HCD (High Energy Collision Dissociation)	MS2	43.2385	-40	30	152.013	146278	20200926_Heidi_AO.raw	F2		3.57	1	FALSE	6.934e-06	8.403e-09	905829	152.07
FALSE	High	Sequest HT (A3)	Unambiguous	[K].GPIVESYIGFIESYR.[D]		3	G3V180	G3V180; Q9NY33; G3V1D3	0	2	0.6758	0	1	1	865.447	1729.89	1729.88	4.66	0.00403	HCD (High Energy Collision Dissociation)	MS2	20.5034	-40	30	152.016	146282	20200926_Heidi_AO.raw	F2		3.27	1	FALSE	6.934e-06	4.371e-07	453825	152.05
FALSE	High	Sequest HT (A3)	Unambiguous	[R].KPLVIIAEDVDGEALSTLVLNR.[L]		1	P10809	P10809	0	4	0.573	0	1	1	592.089	2365.34	2365.33	0.91	0.00054	HCD (High Energy Collision Dissociation)	MS2	39.3534	-40	30	152.021	146289	20200926_Heidi_AO.raw	F2		3.56	1	FALSE	6.934e-06	7.736e-06	5.72672e+06	151.6
FALSE	High	Sequest HT (A3)	Unambiguous	[R].LQWHLPEGAAFSWLPNPER.[S]		2	Q96H55	B4DSL5; Q96H55	0	3	0.5939	0	1	1	750.048	2248.13	2248.13	-0.71	-0.00053	HCD (High Energy Collision Dissociation)	MS2	88.0466	-55	30	152.034	146300	20200926_Heidi_AO.raw	F2		3.3	1	FALSE	6.934e-06	3.028e-07	345065	152.1
FALSE	High	Sequest HT (A3)	Unambiguous	[K].AELVLLDHGLYQFLEEK.[D]		1	Q3MIX3	Q3MIX3	0	3	0.5897	0	1	1	673.025	2017.06	2017.06	-2.46	-0.00165	HCD (High Energy Collision Dissociation)	MS2	63.7308	-55	30	152.037	146305	20200926_Heidi_AO.raw	F2		3.51	1	FALSE	6.934e-06	1.445e-05	317275	152.06
FALSE	High	Sequest HT (A3)	Unambiguous	[K].SSVIASLLFAVHPIHTEAVTGVVGR.[A]		3	Q6ZXV5	F8W044; Q6ZXV5; F8VRY4	0	4	0.5275	0	1	1	640.861	2560.42	2560.42	-1.46	-0.00093	HCD (High Energy Collision Dissociation)	MS2	66.9922	-55	30	152.039	146308	20200926_Heidi_AO.raw	F2		2.73	1	FALSE	6.934e-06	1.712e-05	229097	152.06
FALSE	High	Sequest HT (A3)	Unambiguous	[R].LYQGINQLPNVIQALEK.[H]		6	P43246	A0A2R8Y7S8; A0A2R8YFH0; P43246; E9PHA6; A0A2R8YG02; A0A2R8Y6P0	0	3	0.6837	0	1	1	647.697	1941.08	1941.08	-2.73	-0.00177	HCD (High Energy Collision Dissociation)	MS2	12.8883	-65	30	152.049	146315	20200926_Heidi_AO.raw	F2		3.92	1	FALSE	6.934e-06	9.433e-06	1.34022e+06	152.05
FALSE	High	Sequest HT (A3)	Unambiguous	[K].SLQADTTNTDTALTTLEEALAEK.[E]		4	X6RLX0	X6RLX0; Q8IUD2; G8JLD3; X6RM00	0	3	0.5357	0	1	1	812.739	2436.2	2436.2	2.03	0.00165	HCD (High Energy Collision Dissociation)	MS2	27.1208	-40	30	152.066	146333	20200926_Heidi_AO.raw	F2		2.52	1	FALSE	6.934e-06	9.215e-06	538242	152
FALSE	High	Sequest HT (A3)	Unambiguous	[K].TSIAIDTIINQK.[R]		3	P25705	K7ENJ4; K7EK77; P25705	0	2	0.5892	0	1	1	658.875	1316.74	1316.74	0.73	0.00048	HCD (High Energy Collision Dissociation)	MS2	69.0815	-40	30	105.076	93236	20200928_Heidi_BO.raw	F5		3.14	1	FALSE	6.934e-06	1.191e-05	13766271	104.18
FALSE	High	Sequest HT (A3)	Unambiguous	[R].GFGFITFEDEQSVDQAVNmHFHDIMGK.[K]	M19(Oxidation)	4	Q96EP5	Q96EP5; K7EQ55; K7EK33; K7EQ02	0	4	0.302	0	1	1	779.603	3115.39	3115.39	-0.79	-0.00061	HCD (High Energy Collision Dissociation)	MS2	18.2998	-55	30	152.132	146402	20200926_Heidi_AO.raw	F2		2.98	1	FALSE	6.934e-06	4.355e-07	1.02806e+06	152.03
FALSE	High	Sequest HT (A3)	Unambiguous	[K].AAFDDAIAELDTLSEESYK.[D]		2	P62258	K7EM20; P62258	0	3	0.6407	0	1	1	696.662	2087.97	2087.97	2.24	0.00156	HCD (High Energy Collision Dissociation)	MS2	9.1322	-40	30	152.072	146343	20200926_Heidi_AO.raw	F2		4.62	1	FALSE	6.934e-06	3.536e-06	15419850	152.08
FALSE	High	Sequest HT (A3)	Unambiguous	[K].TLTPIIQEYFEHGDTNEVAEMLR.[D]		2	Q53EL6	Q5VZS7; Q53EL6	0	3	0.422	0	1	1	902.775	2706.31	2706.31	0.55	0.0005	HCD (High Energy Collision Dissociation)	MS2	49.0745	-55	30	152.086	146355	20200926_Heidi_AO.raw	F2		2.18	1	FALSE	6.934e-06	7.644e-06	308650	151.98
FALSE	High	Sequest HT (A3)	Unambiguous	[R].NALGPGLSPELGPLPALR.[V]		1	Q8N1G4	Q8N1G4	0	3	0.7104	0	1	1	591.341	1772.01	1772.01	0.74	0.00044	HCD (High Energy Collision Dissociation)	MS2	24.3076	-40	30	142.717	132389	20200928_Heidi_BP.raw	F6		3.28	1	FALSE	6.934e-06	2.415e-07	996447	142.79
FALSE	High	Sequest HT (A3)	Unambiguous	[R].YAEEQQDLALLSISTFQR.[GA]		11	O00203	A0A5F9UJV3; A0A590UJ44; F5GYB0; A0A590UJ60; Q13367; F5GWU4; A0A2R8Y2A8; O00203; A0A590UJW5; A0A590UKC4; A0A590UK69	0	3	0.5894	0	1	1	704.692	2112.06	2112.06	0.99	0.00069	HCD (High Energy Collision Dissociation)	MS2	54.8121	-40	30	142.718	132390	20200928_Heidi_BP.raw	F6		3.58	1	FALSE	6.934e-06	2.453e-07	971439	142.83
FALSE	High	Sequest HT (A3)	Unambiguous	[K].SLIDQFFGVEFETTMK.[C]		2	P54578	P54578; A6NJA2	0	3	0.6084	0	1	1	631.311	1891.92	1891.91	2.6	0.00164	HCD (High Energy Collision Dissociation)	MS2	72.1289	-55	30	162.273	152904	20200928_Heidi_CL.raw	F7		2.63	1	FALSE	6.934e-06	1.66e-05	789867	162.36
FALSE	High	Sequest HT (A3)	Unambiguous	[K].SINPDEAVAYGAAVQAAILSGDK.[S]		4	P11142	E9PKE3; E9PNE6; A8K7Q2; P11142	0	3	0.7369	0	1	1	754.055	2260.15	2260.15	1.88	0.00142	HCD (High Energy Collision Dissociation)	MS2	54.4725	-40	30	152.114	146382	20200926_Heidi_AO.raw	F2		6.31	1	FALSE	6.934e-06	1.072e-10	34621616	152.3
FALSE	High	Sequest HT (A3)	Unambiguous	[R].KPLLPYTPGSDVAGVIEAVGDNASAFK.[K]		3	Q08257	C9JH92; A6NP24; Q08257	0	3	0.7432	0	1	1	906.147	2716.43	2716.42	2.91	0.00264	HCD (High Energy Collision Dissociation)	MS2	33.594	-40	30	152.115	146384	20200926_Heidi_AO.raw	F2		5.84	1	FALSE	6.934e-06	3.121e-10	5185570	152.24
FALSE	High	Sequest HT (A3)	Unambiguous	[K].FTLDcTHPVEDGImDAANFEQFLQER.[I]	C5(Carbamidomethyl); M14(Oxidation)	1	P35268	P35268	0	3	0.7576	0	1	1	1033.8	3099.39	3099.38	1.76	0.00182	HCD (High Energy Collision Dissociation)	MS2	0	-40	30	152.119	146389	20200926_Heidi_AO.raw	F2		4.95	1	FALSE	6.934e-06	7.192e-07	621223	152.15
FALSE	High	Sequest HT (A3)	Unambiguous	[K].HDDSSDNFcEADDIQSPEAEYVDLLLNPER.[Y]	C9(Carbamidomethyl)	3	Q96HE7	Q96HE7; G3V3E6; G3V5B3	0	3	0.7532	0	1	1	1165.17	3493.51	3493.5	2.68	0.00312	HCD (High Energy Collision Dissociation)	MS2	0	-40	30	152.119	146390	20200926_Heidi_AO.raw	F2		5.51	1	FALSE	6.934e-06	4.183e-11	561909	152.16
FALSE	High	Sequest HT (A3)	Unambiguous	[R].ISNIPSLIFLDATTGK.[V]		1	Q6DKJ4	Q6DKJ4	0	2	0.6522	0	1	1	845.476	1689.95	1689.94	1.82	0.00154	HCD (High Energy Collision Dissociation)	MS2	43.8967	-40	30	152.12	146392	20200926_Heidi_AO.raw	F2		2.99	1	FALSE	6.934e-06	1.387e-05	518588	152.16
FALSE	High	Sequest HT (A3)	Unambiguous	[R].LVEGILHAPDAGWGNLVYVVNYPK.[DGV]		12	Q13148	A0A087X260; A0A0A0N0M3; K7EJM5; A0A087WYY0; G3V162; K7EN94; K7EJ99; A0A0A0MSV7; A0A087WX29; A0A1W2PNU8; B1AKP7; Q13148	0	3	0.7822	0	1	1	875.472	2624.4	2624.39	5.58	0.00488	HCD (High Energy Collision Dissociation)	MS2	48.2717	-40	30	152.123	146395	20200926_Heidi_AO.raw	F2		5.05	1	FALSE	6.934e-06	4.587e-08	1.55455e+06	152.21
FALSE	High	Sequest HT (A3)	Unambiguous	[K].GPIVESYIGFIESYR.[D]		3	G3V180	G3V180; Q9NY33; G3V1D3	0	2	0.51	0	1	1	865.446	1729.88	1729.88	2.68	0.00232	HCD (High Energy Collision Dissociation)	MS2	37.0043	-40	30	152.073	146344	20200926_Heidi_AO.raw	F2		3	1	FALSE	6.934e-06	1.977e-07	453825	152.05
FALSE	High	Sequest HT (A3)	Unambiguous	[K].AGTEEAIVYSDIDLK.[K]		1	Q9NQR4	Q9NQR4	0	2	0.7424	0	1	1	812.411	1623.81	1623.81	2.03	0.00165	HCD (High Energy Collision Dissociation)	MS2	24.5171	-40	30	105.135	93300	20200928_Heidi_BO.raw	F5	Not Reliable	3.61	1	FALSE	6.934e-06	3.239e-06
FALSE	High	Sequest HT (A3)	Unambiguous	[K].SINPLGGFVHYGEVTNDFVMLK.[G]		2	P39023	P39023; G5E9G0	0	3	0.6281	0	1	1	813.079	2437.22	2437.22	0.12	0.0001	HCD (High Energy Collision Dissociation)	MS2	64.7117	-55	30	151.824	146080	20200926_Heidi_AO.raw	F2		3.98	1	FALSE	6.934e-06	2.174e-08	11394436	151.96
FALSE	High	Sequest HT (A3)	Unambiguous	[R].ANLQELDQFLGPYPYATLK.[K]		2	Q9Y312	Q9Y312; A2A2Q9	0	3	0.6909	0	1	1	727.712	2181.12	2181.12	-1.05	-0.00077	HCD (High Energy Collision Dissociation)	MS2	14.2456	-55	30	151.823	146078	20200926_Heidi_AO.raw	F2		3.85	1	FALSE	6.934e-06	3.408e-07	384801	151.85
FALSE	High	Sequest HT (A3)	Unambiguous	[K].NFGEEVDDESLKELFSQFGK.[T]		4	Q13310	Q13310; H0Y5F5; H0YCC8; B1ANR0	1	3	0.2772	0	1	1	773.367	2318.09	2318.08	1.28	0.00099	HCD (High Energy Collision Dissociation)	MS2	89.1035	-40	30	151.553	145796	20200926_Heidi_AO.raw	F2	Not Reliable	2.67	1	FALSE	6.934e-06	2.448e-06
FALSE	High	Sequest HT (A3)	Unambiguous	[R].HcAEPFTEYWTcIDYTGQQLFR.[H]	C2(Carbamidomethyl); C12(Carbamidomethyl)	1	P51970	P51970	0	3	0.75	0	1	1	941.419	2822.24	2822.23	3.54	0.00333	HCD (High Energy Collision Dissociation)	MS2	17.8716	-40	30	151.555	145799	20200926_Heidi_AO.raw	F2		3.44	1	FALSE	6.934e-06	1.393e-07	328311	151.54
FALSE	High	Sequest HT (A3)	Unambiguous	[R].DDGSWEVIEGYR.[A]		2	P00367	P00367; P49448	0	2	0.6986	0	1	1	713.318	1425.63	1425.63	0.69	0.00049	HCD (High Energy Collision Dissociation)	MS2	24.5406	-40	30	105.19	93359	20200928_Heidi_BO.raw	F5		3.45	1	FALSE	6.934e-06	1.229e-05	1.20748e+06	105.07
FALSE	High	Sequest HT (A3)	Unambiguous	[K].GTITIQDTGIGMTQEELVSNLGTIAR.[S]		1	Q12931	Q12931	0	3	0.6819	0	1	1	906.807	2718.41	2718.4	2.96	0.00268	HCD (High Energy Collision Dissociation)	MS2	43.2403	-40	30	151.558	145803	20200926_Heidi_AO.raw	F2		3.71	1	FALSE	6.934e-06	5.519e-08	1.04576e+06	151.62
FALSE	High	Sequest HT (A3)	Unambiguous	[R].DLPYDQASWESEDVEIQDYDLFK.[Q]		18	A0A2U3TZM0; A0A2R8YFD8	A0A2U3TZM0; A0A2R8YDJ9; A0A2R8Y8C1; A0A2R8Y212; A0A2R8Y5J0; A0A0C4DGG9; A0A2R8Y521; A0A2R8Y685; A0A2R8YFK9; A0A2R8YFD8; A0A2R8YD40; A0A2R8Y5Z7; F5GWX5; A0A2R8Y445; A0A2R8YER1; A0A2R8Y8B3; Q14839; A0A2R8Y425	0	3	0.6101	0	1	1	935.755	2805.25	2805.24	3.17	0.00296	HCD (High Energy Collision Dissociation)	MS2	0	-40	30	151.559	145804	20200926_Heidi_AO.raw	F2		3.36	2	FALSE	6.934e-06	5.6e-06	737890	151.62
FALSE	High	Sequest HT (A3)	Unambiguous	[K].AGTDPSHmPTGPQAAScLDLNLVTR.[V]	M8(Oxidation); C17(Carbamidomethyl)	2	Q9BQG0	I3L1L3; Q9BQG0	0	3	0.6538	0	1	1	875.751	2625.24	2625.24	-0.52	-0.00046	HCD (High Energy Collision Dissociation)	MS2	10.7295	-40	30	105.189	93358	20200928_Heidi_BO.raw	F5		1.82	1	FALSE	6.934e-06	9.224e-06	90424.3	105.14
FALSE	High	Sequest HT (A3)	Unambiguous	[R].NDYVHALVAYFNIEFTR.[C]		2	E9PKG1	E9PKG1; Q99873	0	3	0.7177	0	1	1	691.346	2072.02	2072.02	0.59	0.00041	HCD (High Energy Collision Dissociation)	MS2	77.8073	-55	30	162.377	153011	20200928_Heidi_CL.raw	F7		5.03	1	FALSE	6.934e-06	1.073e-06	2.28257e+06	162.49
FALSE	High	Sequest HT (A3)	Unambiguous	[K].IQPGSQQADFLDALIVSmDVIQHETIGK.[K]	M18(Oxidation)	2	P13010	P13010; C9JZ81	0	4	0.5307	0	1	1	768.145	3069.56	3069.56	0.88	0.00068	HCD (High Energy Collision Dissociation)	MS2	93.0977	-55	30	162.377	153010	20200928_Heidi_CL.raw	F7		3.09	1	FALSE	6.934e-06	1.503e-05	641785	162.54
FALSE	High	Sequest HT (A3)	Unambiguous	[R].KPLVIIAEDVDGEALSTLVLNR.[L]		1	P10809	P10809	0	3	0.7797	0	1	1	789.114	2365.33	2365.33	-2.36	-0.00186	HCD (High Energy Collision Dissociation)	MS2	60.0573	-55	30	151.574	145819	20200926_Heidi_AO.raw	F2		4.54	1	FALSE	6.934e-06	4.057e-09	568481	151.61
FALSE	High	Sequest HT (A3)	Unambiguous	[K].AmGIMNSFVNDIFER.[I]	M2(Oxidation)	15	Q16778; P58876	Q16778; Q5QNW6; Q99879; P33778; P58876; Q93079; O60814; Q99880; P62807; P57053; Q8N257; P06899; P23527; U3KQK0; Q99877	0	3	0.1311	0	1	1	587.275	1759.81	1759.81	-2	-0.00118	HCD (High Energy Collision Dissociation)	MS2	0.241826	-65	4.648	151.582	145824	20200926_Heidi_AO.raw	F2		4.12	2	FALSE	6.934e-06	7.741e-06	66238264	151.07
FALSE	High	Sequest HT (A3)	Unambiguous	[R].SNLDPSNVDSLFYAAQASQALSGcEISISNETK.[D]	C24(Carbamidomethyl)	2	P04844	P04844; Q5JYR7	0	3	0.7782	0	1	1	1172.89	3516.66	3516.64	3.29	0.00386	HCD (High Energy Collision Dissociation)	MS2	0	-40	30	151.55	145791	20200926_Heidi_AO.raw	F2		5.32	1	FALSE	6.934e-06	1.394e-10	553387	151.55
FALSE	High	Sequest HT (A3)	Unambiguous	[R].AQIIELLcIVEALKK.[D]	C8(Carbamidomethyl)	1	Q9Y5K6	Q9Y5K6	1	3	0.7757	0	1	1	581.015	1741.03	1741.03	0.62	0.00036	HCD (High Energy Collision Dissociation)	MS2	32.1933	-55	30	162.376	153009	20200928_Heidi_CL.raw	F7		3.7	1	FALSE	6.934e-06	4.645e-06	566203	162.45
FALSE	High	Sequest HT (A3)	Unambiguous	[R].QLFALScTAEEQGVLPDDLSGVIR.[R]	C7(Carbamidomethyl)	1	P04899	P04899	0	3	0.7171	0	1	1	873.444	2618.32	2618.31	1.98	0.00173	HCD (High Energy Collision Dissociation)	MS2	19.6662	-40	30	151.601	145844	20200926_Heidi_AO.raw	F2		4.1	1	FALSE	6.934e-06	2.858e-07	850242	151.6
FALSE	High	Sequest HT (A3)	Unambiguous	[R].ELQEALPEAPAPLLPHITATSLLGTR.[E]		3	Q9BXK5	Q9BXK5; A0A087WTL4; A0A087WX97	0	3	0.7653	0	1	1	913.509	2738.51	2738.51	1.39	0.00127	HCD (High Energy Collision Dissociation)	MS2	26.6973	-40	30	151.601	145845	20200926_Heidi_AO.raw	F2		5.24	1	FALSE	6.934e-06	6.723e-10	1.11376e+06	151.65
FALSE	High	Sequest HT (A3)	Unambiguous	[K].ELMGEEILGASLSAPLTSYK.[V]		1	Q9P2J5	Q9P2J5	0	3	0.6241	0	1	1	703.697	2109.08	2109.08	-0.35	-0.00025	HCD (High Energy Collision Dissociation)	MS2	30.2612	-40	30	151.602	145846	20200926_Heidi_AO.raw	F2		3.99	1	FALSE	6.934e-06	4.123e-08	569310	151.61
FALSE	High	Sequest HT (A3)	Unambiguous	[-].mASmGTLAFDEYGRPFLIIK.[D]	N-Term(Prot)(Met-loss+Acetyl); M4(Oxidation)	3	P48643	D6RIZ7; E7ENZ3; P48643	0	3	0.6253	0	1	1	729.71	2187.12	2187.12	0.64	0.00047	HCD (High Energy Collision Dissociation)	MS2	36.9813	-40	30	151.603	145847	20200926_Heidi_AO.raw	F2		3.79	1	FALSE	6.934e-06	2.632e-07	954744	151.64
FALSE	High	Sequest HT (A3)	Unambiguous	[K].IYIGDDNPLTLIVK.[A]		1	P06756	P06756	0	2	0.634	0	1	1	787.446	1573.88	1573.88	0.35	0.00028	HCD (High Energy Collision Dissociation)	MS2	34.3621	-40	30	151.603	145848	20200926_Heidi_AO.raw	F2		2.65	1	FALSE	6.934e-06	1.208e-05	1.09286e+06	151.67
FALSE	High	Sequest HT (A3)	Unambiguous	[R].ENISNAQALLEYHLSYLQEVEQLR.[L]		1	P51116	P51116	0	3	0.6814	0	1	1	954.155	2860.45	2860.45	0.98	0.00093	HCD (High Energy Collision Dissociation)	MS2	83.0723	-40	30	151.604	145849	20200926_Heidi_AO.raw	F2		5.87	1	FALSE	6.934e-06	1.741e-10	604793	151.62
FALSE	High	Sequest HT (A3)	Unambiguous	[K].ATPLSSTVTLSMSADVPLVVEYK.[I]		1	P12004	P12004	0	3	0.5947	0	1	1	803.426	2408.26	2408.26	0.6	0.00048	HCD (High Energy Collision Dissociation)	MS2	86.9967	-40	30	151.606	145852	20200926_Heidi_AO.raw	F2		3.38	1	FALSE	6.934e-06	1.744e-06	1.07388e+06	151.66
FALSE	High	Sequest HT (A3)	Unambiguous	[R].LmAPYTPFLTELMYQNLK.[V]	M2(Oxidation)	3	P41252	A0A0A0MSX9; J3KR24; P41252	0	3	0.4778	0	1	1	730.37	2189.1	2189.1	-2.64	-0.00193	HCD (High Energy Collision Dissociation)	MS2	50.9139	-40	30	162.368	153005	20200928_Heidi_CL.raw	F7		3.16	1	FALSE	6.934e-06	4.141e-06	336260	162.39
FALSE	High	Sequest HT (A3)	Unambiguous	[K].STVAALLQNLYQPTGGQLLLDGKPLPQYEHR.[Y]		3	Q03518	A0A0S2Z4R8; Q03518; A0A140T9T7	0	4	0.6614	0	1	1	855.966	3420.84	3420.83	3.8	0.00325	HCD (High Energy Collision Dissociation)	MS2	11.294	-40	30	151.607	145853	20200926_Heidi_AO.raw	F2		4.46	1	FALSE	6.934e-06	1.869e-08
FALSE	High	Sequest HT (A3)	Unambiguous	[-].mATEQRPFHLVVFGASGFTGQFVTEEVAR.[E]	N-Term(Prot)(Met-loss+Acetyl)	1	Q8NBX0	Q8NBX0	0	3	0.7773	0	1	1	1041.53	3122.57	3122.57	0.98	0.00102	HCD (High Energy Collision Dissociation)	MS2	49.86	-40	30	151.607	145854	20200926_Heidi_AO.raw	F2		6.42	1	FALSE	6.934e-06	2.925e-13	828018	151.66
FALSE	High	Sequest HT (A3)	Unambiguous	[K].GYGTVIPPQASLVFHVLLIDVHNPK.[D]		1	Q96AY3	Q96AY3	0	4	0.6509	0	1	1	679.382	2714.51	2714.5	1.45	0.00099	HCD (High Energy Collision Dissociation)	MS2	41.4915	-40	30	162.369	153006	20200928_Heidi_CL.raw	F7		4.44	1	FALSE	6.934e-06	1.143e-07	1.75321e+06	162.51
FALSE	High	Sequest HT (A3)	Unambiguous	[K].SAWLSGYENPVVSR.[I]		1	P13674	P13674	0	2	0.493	0	1	1	782.893	1564.78	1564.78	2.19	0.00171	HCD (High Energy Collision Dissociation)	MS2	67.5257	-40	30	105.187	93355	20200928_Heidi_BO.raw	F5		2.15	1	FALSE	6.934e-06	3.135e-06	558109	105.32
FALSE	High	Sequest HT (A3)	Unambiguous	[R].ATSFLLALEPELEAR.[L]		2	P04843	P04843; F8WF32	0	2	0.4105	0	1	1	830.452	1659.9	1659.9	0.77	0.00064	HCD (High Energy Collision Dissociation)	MS2	19.4991	-40	30	151.549	145789	20200926_Heidi_AO.raw	F2		3.24	1	FALSE	6.934e-06	1.426e-06	705495	151.5
FALSE	High	Sequest HT (A3)	Unambiguous	[K].VVLLEDLASQVGLR.[T]		2	Q96HY6	Q96HY6; A0A0A0MRX2	0	3	0.5948	0	1	1	504.63	1511.88	1511.88	-1.84	-0.00093	HCD (High Energy Collision Dissociation)	MS2	59.3232	-65	30	151.535	145776	20200926_Heidi_AO.raw	F2		2.69	1	FALSE	6.934e-06	4.624e-06	922352	151.63
FALSE	High	Sequest HT (A3)	Unambiguous	[R].DVVFNYLHATAFQGTPLAQAVEGPSENVR.[K]		1	P31930	P31930	0	3	0.6253	0	1	1	1044.19	3130.57	3130.56	2.43	0.00253	HCD (High Energy Collision Dissociation)	MS2	82.0658	-40	30	151.45	145687	20200926_Heidi_AO.raw	F2		4.51	1	FALSE	6.934e-06	2.041e-09	3.41592e+06	151.57
FALSE	High	Sequest HT (A3)	Unambiguous	[K].DFSALESQLQDTQELLQEENR.[Q]		1	P35579	P35579	0	3	0.6568	0	1	1	831.734	2493.19	2493.17	5.75	0.00478	HCD (High Energy Collision Dissociation)	MS2	28.6554	-40	30	151.454	145693	20200926_Heidi_AO.raw	F2		4.72	1	FALSE	6.934e-06	1.004e-06	28558056	150.81
FALSE	High	Sequest HT (A3)	Unambiguous	[R].FDDPGLmLmGFKPLVLLK.[K]	M7(Oxidation); M9(Oxidation)	2	P12956	B1AHC9; P12956	0	3	0.5677	0	1	1	689.373	2066.11	2066.11	-0.28	-0.00019	HCD (High Energy Collision Dissociation)	MS2	50.4287	-40	30	151.455	145694	20200926_Heidi_AO.raw	F2		3.03	1	FALSE	6.934e-06	5.733e-07	1.56486e+06	151.66
FALSE	High	Sequest HT (A3)	Unambiguous	[R].LPGISETAMIFAGVDVTK.[E]		3	P31040	A0A087X1I3; P31040; D6RFM5	0	3	0.6532	0	1	1	616.996	1848.97	1848.98	-1.69	-0.00104	HCD (High Energy Collision Dissociation)	MS2	23.4408	-55	30	151.463	145698	20200926_Heidi_AO.raw	F2		3.95	1	FALSE	6.934e-06	1.742e-05	722303	151.4
FALSE	High	Sequest HT (A3)	Unambiguous	[K].APFAAHGYGAFLTLSILDR.[Y]		2	A0A087WVV1; P49721	A0A087WVV1; P49721	0	3	0.5205	0	1	1	674.025	2020.06	2020.07	-1.61	-0.00109	HCD (High Energy Collision Dissociation)	MS2	71.1071	-55	30	151.463	145699	20200926_Heidi_AO.raw	F2		3.17	2	FALSE	6.934e-06	6.799e-07	732799	151.46
FALSE	High	Sequest HT (A3)	Unambiguous	[K].LNLQFLTLHDYLLR.[N]		2	O60306	H0YH15; O60306	0	3	0.6708	0	1	1	587.001	1758.99	1758.99	-1.11	-0.00065	HCD (High Energy Collision Dissociation)	MS2	38.1198	-55	30	151.464	145700	20200926_Heidi_AO.raw	F2		4.01	1	FALSE	6.934e-06	6.992e-07	1.59252e+06	151.55
FALSE	High	Sequest HT (A3)	Unambiguous	[R].YLPDTLLLEEcGLLR.[K]	C11(Carbamidomethyl)	2	P21964	P21964; E7EMS6	0	3	0.617	0	1	1	602.321	1804.95	1804.95	-1.04	-0.00063	HCD (High Energy Collision Dissociation)	MS2	58.6752	-55	30	151.465	145702	20200926_Heidi_AO.raw	F2		2.35	1	FALSE	6.934e-06	1.82e-05	625769	151.54
FALSE	High	Sequest HT (A3)	Unambiguous	[K].LNLPINIIGLAPLcENMPSGK.[A]	C14(Carbamidomethyl)	1	P28838	P28838	0	3	0.7038	0	1	1	755.409	2264.21	2264.21	-0.07	-6e-05	HCD (High Energy Collision Dissociation)	MS2	56.331	-40	30	162.412	153046	20200928_Heidi_CL.raw	F7		3.68	1	FALSE	6.934e-06	3.527e-08	455206	162.41
FALSE	High	Sequest HT (A3)	Unambiguous	[K].QLGPQVQQIILVSPMGVSR.[L]		1	O60763	O60763	0	3	0.5321	0	1	1	684.054	2050.15	2050.15	-0.07	-5e-05	HCD (High Energy Collision Dissociation)	MS2	80.3489	-55	30	142.685	132357	20200928_Heidi_BP.raw	F6		2.8	1	FALSE	6.934e-06	5.649e-07	232646	142.69
FALSE	High	Sequest HT (A3)	Unambiguous	[R].DSLGDFIEHYAQLGPSSPEQLAAGAEEGGGPR.[R]		1	Q96QR8	Q96QR8	0	4	0.5753	0	1	1	814.635	3255.52	3255.52	-0.4	-0.00032	HCD (High Energy Collision Dissociation)	MS2	37.9928	-55	30	151.467	145705	20200926_Heidi_AO.raw	F2		2.92	1	FALSE	6.934e-06	5.167e-07	641392	151.52
FALSE	High	Sequest HT (A3)	Unambiguous	[R].SIATLMTDEIFHDVAYK.[A]		5	E9PFN4	Q9Y6M7; C9JRP1; E9PFN4; A0A0A0MST8; H7C3C4	0	3	0.5401	0	1	1	651.991	1953.96	1953.96	-2.19	-0.00143	HCD (High Energy Collision Dissociation)	MS2	42.5523	-65	30	151.536	145777	20200926_Heidi_AO.raw	F2		2.37	1	FALSE	6.934e-06	7.431e-06	459148	151.56
FALSE	High	Sequest HT (A3)	Unambiguous	[K].TPDQAILWLWK.[K]		2	Q6ZRP7	H0Y430; Q6ZRP7	0	2	0.7126	0	1	1	685.876	1370.75	1370.75	-1.02	-0.0007	HCD (High Energy Collision Dissociation)	MS2	67.6165	-55	30	151.47	145709	20200926_Heidi_AO.raw	F2		3.48	1	FALSE	6.934e-06	1.445e-05	866283	151.56
FALSE	High	Sequest HT (A3)	Unambiguous	[K].HLEGLSEEAImELNLPTGIPIVYELDK.[N]	M11(Oxidation)	1	P18669	P18669	0	3	0.6977	0	1	1	1013.86	3039.56	3039.56	0.49	0.0005	HCD (High Energy Collision Dissociation)	MS2	19.5625	-40	30	162.411	153045	20200928_Heidi_CL.raw	F7		4.3	1	FALSE	6.934e-06	3.85e-09	1.88419e+06	161.47
FALSE	High	Sequest HT (A3)	Unambiguous	[K].FDVNTSAVQVLIEHIGNLDR.[A]		2	A0A087WVQ6	A0A087WVQ6; Q00610	0	3	0.6985	0	1	1	747.395	2240.17	2240.17	1.02	0.00076	HCD (High Energy Collision Dissociation)	MS2	44.5484	-40	30	162.41	153044	20200928_Heidi_CL.raw	F7		4.61	1	FALSE	6.934e-06	1.468e-09	4925578	162.13
FALSE	High	Sequest HT (A3)	Unambiguous	[K].VVLLEDLASQVGLR.[T]		2	Q96HY6	Q96HY6; A0A0A0MRX2	0	3	0.5781	0	1	1	504.63	1511.88	1511.88	-1.96	-0.00099	HCD (High Energy Collision Dissociation)	MS2	45.6893	-65	30	151.482	145719	20200926_Heidi_AO.raw	F2		2.37	1	FALSE	6.934e-06	3.474e-06	922352	151.63
FALSE	High	Sequest HT (A3)	Unambiguous	[R].ELAILLGMLDPAEKDEK.[G]		1	P30041	P30041	1	3	0.673	0	1	1	629.005	1885	1885	0.55	0.00034	HCD (High Energy Collision Dissociation)	MS2	39.3826	-40	30	151.498	145735	20200926_Heidi_AO.raw	F2		3.67	1	FALSE	6.934e-06	4.351e-07	719049	151.49
FALSE	High	Sequest HT (A3)	Unambiguous	[K].TAFDEAIAELDTLNEESYK.[D]		1	P31946	P31946	0	3	0.6407	0	1	1	720.34	2159.01	2159	1.52	0.0011	HCD (High Energy Collision Dissociation)	MS2	17.5161	-40	27.866	151.498	145736	20200926_Heidi_AO.raw	F2		3.34	1	FALSE	6.934e-06	1.238e-05	4.00567e+06	151.38
FALSE	High	Sequest HT (A3)	Unambiguous	[R].AGPFDEFQIATMLK.[E]		3	Q8NBY1	Q8NBY1; B4E0Y9; Q9P289	0	2	0.6235	0	1	1	784.396	1567.78	1567.78	0.83	0.00065	HCD (High Energy Collision Dissociation)	MS2	47.7837	-40	30	151.499	145737	20200926_Heidi_AO.raw	F2		2.55	1	FALSE	6.934e-06	8.921e-06	494959	151.48
FALSE	High	Sequest HT (A3)	Unambiguous	[R].AFLQGGQEATDIALLLR.[D]		3	E7EX90	Q14203; Q6AWB1; E7EX90	0	3	0.7154	0	1	1	606.004	1816	1816	0.95	0.00058	HCD (High Energy Collision Dissociation)	MS2	11.5063	-40	30	151.5	145738	20200926_Heidi_AO.raw	F2		3.83	1	FALSE	6.934e-06	5.47e-06	540967	151.51
FALSE	High	Sequest HT (A3)	Unambiguous	[K].DATNVGDEGGFAPNILENSEALELVK.[E]		1	P09104	P09104	0	3	0.498	0	1	1	901.441	2702.31	2702.32	-3.14	-0.00283	HCD (High Energy Collision Dissociation)	MS2	79.1682	-40	30	151.502	145741	20200926_Heidi_AO.raw	F2		2.47	1	FALSE	6.934e-06	9.976e-07	1.11803e+06	151.58
FALSE	High	Sequest HT (A3)	Unambiguous	[R].VNIAFNYDmPEDSDTYLHR.[CV]	M9(Oxidation)	5	Q13838	Q5STU3; H0Y400; A0A140T9X3; A0A0G2JJZ9; Q13838	0	3	0.734	0	1	1	772.679	2316.02	2316.02	-0.77	-0.0006	HCD (High Energy Collision Dissociation)	MS2	0.654619	-55	30	105.197	93363	20200928_Heidi_BO.raw	F5		3.91	1	FALSE	6.934e-06	9.973e-08	1.23875e+06	105.15
FALSE	High	Sequest HT (A3)	Unambiguous	[K].LNLQFLTLHDYLLR.[N]		2	O60306	H0YH15; O60306	0	3	0.5761	0	1	1	587.001	1758.99	1758.99	-1.42	-0.00083	HCD (High Energy Collision Dissociation)	MS2	38.7597	-55	25.388	151.517	145756	20200926_Heidi_AO.raw	F2		3.68	1	FALSE	6.934e-06	3.759e-06	1.59252e+06	151.55
FALSE	High	Sequest HT (A3)	Unambiguous	[K].IVKPNGEKPDEFESGISQALLELEmNSDLK.[A]	M25(Oxidation)	3	P62081	P62081; B5MCP9; A0A2R8Y623	0	4	0.2683	0	1	1	837.421	3346.66	3346.67	-2.74	-0.00229	HCD (High Energy Collision Dissociation)	MS2	32.9706	-55	30	151.471	145711	20200926_Heidi_AO.raw	F2		1.64	1	FALSE	6.934e-06	4.744e-06	615862	151.66
FALSE	High	Sequest HT (A3)	Unambiguous	[R].TYLDWLEQPFPGAVPSLRPLLR.[R]		3	Q96N66	Q96N66; M0R1Z5; A9C4B8	0	3	0.7059	0	1	1	856.805	2568.4	2568.4	1.76	0.00151	HCD (High Energy Collision Dissociation)	MS2	41.2553	-40	30	162.413	153048	20200928_Heidi_CL.raw	F7		4.08	1	FALSE	6.934e-06	4.195e-07	2.461e+06	162.54
FALSE	High	Sequest HT (A3)	Unambiguous	[K].TEFLSFMNTELAAFTK.[N]		1	P31949	P31949	0	2	0.5443	0	1	1	925.458	1849.91	1849.9	2.36	0.00219	HCD (High Energy Collision Dissociation)	MS2	94.4319	-40	27.017	162.367	153003	20200928_Heidi_CL.raw	F7		3.05	1	FALSE	6.934e-06	1.852e-06	5883214	162.49
FALSE	High	Sequest HT (A3)	Unambiguous	[R].IFLEESLSFGVLGEHGR.[G]		1	O15269	O15269	0	3	0.5806	0	1	1	630.663	1889.98	1889.98	-0.07	-4e-05	HCD (High Energy Collision Dissociation)	MS2	66.9344	-55	30	142.686	132359	20200928_Heidi_BP.raw	F6		3.41	1	FALSE	6.934e-06	2.13e-08	681425	142.63
FALSE	High	Sequest HT (A3)	Unambiguous	[K].VLPFFERPDFQLFTGNK.[I]		1	Q96HE7	Q96HE7	0	3	0.4615	0	1	1	685.694	2055.07	2055.07	-1.18	-0.00081	HCD (High Energy Collision Dissociation)	MS2	89.2185	-55	30	151.721	145972	20200926_Heidi_AO.raw	F2		2.21	1	FALSE	6.934e-06	1.362e-05	3.88375e+06	151.86
FALSE	High	Sequest HT (A3)	Unambiguous	[R].QLTYDLLPTDSAQDLASELVHYGFLHEDDR.[M]		1	Q9NSY0	Q9NSY0	0	4	0.6364	0	1	1	866.167	3461.65	3461.65	-0.45	-0.00039	HCD (High Energy Collision Dissociation)	MS2	0	-65	30	162.341	152973	20200928_Heidi_CL.raw	F7		2.75	1	FALSE	6.934e-06	4.853e-06	170715	162.41
FALSE	High	Sequest HT (A3)	Unambiguous	[-].mEDSMDmDMSPLRPQNYLFGcELK.[A]	N-Term(Prot)(Acetyl); M7(Oxidation); C21(Carbamidomethyl)	1	P06748	P06748	0	3	0.0867	0	1	1	989.093	2965.26	2965.25	3.45	0.00341	HCD (High Energy Collision Dissociation)	MS2	9.2342	-40	30	151.754	146006	20200926_Heidi_AO.raw	F2		3	1	FALSE	6.934e-06	5.907e-06	865091	151.44
FALSE	High	Sequest HT (A3)	Unambiguous	[R].KPLVIIAEDVDGEALSTLVLNR.[L]		1	P10809	P10809	0	3	0.7681	0	1	1	789.118	2365.34	2365.33	2.06	0.00163	HCD (High Energy Collision Dissociation)	MS2	15.161	-40	29.021	151.756	146008	20200926_Heidi_AO.raw	F2		7.2	1	FALSE	6.934e-06	3.784e-09	10983763	151.6
FALSE	High	Sequest HT (A3)	Unambiguous	[K].AmGIMNSFVNDIFER.[I]	M2(Oxidation)	15	Q16778; P58876	Q16778; Q5QNW6; Q99879; P33778; P58876; Q93079; O60814; Q99880; P62807; P57053; Q8N257; P06899; P23527; U3KQK0; Q99877	0	2	0.2551	0	1	1	880.413	1759.82	1759.81	2.59	0.00228	HCD (High Energy Collision Dissociation)	MS2	60.8626	-40	30	151.757	146010	20200926_Heidi_AO.raw	F2		3.45	2	FALSE	6.934e-06	1.23e-05	21101966	151.04
FALSE	High	Sequest HT (A3)	Unambiguous	[K].SALASVIMGLSPILGK.[D]		2	P30153	P30153; B3KQV6	0	3	0.7526	0	1	1	519.641	1556.91	1556.91	0.72	0.00038	HCD (High Energy Collision Dissociation)	MS2	40.4627	-55	30	162.334	152970	20200928_Heidi_CL.raw	F7		2.91	1	FALSE	6.934e-06	1.075e-05	1738476	162.46
FALSE	High	Sequest HT (A3)	Unambiguous	[K].SINPDEAVAYGAAVQAAILmGDK.[S]	M20(Oxidation)	5	A0A0G2JIW1; P34931	V9GZ37; A0A0G2JIW1; P0DMV9; P34931; Q53FA3	0	3	0.7013	0	1	1	774.057	2320.16	2320.15	2.97	0.0023	HCD (High Energy Collision Dissociation)	MS2	27.2885	-40	30	151.761	146016	20200926_Heidi_AO.raw	F2		5.49	2	FALSE	6.934e-06	3.053e-08	4527188	151.99
FALSE	High	Sequest HT (A3)	Unambiguous	[K].LAAAILGGVDQIHIKPGAK.[V]		8	P22087	M0R299; M0R2U2; M0QXL5; M0R2Q4; M0R1H0; M0R2B0; M0R0P1; P22087	0	4	0.6897	0	1	1	468.784	1872.11	1872.11	3.61	0.00169	HCD (High Energy Collision Dissociation)	MS2	87.6565	-55	30	105.146	93309	20200928_Heidi_BO.raw	F5		3.77	1	FALSE	6.934e-06	8.146e-06	7.93938e+06	105.36
FALSE	High	Sequest HT (A3)	Unambiguous	[K].MALIQmGSVEEAVQALIDLHNHDLGENHHLR.[V]	M6(Oxidation)	4	P26599	A6NLN1; A0A0D9SF20; P26599; A0A0U1RRM4	0	5	0.0817	0	1	1	702.15	3506.72	3506.73	-1.43	-0.001	HCD (High Energy Collision Dissociation)	MS2	10.9932	-55	30	151.77	146022	20200926_Heidi_AO.raw	F2		7.71	1	FALSE	6.934e-06	7.217e-11	3.22092e+06	151.36
FALSE	High	Sequest HT (A3)	Unambiguous	[R].ILAIGLINEALDEGDAQK.[T]		2	P46940	A0A0J9YXZ5; P46940	0	3	0.7355	0	1	1	628.342	1883.01	1883.01	-1.02	-0.00064	HCD (High Energy Collision Dissociation)	MS2	24.6886	-55	30	151.771	146023	20200926_Heidi_AO.raw	F2		3.63	1	FALSE	6.934e-06	4.223e-06	16006978	151.48
FALSE	High	Sequest HT (A3)	Unambiguous	[K].YEPFSFADDIGSNNcGYYDLQAVLTHQGR.[S]	C15(Carbamidomethyl)	2	P54578	P54578; A6NJA2	0	4	0.6504	0	1	1	835.124	3337.47	3337.49	-3.67	-0.00307	HCD (High Energy Collision Dissociation)	MS2	63.2173	-55	30	151.72	145971	20200926_Heidi_AO.raw	F2		3.49	1	FALSE	6.934e-06	4.663e-07	429240	151.75
FALSE	High	Sequest HT (A3)	Unambiguous	[K].GDNVYEFHLEFLDLVKPEPVYK.[L]		3	Q9P035	Q9P035; H3BS72; H3BPZ1	0	4	0.6632	0	1	1	663.589	2651.33	2651.34	-2.63	-0.00174	HCD (High Energy Collision Dissociation)	MS2	14.3275	-55	30	151.771	146024	20200926_Heidi_AO.raw	F2		3.89	1	FALSE	6.934e-06	1.123e-09	10160800	151.92
FALSE	High	Sequest HT (A3)	Unambiguous	[R].EEFLIPIYHQVAVQFADLHDTPGR.[M]		2	Q13085	Q13085; Q59FY4	0	4	0.6989	0	1	1	699.607	2795.41	2795.42	-2.49	-0.00174	HCD (High Energy Collision Dissociation)	MS2	45.9093	-65	30	151.789	146042	20200926_Heidi_AO.raw	F2		4.75	1	FALSE	6.934e-06	5.893e-10	562900	151.89
FALSE	High	Sequest HT (A3)	Unambiguous	[R].VDIGDTIIYLVH.[-]		1	Q9P2J5	Q9P2J5	0	2	0.5694	0	1	1	679.374	1357.74	1357.74	2.67	0.00182	HCD (High Energy Collision Dissociation)	MS2	14.9605	-40	20.461	151.806	146060	20200926_Heidi_AO.raw	F2		3.6	1	FALSE	6.934e-06	2.563e-06	2.82137e+06	151.8
FALSE	High	Sequest HT (A3)	Unambiguous	[R].IIEENIPELLSLNLSNNR.[L]		3	Q9UBU9	Q9UBU9; E9PIN3; B4E227	0	3	0.6276	0	1	1	694.379	2081.12	2081.12	0.08	5e-05	HCD (High Energy Collision Dissociation)	MS2	65.9165	-40	30	151.807	146062	20200926_Heidi_AO.raw	F2		3.84	1	FALSE	6.934e-06	1.183e-06	241028	151.82
FALSE	High	Sequest HT (A3)	Unambiguous	[R].LLPQGTVIFEDISIEHFEGTVTK.[V]		2	O75534	O75534; E9PLT0	0	3	0.6514	0	1	1	858.458	2573.36	2573.35	3.84	0.00329	HCD (High Energy Collision Dissociation)	MS2	39.5547	-40	30	151.808	146064	20200926_Heidi_AO.raw	F2		4.16	1	FALSE	6.934e-06	1.473e-08	1.27053e+06	151.9
FALSE	High	Sequest HT (A3)	Unambiguous	[K].AmGImNSFVNDIFER.[I]	M2(Oxidation); M5(Oxidation)	15	Q16778; P58876	Q16778; Q5QNW6; Q99879; P33778; P58876; Q93079; O60814; Q99880; P62807; P57053; Q8N257; P06899; P23527; U3KQK0; Q99877	0	3	0.7111	0	1	1	592.607	1775.81	1775.81	-1.05	-0.00062	HCD (High Energy Collision Dissociation)	MS2	11.0109	-65	8.888	142.7	132371	20200928_Heidi_BP.raw	F6		4.05	2	FALSE	6.934e-06	7.203e-07	4.66578e+06	142.79
FALSE	High	Sequest HT (A3)	Unambiguous	[K].KIEFVVVGPEAPLAAGIVGNLR.[S]		6	P22102	C9JBJ1; P22102; F8WD69; C9JZG2; C9JTV6; C9JKQ7	1	3	0.7447	0	1	1	750.441	2249.31	2249.3	2.72	0.00204	HCD (High Energy Collision Dissociation)	MS2	58.5427	-40	30	151.81	146066	20200926_Heidi_AO.raw	F2		4.23	1	FALSE	6.934e-06	1.451e-05	461475	151.86
FALSE	High	Sequest HT (A3)	Unambiguous	[R].KGPAPELQGVEVALAPEELELDPMAMTQK.[Y]		3	Q13435	H0YEX5; E9PPJ0; Q13435	1	3	0.6791	0	1	1	1031.2	3091.58	3091.57	4.29	0.00442	HCD (High Energy Collision Dissociation)	MS2	12.171	-40	30	151.815	146074	20200926_Heidi_AO.raw	F2		3.74	1	FALSE	6.934e-06	1.93e-08	102286	151.79
FALSE	High	Sequest HT (A3)	Unambiguous	[R].IYLTADNLVLNLQDESFTR.[GS]		2	Q99623	Q99623; J3KPX7	0	3	0.6709	0	1	1	742.386	2225.14	2225.14	-0.69	-0.00051	HCD (High Energy Collision Dissociation)	MS2	4.98263	-55	30	151.822	146076	20200926_Heidi_AO.raw	F2		3.95	1	FALSE	6.934e-06	2.899e-06	17452614	151.26
FALSE	High	Sequest HT (A3)	Unambiguous	[R].TYAHYFDLTIINNEIDETIR.[H]		11	O14936; A0A2R8Y6F8; A0A2U3TZN6	Q5JS79; O14936; A0A2R8Y6F8; A0A2U3TZM1; A0A2R8YEK3; A0A2U3TZN6; A0A2R8YFN5; A0A2U3TZM4; Q5JS72; A0A2R8Y7X6; A0A2R8YE77	0	3	0.5814	0	1	1	814.404	2441.2	2441.2	-0.47	-0.00038	HCD (High Energy Collision Dissociation)	MS2	25.8401	-55	30	151.822	146077	20200926_Heidi_AO.raw	F2		3.44	3	FALSE	6.934e-06	1.309e-06
FALSE	High	Sequest HT (A3)	Unambiguous	[K].LQDTLEQIEEQLDVALSK.[I]		2	Q96JG6	H0Y7Q2; Q96JG6	0	3	0.5484	0	1	1	691.364	2072.08	2072.08	0.33	0.00023	HCD (High Energy Collision Dissociation)	MS2	51.867	-55	30	162.325	152956	20200928_Heidi_CL.raw	F7		3.41	1	FALSE	6.934e-06	1.015e-05	414257	162.36
FALSE	High	Sequest HT (A3)	Unambiguous	[R].NFHNLVLFIDPAQEYTLDFIK.[L]		1	Q9NYU1	Q9NYU1	0	3	0.6942	0	1	1	846.441	2537.31	2537.31	-0.12	-0.0001	HCD (High Energy Collision Dissociation)	MS2	16.5813	-55	30	162.327	152960	20200928_Heidi_CL.raw	F7		2.78	1	FALSE	6.934e-06	2.299e-07	120055	162.34
FALSE	High	Sequest HT (A3)	Unambiguous	[R].EVSDGIIAPGYEEEALTILSK.[K]		1	P31939	P31939	0	3	0.7479	0	1	1	745.385	2234.14	2234.14	-2.13	-0.00159	HCD (High Energy Collision Dissociation)	MS2	31.7029	-55	30	151.62	145866	20200926_Heidi_AO.raw	F2		4.76	1	FALSE	6.934e-06	6.587e-07	2.31734e+06	151.73
FALSE	High	Sequest HT (A3)	Unambiguous	[R].AGKPVIcATQMLESMIK.[K]	C7(Carbamidomethyl)	4	H3BR70; P14618	H3BR70; B4DNK4; P14618; H3BTN5	0	3	0.5846	0	1	1	626.328	1876.97	1876.97	0.67	0.00042	HCD (High Energy Collision Dissociation)	MS2	68.1211	-65	30	142.698	132368	20200928_Heidi_BP.raw	F6		3.25	2	FALSE	6.934e-06	1.687e-05	1.72406e+06	142.88
FALSE	High	Sequest HT (A3)	Unambiguous	[R].LGPGGLDPVEVYESLPEELQK.[C]		3	Q16543	K7EIU0; K7EQA9; Q16543	0	3	0.6066	0	1	1	757.061	2269.17	2269.16	3.56	0.00269	HCD (High Energy Collision Dissociation)	MS2	25.8238	-40	30	151.71	145963	20200926_Heidi_AO.raw	F2		4.27	1	FALSE	6.934e-06	1.3e-08	2.65447e+06	151.76
FALSE	High	Sequest HT (A3)	Unambiguous	[K].NQHFDGFVVEVWNQLLSQK.[R]		1	Q9BWS9	Q9BWS9	0	3	0.4245	0	1	1	763.388	2288.15	2288.15	1.92	0.00147	HCD (High Energy Collision Dissociation)	MS2	44.4001	-40	30	162.365	153000	20200928_Heidi_CL.raw	F7		2.12	1	FALSE	6.934e-06	8.795e-06	549619	162.3
FALSE	High	Sequest HT (A3)	Unambiguous	[K].TPDQAILWLWK.[K]		2	Q6ZRP7	H0Y430; Q6ZRP7	0	2	0.7403	0	1	1	685.875	1370.74	1370.75	-2.44	-0.00167	HCD (High Energy Collision Dissociation)	MS2	42.5228	-55	30	151.626	145874	20200926_Heidi_AO.raw	F2		3.62	1	FALSE	6.934e-06	2.975e-06	866283	151.56
FALSE	High	Sequest HT (A3)	Unambiguous	[K].GWEVVESDLYAmNFNPIISR.[K]	M12(Oxidation)	4	P15559	B4DLR8; P15559; H3BRK3; H3BNV2	0	3	0.6431	0	1	1	786.045	2356.12	2356.13	-3.5	-0.00275	HCD (High Energy Collision Dissociation)	MS2	24.13	-65	30	151.634	145879	20200926_Heidi_AO.raw	F2		2.55	1	TRUE	6.934e-06	1.19e-05	239488	151.01
FALSE	High	Sequest HT (A3)	Unambiguous	[K].AmGImNSFVNDIFER.[I]	M2(Oxidation); M5(Oxidation)	15	Q16778; P58876	Q16778; Q5QNW6; Q99879; P33778; P58876; Q93079; O60814; Q99880; P62807; P57053; Q8N257; P06899; P23527; U3KQK0; Q99877	0	3	0.6046	0	1	1	592.606	1775.8	1775.81	-2.45	-0.00145	HCD (High Energy Collision Dissociation)	MS2	48.8416	-65	30	151.635	145880	20200926_Heidi_AO.raw	F2		2.63	2	FALSE	6.934e-06	1.598e-05	774296	149.83
FALSE	High	Sequest HT (A3)	Unambiguous	[K].AmGIMNSFVNDIFER.[I]	M2(Oxidation)	15	Q16778; P58876	Q16778; Q5QNW6; Q99879; P33778; P58876; Q93079; O60814; Q99880; P62807; P57053; Q8N257; P06899; P23527; U3KQK0; Q99877	0	3	0.1317	0	1	1	587.275	1759.81	1759.81	-2.11	-0.00124	HCD (High Energy Collision Dissociation)	MS2	0.3378	-65	2.326	151.635	145881	20200926_Heidi_AO.raw	F2		3.19	2	FALSE	6.934e-06	9.41e-06	66238264	151.07
FALSE	High	Sequest HT (A3)	Unambiguous	[K].SLVASLAEPDFVVTDFAK.[F]		1	P22314	P22314	0	3	0.7516	0	1	1	637.004	1909	1909	1.55	0.00098	HCD (High Energy Collision Dissociation)	MS2	8.09666	-40	13.372	151.65	145896	20200926_Heidi_AO.raw	F2		4.67	1	FALSE	6.934e-06	2.175e-06	5.02906e+06	151.72
FALSE	High	Sequest HT (A3)	Unambiguous	[-].mAGWNAYIDNLmADGTcQDAAIVGYK.[D]	N-Term(Prot)(Met-loss+Acetyl); M12(Oxidation); C17(Carbamidomethyl)	1	P07737	P07737	0	3	0.6944	0	1	1	925.753	2775.25	2775.24	2.32	0.00215	HCD (High Energy Collision Dissociation)	MS2	4.44072	-40	30	151.651	145897	20200926_Heidi_AO.raw	F2		4.68	1	FALSE	6.934e-06	8.898e-07	3.18342e+06	151.76
FALSE	High	Sequest HT (A3)	Unambiguous	[R].cPEALFQPSFLGMEScGIHETTFNSIMK.[C]	C1(Carbamidomethyl); C16(Carbamidomethyl)	3	P60709; P63261	A0A2R8Y793; P60709; P63261	0	3	0.7226	0	1	1	1077.82	3231.46	3231.46	-1.28	-0.00138	HCD (High Energy Collision Dissociation)	MS2	14.0472	-40	30	151.652	145898	20200926_Heidi_AO.raw	F2		6.2	2	FALSE	6.934e-06	1.717e-14	1.38937e+06	151.69
FALSE	High	Sequest HT (A3)	Unambiguous	[R].QFFMEDIVLANHPDIFNPDNPK.[V]		2	P49959	P49959; F8W7U8	0	3	0.635	0	1	1	867.753	2601.25	2601.24	0.62	0.00054	HCD (High Energy Collision Dissociation)	MS2	23.2725	-40	30	151.654	145901	20200926_Heidi_AO.raw	F2		4.63	1	FALSE	6.934e-06	2.555e-08	385968	151.69
FALSE	High	Sequest HT (A3)	Unambiguous	[K].SINPDEAVAYGAAVQAAILmGDK.[S]	M20(Oxidation)	5	A0A0G2JIW1; P34931	V9GZ37; A0A0G2JIW1; P0DMV9; P34931; Q53FA3	0	3	0.6144	0	1	1	774.057	2320.16	2320.15	2.81	0.00217	HCD (High Energy Collision Dissociation)	MS2	95.1629	-40	30	151.656	145904	20200926_Heidi_AO.raw	F2		4.85	2	FALSE	6.934e-06	4.161e-07	4527188	151.99
FALSE	High	Sequest HT (A3)	Unambiguous	[R].DPEAGDVEADPGLADLPQQLLFVHQGETELK.[E]		1	Q9BQ67	Q9BQ67	0	3	0.6677	0	1	1	1111.22	3331.64	3331.63	3.62	0.00402	HCD (High Energy Collision Dissociation)	MS2	77.4081	-40	30	151.712	145965	20200926_Heidi_AO.raw	F2		3.37	1	FALSE	6.934e-06	7.331e-06	166924	151.34
FALSE	High	Sequest HT (A3)	Unambiguous	[K].NFGEEVDDESLKELFSQFGK.[T]		4	Q13310	Q13310; H0Y5F5; H0YCC8; B1ANR0	1	3	0.5748	0	1	1	773.368	2318.09	2318.08	2.94	0.00227	HCD (High Energy Collision Dissociation)	MS2	54.3052	-40	30	151.656	145904	20200926_Heidi_AO.raw	F2	Not Reliable	4.28	1	FALSE	6.934e-06	1.279e-05
FALSE	High	Sequest HT (A3)	Unambiguous	[R].DNLEFFLAGIGR.[L]		2	P49327	P49327; A0A0U1RQF0	0	2	0.7357	0	1	1	676.354	1351.7	1351.7	0.75	0.0005	HCD (High Energy Collision Dissociation)	MS2	33.9711	-40	28.533	151.658	145907	20200926_Heidi_AO.raw	F2		3.14	1	FALSE	6.934e-06	9.34e-06	3.32229e+06	151.51
FALSE	High	Sequest HT (A3)	Unambiguous	[K].NVQFVFDAVTDVIIK.[N]		3	P04899; P08754; P63096	P04899; P08754; P63096	0	2	0.6836	0	1	1	854.472	1707.94	1707.93	3.02	0.00258	HCD (High Energy Collision Dissociation)	MS2	68.8944	-40	30	162.364	152998	20200928_Heidi_CL.raw	F7		2.56	3	FALSE	6.934e-06	6.368e-06	600956	161.46
FALSE	High	Sequest HT (A3)	Unambiguous	[K].VLIDWINDVLVGER.[I]		2	Q9NVD7	E9PS97; Q9NVD7	0	2	0.4537	0	1	1	820.955	1640.9	1640.9	1.38	0.00113	HCD (High Energy Collision Dissociation)	MS2	71.9029	-40	30	162.363	152997	20200928_Heidi_CL.raw	F7		2.05	1	FALSE	6.934e-06	1.679e-05	412113	162.19
FALSE	High	Sequest HT (A3)	Unambiguous	[K].AmGIMNSFVNDIFER.[I]	M2(Oxidation)	15	Q16778; P58876	Q16778; Q5QNW6; Q99879; P33778; P58876; Q93079; O60814; Q99880; P62807; P57053; Q8N257; P06899; P23527; U3KQK0; Q99877	0	3	0.1228	0	1	1	587.275	1759.81	1759.81	-2.1	-0.00123	HCD (High Energy Collision Dissociation)	MS2	1.15406	-65	3.577	151.695	145948	20200926_Heidi_AO.raw	F2		3.42	2	FALSE	6.934e-06	7.801e-06	66238264	151.07
FALSE	High	Sequest HT (A3)	Unambiguous	[K].LcYVALDFEQEMATAASSSSLEK.[S]	C2(Carbamidomethyl)	6	A0A2R8YEA7; P60709; P63261	A0A2R8Y793; A0A2R8YEA7; P60709; Q6S8J3; I3L4N8; P63261	0	3	0.6268	0	1	1	850.732	2550.18	2550.17	3.16	0.00269	HCD (High Energy Collision Dissociation)	MS2	15.3272	-40	30	162.362	152996	20200928_Heidi_CL.raw	F7		4.18	3	FALSE	6.934e-06	8.865e-07	488822	162.19
FALSE	High	Sequest HT (A3)	Unambiguous	[K].IGYNPDTVAFVPISGWNGDNmLEPSANmPWFK.[G]	M21(Oxidation); M28(Oxidation)	4	P68104; A0A087WV01	A0A087WVQ9; P68104; A0A087WV01; Q5VTE0	0	3	0.568	0	1	1	1200.56	3599.67	3599.66	1.7	0.00204	HCD (High Energy Collision Dissociation)	MS2	89.2858	-40	30	162.36	152993	20200928_Heidi_CL.raw	F7		3.75	2	FALSE	6.934e-06	3.648e-06	1.10689e+06	161.74
FALSE	High	Sequest HT (A3)	Unambiguous	[K].ALTGHLEEVVLALLK.[T]		3	P04083	Q5T3N0; Q5T3N1; P04083	0	3	0.7931	0	1	1	535.991	1605.96	1605.96	1.52	0.00081	HCD (High Energy Collision Dissociation)	MS2	0	-40	16.854	162.358	152990	20200928_Heidi_CL.raw	F7		3.77	1	FALSE	6.934e-06	1.298e-06	23170446	161.74
FALSE	High	Sequest HT (A3)	Unambiguous	[R].TFNcGVGAVLVVSK.[E]	C4(Carbamidomethyl)	1	P22102	P22102	0	2	0.6619	0	1	1	725.89	1450.77	1450.77	0.84	0.00061	HCD (High Energy Collision Dissociation)	MS2	68.6524	-40	30	105.18	93345	20200928_Heidi_BO.raw	F5		2.1	1	FALSE	6.934e-06	6.42e-06	277294	105.24
FALSE	High	Sequest HT (A3)	Unambiguous	[R].KPLVIIAEDVDGEALSTLVLNR.[L]		1	P10809	P10809	0	3	0.8021	0	1	1	789.119	2365.34	2365.33	3.07	0.00242	HCD (High Energy Collision Dissociation)	MS2	8.2112	-40	14.487	151.708	145959	20200926_Heidi_AO.raw	F2		6.72	1	FALSE	6.934e-06	4.082e-09	10983763	151.6
FALSE	High	Sequest HT (A3)	Unambiguous	[R].MGIEILSFTIK.[D]		4	Q14254	K7EKW9; Q14254; J3QLD9; E7EMK3	0	2	0.7248	0	1	1	626.355	1251.7	1251.7	1.16	0.00073	HCD (High Energy Collision Dissociation)	MS2	36.8174	-40	30	151.709	145961	20200926_Heidi_AO.raw	F2		3.27	1	FALSE	6.934e-06	1.334e-05	355785	151.74
FALSE	High	Sequest HT (A3)	Unambiguous	[K].LEDFYSASSELFEPYYGEGGIDGDGDITRPENISAFR.[N]		2	Q8N1G2	Q8N1G2; Q5T7F5	0	4	0.5787	0	1	1	1029.97	4116.87	4116.86	2.88	0.00296	HCD (High Energy Collision Dissociation)	MS2	38.0819	-40	30	151.656	145905	20200926_Heidi_AO.raw	F2		2.54	1	FALSE	6.934e-06	1.183e-06
FALSE	High	Sequest HT (A3)	Unambiguous	[R].AVcALLNSGGGIIK.[A]	C3(Carbamidomethyl)	2	Q08AF3	B4E128; Q08AF3	0	2	0.4863	0	1	1	686.885	1372.76	1372.76	1.12	0.00077	HCD (High Energy Collision Dissociation)	MS2	45.9832	-40	30	105.334	93506	20200928_Heidi_BO.raw	F5		2.55	1	FALSE	6.934e-06	1.202e-05	221813	105.31
FALSE	High	Sequest HT (A3)	Unambiguous	[K].IHAYVDYPIYDVLQMVGHANRPLQDDEGR.[C]		1	O75643	O75643	0	4	0.5847	0	1	1	846.917	3384.65	3384.64	1.43	0.00121	HCD (High Energy Collision Dissociation)	MS2	28.2313	-40	30	153.562	147903	20200926_Heidi_AO.raw	F2		4.96	1	FALSE	6.934e-06	1.324e-09	468872	153.68
FALSE	High	Sequest HT (A3)	Unambiguous	[R].EFDAAVNSGELWFVNFYSPGcSHcHDLAPTWR.[D]	C21(Carbamidomethyl); C24(Carbamidomethyl)	5	Q8IXB1	A0A494C1G5; Q71S60; Q8IXB1; E7EP04; A0A087WXH7	0	4	0.7271	0	1	1	943.168	3769.65	3769.66	-2.34	-0.0022	HCD (High Energy Collision Dissociation)	MS2	0	-55	30	153.575	147914	20200926_Heidi_AO.raw	F2		4.69	1	FALSE	6.934e-06	6.734e-09	313403	153.64
FALSE	High	Sequest HT (A3)	Unambiguous	[-].mAAVLQQVLER.[T]	N-Term(Prot)(Met-loss+Acetyl)	1	P12270	P12270	0	2	0.4583	0	1	1	584.839	1168.67	1168.67	1.93	0.00113	HCD (High Energy Collision Dissociation)	MS2	10.7691	-40	16.533	155.898	150355	20200926_Heidi_AO.raw	F2		3.12	1	FALSE	6.934e-06	1.95e-06	5656397	155.8
FALSE	High	Sequest HT (A3)	Unambiguous	[K].KLAPPLVTLLSGEPEVQYVALR.[N]		5	P63010	A0A087WYD1; A0A087WZQ6; A0A087X253; P63010; A0A087WU93	1	3	0.6716	0	1	1	798.464	2393.38	2393.38	-0.92	-0.00074	HCD (High Energy Collision Dissociation)	MS2	45.0962	-55	30	155.909	150364	20200926_Heidi_AO.raw	F2		2.68	1	FALSE	6.934e-06	3.208e-06	404226	155.81
FALSE	High	Sequest HT (A3)	Unambiguous	[R].AVITSLLDQIPEmFADTR.[E]	M13(Oxidation)	2	G5EA31	G5EA31; P53992	0	3	0.6472	0	1	1	679.35	2036.03	2036.04	-1.04	-0.0007	HCD (High Energy Collision Dissociation)	MS2	44.48	-55	30	155.91	150365	20200926_Heidi_AO.raw	F2		3.09	1	FALSE	6.934e-06	1.544e-06	672190	155.99
FALSE	High	Sequest HT (A3)	Unambiguous	[K].DYPVVSIEDPFDQDDWGAWQK.[F]		2	P06733	A0A2R8Y6G6; P06733	0	3	0.6715	0	1	1	837.376	2510.11	2510.11	-0.82	-0.00069	HCD (High Energy Collision Dissociation)	MS2	6.74856	-55	30	155.918	150377	20200926_Heidi_AO.raw	F2		4.17	1	FALSE	6.934e-06	7.553e-08	102423336	155.1
FALSE	High	Sequest HT (A3)	Unambiguous	[R].ISVNNVLPVFDNLMQQK.[L]		12	A0A1B0GVD5	A0A1B0GU92; F8W787; A0A1B0GVD5; A0A1B0GU03; A0A1B0GV23; C9JH19; A0A1B0GWE8; H7C469; A0A1B0GVP3; A0A1B0GW44; P07339; F8WD96	0	3	0.5331	0	1	1	653.684	1959.04	1959.04	-0.35	-0.00023	HCD (High Energy Collision Dissociation)	MS2	13.1608	-55	30	155.919	150378	20200926_Heidi_AO.raw	F2		3.47	1	TRUE	6.934e-06	6.409e-06	3782812	155.71
FALSE	High	Sequest HT (A3)	Unambiguous	[K].SLADLPNFTPFPDEWTVEDK.[V]		4	Q9UKL0	Q9P2K3; Q9UKL0; B4DV59; E9PQE5	0	3	0.7203	0	1	1	774.369	2321.09	2321.1	-1.93	-0.00149	HCD (High Energy Collision Dissociation)	MS2	31.7494	-65	30	155.926	150381	20200926_Heidi_AO.raw	F2		3.79	1	FALSE	6.934e-06	7.315e-07	743126	156.03
FALSE	High	Sequest HT (A3)	Unambiguous	[K].SIEEQLGTEIKPIPSNIDK.[S]		1	P26196	P26196	0	3	0.5772	0	1	1	704.379	2111.12	2111.12	-0.33	-0.00023	HCD (High Energy Collision Dissociation)	MS2	28.4722	-65	30	104.446	92573	20200928_Heidi_BO.raw	F5		2.72	1	FALSE	6.934e-06	7.317e-06	1.79555e+06	104.65
FALSE	High	Sequest HT (A3)	Unambiguous	[K].GEmMDLQHGSLFLR.[T]	M3(Oxidation)	6	P00338	F5GXY2; F5H6W8; F5GXH2; F5H5J4; F5GYU2; P00338	0	3	0.0574	0	1	1	550.597	1649.78	1649.78	-0.29	-0.00016	HCD (High Energy Collision Dissociation)	MS2	26.9903	-65	15.294	104.445	92571	20200928_Heidi_BO.raw	F5		3.31	1	FALSE	6.934e-06	4.069e-06	2487746	104.01
FALSE	High	Sequest HT (A3)	Unambiguous	[K].AIHYALNccGLAGGVEQFISDIcPK.[K]	C8(Carbamidomethyl); C9(Carbamidomethyl); C23(Carbamidomethyl)	4	P21926	P21926; A6NNI4; A0A2R8Y478; G8JLH6	0	3	0.7231	0	1	1	931.781	2793.33	2793.32	4.27	0.00397	HCD (High Energy Collision Dissociation)	MS2	37.8239	-40	30	155.942	150398	20200926_Heidi_AO.raw	F2		6.03	1	FALSE	6.934e-06	1.867e-10	669079	155.97
FALSE	High	Sequest HT (A3)	Unambiguous	[K].VIHDNFGIVEGLmTTVHAITATQK.[T]	M13(Oxidation)	2	P04406	E7EUT5; P04406	0	4	0.4929	0	1	1	653.596	2611.36	2611.35	2.4	0.00156	HCD (High Energy Collision Dissociation)	MS2	70.9357	-40	30	155.944	150401	20200926_Heidi_AO.raw	F2		4.22	1	FALSE	6.934e-06	3.23e-06	595045	154.52
FALSE	High	Sequest HT (A3)	Unambiguous	[R].DILEIGAQWSILR.[K]		3	P48556	P48556; R4GMR5; K7EJR3	0	2	0.5798	0	1	1	757.424	1513.84	1513.84	2.69	0.00204	HCD (High Energy Collision Dissociation)	MS2	70.3498	-40	30	155.945	150402	20200926_Heidi_AO.raw	F2		3.76	1	FALSE	6.934e-06	7.559e-06	370295	155.93
FALSE	High	Sequest HT (A3)	Unambiguous	[R].EQmDNAVYTFETLLHQELGK.[G]	M3(Oxidation)	1	Q96TA1	Q96TA1	0	3	1	0	1	1	794.717	2382.14	2382.13	4.01	0.00318	HCD (High Energy Collision Dissociation)	MS2	33.7572	-40	30	155.946	150403	20200926_Heidi_AO.raw	F2		5.39	1	FALSE	6.934e-06	6.104e-08	2.0348e+06	156.13
FALSE	High	Sequest HT (A3)	Unambiguous	[R].EKAQEIQDESAVLWLDEIQGGIWQSNK.[D]		2	P46940	A0A0J9YXZ5; P46940	1	3	0.1923	0	1	1	1038.85	3114.55	3114.54	2.33	0.00242	HCD (High Energy Collision Dissociation)	MS2	38.0137	-40	30	155.947	150405	20200926_Heidi_AO.raw	F2		1.3	1	FALSE	6.934e-06	1.566e-06
FALSE	High	Sequest HT (A3)	Unambiguous	[-].mATPGPVIPEVPFEPSKPPVIEGLSPTVYR.[N]	N-Term(Prot)(Met-loss+Acetyl)	1	Q9BW72	Q9BW72	0	3	0.4771	0	1	1	1039.23	3115.68	3115.67	1.93	0.00201	HCD (High Energy Collision Dissociation)	MS2	77.0934	-40	30	155.947	150405	20200926_Heidi_AO.raw	F2		2.18	1	FALSE	6.934e-06	8.321e-07	1.34964e+06	156.06
FALSE	High	Sequest HT (A3)	Unambiguous	[K].LVQIEYALAAVAGGAPSVGIK.[AE]		3	P25787	P25787; H3BT36; H7C402	0	3	0.6222	0	1	1	676.391	2027.16	2027.15	2.37	0.0016	HCD (High Energy Collision Dissociation)	MS2	56.4678	-40	30	155.951	150411	20200926_Heidi_AO.raw	F2		3.52	1	FALSE	6.934e-06	3.705e-06	4.53594e+06	155.07
FALSE	High	Sequest HT (A3)	Unambiguous	[R].VFDWIEANLSEQQIVSNTLVR.[A]		4	E7EX73	E7EX73; E9PGM1; Q04637; E7EUU4	0	3	0.7005	0	1	1	821.1	2461.29	2461.27	5.86	0.00481	HCD (High Energy Collision Dissociation)	MS2	42.7995	-40	30	155.952	150412	20200926_Heidi_AO.raw	F2		4.24	1	FALSE	6.934e-06	1.151e-05	635538	156.03
FALSE	High	Sequest HT (A3)	Unambiguous	[K].LQSLSNHLFEELAMDVYDEVDRR.[E]		5	F8VXI9	F8VXI9; F8W822; R4GNG3; Q14161; F8WAK2	1	4	0.6145	0	1	1	695.591	2779.34	2779.34	2.18	0.00151	HCD (High Energy Collision Dissociation)	MS2	68.2294	-55	30	161.6	152222	20200928_Heidi_CL.raw	F7		3.58	1	FALSE	6.934e-06	1.812e-05	398477	161.67
FALSE	High	Sequest HT (A3)	Unambiguous	[R].WDNNYGDGVSPmSWIGSVDILR.[R]	M12(Oxidation)	2	P21980	A2A299; P21980	0	3	0.6343	0	1	1	833.053	2497.15	2497.15	-0.07	-6e-05	HCD (High Energy Collision Dissociation)	MS2	16.5497	-55	30	155.963	150422	20200926_Heidi_AO.raw	F2		3.91	1	FALSE	6.934e-06	3.332e-06	3.25194e+06	154.82
FALSE	High	Sequest HT (A3)	Unambiguous	[R].TLMEALVASYLIKPEVQVR.[Q]		3	J3KN16	J3KN16; Q5VYK3; R4GMY1	0	3	0.7395	0	1	1	720.742	2160.21	2160.21	0.22	0.00016	HCD (High Energy Collision Dissociation)	MS2	60.732	-55	30	155.965	150425	20200926_Heidi_AO.raw	F2		3.34	1	FALSE	6.934e-06	1.721e-07	217987	156.05
FALSE	High	Sequest HT (A3)	Unambiguous	[K].ELNELVSAIEEHFFQPQK.[Y]		1	Q96G03	Q96G03	0	3	0.6242	0	1	1	720.033	2158.09	2158.08	1.73	0.00124	HCD (High Energy Collision Dissociation)	MS2	84.9383	-55	30	161.599	152220	20200928_Heidi_CL.raw	F7		4.47	1	FALSE	6.934e-06	6.984e-07	915822	161.74
FALSE	High	Sequest HT (A3)	Unambiguous	[K].GFPTDATLDDIKEWLEDK.[G]		3	P05455	E9PGX9; P05455; E7ERC4	1	3	0.7282	0	1	1	698.34	2093.01	2093.01	-0.27	-0.00019	HCD (High Energy Collision Dissociation)	MS2	14.1108	-55	30	155.968	150429	20200926_Heidi_AO.raw	F2		3.9	1	FALSE	6.934e-06	3.405e-09	9692304	156.05
FALSE	High	Sequest HT (A3)	Unambiguous	[K].TGILmLNMGGPETLGDVHDFLLR.[L]	M5(Oxidation)	3	P22830	K7ELX4; P22830; K7EJM8	0	3	0.1397	0	1	1	839.096	2515.27	2515.27	1.51	0.00127	HCD (High Energy Collision Dissociation)	MS2	38.1522	-40	30	155.897	150354	20200926_Heidi_AO.raw	F2		5.51	1	FALSE	6.934e-06	1.672e-09	342178	155.95
FALSE	High	Sequest HT (A3)	Unambiguous	[R].ALGVLAQLIWSR.[A]		4	O75390; H0YIC4	A0A0C4DGI3; O75390; H0YIC4; B4DJV2	0	2	0.6054	0	1	1	663.899	1326.79	1326.79	1.71	0.00113	HCD (High Energy Collision Dissociation)	MS2	48.9907	-40	30	155.893	150347	20200926_Heidi_AO.raw	F2		3.32	2	FALSE	6.934e-06	1.884e-05	2.86853e+06	155.92
FALSE	High	Sequest HT (A3)	Unambiguous	[K].ELASQPDVDGFLVGGASLKPEFVDIINAK.[Q]		1	P60174	P60174	0	3	0.6655	0	1	1	1010.54	3029.59	3029.58	3.64	0.00367	HCD (High Energy Collision Dissociation)	MS2	6.74458	-40	30	155.891	150344	20200926_Heidi_AO.raw	F2		5.65	1	FALSE	6.934e-06	1.816e-10	74093112	155.31
FALSE	High	Sequest HT (A3)	Unambiguous	[K].LGTITPDGADVYSYDEDDMVLDPSLAEHLSHFGIDMLK.[M]		1	P45974	P45974	0	4	0.6977	0	1	1	1045.75	4179.98	4179.94	9.11	0.00952	HCD (High Energy Collision Dissociation)	MS2	6.27817	-40	30	161.631	152250	20200928_Heidi_CL.raw	F7		7.84	1	FALSE	6.934e-06	3.196e-09	1666103	161.67
FALSE	High	Sequest HT (A3)	Unambiguous	[K].IPGGATLVFEVELLK.[I]		2	P26885	P26885; A0A494C1N0	0	2	0.6836	0	1	1	793.466	1585.92	1585.92	2.8	0.00222	HCD (High Energy Collision Dissociation)	MS2	67.769	-40	30	155.791	150242	20200926_Heidi_AO.raw	F2		3.73	1	FALSE	6.934e-06	6.088e-07	764219	155.89
FALSE	High	Sequest HT (A3)	Unambiguous	[R].VVVVDDLLATGGTMNAAcELLGR.[L]	C18(Carbamidomethyl)	2	P07741	H3BQZ9; P07741	0	3	0.555	0	1	1	792.077	2374.21	2374.21	1.87	0.00148	HCD (High Energy Collision Dissociation)	MS2	70.3709	-40	30	155.791	150242	20200926_Heidi_AO.raw	F2		3.73	1	FALSE	6.934e-06	9.902e-06	587936	155.82
FALSE	High	Sequest HT (A3)	Unambiguous	[R].AVAPSPSGAIGGLLEQFAR.[G]		2	Q8NCE2	C9JSR1; Q8NCE2	0	3	0.3008	0	1	1	614.336	1840.99	1840.99	1.72	0.00106	HCD (High Energy Collision Dissociation)	MS2	78.4228	-40	30	155.792	150243	20200926_Heidi_AO.raw	F2		1.33	1	FALSE	6.934e-06	1.5e-05	223237	155.75
FALSE	High	Sequest HT (A3)	Unambiguous	[R].VELSEQQLQLWPSDVDKLSPTDNLPR.[G]		1	P09543	P09543	1	3	0.6572	0	1	1	1003.19	3007.54	3007.54	1.51	0.00151	HCD (High Energy Collision Dissociation)	MS2	0	-40	30	142.926	132604	20200928_Heidi_BP.raw	F6		5.28	1	FALSE	6.934e-06	5.462e-12	592337	142.95
FALSE	High	Sequest HT (A3)	Unambiguous	[K].VATAQDDITGDGTTSNVLIIGELLK.[Q]		1	P40227	P40227	0	3	0.6109	0	1	1	848.788	2544.35	2544.34	3.24	0.00275	HCD (High Energy Collision Dissociation)	MS2	31.3779	-40	30	155.794	150246	20200926_Heidi_AO.raw	F2		3.11	1	FALSE	6.934e-06	5.994e-06	7667077	155.6
FALSE	High	Sequest HT (A3)	Unambiguous	[K].LVAEVSLQNPLPVALEGcTFTVEGAGLTEEQK.[T]	C18(Carbamidomethyl)	1	P21980	P21980	0	4	0.6667	0	1	1	850.692	3399.75	3399.74	3.51	0.00298	HCD (High Energy Collision Dissociation)	MS2	83.353	-40	30	155.794	150246	20200926_Heidi_AO.raw	F2		5.04	1	FALSE	6.934e-06	1.938e-07	2.03808e+06	155.76
FALSE	High	Sequest HT (A3)	Unambiguous	[K].LVINGNPITIFQER.[D]		1	P04406	P04406	0	2	0.7257	0	1	1	807.455	1613.9	1613.9	0.61	0.00049	HCD (High Energy Collision Dissociation)	MS2	52.0878	-40	30	142.927	132605	20200928_Heidi_BP.raw	F6		3.39	1	FALSE	6.934e-06	4.206e-06	3.57001e+06	142.74
FALSE	High	Sequest HT (A3)	Unambiguous	[K].NQNVHMESEVYDTPENIVHGSGSQLFDHVAEcLGDFMEK.[R]	C32(Carbamidomethyl)	1	P19367	P19367	0	5	0.4	0	1	1	893.399	4462.96	4462.96	-0.21	-0.00018	HCD (High Energy Collision Dissociation)	MS2	50.6958	-40	30	155.798	150252	20200926_Heidi_AO.raw	F2		3.15	1	FALSE	6.934e-06	3.826e-06	134168	155.78
FALSE	High	Sequest HT (A3)	Unambiguous	[R].DVPIGAIIcITVGKPEDIEAFK.[N]	C9(Carbamidomethyl)	2	P10515	E9PEJ4; P10515	0	3	0.6547	0	1	1	795.762	2385.27	2385.27	-1	-0.00079	HCD (High Energy Collision Dissociation)	MS2	72.0468	-55	30	155.804	150254	20200926_Heidi_AO.raw	F2		3.07	1	FALSE	6.934e-06	3.699e-07	606039	155.79
FALSE	High	Sequest HT (A3)	Unambiguous	[R].DGVPEGQLPQILHYELLAIR.[D]		2	Q9UL18	Q9UL18; Q5TA58	0	3	0.4388	0	1	1	754.414	2261.23	2261.23	-1.09	-0.00083	HCD (High Energy Collision Dissociation)	MS2	73.9514	-55	30	155.809	150261	20200926_Heidi_AO.raw	F2		1.96	1	FALSE	6.934e-06	8.143e-06	250601	155.86
FALSE	High	Sequest HT (A3)	Unambiguous	[R].FSDHVALLSVFQAWDDAR.[M]		1	Q08211	Q08211	0	3	0.7084	0	1	1	693.009	2077.01	2077.01	-1.13	-0.00078	HCD (High Energy Collision Dissociation)	MS2	7.99804	-65	30	155.978	150436	20200926_Heidi_AO.raw	F2		4.15	1	FALSE	6.934e-06	8.64e-06	3.98105e+06	155.81
FALSE	High	Sequest HT (A3)	Unambiguous	[K].LALTEWLQEFGVPHQYSSR.[Q]		1	O60502	O60502	0	3	0.6267	0	1	1	754.383	2261.13	2261.13	-0.14	-0.0001	HCD (High Energy Collision Dissociation)	MS2	30.1379	-55	30	155.809	150261	20200926_Heidi_AO.raw	F2		3.59	1	FALSE	6.934e-06	5.669e-08	572072	155.85
FALSE	High	Sequest HT (A3)	Unambiguous	[K].IPGSAVLIFNVHVIDFHNPADVVEIR.[T]		2	Q96AY3	H0Y827; Q96AY3	0	4	0.6907	0	1	1	718.642	2871.55	2871.55	-1.6	-0.00115	HCD (High Energy Collision Dissociation)	MS2	44.8202	-65	30	155.822	150273	20200926_Heidi_AO.raw	F2		4.43	1	FALSE	6.934e-06	6.456e-10	1.14371e+06	155.91
FALSE	High	Sequest HT (A3)	Unambiguous	[R].DPDEPVLLEEPVVLALAEK.[Y]		1	P14550	P14550	0	3	0.6366	0	1	1	692.709	2076.11	2076.11	0.17	0.00012	HCD (High Energy Collision Dissociation)	MS2	28.5845	-40	30	161.632	152252	20200928_Heidi_CL.raw	F7		3.44	1	FALSE	6.934e-06	2.64e-06	449914	161.58
FALSE	High	Sequest HT (A3)	Unambiguous	[R].LLPALTVLDIHDNQLTSLPSAIR.[E]		1	Q9H9A6	Q9H9A6	0	3	0.6462	0	1	1	834.146	2500.42	2500.41	4.15	0.00346	HCD (High Energy Collision Dissociation)	MS2	97.5753	-40	30	155.845	150299	20200926_Heidi_AO.raw	F2		4.24	1	FALSE	6.934e-06	1.886e-07	531154	155.88
FALSE	High	Sequest HT (A3)	Unambiguous	[R].QNLFQEAEEFLYR.[F]		2	A0A087X1Z3	A0A087X1Z3; Q9UL46	0	2	0.6378	0	1	1	843.916	1686.83	1686.81	7.69	0.00649	HCD (High Energy Collision Dissociation)	MS2	56.6688	-40	30	161.631	152251	20200928_Heidi_CL.raw	F7		3.81	1	FALSE	6.934e-06	1.506e-05	3.42633e+06	161.45
FALSE	High	Sequest HT (A3)	Unambiguous	[K].ILLANFLAQTEALmR.[G]	M14(Oxidation)	2	P06744	P06744; A0A2U3TZU2	0	2	0.6359	0	1	1	860.478	1719.95	1719.95	0.99	0.00085	HCD (High Energy Collision Dissociation)	MS2	70.6297	-40	30	155.847	150302	20200926_Heidi_AO.raw	F2		1.84	1	FALSE	6.934e-06	7.493e-06	1.12097e+06	155.24
FALSE	High	Sequest HT (A3)	Unambiguous	[R].VETGILRPGmVVTFAPVNITTEVK.[S]	M10(Oxidation)	2	Q05639	Q05639; A0A2U3TZH3	0	3	0.4571	0	1	1	863.141	2587.41	2587.42	-3.16	-0.00273	HCD (High Energy Collision Dissociation)	MS2	64.7791	-40	30	142.929	132608	20200928_Heidi_BP.raw	F6		3.15	1	FALSE	6.934e-06	5.167e-07	2.46845e+06	142.17
FALSE	High	Sequest HT (A3)	Unambiguous	[R].NETLDATHLAEFHQIEGVVADHGLTLGHLMGVLR.[E]		3	K7ER00	K7ER00; K7EPH2; Q9Y285	0	4	0.5297	0	1	1	924.229	3693.89	3693.88	3.17	0.00293	HCD (High Energy Collision Dissociation)	MS2	30.1974	-40	30	155.849	150304	20200926_Heidi_AO.raw	F2		3.7	1	FALSE	6.934e-06	2.528e-07	302423	155.88
FALSE	High	Sequest HT (A3)	Unambiguous	[R].EALGHWLGLLNADGWIGR.[E]		4	Q13724	A0A3B3IRW2; A0A3B3IRK6; Q13724; A0A3B3IS52	0	3	0.6384	0	1	1	660.014	1978.03	1978.03	-0.49	-0.00032	HCD (High Energy Collision Dissociation)	MS2	63.9487	-65	30	155.875	150329	20200926_Heidi_AO.raw	F2		3.18	1	FALSE	6.934e-06	2.965e-06	2.07255e+06	156.02
FALSE	High	Sequest HT (A3)	Unambiguous	[K].IPGSAVLIFNVHVIDFHNPADVVEIR.[T]		2	Q96AY3	H0Y827; Q96AY3	0	4	0.6996	0	1	1	718.642	2871.55	2871.55	-1.85	-0.00133	HCD (High Energy Collision Dissociation)	MS2	27.9159	-65	30	155.876	150330	20200926_Heidi_AO.raw	F2		5.56	1	FALSE	6.934e-06	9.554e-12	1.14371e+06	155.91
FALSE	High	Sequest HT (A3)	Unambiguous	[K].LNIQPSEADYAVDIR.[S]		1	Q9NYU2	Q9NYU2	0	3	0.6352	0	1	1	568.624	1703.86	1703.86	-1.29	-0.00073	HCD (High Energy Collision Dissociation)	MS2	52.0541	-65	30	104.449	92577	20200928_Heidi_BO.raw	F5		3.07	1	FALSE	6.934e-06	5.94e-06	388606	104.45
FALSE	High	Sequest HT (A3)	Unambiguous	[K].KIGYNPDTVAFVPISGWNGDNMLEPSANMPWFK.[G]		4	P68104; A0A087WV01	A0A087WVQ9; P68104; A0A087WV01; Q5VTE0	1	3	0.7583	0	1	1	1232.6	3695.79	3695.77	6.96	0.00858	HCD (High Energy Collision Dissociation)	MS2	0	-40	30	161.632	152253	20200928_Heidi_CL.raw	F7		5.13	2	FALSE	6.934e-06	4.363e-09	849306	161.67
FALSE	High	Sequest HT (A3)	Unambiguous	[K].EIEVDSSPSVLEILDTAGTEQFASMR.[D]		4	P10114; Q9Y3L5; P61225	F6U784; P10114; Q9Y3L5; P61225	0	3	0.7028	0	1	1	942.124	2824.36	2824.36	0.3	0.00029	HCD (High Energy Collision Dissociation)	MS2	8.72089	-55	30	161.598	152219	20200928_Heidi_CL.raw	F7		3.6	3	FALSE	6.934e-06	1.503e-09	387613	161.66
FALSE	High	Sequest HT (A3)	Unambiguous	[R].DRTEEEEISLIHFFGEEYLEYK.[K]		1	O60725	O60725	1	4	0.6366	0	1	1	694.832	2776.31	2776.3	2.58	0.00179	HCD (High Energy Collision Dissociation)	MS2	32.0248	-40	30	155.994	150452	20200926_Heidi_AO.raw	F2		4.1	1	FALSE	6.934e-06	6.201e-08	553539	156
FALSE	High	Sequest HT (A3)	Unambiguous	[K].NmAEQIIQEIYSQIQSK.[K]	M2(Oxidation)	3	P29401	A0A0B4J1R6; P29401; E9PFF2	0	3	0.698	0	1	1	680.341	2039.01	2039.01	-0.76	-0.00052	HCD (High Energy Collision Dissociation)	MS2	39.9768	-55	30	161.596	152217	20200928_Heidi_CL.raw	F7		4.47	1	FALSE	6.934e-06	1.654e-07	1.62351e+06	159.7
FALSE	High	Sequest HT (A3)	Unambiguous	[R].VNIAFNYDmPEDSDTYLHR.[CV]	M9(Oxidation)	5	Q13838	Q5STU3; H0Y400; A0A140T9X3; A0A0G2JJZ9; Q13838	0	3	0.6873	0	1	1	772.678	2316.02	2316.02	-1.56	-0.00121	HCD (High Energy Collision Dissociation)	MS2	8.62233	-55	30	104.427	92552	20200928_Heidi_BO.raw	F5		3.87	1	FALSE	6.934e-06	2.154e-07	1.14362e+06	104.56
FALSE	High	Sequest HT (A3)	Unambiguous	[R].EGSGIGAIDSNLDWSHNFTNMLGYTDHQFTELTR.[L]		3	O75390	A0A0C4DGI3; O75390; B4DJV2	0	4	0.6146	0	1	1	957.447	3826.76	3826.74	6.35	0.00607	HCD (High Energy Collision Dissociation)	MS2	60.6903	-40	30	156.1	150564	20200926_Heidi_AO.raw	F2		7.81	1	FALSE	6.934e-06	3.292e-11	4.00388e+06	156.18
FALSE	High	Sequest HT (A3)	Unambiguous	[R].HYLPLSSILDTLDVmAYNK.[L]	M15(Oxidation)	5	P06865	P06865; H3BS10; H3BTD4; H3BP20; H3BU85	0	3	0.594	0	1	1	737.047	2209.13	2209.12	2.92	0.00215	HCD (High Energy Collision Dissociation)	MS2	40.5837	-40	30	156.104	150570	20200926_Heidi_AO.raw	F2		3.35	1	FALSE	6.934e-06	1.606e-07	387721	156.27
FALSE	High	Sequest HT (A3)	Unambiguous	[K].VSVGAPDLSLEASEGSIK.[L]		1	Q09666	Q09666	0	2	0.6507	0	1	1	879.96	1758.91	1758.91	0.1	9e-05	HCD (High Energy Collision Dissociation)	MS2	50.7373	-40	30	104.419	92547	20200928_Heidi_BO.raw	F5		2.92	1	FALSE	6.934e-06	2.239e-06	931851	104.55
FALSE	High	Sequest HT (A3)	Unambiguous	[K].EALVDTLTGILSPVQEVR.[A]		1	Q96P70	Q96P70	0	3	0.5877	0	1	1	647.362	1940.07	1940.07	0.1	7e-05	HCD (High Energy Collision Dissociation)	MS2	24.6636	-55	30	156.113	150577	20200926_Heidi_AO.raw	F2		3.59	1	FALSE	6.934e-06	3.962e-06	1697946	156
FALSE	High	Sequest HT (A3)	Unambiguous	[R].FDGALNVDLTEFQTNLVPYPR.[I]		11	F5H5D3; C9J2C0; Q71U36; P68366	P0DPH8; F5H5D3; C9J2C0; Q6PEY2; Q71U36; C9JDS9; Q9NY65; P68363; Q9BQE3; F8VVB9; P68366	0	3	0.6861	0	1	1	803.74	2409.21	2409.21	-0.7	-0.00056	HCD (High Energy Collision Dissociation)	MS2	1.64483	-55	30	156.114	150578	20200926_Heidi_AO.raw	F2		4.46	4	FALSE	6.934e-06	7.87e-07	55608848	154.76
FALSE	High	Sequest HT (A3)	Unambiguous	[K].SDYAQLLEDMQNAFR.[S]		1	P38606	P38606	0	3	0.6802	0	1	1	600.946	1800.82	1800.82	0.32	0.00019	HCD (High Energy Collision Dissociation)	MS2	49.3622	-55	30	156.115	150579	20200926_Heidi_AO.raw	F2		4.19	1	FALSE	6.934e-06	9.24e-06	1312952	156.19
FALSE	High	Sequest HT (A3)	Unambiguous	[K].FISDKDASIVGFFDDSFSEAHSEFLK.[A]		1	P30101	P30101	1	4	0.458	0	1	1	735.351	2938.38	2938.38	0.74	0.00054	HCD (High Energy Collision Dissociation)	MS2	18.1879	-55	30	156.117	150582	20200926_Heidi_AO.raw	F2		2.62	1	FALSE	6.934e-06	4.648e-06	9813346	154.28
FALSE	High	Sequest HT (A3)	Unambiguous	[K].SSAQLLEDWGMEDIDHVFSEEDYR.[T]		17	A0A2U3TZM0; A0A2R8YFD8	A0A2U3TZM0; A0A2R8Y8C1; A0A2R8Y212; A0A2R8Y5J0; A0A0C4DGG9; A0A2R8Y521; A0A2R8Y685; A0A2R8YFK9; A0A2R8YFD8; A0A2R8Y5Z7; F5GWX5; A0A2R8Y445; A0A2R8YER1; A0A2R8Y8B3; Q14839; A0A2R8Y425; F5H6N4	0	4	0.3063	0	1	1	718.565	2871.24	2871.24	-1.37	-0.00098	HCD (High Energy Collision Dissociation)	MS2	73.504	-55	30	156.118	150583	20200926_Heidi_AO.raw	F2		2.22	2	FALSE	6.934e-06	1.08e-05	370803	156.16
FALSE	High	Sequest HT (A3)	Unambiguous	[R].RPFGISALIVGFDFDGTPR.[L]		2	O14818	H0Y586; O14818	0	3	0.6171	0	1	1	689.034	2065.09	2065.09	-0.2	-0.00014	HCD (High Energy Collision Dissociation)	MS2	13.4341	-55	30	156.122	150589	20200926_Heidi_AO.raw	F2		4.57	1	FALSE	6.934e-06	5.612e-09	2573208	156.16
FALSE	High	Sequest HT (A3)	Unambiguous	[R].LISQIVSSITASLR.[F]		9	F5H5D3; C9J2C0; P68366	F5H5D3; C9J2C0; C9JDS9; Q9NY65; P68363; Q9BQE3; F8VVB9; Q9H853; P68366	0	3	0.7077	0	1	1	496.631	1487.88	1487.88	-0.59	-0.00029	HCD (High Energy Collision Dissociation)	MS2	4.2226	-65	7.398	156.089	150555	20200926_Heidi_AO.raw	F2		3.49	3	FALSE	6.934e-06	2.901e-06	15616506	156.23
FALSE	High	Sequest HT (A3)	Unambiguous	[R].WDNNYGDGVSPmSWIGSVDILR.[R]	M12(Oxidation)	2	P21980	A2A299; P21980	0	3	0.4955	0	1	1	833.053	2497.14	2497.15	-0.28	-0.00024	HCD (High Energy Collision Dissociation)	MS2	43.8692	-55	30	156.124	150592	20200926_Heidi_AO.raw	F2		2.24	1	FALSE	6.934e-06	1.798e-05	3.25194e+06	154.82
FALSE	High	Sequest HT (A3)	Unambiguous	[K].ALILDIIHNIDVVK.[Q]		1	Q8NCM8	Q8NCM8	0	3	0.5542	0	1	1	525.986	1575.94	1575.95	-1.57	-0.00083	HCD (High Energy Collision Dissociation)	MS2	31.7181	-65	30	156.132	150597	20200926_Heidi_AO.raw	F2		2.4	1	FALSE	6.934e-06	8.987e-06	684881	156.24
FALSE	High	Sequest HT (A3)	Unambiguous	[R].TVLDLIVEDLQSTSEDKEK.[Q]		2	Q69YN4	Q69YN4; H0YBN5	1	3	0.6092	0	1	1	721.373	2162.1	2162.11	-1.57	-0.00113	HCD (High Energy Collision Dissociation)	MS2	26.05	-65	30	156.133	150598	20200926_Heidi_AO.raw	F2		2.38	1	FALSE	6.934e-06	1.09e-06	562565	156.28
FALSE	High	Sequest HT (A3)	Unambiguous	[R].RPFGISALIVGFDFDGTPR.[L]		2	O14818	H0Y586; O14818	0	3	0.6781	0	1	1	689.033	2065.08	2065.09	-1.7	-0.00117	HCD (High Energy Collision Dissociation)	MS2	44.127	-65	30	156.134	150600	20200926_Heidi_AO.raw	F2		3.2	1	FALSE	6.934e-06	9.46e-07	275584	156.16
FALSE	High	Sequest HT (A3)	Unambiguous	[R].EALGHWLGLLNADGWIGR.[E]		4	Q13724	A0A3B3IRW2; A0A3B3IRK6; Q13724; A0A3B3IS52	0	3	0.7297	0	1	1	660.013	1978.03	1978.03	-1.77	-0.00117	HCD (High Energy Collision Dissociation)	MS2	3.85394	-65	30	156.137	150604	20200926_Heidi_AO.raw	F2		2.96	1	FALSE	6.934e-06	4.846e-06	2.07255e+06	156.02
FALSE	High	Sequest HT (A3)	Unambiguous	[K].NAATEDLWESLENASGKPIAAVMNTWTK.[Q]		2	E9PLK3	E9PLK3; P55786	0	3	0.7133	0	1	1	1016.51	3047.5	3047.48	7.81	0.00793	HCD (High Energy Collision Dissociation)	MS2	9.11207	-40	30	161.58	152200	20200928_Heidi_CL.raw	F7		5.93	1	FALSE	6.934e-06	1.11e-10	1250960	161.67
FALSE	High	Sequest HT (A3)	Unambiguous	[K].SADFVVEAIGDDVGTLGFSVEGPSQAK.[I]		3	P21333; Q60FE5	P21333; A0A087WWY3; Q60FE5	0	3	0.6725	0	1	1	899.113	2695.32	2695.31	5.32	0.00478	HCD (High Energy Collision Dissociation)	MS2	27.0826	-40	30	156.15	150617	20200926_Heidi_AO.raw	F2		4.58	2	FALSE	6.934e-06	2.039e-06	3.33733e+06	156.26
FALSE	High	Sequest HT (A3)	Unambiguous	[R].LTRPGSSYFNLNPFEVLQIDPEVTDEEIK.[K]		1	O75937	O75937	0	3	0.6823	0	1	1	1117.57	3350.71	3350.68	7.78	0.00869	HCD (High Energy Collision Dissociation)	MS2	10.3567	-40	30	161.579	152199	20200928_Heidi_CL.raw	F7		6.2	1	FALSE	6.934e-06	4.672e-11	1.98483e+06	161.66
FALSE	High	Sequest HT (A3)	Unambiguous	[R].AEIIHHLADLLTDQRDEILLANK.[K]		1	P54886	P54886	1	4	0.6444	0	1	1	661.114	2641.43	2641.43	1.09	0.00072	HCD (High Energy Collision Dissociation)	MS2	54.7523	-55	30	142.943	132621	20200928_Heidi_BP.raw	F6		5.4	1	FALSE	6.934e-06	1.124e-06	502950	142.98
FALSE	High	Sequest HT (A3)	Unambiguous	[K].TITDVINIGIGGSDLGPLmVTEALKPYSSGGPR.[V]	M19(Oxidation)	8	P06744	K7ENA0; A0A0J9YYH3; A0A2R8Y6C7; A0A0J9YXP8; P06744; K7EQ48; A0A2U3TZU2; A0A0J9YXM3	0	3	0.6351	0	1	1	1115.59	3344.76	3344.74	5.38	0.006	HCD (High Energy Collision Dissociation)	MS2	68.3889	-40	30	156.154	150622	20200926_Heidi_AO.raw	F2		4.33	1	FALSE	6.934e-06	7.255e-08	761690	156.42
FALSE	High	Sequest HT (A3)	Unambiguous	[K].AcLIFFDEIDAIGGAR.[F]	C2(Carbamidomethyl)	1	P35998	P35998	0	2	0.6689	0	1	1	884.447	1767.89	1767.87	7.29	0.00644	HCD (High Energy Collision Dissociation)	MS2	71.2689	-40	30	156.155	150624	20200926_Heidi_AO.raw	F2		2.99	1	FALSE	6.934e-06	1.533e-05	168396	156.15
FALSE	High	Sequest HT (A3)	Unambiguous	[K].LHEEEIQELQAQIQEQHVQIDVDVSKPDLTAALR.[D]		3	P08670	P08670; B0YJC5; B0YJC4	0	5	0.7428	0	1	1	785.409	3923.02	3923.01	0.32	0.00025	HCD (High Energy Collision Dissociation)	MS2	8.31048	-55	30	142.942	132619	20200928_Heidi_BP.raw	F6		5.91	1	FALSE	6.934e-06	4.032e-09	27541140	140.03
FALSE	High	Sequest HT (A3)	Unambiguous	[R].WDNNYGDGVSPmSWIGSVDILR.[R]	M12(Oxidation)	2	P21980	A2A299; P21980	0	3	0.7378	0	1	1	833.055	2497.15	2497.15	1.9	0.00158	HCD (High Energy Collision Dissociation)	MS2	28.0576	-40	30	155.787	150236	20200926_Heidi_AO.raw	F2		4.31	1	FALSE	6.934e-06	2.577e-06	3.59511e+06	154.76
FALSE	High	Sequest HT (A3)	Unambiguous	[K].ALTGHLEEVVLALLK.[T]		3	P04083	Q5T3N0; Q5T3N1; P04083	0	3	0.8019	0	1	1	535.992	1605.96	1605.96	2.71	0.00145	HCD (High Energy Collision Dissociation)	MS2	41.146	-40	30	161.582	152204	20200928_Heidi_CL.raw	F7		5.15	1	FALSE	6.934e-06	1.194e-06	23170446	161.74
FALSE	High	Sequest HT (A3)	Unambiguous	[K].SSAQLLEDWGMEDIDHVFSEEDYR.[T]		17	A0A2U3TZM0; A0A2R8YFD8	A0A2U3TZM0; A0A2R8Y8C1; A0A2R8Y212; A0A2R8Y5J0; A0A0C4DGG9; A0A2R8Y521; A0A2R8Y685; A0A2R8YFK9; A0A2R8YFD8; A0A2R8Y5Z7; F5GWX5; A0A2R8Y445; A0A2R8YER1; A0A2R8Y8B3; Q14839; A0A2R8Y425; F5H6N4	0	4	0.6655	0	1	1	718.566	2871.24	2871.24	0.33	0.00024	HCD (High Energy Collision Dissociation)	MS2	89.6025	-65	30	156.079	150541	20200926_Heidi_AO.raw	F2		2.96	2	FALSE	6.934e-06	1.967e-06	358376	156.16
FALSE	High	Sequest HT (A3)	Unambiguous	[-].mATPGPVIPEVPFEPSKPPVIEGLSPTVYR.[N]	N-Term(Prot)(Met-loss+Acetyl)	1	Q9BW72	Q9BW72	0	3	0.5449	0	1	1	1039.23	3115.67	3115.67	-1.12	-0.00117	HCD (High Energy Collision Dissociation)	MS2	40.3156	-40	30	155.995	150453	20200926_Heidi_AO.raw	F2		3.56	1	FALSE	6.934e-06	1.454e-10	1.34964e+06	156.06
FALSE	High	Sequest HT (A3)	Unambiguous	[R].TLEEGHDFIQEFPGSPAFAALTSIAQK.[I]		3	Q9Y5Y2	Q9Y5Y2; B7Z6P0; H3BQR2	0	3	0.6689	0	1	1	968.822	2904.45	2904.44	3.77	0.00365	HCD (High Energy Collision Dissociation)	MS2	7.99512	-40	30	156.001	150462	20200926_Heidi_AO.raw	F2	Not Reliable	3.02	1	FALSE	6.934e-06	2.635e-07
FALSE	High	Sequest HT (A3)	Unambiguous	[-].mAGWNAYIDNLmADGTcQDAAIVGYK.[D]	N-Term(Prot)(Met-loss+Acetyl); M12(Oxidation); C17(Carbamidomethyl)	1	P07737	P07737	0	3	0.2981	0	1	1	925.756	2775.25	2775.24	4.72	0.00437	HCD (High Energy Collision Dissociation)	MS2	30.0549	-40	30	156.004	150466	20200926_Heidi_AO.raw	F2		2.65	1	FALSE	6.934e-06	1.322e-05	1.97449e+06	154.75
FALSE	High	Sequest HT (A3)	Unambiguous	[K].GFPTDATLDDIKEWLEDK.[G]		3	P05455	E9PGX9; P05455; E7ERC4	1	3	0.7023	0	1	1	698.341	2093.01	2093.01	0.08	6e-05	HCD (High Energy Collision Dissociation)	MS2	1.85738	-55	12.657	156.011	150469	20200926_Heidi_AO.raw	F2		5.61	1	FALSE	6.934e-06	1.688e-08	9692304	156.05
FALSE	High	Sequest HT (A3)	Unambiguous	[KR].VTIAQGGVLPNIQAVLLPK.[K]		13	Q16777	Q16777; Q7L7L0; P04908; A0A0U1RR32; Q93077; Q99878; A0A0U1RRH7; Q96KK5; H0YFX9; Q9BTM1; P20671; P0C0S8; Q6FI13	0	3	0.643	0	1	1	644.395	1931.17	1931.17	0.16	0.00011	HCD (High Energy Collision Dissociation)	MS2	15.9046	-55	10.334	156.011	150470	20200926_Heidi_AO.raw	F2		4.65	1	FALSE	6.934e-06	1.015e-05	338436672	154.25
FALSE	High	Sequest HT (A3)	Unambiguous	[K].DYPVVSIEDPFDQDDWGAWQK.[F]		2	P06733	A0A2R8Y6G6; P06733	0	3	0.6405	0	1	1	837.376	2510.11	2510.11	-0.31	-0.00026	HCD (High Energy Collision Dissociation)	MS2	5.6351	-55	30	156.012	150472	20200926_Heidi_AO.raw	F2		4.2	1	FALSE	6.934e-06	1.496e-07	102423336	155.1
FALSE	High	Sequest HT (A3)	Unambiguous	[R].SLVHLHFPTWPELGLPDSPSNLLR.[F]		1	Q9H3S7	Q9H3S7	0	4	0.7224	0	1	1	682.118	2725.45	2725.45	1.37	0.00093	HCD (High Energy Collision Dissociation)	MS2	28.2204	-55	30	156.013	150473	20200926_Heidi_AO.raw	F2		3.53	1	FALSE	6.934e-06	5.397e-06	349940	155.97
FALSE	High	Sequest HT (A3)	Unambiguous	[R].GLIEIISNAAEYENIPIR.[H]		1	O75643	O75643	0	3	0.7292	0	1	1	672.365	2015.08	2015.08	0.33	0.00022	HCD (High Energy Collision Dissociation)	MS2	45.9808	-55	30	156.016	150477	20200926_Heidi_AO.raw	F2		4.21	1	FALSE	6.934e-06	4.105e-08	6.82087e+06	156.15
FALSE	High	Sequest HT (A3)	Unambiguous	[R].DIVNIDISEVVIK.[Q]		1	Q8N6R0	Q8N6R0	0	2	0.6336	0	1	1	728.917	1456.83	1456.83	0.76	0.00055	HCD (High Energy Collision Dissociation)	MS2	45.7644	-40	30	142.933	132614	20200928_Heidi_BP.raw	F6		2.92	1	FALSE	6.934e-06	7.641e-06	256981	142.92
FALSE	High	Sequest HT (A3)	Unambiguous	[K].SLADLPNFTPFPDEWTVEDK.[V]		4	Q9UKL0	Q9P2K3; Q9UKL0; B4DV59; E9PQE5	0	3	0.5259	0	1	1	774.37	2321.1	2321.1	-0.35	-0.00027	HCD (High Energy Collision Dissociation)	MS2	82.3196	-55	30	156.017	150479	20200926_Heidi_AO.raw	F2		2.51	1	FALSE	6.934e-06	3.827e-06	673628	156.04
FALSE	High	Sequest HT (A3)	Unambiguous	[-].mTIPDVFPHLPLIAITR.[N]	N-Term(Prot)(Met-loss)	2	K7EKE6	K7EKE6; K7EJE8	0	3	0.7579	0	1	1	601.689	1803.05	1803.05	0.22	0.00013	HCD (High Energy Collision Dissociation)	MS2	29.2096	-65	30	156.081	150544	20200926_Heidi_AO.raw	F2		1.9	1	FALSE	6.934e-06	5.771e-06	1.40158e+06	156.24
FALSE	High	Sequest HT (A3)	Unambiguous	[R].LKEPMDVDVEDYYPAFLDMVR.[S]		1	Q96ST3	Q96ST3	1	3	0.6632	0	1	1	849.07	2545.19	2545.2	-1.8	-0.00152	HCD (High Energy Collision Dissociation)	MS2	50.9307	-55	30	156.021	150484	20200926_Heidi_AO.raw	F2		2.88	1	FALSE	6.934e-06	1.184e-05	265226	156.1
FALSE	High	Sequest HT (A3)	Unambiguous	[R].EALGHWLGLLNADGWIGR.[E]		4	Q13724	A0A3B3IRW2; A0A3B3IRK6; Q13724; A0A3B3IS52	0	3	0.716	0	1	1	660.014	1978.03	1978.03	-1.13	-0.00074	HCD (High Energy Collision Dissociation)	MS2	2.1217	-65	30	156.037	150501	20200926_Heidi_AO.raw	F2		5	1	FALSE	6.934e-06	1.568e-07	2.07255e+06	156.02
FALSE	High	Sequest HT (A3)	Unambiguous	[R].EAVTEILGIEPDREK.[G]		3	Q15631	Q15631; E9PGT1; H7C1D4	1	3	0.6246	0	1	1	566.968	1698.89	1698.89	-0.69	-0.00039	HCD (High Energy Collision Dissociation)	MS2	48.3586	-55	30	104.433	92560	20200928_Heidi_BO.raw	F5		3.49	1	FALSE	6.934e-06	3.255e-06	1.83245e+06	104.13
FALSE	High	Sequest HT (A3)	Unambiguous	[R].HDSEQDNSDNNTIFVQGLGENVTIESVADYFK.[Q]		1	P35637	P35637	0	3	0.8028	0	1	1	1195.89	3585.64	3585.63	4.58	0.00548	HCD (High Energy Collision Dissociation)	MS2	0	-40	30	156.047	150508	20200926_Heidi_AO.raw	F2		6.54	1	FALSE	6.934e-06	1.314e-11	1.94017e+06	156.14
FALSE	High	Sequest HT (A3)	Unambiguous	[K].TDQVIQSLIALVNDPQPEHPLR.[A]		2	P68036	A0A1B0GUS4; P68036	0	3	0.6818	0	1	1	828.451	2483.34	2483.33	5.35	0.00443	HCD (High Energy Collision Dissociation)	MS2	18.1555	-40	30	156.048	150509	20200926_Heidi_AO.raw	F2		5.28	1	FALSE	6.934e-06	2.028e-10	2.22173e+06	156.17
FALSE	High	Sequest HT (A3)	Unambiguous	[-].mSVELEEALPVTTAEGMAK.[K]	N-Term(Prot)(Met-loss+Acetyl)	1	Q92522	Q92522	0	3	0.5141	0	1	1	639.656	1916.95	1916.95	1.17	0.00075	HCD (High Energy Collision Dissociation)	MS2	27.3528	-40	30	142.936	132617	20200928_Heidi_BP.raw	F6		2.84	1	FALSE	6.934e-06	5.148e-06	527156	142.83
FALSE	High	Sequest HT (A3)	Unambiguous	[R].LISQIVSSITASLR.[F]		9	F5H5D3; C9J2C0; P68366	F5H5D3; C9J2C0; C9JDS9; Q9NY65; P68363; Q9BQE3; F8VVB9; Q9H853; P68366	0	3	0.6873	0	1	1	496.631	1487.88	1487.88	0.21	0.00011	HCD (High Energy Collision Dissociation)	MS2	2.56001	-55	5.266	156.062	150523	20200926_Heidi_AO.raw	F2		3.23	3	FALSE	6.934e-06	1.278e-05	41440096	156.22
FALSE	High	Sequest HT (A3)	Unambiguous	[R].RPFGISALIVGFDFDGTPR.[L]		2	O14818	H0Y586; O14818	0	3	0.6118	0	1	1	689.034	2065.09	2065.09	0.07	5e-05	HCD (High Energy Collision Dissociation)	MS2	32.644	-55	30	156.063	150524	20200926_Heidi_AO.raw	F2		4.07	1	FALSE	6.934e-06	5.913e-08	2573208	156.16
FALSE	High	Sequest HT (A3)	Unambiguous	[R].mLAEDELRDAVLLVFANK.[Q]	M1(Oxidation)	3	P61204; P84077	F5H423; P61204; P84077	1	3	0.4299	0	1	1	688.369	2063.09	2063.08	3.57	0.00245	HCD (High Energy Collision Dissociation)	MS2	56.0592	-40	30	161.584	152207	20200928_Heidi_CL.raw	F7		2.14	2	FALSE	6.934e-06	3.897e-06	8420208	159.76
FALSE	High	Sequest HT (A3)	Unambiguous	[R].EPLFESVTSLDSFGNLEVSPPVTVNGK.[T]		1	Q9Y2J8	Q9Y2J8	0	3	0.7055	0	1	1	954.819	2862.44	2862.44	0.16	0.00015	HCD (High Energy Collision Dissociation)	MS2	0	-55	30	156.068	150532	20200926_Heidi_AO.raw	F2		3.09	1	FALSE	6.934e-06	5.528e-07	789056	156.19
FALSE	High	Sequest HT (A3)	Unambiguous	[K].DYPVVSIEDPFDQDDWGAWQK.[F]		2	P06733	A0A2R8Y6G6; P06733	0	3	0.742	0	1	1	837.376	2510.11	2510.11	-0.08	-7e-05	HCD (High Energy Collision Dissociation)	MS2	5.48797	-55	30	156.07	150534	20200926_Heidi_AO.raw	F2		5	1	FALSE	6.934e-06	1.148e-08	102423336	155.1
FALSE	High	Sequest HT (A3)	Unambiguous	[R].ALPLALVLHELGAGR.[S]		3	P19971	A0A494C0L6; P19971; C9JGI3	0	3	0.8416	0	1	1	510.643	1529.91	1529.92	-0.84	-0.00043	HCD (High Energy Collision Dissociation)	MS2	18.1772	-65	26.395	156.028	150487	20200926_Heidi_AO.raw	F2		4.86	1	FALSE	6.934e-06	3.873e-08	5.09367e+06	156.15
FALSE	High	Sequest HT (A3)	Unambiguous	[K].SFLINFIHTLENQR.[E]		1	O15031	O15031	0	3	0.5582	0	1	1	577.977	1731.92	1731.92	-1.17	-0.00067	HCD (High Energy Collision Dissociation)	MS2	15.9117	-65	30	155.781	150234	20200926_Heidi_AO.raw	F2		2.49	1	FALSE	6.934e-06	7.456e-06	927385	155.61
FALSE	High	Sequest HT (A3)	Unambiguous	[K].FMVQTIFAPPNTSDMEAVWK.[E]		1	Q9P0L0	Q9P0L0	0	3	0.621	0	1	1	771.373	2312.1	2312.11	-2.05	-0.00158	HCD (High Energy Collision Dissociation)	MS2	5.89138	-65	30	155.774	150223	20200926_Heidi_AO.raw	F2		2.48	1	FALSE	6.934e-06	1.681e-06	339951	155.86
FALSE	High	Sequest HT (A3)	Unambiguous	[K].AmGImNSFVNDIFER.[I]	M2(Oxidation); M5(Oxidation)	15	Q16778; P58876	Q16778; Q5QNW6; Q99879; P33778; P58876; Q93079; O60814; Q99880; P62807; P57053; Q8N257; P06899; P23527; U3KQK0; Q99877	0	2	0.7323	0	1	1	888.409	1775.81	1775.81	0.94	0.00084	HCD (High Energy Collision Dissociation)	MS2	42.0277	-40	30	142.926	132603	20200928_Heidi_BP.raw	F6		4.67	2	FALSE	6.934e-06	3.022e-06	7.77147e+06	142.12
FALSE	High	Sequest HT (A3)	Unambiguous	[R].SWGSFTVLDNSAWYQK.[Q]		2	Q9Y2Z4	H0YHS6; Q9Y2Z4	0	3	0.6851	0	1	1	630.299	1888.88	1888.89	-1.9	-0.00119	HCD (High Energy Collision Dissociation)	MS2	45.7781	-65	30	142.907	132583	20200928_Heidi_BP.raw	F6		3.08	1	FALSE	6.934e-06	1.064e-05	365446	142.96
FALSE	High	Sequest HT (A3)	Unambiguous	[K].SFLINFIHTLENQR.[E]		1	O15031	O15031	0	3	0.6909	0	1	1	577.977	1731.92	1731.92	-1.18	-0.00068	HCD (High Energy Collision Dissociation)	MS2	68.036	-65	30	155.462	149896	20200926_Heidi_AO.raw	F2		3.17	1	FALSE	6.934e-06	1.844e-06	927385	155.61
FALSE	High	Sequest HT (A3)	Selected	[K].AmGIMNSFVNDIFER.[I]	M2(Oxidation)	15	Q16778; P58876	Q16778; Q5QNW6; Q99879; P33778; P58876; Q93079; O60814; Q99880; P62807; P57053; Q8N257; P06899; P23527; U3KQK0; Q99877	0	3	0.0424	0	1	1	587.275	1759.81	1759.81	-1.28	-0.00075	HCD (High Energy Collision Dissociation)	MS2	8.14982	-65	30	155.466	149901	20200926_Heidi_AO.raw	F2		2.83	2	FALSE	6.934e-06	3.623e-06	1.05044e+06	155.64
FALSE	High	Sequest HT (A3)	Unambiguous	[K].VIHDNFGIVEGLMTTVHAITATQK.[T]		2	P04406	E7EUT5; P04406	0	4	0.6873	0	1	1	649.597	2595.37	2595.36	2.58	0.00168	HCD (High Energy Collision Dissociation)	MS2	10.4671	-40	30	161.683	152303	20200928_Heidi_CL.raw	F7		6.78	1	FALSE	6.934e-06	9.186e-08	272958496	159.09
FALSE	High	Sequest HT (A3)	Unambiguous	[R].WLPAGDALLQmITIHLPSPVTAQK.[Y]	M11(Oxidation)	1	P13639	P13639	0	4	0.6291	0	1	1	654.861	2616.42	2616.42	-0.18	-0.00012	HCD (High Energy Collision Dissociation)	MS2	12.2148	-65	30	161.666	152286	20200928_Heidi_CL.raw	F7		3.37	1	FALSE	6.934e-06	6.091e-08	979026	161.57
FALSE	High	Sequest HT (A3)	Unambiguous	[R].ATSNLTQENMPTLFVESVLEVHGK.[F]		3	Q13617	Q13617; A0A0A0MTN0; Q5T2B5	0	3	0.5212	0	1	1	882.116	2644.33	2644.33	1.39	0.00123	HCD (High Energy Collision Dissociation)	MS2	4.13945	-40	30	155.48	149914	20200926_Heidi_AO.raw	F2		3.07	1	FALSE	6.934e-06	8.089e-06	774628	155.36
FALSE	High	Sequest HT (A3)	Unambiguous	[R].ISHLNDLSIPVDEEDPSEDIFTVLTAEEK.[Q]		2	Q96PZ0	E7EUH7; Q96PZ0	0	3	0.7159	0	1	1	1085.87	3255.58	3255.58	0.69	0.00075	HCD (High Energy Collision Dissociation)	MS2	4.47176	-40	30	155.48	149915	20200926_Heidi_AO.raw	F2		5.35	1	FALSE	6.934e-06	5.199e-10	842898	155.5
FALSE	High	Sequest HT (A3)	Unambiguous	[R].DEADVLEVDQGFDDHNLPcDVIWLDIEHADGK.[R]	C19(Carbamidomethyl)	3	E9PKU7; Q14697	E9PKU7; Q14697; F5H6X6	0	4	0.6302	0	1	1	920.668	3679.65	3679.65	0.06	6e-05	HCD (High Energy Collision Dissociation)	MS2	11.0471	-40	30	155.481	149916	20200926_Heidi_AO.raw	F2		3.38	2	FALSE	6.934e-06	4.139e-08	513614	155.48
FALSE	High	Sequest HT (A3)	Unambiguous	[K].VATAQDDITGDGTTSNVLIIGELLK.[Q]		1	P40227	P40227	0	3	0.7354	0	1	1	848.79	2544.36	2544.34	6.53	0.00554	HCD (High Energy Collision Dissociation)	MS2	35.0618	-40	30	155.484	149920	20200926_Heidi_AO.raw	F2		4.95	1	FALSE	6.934e-06	1.663e-06	7667077	155.6
FALSE	High	Sequest HT (A3)	Unambiguous	[R].VLPAQATEYAFAFIQVPQDDDAR.[T]		1	Q7KZF4	Q7KZF4	0	3	0.654	0	1	1	855.761	2565.27	2565.26	2.04	0.00174	HCD (High Energy Collision Dissociation)	MS2	17.0259	-40	30	155.484	149921	20200926_Heidi_AO.raw	F2		3.15	1	FALSE	6.934e-06	6.089e-06	8478008	154.86
FALSE	High	Sequest HT (A3)	Unambiguous	[R].TMLELLNQLDGFQPNTQVK.[V]		4	R4GNH3	P17980; R4GNH3; E9PKD5; E9PM69	0	3	0.5968	0	1	1	730.379	2189.12	2189.13	-1.6	-0.00117	HCD (High Energy Collision Dissociation)	MS2	45.8623	-55	30	155.446	149879	20200926_Heidi_AO.raw	F2		2.48	1	FALSE	6.934e-06	1.966e-06	1.55447e+06	155.13
FALSE	High	Sequest HT (A3)	Unambiguous	[R].FWVLAAHPNLNLFAAGHDGGMIVFK.[L]		7	P53621	A0A3B3ISK1; A0A3B3ITV3; A0A3B3IU89; P53621; A0A3B3IT15; A0A3B3IS84; A0A3B3ISC6	0	4	0.5863	0	1	1	682.107	2725.41	2725.41	-0.25	-0.00017	HCD (High Energy Collision Dissociation)	MS2	60.5202	-55	30	155.497	149932	20200926_Heidi_AO.raw	F2		3.07	1	FALSE	6.934e-06	1.351e-05	361286	155.59
FALSE	High	Sequest HT (A3)	Unambiguous	[K].HWLDSPWPGFFTLDGQPR.[S]		5	Q02218	E9PFG7; E9PDF2; Q02218; E9PCR7; A0A0D9SFS3	0	3	0.6041	0	1	1	719.35	2156.03	2156.03	-0.38	-0.00027	HCD (High Energy Collision Dissociation)	MS2	43.9273	-55	30	155.499	149935	20200926_Heidi_AO.raw	F2		3.41	1	FALSE	6.934e-06	7.4e-06	403108	155.19
FALSE	High	Sequest HT (A3)	Unambiguous	[K].LDYLDLYLIHWPTGFKPGK.[E]		2	P15121	E9PCX2; P15121	0	4	0.5197	0	1	1	569.808	2276.21	2276.21	-0.28	-0.00016	HCD (High Energy Collision Dissociation)	MS2	17.5109	-55	30	155.503	149941	20200926_Heidi_AO.raw	F2		2.79	1	FALSE	6.934e-06	1.262e-06	45456984	154.32
FALSE	High	Sequest HT (A3)	Unambiguous	[K].SFLINFIHTLENQR.[E]		1	O15031	O15031	0	3	0.6697	0	1	1	577.977	1731.92	1731.92	-1.29	-0.00074	HCD (High Energy Collision Dissociation)	MS2	11.6385	-65	30	155.522	149961	20200926_Heidi_AO.raw	F2		3.33	1	FALSE	6.934e-06	6.35e-07	927385	155.61
FALSE	High	Sequest HT (A3)	Unambiguous	[R].LLQDSVDFSLADAINTEFK.[N]		4	P08670	P08670; A0A1B0GVG8; B0YJC4; A0A1B0GTT5	0	3	0.6589	0	1	1	709.36	2126.07	2126.07	0.49	0.00035	HCD (High Energy Collision Dissociation)	MS2	13.1381	-40	30	155.53	149966	20200926_Heidi_AO.raw	F2		3.87	1	FALSE	6.934e-06	1.994e-06	48214856	153.64
FALSE	High	Sequest HT (A3)	Unambiguous	[K].VLLGSVSGLAGGFVGTPADLVNVR.[M]		4	B4DLN1	F6RGN5; B4DLN1; I3L1E8; Q9UBX3	0	3	0.5865	0	1	1	766.767	2298.29	2298.28	1.5	0.00115	HCD (High Energy Collision Dissociation)	MS2	58.7878	-40	30	155.53	149967	20200926_Heidi_AO.raw	F2		4.45	1	FALSE	6.934e-06	1.928e-06	2.12045e+06	155.59
FALSE	High	Sequest HT (A3)	Unambiguous	[R].LLSSFDFFLTDAR.[I]		5	O76021	I3L3C4; O76021; J3QSV6; I3L234; I3L3U9	0	2	0.4231	0	1	1	766.394	1531.78	1531.78	1.5	0.00115	HCD (High Energy Collision Dissociation)	MS2	58.4089	-40	30	155.53	149967	20200926_Heidi_AO.raw	F2		2.6	1	FALSE	6.934e-06	3.975e-06	1720436	155.24
FALSE	High	Sequest HT (A3)	Unambiguous	[K].ALcGFTEAAAQAAYLVGVSDPNSQAGQQGLVEPTQFAR.[A]	C3(Carbamidomethyl)	1	Q9Y490	Q9Y490	0	4	0.7173	0	1	1	981.481	3922.9	3922.9	0.24	0.00024	HCD (High Energy Collision Dissociation)	MS2	31.72	-40	30	155.532	149969	20200926_Heidi_AO.raw	F2		5.13	1	FALSE	6.934e-06	3.605e-09	527384	155.52
FALSE	High	Sequest HT (A3)	Unambiguous	[K].MITAAYVPLPTYHNLFPDSmTATQLLVPSR.[R]	M20(Oxidation)	1	Q14498	Q14498	0	3	0.5917	0	1	1	1121.91	3363.71	3363.71	0.27	0.0003	HCD (High Energy Collision Dissociation)	MS2	50.7666	-40	30	155.532	149970	20200926_Heidi_AO.raw	F2		2.89	1	FALSE	6.934e-06	5.562e-06	314385	155.48
FALSE	High	Sequest HT (A3)	Unambiguous	[K].ELASQPDVDGFLVGGASLKPEFVDIINAK.[Q]		1	P60174	P60174	0	4	0.4075	0	1	1	758.151	3029.58	3029.58	0.13	9e-05	HCD (High Energy Collision Dissociation)	MS2	47.4721	-40	30	155.534	149972	20200926_Heidi_AO.raw	F2		2.92	1	FALSE	6.934e-06	5.202e-06	11971114	155.31
FALSE	High	Sequest HT (A3)	Unambiguous	[R].ISITLVSVPLIVR.[Y]		1	Q96KR6	Q96KR6	0	2	0.7814	0	1	1	705.459	1409.91	1409.91	0.55	0.00039	HCD (High Energy Collision Dissociation)	MS2	45.8782	-40	30	155.538	149978	20200926_Heidi_AO.raw	F2		2.79	1	FALSE	6.934e-06	1.13e-05	776588	155.48
FALSE	High	Sequest HT (A3)	Unambiguous	[K].ELNELVSAIEEHFFQPQK.[Y]		1	Q96G03	Q96G03	0	3	0.6875	0	1	1	720.032	2158.08	2158.08	0.63	0.00045	HCD (High Energy Collision Dissociation)	MS2	22.9245	-55	30	161.657	152281	20200928_Heidi_CL.raw	F7		5.44	1	FALSE	6.934e-06	9.953e-09	915822	161.74
FALSE	High	Sequest HT (A3)	Unambiguous	[R].DEGWLAEHMLILGITSPAGK.[K]		3	Q16822	Q16822; H0YML5; H0YM31	0	3	0.6206	0	1	1	713.37	2138.1	2138.1	0.23	0.00016	HCD (High Energy Collision Dissociation)	MS2	44.4322	-40	30	155.539	149979	20200926_Heidi_AO.raw	F2		3.4	1	FALSE	6.934e-06	2.854e-06	281706	155.55
FALSE	High	Sequest HT (A3)	Unambiguous	[K].DLEFTIYDDDDVSPFLEGLEERPQR.[K]		2	P25786	P25786; F5GX11	0	3	0.3952	0	1	1	1000.14	2998.39	2998.4	-1.39	-0.00139	HCD (High Energy Collision Dissociation)	MS2	32.6798	-40	30	155.438	149875	20200926_Heidi_AO.raw	F2		2.91	1	FALSE	6.934e-06	1.842e-05	5.37008e+06	155.22
FALSE	High	Sequest HT (A3)	Unambiguous	[R].LEGLVLTHQQFSSYEPELFPGLIYR.[M]		3	Q32MN6	Q6SJ96; Q32MN6; P20226	0	3	0.6929	0	1	1	979.512	2936.52	2936.52	0.66	0.00064	HCD (High Energy Collision Dissociation)	MS2	39.3945	-40	30	155.434	149869	20200926_Heidi_AO.raw	F2		2.67	1	FALSE	6.934e-06	2.731e-07	416732	155.46
FALSE	High	Sequest HT (A3)	Unambiguous	[K].KEDLVFIFWAPESAPLK.[S]		6	P23528; Q9Y281	E9PQB7; E9PK25; P23528; G3V1A4; Q9Y281; E9PP50	1	3	0.6061	0	1	1	664.028	1990.07	1990.07	-0.18	-0.00012	HCD (High Energy Collision Dissociation)	MS2	37.68	-55	30	155.345	149774	20200926_Heidi_AO.raw	F2		2.97	2	FALSE	6.934e-06	5.436e-06	36895060	154.06
FALSE	High	Sequest HT (A3)	Unambiguous	[K].TYLVSGQPLEEIITYYPAMK.[A]		2	Q9H7Z7	X6RJ95; Q9H7Z7	0	3	0.6496	0	1	1	772.733	2316.18	2316.18	0.02	1e-05	HCD (High Energy Collision Dissociation)	MS2	59.517	-55	30	155.347	149778	20200926_Heidi_AO.raw	F2		2.74	1	FALSE	6.934e-06	5.563e-06	431667	155.44
FALSE	High	Sequest HT (A3)	Unambiguous	[R].SLEELPSGPPPETLSLDWVYGYR.[G]		5	Q32P44	H0Y3M3; Q32P44; B7WPE2; G3V195; G3V1D0	0	3	0.7018	0	1	1	869.096	2605.27	2605.28	-3.4	-0.00296	HCD (High Energy Collision Dissociation)	MS2	31.2719	-55	30	155.35	149782	20200926_Heidi_AO.raw	F2		3.99	1	FALSE	6.934e-06	2.109e-06	289868	155.41
FALSE	High	Sequest HT (A3)	Unambiguous	[K].KEEQVISLGPQVAEGENVFGVcHIFASFNDTFVHVTDLSGK.[E]	C22(Carbamidomethyl)	3	A0A2R8Y811	E5RH77; A0A2R8Y811; P62263	1	5	0.6984	0	1	1	901.85	4505.22	4505.21	2.41	0.00217	HCD (High Energy Collision Dissociation)	MS2	32.9409	-40	30	161.687	152309	20200928_Heidi_CL.raw	F7		8.62	1	FALSE	6.934e-06	5.304e-11	4317859	161.77
FALSE	High	Sequest HT (A3)	Unambiguous	[R].KFDVNTSAVQVLIEHIGNLDR.[A]		2	A0A087WVQ6	A0A087WVQ6; Q00610	1	4	0.6047	0	1	1	592.82	2368.26	2368.26	-1.09	-0.00064	HCD (High Energy Collision Dissociation)	MS2	35.6097	-65	30	155.36	149789	20200926_Heidi_AO.raw	F2		3.39	1	FALSE	6.934e-06	6.273e-06	21784372	154.85
FALSE	High	Sequest HT (A3)	Unambiguous	[K].ETDLLLDDSLVSIFGNR.[R]		1	P30044	P30044	0	3	0.6886	0	1	1	636.332	1906.98	1906.98	2.71	0.00172	HCD (High Energy Collision Dissociation)	MS2	25.9952	-40	19.188	161.685	152306	20200928_Heidi_CL.raw	F7		4.11	1	FALSE	6.934e-06	2.106e-06	4374935	161.78
FALSE	High	Sequest HT (A3)	Unambiguous	[R].GHQLLEEVTQGDMSAADTFLSDLPR.[D]		1	Q8IY81	Q8IY81	0	3	0.8144	0	1	1	910.773	2730.3	2730.3	-0.22	-0.0002	HCD (High Energy Collision Dissociation)	MS2	6.78481	-40	30	155.379	149810	20200926_Heidi_AO.raw	F2		5.55	1	FALSE	6.934e-06	6.577e-10
FALSE	High	Sequest HT (A3)	Unambiguous	[R].IFLEESLSFGVLGEHGR.[G]		1	O15269	O15269	0	3	0.424	0	1	1	630.664	1889.98	1889.98	0.6	0.00038	HCD (High Energy Collision Dissociation)	MS2	57.4489	-55	30	142.895	132574	20200928_Heidi_BP.raw	F6		2.83	1	FALSE	6.934e-06	7.025e-07	681425	142.63
FALSE	High	Sequest HT (A3)	Unambiguous	[K].DLPVTEAVFSALVTGHAR.[A]		4	P42704	B8ZZ38; A0A0C4DG06; P42704; C9JCA9	0	3	0.6381	0	1	1	628.336	1882.99	1883	-4.13	-0.0026	HCD (High Energy Collision Dissociation)	MS2	25.0553	-40	30	155.382	149815	20200926_Heidi_AO.raw	F2		3.15	1	FALSE	6.934e-06	1.293e-05	4.18083e+06	154.69
FALSE	High	Sequest HT (A3)	Unambiguous	[K].IIVDELKQEVISTSSK.[A]		9	P63244	D6REE5; H0Y9P0; H0YAF8; J3KPE3; H0Y8W2; D6RAC2; P63244; H0YAM7; D6RF23	1	3	0.529	0	1	1	597.003	1788.99	1789	-0.2	-0.00012	HCD (High Energy Collision Dissociation)	MS2	51.0928	-55	30	104.531	92662	20200928_Heidi_BO.raw	F5		2.59	1	FALSE	6.934e-06	2.614e-06	3.72634e+06	104.11
FALSE	High	Sequest HT (A3)	Unambiguous	[K].EIAEAYLGYPVTNAVITVPAYFNDSQR.[Q]		2	A0A0G2JIW1	A0A0G2JIW1; P0DMV9	0	3	0.6568	0	1	1	1001.17	3001.49	3001.49	0.12	0.00012	HCD (High Energy Collision Dissociation)	MS2	92.1527	-40	30	155.438	149875	20200926_Heidi_AO.raw	F2		4.4	1	FALSE	6.934e-06	1.109e-06	1.76796e+06	155.54
FALSE	High	Sequest HT (A3)	Unambiguous	[R].SQAPLESSLDSLGDVFLDSGR.[K]		3	A0A087WY61; Q14980	A0A087WY61; H0YFY6; Q14980	0	3	0.6726	0	1	1	731.694	2193.07	2193.07	-0.11	-8e-05	HCD (High Energy Collision Dissociation)	MS2	40.5811	-40	30	155.385	149818	20200926_Heidi_AO.raw	F2		3.91	2	FALSE	6.934e-06	8.532e-07	616339	155.46
FALSE	High	Sequest HT (A3)	Unambiguous	[K].VWINTSDIILVGLR.[D]		3	P47813	X6RAC9; P47813; O14602	0	2	0.7386	0	1	1	799.965	1598.92	1598.93	-2.37	-0.0019	HCD (High Energy Collision Dissociation)	MS2	56.5166	-40	30	155.386	149820	20200926_Heidi_AO.raw	F2		3.06	1	FALSE	6.934e-06	8.079e-06	465918	155.39
FALSE	High	Sequest HT (A3)	Unambiguous	[K].LNIQPSEADYAVDIR.[S]		1	Q9NYU2	Q9NYU2	0	3	0.553	0	1	1	568.625	1703.86	1703.86	0.54	0.00031	HCD (High Energy Collision Dissociation)	MS2	50.2166	-55	30	104.53	92661	20200928_Heidi_BO.raw	F5		3.02	1	FALSE	6.934e-06	1.478e-05	379379	104.45
FALSE	High	Sequest HT (A3)	Unambiguous	[R].KVDIEVLSVLASLGASVHK.[SI]		10	A0A1B0GTJ7	A0A096LP92; A0A1B0GTG9; A0A0A6YY92; A0A1B0GWF8; A0A1B0GTJ7; P30566; A0A1B0GWJ0; A0A096LNY5; A0A096LNY6; A0A096LPA2	1	4	0.5873	0	1	1	492.04	1965.14	1965.14	-0.83	-0.00041	HCD (High Energy Collision Dissociation)	MS2	45.2313	-55	30	155.396	149828	20200926_Heidi_AO.raw	F2		3.32	1	FALSE	6.934e-06	1.947e-05	400150	155.47
FALSE	High	Sequest HT (A3)	Selected	[R].SSMGmDISAIDLINIESFSSR.[V]	M5(Oxidation)	3	O00567	A0A494C128; H0YDU4; O00567	0	3	0.4088	0	1	1	763.696	2289.07	2289.07	0.48	0.00037	HCD (High Energy Collision Dissociation)	MS2	21.9556	-55	30	155.402	149836	20200926_Heidi_AO.raw	F2		1.59	1	FALSE	6.934e-06	8.215e-06	226444	155.19
FALSE	High	Sequest HT (A3)	Unambiguous	[R].GAGSYTImVLFADQATPTSPIR.[V]	M8(Oxidation)	3	P21333; Q60FE5	P21333; A0A087WWY3; Q60FE5	0	3	0.4008	0	1	1	771.391	2312.16	2312.16	-0.24	-0.00019	HCD (High Energy Collision Dissociation)	MS2	51.6765	-55	30	142.896	132575	20200928_Heidi_BP.raw	F6		2.42	2	FALSE	6.934e-06	1.018e-05	675320	143.13
FALSE	High	Sequest HT (A3)	Unambiguous	[K].EAWEEEQEVAELLKEEFPAWYEK.[L]		1	Q9UIG0	Q9UIG0	1	3	0.7027	0	1	1	961.455	2882.35	2882.34	3.34	0.00321	HCD (High Energy Collision Dissociation)	MS2	1.32213	-40	30	161.683	152304	20200928_Heidi_CL.raw	F7		6.19	1	FALSE	6.934e-06	1.257e-10	1.15865e+06	161.69
FALSE	High	Sequest HT (A3)	Unambiguous	[K].AmGIMNSFVNDIFER.[I]	M2(Oxidation)	15	Q16778; P58876	Q16778; Q5QNW6; Q99879; P33778; P58876; Q93079; O60814; Q99880; P62807; P57053; Q8N257; P06899; P23527; U3KQK0; Q99877	0	3	0.078	0	1	1	587.275	1759.81	1759.81	-1.5	-0.00088	HCD (High Energy Collision Dissociation)	MS2	5.79577	-65	30	155.416	149849	20200926_Heidi_AO.raw	F2		2.82	2	FALSE	6.934e-06	7.684e-06	1.05044e+06	155.64
FALSE	High	Sequest HT (A3)	Unambiguous	[R].KFDVNTSAVQVLIEHIGNLDR.[A]		2	A0A087WVQ6	A0A087WVQ6; Q00610	1	4	0.6053	0	1	1	592.82	2368.26	2368.26	-1.39	-0.00083	HCD (High Energy Collision Dissociation)	MS2	16.6515	-65	30	155.418	149853	20200926_Heidi_AO.raw	F2		4.56	1	FALSE	6.934e-06	4.116e-07	21784372	154.85
FALSE	High	Sequest HT (A3)	Unambiguous	[R].DAVEEGDWTATVVDQQDcTLSLQLTTPANAPIGLYR.[L]	C18(Carbamidomethyl)	3	P21980	A2A299; P21980; A2A2A0	0	4	0.4821	0	1	1	987.733	3947.91	3947.9	3.14	0.0031	HCD (High Energy Collision Dissociation)	MS2	56.4459	-40	30	155.43	149863	20200926_Heidi_AO.raw	F2		1.95	1	FALSE	6.934e-06	1.895e-05	514818	155.05
FALSE	High	Sequest HT (A3)	Unambiguous	[R].GVFHGIENFINEASYmSILGmTPGFGDK.[T]	M16(Oxidation); M21(Oxidation)	1	P00367	P00367	0	3	0.7136	0	1	1	1021.81	3063.41	3063.42	-4.06	-0.00415	HCD (High Energy Collision Dissociation)	MS2	0	-40	30	155.433	149867	20200926_Heidi_AO.raw	F2		4.19	1	FALSE	6.934e-06	3.556e-07	430715	155.46
FALSE	High	Sequest HT (A3)	Unambiguous	[K].SKDDQVTVIGAGVTLHEALAAAELLK.[K]		2	P29401	A0A0B4J1R6; P29401	1	3	0.7112	0	1	1	883.819	2649.44	2649.45	-1.11	-0.00098	HCD (High Energy Collision Dissociation)	MS2	4.18512	-40	30	155.385	149819	20200926_Heidi_AO.raw	F2		8.24	1	FALSE	6.934e-06	5.912e-13	11821468	155.24
FALSE	High	Sequest HT (A3)	Unambiguous	[R].VLGAHILGPGAGEMVNEAALALEYGAScEDIAR.[V]	C28(Carbamidomethyl)	2	P09622	E9PEX6; P09622	0	4	0.6327	0	1	1	839.42	3354.66	3354.65	3.77	0.00316	HCD (High Energy Collision Dissociation)	MS2	35.7737	-40	30	156.157	150626	20200926_Heidi_AO.raw	F2		4.9	1	FALSE	6.934e-06	1.018e-08
FALSE	High	Sequest HT (A3)	Unambiguous	[R].WDNNYGDGVSPmSWIGSVDILR.[R]	M12(Oxidation)	2	P21980	A2A299; P21980	0	3	0.585	0	1	1	833.054	2497.15	2497.15	1.22	0.00102	HCD (High Energy Collision Dissociation)	MS2	28.4702	-40	30	155.54	149981	20200926_Heidi_AO.raw	F2		3.06	1	FALSE	6.934e-06	4.219e-06	3.59511e+06	154.76
FALSE	High	Sequest HT (A3)	Unambiguous	[R].VESVFETLVEDSAEEESTLTK.[L]		6	Q9Y4L1	A0A087WWI4; Q9Y4L1; A0A087X054; A0A494C039; K7EQK2; E9PJ21	0	3	0.6468	0	1	1	781.376	2342.11	2342.11	-0.44	-0.00034	HCD (High Energy Collision Dissociation)	MS2	26.5891	-55	30	155.547	149984	20200926_Heidi_AO.raw	F2		4.36	1	FALSE	6.934e-06	1.065e-07	9257251	155.69
FALSE	High	Sequest HT (A3)	Unambiguous	[R].FSDHVALLSVFQAWDDAR.[M]		1	Q08211	Q08211	0	3	0.6557	0	1	1	693.009	2077.01	2077.01	-0.45	-0.00031	HCD (High Energy Collision Dissociation)	MS2	69.785	-55	22.259	155.701	150146	20200926_Heidi_AO.raw	F2		4.24	1	FALSE	6.934e-06	3.303e-06	7133189	155.81
FALSE	High	Sequest HT (A3)	Unambiguous	[R].ETcSLWPGQALSLQVEQLLHHR.[R]	C3(Carbamidomethyl)	2	P19623	K7EKM4; P19623	0	4	0.665	0	1	1	651.335	2602.32	2602.32	0.04	2e-05	HCD (High Energy Collision Dissociation)	MS2	36.0381	-55	30	155.702	150147	20200926_Heidi_AO.raw	F2		4.06	1	FALSE	6.934e-06	7.234e-08	1.02823e+06	155.69
FALSE	High	Sequest HT (A3)	Unambiguous	[K].LDYLDLYLIHWPTGFKPGK.[E]		2	P15121	E9PCX2; P15121	0	4	0.5714	0	1	1	569.808	2276.21	2276.21	-0.49	-0.00028	HCD (High Energy Collision Dissociation)	MS2	17.4375	-55	30	155.703	150148	20200926_Heidi_AO.raw	F2		2.87	1	FALSE	6.934e-06	9.437e-08	45456984	154.32
FALSE	High	Sequest HT (A3)	Unambiguous	[K].KLAPPLVTLLSGEPEVQYVALR.[N]		5	P63010	A0A087WYD1; A0A087WZQ6; A0A087X253; P63010; A0A087WU93	1	3	0.7409	0	1	1	798.464	2393.38	2393.38	-1.01	-0.00081	HCD (High Energy Collision Dissociation)	MS2	66.1285	-55	30	155.704	150150	20200926_Heidi_AO.raw	F2		3.01	1	FALSE	6.934e-06	6.106e-06	404226	155.81
FALSE	High	Sequest HT (A3)	Unambiguous	[R].LITHGLGGEGYLNFMGNEFGHPEWLDFPR.[K]		2	Q04446	E9PGM4; Q04446	0	4	0.7205	0	1	1	826.646	3303.56	3303.57	-1.22	-0.00101	HCD (High Energy Collision Dissociation)	MS2	47.2647	-55	30	155.706	150152	20200926_Heidi_AO.raw	F2		4.58	1	FALSE	6.934e-06	8.22e-09	591498	155.79
FALSE	High	Sequest HT (A3)	Unambiguous	[K].VVVAENFDEIVNNENK.[D]		1	P30101	P30101	0	3	0.6991	0	1	1	611.638	1832.9	1832.9	-1.06	-0.00065	HCD (High Energy Collision Dissociation)	MS2	12.628	-55	12.233	104.48	92609	20200928_Heidi_BO.raw	F5		4.32	1	FALSE	6.934e-06	5.425e-07	3.1765e+06	104.56
FALSE	High	Sequest HT (A3)	Unambiguous	[R].REPLGVcVGIGAWNYPFQIASWK.[S]	C7(Carbamidomethyl)	1	P49189	P49189	1	3	0.6877	0	1	1	883.455	2648.35	2648.34	1.94	0.00172	HCD (High Energy Collision Dissociation)	MS2	86.5308	-55	30	155.711	150160	20200926_Heidi_AO.raw	F2		3.33	1	FALSE	6.934e-06	7.176e-07
FALSE	High	Sequest HT (A3)	Unambiguous	[KR].FRENVQDVLPALPNPDDYFLLR.[W]		4	O76054	F8WEE7; Q9UDX4; O76054; C9JTM4	1	3	0.6222	0	1	1	877.792	2631.36	2631.36	2.39	0.0021	HCD (High Energy Collision Dissociation)	MS2	44.3296	-40	30	155.738	150185	20200926_Heidi_AO.raw	F2		4.05	1	FALSE	6.934e-06	6.519e-08	605027	155.79
FALSE	High	Sequest HT (A3)	Unambiguous	[R].VESVFETLVEDSAEEESTLTK.[L]		6	Q9Y4L1	A0A087WWI4; Q9Y4L1; A0A087X054; A0A494C039; K7EQK2; E9PJ21	0	3	0.6176	0	1	1	781.376	2342.11	2342.11	-0.35	-0.00027	HCD (High Energy Collision Dissociation)	MS2	20.5949	-40	30	155.739	150187	20200926_Heidi_AO.raw	F2		3.06	1	FALSE	6.934e-06	1.286e-05	298669	155.68
FALSE	High	Sequest HT (A3)	Unambiguous	[K].ELASQPDVDGFLVGGASLKPEFVDIINAK.[Q]		1	P60174	P60174	0	4	0.3125	0	1	1	758.154	3029.6	3029.58	4.17	0.00316	HCD (High Energy Collision Dissociation)	MS2	56.2234	-40	30	155.741	150189	20200926_Heidi_AO.raw	F2		3.68	1	FALSE	6.934e-06	1.151e-05	11971114	155.31
FALSE	High	Sequest HT (A3)	Unambiguous	[K].GEmMDLQHGSLFLR.[T]	M3(Oxidation)	6	P00338	F5GXY2; F5H6W8; F5GXH2; F5H5J4; F5GYU2; P00338	0	3	0.1028	0	1	1	550.597	1649.78	1649.78	-0.51	-0.00028	HCD (High Energy Collision Dissociation)	MS2	30.0634	-65	18.069	104.496	92624	20200928_Heidi_BO.raw	F5		3.6	1	FALSE	6.934e-06	2.771e-06	2487746	104.01
FALSE	High	Sequest HT (A3)	Unambiguous	[K].GLHLYGTQGNVGLTNAWSIIQTDFR.[C]		6	E9PSH3	E9PSH3; E9PN41; J3KQ42; A8MVV6; E9PPX8; O14817	0	3	0.655	0	1	1	921.143	2761.42	2761.41	3.47	0.00319	HCD (High Energy Collision Dissociation)	MS2	39.2236	-40	30	155.742	150191	20200926_Heidi_AO.raw	F2		3.42	1	FALSE	6.934e-06	4.735e-08	190540	155.73
FALSE	High	Sequest HT (A3)	Unambiguous	[K].HSSSTVFDLVEEYENIcGSQVNILSK.[I]	C17(Carbamidomethyl)	1	P57740	P57740	0	3	0.723	0	1	1	985.81	2955.42	2955.4	3.77	0.00371	HCD (High Energy Collision Dissociation)	MS2	9.43119	-40	30	155.746	150197	20200926_Heidi_AO.raw	F2		2.96	1	FALSE	6.934e-06	2.061e-06	165876	155.74
FALSE	High	Sequest HT (A3)	Unambiguous	[R].DVPIGAIIcITVGKPEDIEAFK.[N]	C9(Carbamidomethyl)	2	P10515	E9PEJ4; P10515	0	3	0.7037	0	1	1	795.761	2385.27	2385.27	-2.07	-0.00165	HCD (High Energy Collision Dissociation)	MS2	59.3967	-55	30	155.754	150201	20200926_Heidi_AO.raw	F2		3.78	1	FALSE	6.934e-06	6.661e-09	606039	155.79
FALSE	High	Sequest HT (A3)	Unambiguous	[K].KLAPPLVTLLSGEPEVQYVALR.[N]		5	P63010	A0A087WYD1; A0A087WZQ6; A0A087X253; P63010; A0A087WU93	1	3	0.6935	0	1	1	798.464	2393.38	2393.38	-1.16	-0.00093	HCD (High Energy Collision Dissociation)	MS2	55.5519	-55	30	155.756	150204	20200926_Heidi_AO.raw	F2		3.98	1	FALSE	6.934e-06	2.868e-07	404226	155.81
FALSE	High	Sequest HT (A3)	Unambiguous	[K].ALLEEAFDNLKDEMFR.[V]		3	P82094	P82094; F8WF45; A0A2R8Y7M0	1	3	0.5164	0	1	1	647.652	1940.94	1940.94	0.25	0.00016	HCD (High Energy Collision Dissociation)	MS2	72.2997	-55	30	155.756	150205	20200926_Heidi_AO.raw	F2		3.04	1	FALSE	6.934e-06	9.726e-06	121994	155.71
FALSE	High	Sequest HT (A3)	Unambiguous	[K].ELEQVcNPIISGLYQGAGGPGPGGFGAQGPK.[G]	C6(Carbamidomethyl)	3	A0A0G2JIW1	V9GZ37; A0A0G2JIW1; P0DMV9	0	3	0.6376	0	1	1	1019.17	3055.5	3055.49	0.95	0.00097	HCD (High Energy Collision Dissociation)	MS2	62.9086	-40	30	142.925	132602	20200928_Heidi_BP.raw	F6		5.05	1	FALSE	6.934e-06	1.339e-08	9326172	142.29
FALSE	High	Sequest HT (A3)	Unambiguous	[K].VLSFTHPISFHSAETFESLLAcLK.[M]	C22(Carbamidomethyl)	1	Q9NTI5	Q9NTI5	0	4	0.5064	0	1	1	684.351	2734.38	2734.39	-3.3	-0.00226	HCD (High Energy Collision Dissociation)	MS2	33.5074	-55	30	155.759	150209	20200926_Heidi_AO.raw	F2		2.35	1	FALSE	6.934e-06	1.727e-05	146351	155.72
FALSE	High	Sequest HT (A3)	Unambiguous	[R].QAEMEGAVQSIQGELSK.[L]		1	Q6NZI2	Q6NZI2	0	2	0.6061	0	1	1	902.939	1804.87	1804.87	-1.76	-0.00158	HCD (High Energy Collision Dissociation)	MS2	0	-40	30	104.468	92597	20200928_Heidi_BO.raw	F5		2.64	1	FALSE	6.934e-06	1.164e-06	326912	104.59
FALSE	High	Sequest HT (A3)	Unambiguous	[K].HWLDSPWPGFFTLDGQPR.[S]		5	Q02218	E9PFG7; E9PDF2; Q02218; E9PCR7; A0A0D9SFS3	0	3	0.3822	0	1	1	719.348	2156.03	2156.03	-2.14	-0.00154	HCD (High Energy Collision Dissociation)	MS2	76.2237	-55	30	155.761	150212	20200926_Heidi_AO.raw	F2		1.91	1	FALSE	6.934e-06	7.019e-06	403108	155.19
FALSE	High	Sequest HT (A3)	Unambiguous	[R].FSDHVALLSVFQAWDDAR.[M]		1	Q08211	Q08211	0	3	0.6754	0	1	1	693.009	2077.01	2077.01	-0.79	-0.00055	HCD (High Energy Collision Dissociation)	MS2	29.4063	-55	14.333	155.762	150213	20200926_Heidi_AO.raw	F2		4.99	1	FALSE	6.934e-06	2.784e-08	7133189	155.81
FALSE	High	Sequest HT (A3)	Unambiguous	[R].GIYETPAGTILYHAHLDIEAFTMDR.[E]		1	P00966	P00966	0	4	0.7097	0	1	1	709.35	2834.38	2834.38	-0.64	-0.00046	HCD (High Energy Collision Dissociation)	MS2	16.2757	-55	30	155.764	150216	20200926_Heidi_AO.raw	F2		5.34	1	FALSE	6.934e-06	1.185e-07	708591	155.72
FALSE	High	Sequest HT (A3)	Unambiguous	[R].QGmDLSANQDEETDQETFQLEIDR.[D]	M3(Oxidation)	1	Q16658	Q16658	0	3	0.7005	0	1	1	943.407	2828.21	2828.22	-2.98	-0.00281	HCD (High Energy Collision Dissociation)	MS2	11.7656	-40	30	104.47	92600	20200928_Heidi_BO.raw	F5		1.97	1	FALSE	6.934e-06	1.374e-05	189978	104.56
FALSE	High	Sequest HT (A3)	Unambiguous	[K].VLSLLALVKPEVWTLK.[E]		4	A0A087X1Z3	H0YM70; H0YKU2; A0A087X1Z3; Q9UL46	0	3	0.8208	0	1	1	603.714	1809.13	1809.12	0.99	0.00059	HCD (High Energy Collision Dissociation)	MS2	67.053	-55	30	161.653	152275	20200928_Heidi_CL.raw	F7		3.07	1	FALSE	6.934e-06	1.525e-05	1.55431e+06	161.8
FALSE	High	Sequest HT (A3)	Unambiguous	[R].KPSPAQAAETPALELPLPSVPAPAPL.[-]		2	A0A5H1ZRP4	A0A5H1ZRP4; Q8WX92	0	3	0.732	0	1	1	854.813	2562.43	2562.42	3.14	0.00268	HCD (High Energy Collision Dissociation)	MS2	44.6322	-40	30	155.69	150136	20200926_Heidi_AO.raw	F2		3.47	1	FALSE	6.934e-06	9.55e-06	273293	155.68
FALSE	High	Sequest HT (A3)	Unambiguous	[R].LTTDFNVIVEALSK.[S]		4	P05455	E9PGX9; P05455; E7ERC4; E9PFL9	0	2	0.4797	0	1	1	775.428	1549.85	1549.85	0.97	0.00075	HCD (High Energy Collision Dissociation)	MS2	75.0821	-40	30	155.688	150134	20200926_Heidi_AO.raw	F2		2.71	1	FALSE	6.934e-06	1.257e-05	4999847	155.01
FALSE	High	Sequest HT (A3)	Unambiguous	[R].NWIEEVTGmSIGPNFQLGLK.[D]	M9(Oxidation)	1	Q15417	Q15417	0	3	0.7127	0	1	1	750.38	2249.12	2249.13	-1.22	-0.00091	HCD (High Energy Collision Dissociation)	MS2	24.2717	-55	30	155.548	149985	20200926_Heidi_AO.raw	F2		3.62	1	FALSE	6.934e-06	1.516e-05	419795	155.63
FALSE	High	Sequest HT (A3)	Unambiguous	[R].ISVNNVLPVFDNLMQQK.[L]		12	A0A1B0GVD5	A0A1B0GU92; F8W787; A0A1B0GVD5; A0A1B0GU03; A0A1B0GV23; C9JH19; A0A1B0GWE8; H7C469; A0A1B0GVP3; A0A1B0GW44; P07339; F8WD96	0	3	0.5866	0	1	1	653.684	1959.04	1959.04	0.01	0	HCD (High Energy Collision Dissociation)	MS2	45.669	-55	30	155.548	149986	20200926_Heidi_AO.raw	F2		3.87	1	TRUE	6.934e-06	1.505e-05	3782812	155.71
FALSE	High	Sequest HT (A3)	Unambiguous	[R].YGAFGLPITVAHVDGQTHMLFGSDR.[M]		1	Q9Y2Q3	Q9Y2Q3	0	4	0.6638	0	1	1	673.084	2689.32	2689.32	-1.17	-0.00079	HCD (High Energy Collision Dissociation)	MS2	39.1353	-65	30	142.907	132584	20200928_Heidi_BP.raw	F6		4.61	1	FALSE	6.934e-06	8.886e-08	1.05206e+06	143.02
FALSE	High	Sequest HT (A3)	Unambiguous	[K].TLYVEEVVPNVIEPSFGLGR.[I]		1	P41250	P41250	0	3	0.4928	0	1	1	740.064	2218.18	2218.18	0.44	0.00033	HCD (High Energy Collision Dissociation)	MS2	49.9471	-55	30	155.55	149989	20200926_Heidi_AO.raw	F2		2.09	1	FALSE	6.934e-06	1.894e-05	3.54135e+06	154.93
FALSE	High	Sequest HT (A3)	Unambiguous	[K].DTLPVGFIPIQETVDTQEVAFR.[K]		2	F8W922	F8W922; Q9H7P6	0	3	0.5256	0	1	1	825.763	2475.28	2475.28	-0.61	-0.00051	HCD (High Energy Collision Dissociation)	MS2	49.5933	-55	30	155.558	150000	20200926_Heidi_AO.raw	F2		2.34	1	FALSE	6.934e-06	9.102e-06
FALSE	High	Sequest HT (A3)	Unambiguous	[R].YLmDPDTFTFNFNNDPLVLR.[R]	M3(Oxidation)	2	Q9UH17	Q9UH17; B0QYD3	0	3	0.6769	0	1	1	816.722	2448.15	2448.15	-1.35	-0.0011	HCD (High Energy Collision Dissociation)	MS2	0	-65	30	155.565	150003	20200926_Heidi_AO.raw	F2		2.6	1	FALSE	6.934e-06	2.264e-07	188730	155.55
FALSE	High	Sequest HT (A3)	Unambiguous	[-].mAGWNAYIDNLmADGTcQDAAIVGYK.[D]	N-Term(Prot)(Met-loss+Acetyl); M12(Oxidation); C17(Carbamidomethyl)	1	P07737	P07737	0	3	0.7289	0	1	1	925.752	2775.24	2775.24	1.27	0.00117	HCD (High Energy Collision Dissociation)	MS2	0	-40	30	155.583	150022	20200926_Heidi_AO.raw	F2		3.43	1	FALSE	6.934e-06	4.998e-06	1.97449e+06	154.75
FALSE	High	Sequest HT (A3)	Unambiguous	[K].YWVNTLSSSSLLTNADYTTGQVFDLSEK.[L]		1	Q92905	Q92905	0	3	0.4808	0	1	1	1047.17	3139.51	3139.51	-1.01	-0.00106	HCD (High Energy Collision Dissociation)	MS2	38.9619	-40	30	155.584	150024	20200926_Heidi_AO.raw	F2	Not Reliable	3.12	1	FALSE	6.934e-06	1.481e-05
FALSE	High	Sequest HT (A3)	Unambiguous	[K].ILDPNTGEPAPVLSSPPPADVSTFLAFPSPEK.[L]		1	P46060	P46060	0	3	0.5302	0	1	1	1097.56	3290.67	3290.68	-2.46	-0.0027	HCD (High Energy Collision Dissociation)	MS2	9.33267	-40	30	155.589	150032	20200926_Heidi_AO.raw	F2		2.98	1	FALSE	6.934e-06	1.367e-06
FALSE	High	Sequest HT (A3)	Unambiguous	[R].GIYETPAGTILYHAHLDIEAFTMDR.[E]		1	P00966	P00966	0	4	0.6101	0	1	1	709.351	2834.38	2834.38	0.21	0.00015	HCD (High Energy Collision Dissociation)	MS2	87.9502	-55	30	155.603	150045	20200926_Heidi_AO.raw	F2		3.36	1	FALSE	6.934e-06	6.891e-08	708591	155.72
FALSE	High	Sequest HT (A3)	Unambiguous	[K].HNYEcLVYVQLPFMEDLR.[Q]	C5(Carbamidomethyl)	1	P13010	P13010	0	3	0.6005	0	1	1	776.038	2326.1	2326.1	0.34	0.00026	HCD (High Energy Collision Dissociation)	MS2	46.3087	-40	30	155.688	150134	20200926_Heidi_AO.raw	F2		4.23	1	FALSE	6.934e-06	1.038e-07	752234	155.6
FALSE	High	Sequest HT (A3)	Unambiguous	[K].ISLLLHLLEDELDHR.[T]		2	Q86WB0	Q86WB0; C9J0I9	0	3	0.5037	0	1	1	606.004	1816	1816	-0.15	-9e-05	HCD (High Energy Collision Dissociation)	MS2	49.6626	-55	30	155.605	150048	20200926_Heidi_AO.raw	F2		2.68	1	FALSE	6.934e-06	5.719e-06	388143	155.25
FALSE	High	Sequest HT (A3)	Unambiguous	[K].VALNVScANLLDKDIGSK.[S]	C7(Carbamidomethyl)	6	O75131	O75131; A0A087WXR6; A0A087WYQ3; A0A087WUS8; E5RFT7; E5RHZ0	1	3	0.6798	0	1	1	639.674	1917.01	1917.01	-1.07	-0.00068	HCD (High Energy Collision Dissociation)	MS2	31.7833	-65	30	104.499	92629	20200928_Heidi_BO.raw	F5		3.56	1	FALSE	6.934e-06	8.333e-08	582579	104.62
FALSE	High	Sequest HT (A3)	Unambiguous	[R].FSDHVALLSVFQAWDDAR.[M]		1	Q08211	Q08211	0	3	0.6534	0	1	1	693.008	2077.01	2077.01	-1.6	-0.00111	HCD (High Energy Collision Dissociation)	MS2	69.2348	-65	30	155.62	150062	20200926_Heidi_AO.raw	F2		3.52	1	FALSE	6.934e-06	1.52e-06	3.98105e+06	155.81
FALSE	High	Sequest HT (A3)	Unambiguous	[K].FGLALAVAGGVVNSALYNVDAGHR.[A]		6	P35232	E7ESE2; P35232; C9JZ20; C9JW96; E9PCW0; D6RBK0	0	3	0.5051	0	1	1	791.089	2371.25	2371.25	0.08	7e-05	HCD (High Energy Collision Dissociation)	MS2	36.69	-40	30	155.637	150080	20200926_Heidi_AO.raw	F2		2.93	1	FALSE	6.934e-06	1.264e-05
FALSE	High	Sequest HT (A3)	Unambiguous	[K].NDPEILAMTNLVSAYQNNDITEFEK.[I]		2	P61201	P61201; B4DIH5	0	3	0.7231	0	1	1	957.126	2869.36	2869.36	2.96	0.00283	HCD (High Energy Collision Dissociation)	MS2	44.4551	-40	30	155.642	150087	20200926_Heidi_AO.raw	F2		4.55	1	FALSE	6.934e-06	9.582e-09	276543	155.66
FALSE	High	Sequest HT (A3)	Unambiguous	[K].HSLEEEDENEEEILTVQDLVDFSPVYR.[C]		1	Q8TAG9	Q8TAG9	0	3	0.6136	0	1	1	1078.85	3234.52	3234.5	8.7	0.00938	HCD (High Energy Collision Dissociation)	MS2	95.1862	-40	30	155.644	150090	20200926_Heidi_AO.raw	F2		3.08	1	FALSE	6.934e-06	2.412e-07	185721	155.61
FALSE	High	Sequest HT (A3)	Unambiguous	[K].FALGIFAINEAVESGDVGK.[T]		3	P46940	A0A0J9YXZ5; H0YLE8; P46940	0	3	0.5968	0	1	1	646.34	1937	1937	1.46	0.00094	HCD (High Energy Collision Dissociation)	MS2	55.6911	-55	30	155.653	150097	20200926_Heidi_AO.raw	F2		3.1	1	FALSE	6.934e-06	6.532e-07	2.1807e+06	154.62
FALSE	High	Sequest HT (A3)	Unambiguous	[K].YGALALQEIFDGIQPK.[M]		1	P55060	P55060	0	3	0.6537	0	1	1	588.317	1762.94	1762.94	-1.26	-0.00074	HCD (High Energy Collision Dissociation)	MS2	6.61147	-65	16.792	155.677	150124	20200926_Heidi_AO.raw	F2		3.09	1	FALSE	6.934e-06	1.389e-05	2.0063e+06	155.64
FALSE	High	Sequest HT (A3)	Unambiguous	[K].LVQIEYALAAVAGGAPSVGIK.[AE]		3	P25787	P25787; H3BT36; H7C402	0	3	0.6218	0	1	1	676.39	2027.16	2027.15	1.27	0.00086	HCD (High Energy Collision Dissociation)	MS2	31.2007	-40	30	155.686	150130	20200926_Heidi_AO.raw	F2		4.76	1	FALSE	6.934e-06	1.384e-07	4.53594e+06	155.07
FALSE	High	Sequest HT (A3)	Unambiguous	[K].LVAEVSLQNPLPVALEGcTFTVEGAGLTEEQK.[T]	C18(Carbamidomethyl)	1	P21980	P21980	0	4	0.7168	0	1	1	850.691	3399.74	3399.74	1.49	0.00127	HCD (High Energy Collision Dissociation)	MS2	55.9099	-40	30	155.686	150131	20200926_Heidi_AO.raw	F2		5.19	1	FALSE	6.934e-06	1.921e-08	2.03808e+06	155.76
FALSE	High	Sequest HT (A3)	Unambiguous	[K].FSSPTLELQGEFSPLQSSLPcDIHLVNLR.[T]	C21(Carbamidomethyl)	1	Q16706	Q16706	0	3	0.7354	0	1	1	1095.56	3284.68	3284.66	4.52	0.00495	HCD (High Energy Collision Dissociation)	MS2	0	-40	30	155.687	150132	20200926_Heidi_AO.raw	F2		3.78	1	FALSE	6.934e-06	2.845e-12	335245	155.68
FALSE	High	Sequest HT (A3)	Unambiguous	[R].KFDVNTSAVQVLIEHIGNLDR.[A]		2	A0A087WVQ6	A0A087WVQ6; Q00610	1	4	0.6936	0	1	1	592.82	2368.26	2368.26	-1.07	-0.00064	HCD (High Energy Collision Dissociation)	MS2	35.9243	-65	30	155.615	150056	20200926_Heidi_AO.raw	F2		4.08	1	FALSE	6.934e-06	4.853e-08	21784372	154.85
FALSE	High	Sequest HT (A3)	Unambiguous	[K].HWLDSPWPGFFTLDGQPR.[S]		5	Q02218	E9PFG7; E9PDF2; Q02218; E9PCR7; A0A0D9SFS3	0	3	0.5265	0	1	1	719.352	2156.04	2156.03	2.84	0.00204	HCD (High Energy Collision Dissociation)	MS2	53.6538	-55	30	155.343	149771	20200926_Heidi_AO.raw	F2		3.21	1	FALSE	6.934e-06	1.459e-07	403108	155.19
FALSE	High	Sequest HT (A3)	Unambiguous	[R].TMLELINQLDGFDPR.[G]		1	P35998	P35998	0	3	0.7103	0	1	1	587.966	1761.88	1761.88	-0.7	-0.00041	HCD (High Energy Collision Dissociation)	MS2	39.0311	-55	30	156.165	150632	20200926_Heidi_AO.raw	F2		2.9	1	FALSE	6.934e-06	8.525e-06	954062	156.28
FALSE	High	Sequest HT (A3)	Unambiguous	[K].GFPTDATLDDIKEWLEDK.[G]		3	P05455	E9PGX9; P05455; E7ERC4	1	3	0.709	0	1	1	698.34	2093	2093.01	-1.22	-0.00085	HCD (High Energy Collision Dissociation)	MS2	2.81311	-55	20.694	156.169	150638	20200926_Heidi_AO.raw	F2		5.12	1	FALSE	6.934e-06	3.831e-09	9692304	156.05
FALSE	High	Sequest HT (A3)	Unambiguous	[R].TLQGLQLDLPLEEETLSLPR.[D]		1	Q13751	Q13751	0	3	0.615	0	1	1	755.751	2265.24	2265.23	1.83	0.00138	HCD (High Energy Collision Dissociation)	MS2	90.262	-40	30	156.774	151273	20200926_Heidi_AO.raw	F2		4.39	1	FALSE	6.934e-06	1.591e-06	362531	156.8
FALSE	High	Sequest HT (A3)	Unambiguous	[K].DYPVVSIEDPFDQDDWGAWQK.[F]		2	P06733	A0A2R8Y6G6; P06733	0	3	0.5347	0	1	1	837.376	2510.11	2510.11	-0.4	-0.00034	HCD (High Energy Collision Dissociation)	MS2	7.47922	-55	30	156.783	151279	20200926_Heidi_AO.raw	F2		3.46	1	FALSE	6.934e-06	1.584e-06	102423336	155.1
FALSE	High	Sequest HT (A3)	Unambiguous	[R].TVPFcSTFAAFFTR.[A]	C5(Carbamidomethyl)	2	P29401	A0A0B4J1R6; P29401	0	3	0.6935	0	1	1	551.27	1651.79	1651.79	0.66	0.00037	HCD (High Energy Collision Dissociation)	MS2	94.5287	-55	30	156.784	151280	20200926_Heidi_AO.raw	F2		2.61	1	FALSE	6.934e-06	1.319e-05	812557	156.92
FALSE	High	Sequest HT (A3)	Unambiguous	[K].IPDLSMDPYDGYDPSVLSHVLEGHGDAVWGLAFSPTSQR.[L]		3	Q9NRL3	Q9NRL3; F5GYK2; M0QZM0	0	4	0.5897	0	1	1	1058.01	4229	4228.99	2.67	0.00282	HCD (High Energy Collision Dissociation)	MS2	38.7105	-40	30	161.485	152107	20200928_Heidi_CL.raw	F7		3.29	1	FALSE	6.934e-06	1.237e-06
FALSE	High	Sequest HT (A3)	Unambiguous	[K].IHGFTVNQVTSVPELFLTAVK.[L]		1	Q5JRX3	Q5JRX3	0	3	0.7622	0	1	1	767.425	2300.26	2300.26	-1.56	-0.00119	HCD (High Energy Collision Dissociation)	MS2	41.5254	-55	30	156.792	151292	20200926_Heidi_AO.raw	F2		4.5	1	FALSE	6.934e-06	2.752e-08	1.37425e+06	156.88
FALSE	High	Sequest HT (A3)	Unambiguous	[K].TSIAIDTIINQK.[R]		3	P25705	K7ENJ4; K7EK77; P25705	0	2	0.5888	0	1	1	658.874	1316.74	1316.74	-0.94	-0.00062	HCD (High Energy Collision Dissociation)	MS2	2.76031	-40	6.354	104.308	92427	20200928_Heidi_BO.raw	F5		3.38	1	FALSE	6.934e-06	1.505e-05	13766271	104.18
FALSE	High	Sequest HT (A3)	Unambiguous	[K].VGLTNYAAAYcTGLLLAR.[R]	C11(Carbamidomethyl)	4	A0A2R8Y6J3	A0A2R8Y6J3; A0A2R8Y4A2; P46777; Q5T7N0	0	3	0.7428	0	1	1	643.009	1927.01	1927.01	0.72	0.00046	HCD (High Energy Collision Dissociation)	MS2	18.3353	-40	27.423	142.977	132656	20200928_Heidi_BP.raw	F6		4.16	1	FALSE	6.934e-06	3.747e-06	8.28897e+06	142.81
FALSE	High	Sequest HT (A3)	Unambiguous	[R].FLFLLLGPSSANMDYHEIGR.[S]		1	P04920	P04920	0	3	0.6717	0	1	1	760.722	2280.15	2280.15	1.82	0.00138	HCD (High Energy Collision Dissociation)	MS2	90.8289	-65	30	156.801	151298	20200926_Heidi_AO.raw	F2		2.65	1	FALSE	6.934e-06	6.374e-06	101402	156.88
FALSE	High	Sequest HT (A3)	Unambiguous	[R].LISQIVSSITASLR.[F]		9	F5H5D3; C9J2C0; P68366	F5H5D3; C9J2C0; C9JDS9; Q9NY65; P68363; Q9BQE3; F8VVB9; Q9H853; P68366	0	2	0.5174	0	1	1	744.445	1487.88	1487.88	1.89	0.00141	HCD (High Energy Collision Dissociation)	MS2	13.1805	-40	30	156.816	151313	20200926_Heidi_AO.raw	F2		3.17	3	FALSE	6.934e-06	1.339e-06	9231636	156.21
FALSE	High	Sequest HT (A3)	Unambiguous	[R].GLLcGLGAGVAEAVVVVcPMETIK.[V]	C4(Carbamidomethyl); C18(Carbamidomethyl)	2	P53007	P53007; B4DP62	0	3	0.6093	0	1	1	815.097	2443.28	2443.28	-0.1	-8e-05	HCD (High Energy Collision Dissociation)	MS2	23.5423	-40	30	161.481	152102	20200928_Heidi_CL.raw	F7		3.02	1	FALSE	6.934e-06	9.865e-06	846313	161.39
FALSE	High	Sequest HT (A3)	Unambiguous	[R].VLGELWPLFGGR.[L]		2	A0A3B3ITW3	A0A3B3ITW3; P28288	0	2	0.5132	0	1	1	672.379	1343.75	1343.75	2.08	0.0014	HCD (High Energy Collision Dissociation)	MS2	73.7512	-40	30	156.82	151318	20200926_Heidi_AO.raw	F2		2.28	1	FALSE	6.934e-06	1.367e-05	1.85351e+06	156.17
FALSE	High	Sequest HT (A3)	Unambiguous	[R].TYNAVDVEGLYTLGTVVVDYR.[G]		4	A0A494C0R8; O75153	A0A494C0R8; K7EIG1; I3L2B0; O75153	0	3	0.5516	0	1	1	783.067	2347.19	2347.18	2.55	0.002	HCD (High Energy Collision Dissociation)	MS2	27.6149	-40	30	156.822	151321	20200926_Heidi_AO.raw	F2		2.81	2	FALSE	6.934e-06	6.09e-06	196190	156.82
FALSE	High	Sequest HT (A3)	Unambiguous	[K].RPLNPLASGQGTSEENTFYSWLEGLcVEK.[R]	C26(Carbamidomethyl)	1	Q96HE7	Q96HE7	0	3	0.8137	0	1	1	1094.87	3282.59	3282.57	3.9	0.00427	HCD (High Energy Collision Dissociation)	MS2	0	-40	30	156.822	151322	20200926_Heidi_AO.raw	F2		8.05	1	FALSE	6.934e-06	3.111e-15	1.45203e+06	156.9
FALSE	High	Sequest HT (A3)	Unambiguous	[K].KGYEVIYLTEPVDEYcIQALPEFDGKR.[F]	C16(Carbamidomethyl)	1	P14625	P14625	2	3	0.6434	0	1	1	1078.2	3232.59	3232.59	1.47	0.00159	HCD (High Energy Collision Dissociation)	MS2	41.4385	-40	30	142.98	132660	20200928_Heidi_BP.raw	F6		3.73	1	FALSE	6.934e-06	6.17e-07
FALSE	High	Sequest HT (A3)	Unambiguous	[R].ALEQQVEEmKTQLEELEDELQATEDAK.[L]	M9(Oxidation)	1	P35579	P35579	1	3	0.6713	0	1	1	1055.17	3163.49	3163.48	1.28	0.00135	HCD (High Energy Collision Dissociation)	MS2	0	-40	30	142.985	132666	20200928_Heidi_BP.raw	F6		2.89	1	FALSE	6.934e-06	5.259e-07
FALSE	High	Sequest HT (A3)	Unambiguous	[K].SPYLYPLYGLGELPQGFAR.[L]		4	P31150; P50395	P31150; Q5SX91; Q5SX87; P50395	0	3	0.6848	0	1	1	714.375	2141.11	2141.11	2.36	0.00168	HCD (High Energy Collision Dissociation)	MS2	10.06	-40	30	156.827	151328	20200926_Heidi_AO.raw	F2		5.14	2	FALSE	6.934e-06	2.28e-08	10682544	156.77
FALSE	High	Sequest HT (A3)	Unambiguous	[K].LIFPYVELDLHSYDLGIENR.[D]		4	O75874	C9JJE5; C9J4N6; O75874; C9JLU6	0	3	0.6859	0	1	1	802.751	2406.24	2406.23	2	0.0016	HCD (High Energy Collision Dissociation)	MS2	55.2634	-55	30	156.835	151334	20200926_Heidi_AO.raw	F2		5.38	1	FALSE	6.934e-06	5.112e-09	1.06239e+06	156.9
FALSE	High	Sequest HT (A3)	Unambiguous	[K].ENPDSFLNHVLALTAQSPDIEHLNEVSLK.[L]		4	Q8WXH0	G3V3D4; G3V4T3; Q8WXH0; A0A0C4DGK3	0	4	0.5767	0	1	1	808.415	3230.64	3230.63	2.11	0.00171	HCD (High Energy Collision Dissociation)	MS2	10.6014	-55	30	156.837	151336	20200926_Heidi_AO.raw	F2		4.37	1	FALSE	6.934e-06	2.64e-09	798801	156.9
FALSE	High	Sequest HT (A3)	Unambiguous	[K].SREIFLSQPILLELEAPLK.[I]		14	P62136; P36873; P62140	F8WE71; F5H1L6; E7ETD8; A0A087WYY5; P62136; C9J9S3; P36873; F8VR82; C9JP48; F5H037; P62140; F8VYE8; F8W0W8; E9PMD7	1	3	0.7492	0	1	1	732.759	2196.26	2196.26	-0.69	-0.00051	HCD (High Energy Collision Dissociation)	MS2	48.37	-55	30	156.838	151337	20200926_Heidi_AO.raw	F2		3.15	3	FALSE	6.934e-06	1.659e-05	189343	156.81
FALSE	High	Sequest HT (A3)	Unambiguous	[K].ESASSILASFGLSNEDLEELSR.[Y]		2	Q14966	Q14966; C9JWN0	0	3	0.5272	0	1	1	785.383	2354.13	2354.14	-0.88	-0.00069	HCD (High Energy Collision Dissociation)	MS2	32.9543	-55	30	156.84	151340	20200926_Heidi_AO.raw	F2		3.49	1	FALSE	6.934e-06	2.629e-06	341788	156.86
FALSE	High	Sequest HT (A3)	Unambiguous	[K].IIVDELKQEVISTSSK.[A]		9	P63244	D6REE5; H0Y9P0; H0YAF8; J3KPE3; H0Y8W2; D6RAC2; P63244; H0YAM7; D6RF23	1	3	0.6975	0	1	1	597.003	1788.99	1789	-0.61	-0.00036	HCD (High Energy Collision Dissociation)	MS2	9.97962	-65	30	104.293	92411	20200928_Heidi_BO.raw	F5		3.24	1	FALSE	6.934e-06	2.802e-07	6.58569e+06	104.09
FALSE	High	Sequest HT (A3)	Unambiguous	[K].FVIPDFmSFTSHIDELYESAK.[K]	M7(Oxidation)	1	O94925	O94925	0	3	0.685	0	1	1	831.395	2492.17	2492.17	0.11	9e-05	HCD (High Energy Collision Dissociation)	MS2	0	-55	30	161.493	152112	20200928_Heidi_CL.raw	F7		2	1	FALSE	6.934e-06	4.824e-06	1.1616e+06	161.08
FALSE	High	Sequest HT (A3)	Unambiguous	[R].FAQPGSFEYEYAMR.[W]		3	Q15233	H7C367; C9JYS8; Q15233	0	2	0.59	0	1	1	848.375	1695.74	1695.75	-2.77	-0.00234	HCD (High Energy Collision Dissociation)	MS2	0	-40	30	104.31	92430	20200928_Heidi_BO.raw	F5		2.61	1	FALSE	6.934e-06	8.223e-06	1.17337e+06	104.48
FALSE	High	Sequest HT (A3)	Unambiguous	[R].FGLGSVAGAVGATAVYPIDLVK.[T]		1	Q9UJS0	Q9UJS0	0	3	0.6804	0	1	1	702.393	2105.17	2105.16	0.55	0.00039	HCD (High Energy Collision Dissociation)	MS2	22.7797	-40	30	156.766	151262	20200926_Heidi_AO.raw	F2		5.35	1	FALSE	6.934e-06	1.224e-08	2.42834e+06	156.85
FALSE	High	Sequest HT (A3)	Unambiguous	[K].MVGGIAQIIAAQEEMLR.[K]		1	Q9Y490	Q9Y490	0	3	0.5835	0	1	1	610.658	1829.96	1829.96	-0.65	-0.0004	HCD (High Energy Collision Dissociation)	MS2	45.2918	-65	30	156.757	151256	20200926_Heidi_AO.raw	F2		3.89	1	FALSE	6.934e-06	3.104e-07	524961	156.82
FALSE	High	Sequest HT (A3)	Unambiguous	[K].GLGTDEESILTLLTSR.[S]		2	P08758	E9PHT9; P08758	0	3	0.5168	0	1	1	568.972	1704.9	1704.9	-0.08	-5e-05	HCD (High Energy Collision Dissociation)	MS2	13.398	-55	23.69	156.628	151118	20200926_Heidi_AO.raw	F2		3.27	1	FALSE	6.934e-06	1.377e-05	13147652	156.46
FALSE	High	Sequest HT (A3)	Unambiguous	[RK].KFDLGQDVIDFTGHALALYR.[T]		4	P31150; P50395	P31150; Q5SX91; Q5SX87; P50395	1	3	0.7344	0	1	1	760.397	2279.18	2279.18	-3.01	-0.00228	HCD (High Energy Collision Dissociation)	MS2	86.1388	-55	30	156.63	151121	20200926_Heidi_AO.raw	F2		6.1	2	FALSE	6.934e-06	1.691e-10	3843601	156.75
FALSE	High	Sequest HT (A3)	Unambiguous	[R].QIHEGASLPFFEVFVDAPLHVcEQR.[D]	C22(Carbamidomethyl)	1	O43252	O43252	0	3	0.6911	0	1	1	975.815	2925.43	2925.44	-1.17	-0.00114	HCD (High Energy Collision Dissociation)	MS2	36.6611	-55	30	156.637	151131	20200926_Heidi_AO.raw	F2		2.59	1	FALSE	6.934e-06	3.49e-06	117665	156.63
FALSE	High	Sequest HT (A3)	Unambiguous	[K].EELSGSLLQSVQEALEER.[S]		1	Q12851	Q12851	0	3	0.5957	0	1	1	673.007	2017.01	2017.01	-0.66	-0.00044	HCD (High Energy Collision Dissociation)	MS2	70.737	-65	30	156.646	151136	20200926_Heidi_AO.raw	F2		2.35	1	FALSE	6.934e-06	1.763e-05	126270	156.68
FALSE	High	Sequest HT (A3)	Unambiguous	[K].VVVAENFDEIVNNENK.[D]		1	P30101	P30101	0	3	0.639	0	1	1	611.638	1832.9	1832.9	-0.86	-0.00052	HCD (High Energy Collision Dissociation)	MS2	90.4736	-55	30	104.325	92445	20200928_Heidi_BO.raw	F5		3.49	1	FALSE	6.934e-06	1.716e-05	3.1765e+06	104.56
FALSE	High	Sequest HT (A3)	Unambiguous	[-].mVNPTVFFDIAVDGEPLGR.[V]	N-Term(Prot)(Met-loss)	4	P62937	P62937; C9J5S7; F8WE65; E5RIZ5	0	3	0.4913	0	1	1	649.34	1946.01	1946	2.38	0.00154	HCD (High Energy Collision Dissociation)	MS2	1.88956	-40	7.151	156.665	151157	20200926_Heidi_AO.raw	F2		4.01	1	FALSE	6.934e-06	6.522e-06	27372484	156.58
FALSE	High	Sequest HT (A3)	Unambiguous	[K].GLGTDEESILTLLTSR.[S]		2	P08758	E9PHT9; P08758	0	2	0.6868	0	1	1	852.956	1704.91	1704.9	2.32	0.00198	HCD (High Energy Collision Dissociation)	MS2	25.9151	-40	30	156.667	151161	20200926_Heidi_AO.raw	F2		3.64	1	FALSE	6.934e-06	6.843e-07	3108884	156.47
FALSE	High	Sequest HT (A3)	Unambiguous	[K].DFSWSPGGNIIAFWVPEDKDIPAR.[V]		1	P55884	P55884	1	3	0.6338	0	1	1	906.448	2717.33	2717.34	-1.93	-0.00175	HCD (High Energy Collision Dissociation)	MS2	17.2947	-55	30	161.501	152123	20200928_Heidi_CL.raw	F7		3.25	1	FALSE	6.934e-06	9.792e-06	357024	161.5
FALSE	High	Sequest HT (A3)	Unambiguous	[R].AQLGLGEIILAIR.[S]		1	Q6PID6	Q6PID6	0	2	0.6549	0	1	1	683.925	1366.84	1366.84	1.31	0.0009	HCD (High Energy Collision Dissociation)	MS2	50.5245	-40	30	156.67	151165	20200926_Heidi_AO.raw	F2		2.84	1	FALSE	6.934e-06	3.951e-06	195584	156.62
FALSE	High	Sequest HT (A3)	Unambiguous	[K].LVQIEYALAAVAGGAPSVGIK.[AE]		3	P25787	P25787; H3BT36; H7C402	0	3	0.4423	0	1	1	676.389	2027.15	2027.15	-0.39	-0.00026	HCD (High Energy Collision Dissociation)	MS2	56.9361	-40	30	156.673	151169	20200926_Heidi_AO.raw	F2		2.6	1	FALSE	6.934e-06	5.277e-06	4.53594e+06	155.07
FALSE	High	Sequest HT (A3)	Unambiguous	[K].GFPTDATLDDIKEWLEDKGQVLNIQMR.[R]		3	P05455	E9PGX9; P05455; E7ERC4	2	4	0.6173	0	1	1	783.898	3132.57	3132.57	0.44	0.00035	HCD (High Energy Collision Dissociation)	MS2	61.6335	-40	30	161.481	152101	20200928_Heidi_CL.raw	F7		5.67	1	FALSE	6.934e-06	8.749e-08	468309	161.55
FALSE	High	Sequest HT (A3)	Unambiguous	[RK].KFDLGQDVIDFTGHALALYR.[T]		4	P31150; P50395	P31150; Q5SX91; Q5SX87; P50395	1	3	0.7803	0	1	1	760.398	2279.18	2279.18	-1	-0.00076	HCD (High Energy Collision Dissociation)	MS2	49.2801	-55	30	156.679	151171	20200926_Heidi_AO.raw	F2		7.92	2	FALSE	6.934e-06	6.632e-16	3843601	156.75
FALSE	High	Sequest HT (A3)	Unambiguous	[K].LAmQEFmILPVGAANFR.[E]	M3(Oxidation); M7(Oxidation)	3	P06733	K7EM90; A0A2R8Y6G6; P06733	0	3	0.7232	0	1	1	647.331	1939.98	1939.98	0.52	0.00033	HCD (High Energy Collision Dissociation)	MS2	3.19184	-40	20.419	142.977	132655	20200928_Heidi_BP.raw	F6		4.19	1	FALSE	6.934e-06	7.446e-07	5464329	143.92
FALSE	High	Sequest HT (A3)	Unambiguous	[K].FTLDcTHPVEDGIMDAANFEQFLQER.[I]	C5(Carbamidomethyl)	1	P35268	P35268	0	3	0.458	0	1	1	1028.48	3083.42	3083.39	9.12	0.00938	HCD (High Energy Collision Dissociation)	MS2	14.4849	-40	23.891	156.714	151207	20200926_Heidi_AO.raw	F2		3.45	1	FALSE	6.934e-06	3.514e-06	5100528	156.8
FALSE	High	Sequest HT (A3)	Unambiguous	[K].FYPEDVSEELIQDITQR.[L]		2	P26038	V9GZ54; P26038	0	3	0.6925	0	1	1	694.673	2082.01	2082	1.59	0.0011	HCD (High Energy Collision Dissociation)	MS2	14.8048	-40	30	156.714	151208	20200926_Heidi_AO.raw	F2		4.13	1	FALSE	6.934e-06	1.175e-06	7886175	156.91
FALSE	High	Sequest HT (A3)	Unambiguous	[K].VIHDNFGIVEGLmTTVHAITATQK.[T]	M13(Oxidation)	2	P04406	E7EUT5; P04406	0	4	0.5941	0	1	1	653.596	2611.36	2611.35	2.44	0.0016	HCD (High Energy Collision Dissociation)	MS2	17.6357	-40	30	156.715	151209	20200926_Heidi_AO.raw	F2		4.78	1	FALSE	6.934e-06	6.128e-07	552278	157.09
FALSE	High	Sequest HT (A3)	Unambiguous	[K].LVFFEVSPVSFHQVSEVLSEEK.[S]		2	Q8N543	Q8N543; H3BUA6	0	3	0.6227	0	1	1	846.107	2536.31	2536.3	4.27	0.00361	HCD (High Energy Collision Dissociation)	MS2	33.5357	-40	30	156.716	151211	20200926_Heidi_AO.raw	F2		4.85	1	FALSE	6.934e-06	3.166e-08	559566	156.73
FALSE	High	Sequest HT (A3)	Unambiguous	[R].TDLSNIPGLLAIDQVLPEESQK.[A]		1	Q5JSH3	Q5JSH3	0	3	0.5829	0	1	1	794.093	2380.26	2380.26	1.57	0.00125	HCD (High Energy Collision Dissociation)	MS2	62.9112	-40	30	156.718	151213	20200926_Heidi_AO.raw	F2		3.62	1	FALSE	6.934e-06	1.061e-05	285275	156.69
FALSE	High	Sequest HT (A3)	Unambiguous	[K].ENDPSSVLLFLVGSK.[K]		5	Q9BZG1	Q96PJ7; C9JBG0; Q9BZG1; C9JY26; E7ES60	0	2	0.6517	0	1	1	802.932	1604.86	1604.85	2.71	0.00218	HCD (High Energy Collision Dissociation)	MS2	27.8314	-40	30	156.719	151214	20200926_Heidi_AO.raw	F2		4.02	1	FALSE	6.934e-06	2.902e-06	1.26799e+06	156.8
FALSE	High	Sequest HT (A3)	Unambiguous	[R].IcFELLELLK.[A]	C2(Carbamidomethyl)	2	O75533	O75533; H7C341	0	2	0.6581	0	1	1	639.362	1277.72	1277.72	-0.71	-0.00045	HCD (High Energy Collision Dissociation)	MS2	9.0213	-55	26.816	161.497	152118	20200928_Heidi_CL.raw	F7		2.34	1	FALSE	6.934e-06	1.861e-06	3.44364e+06	161.45
FALSE	High	Sequest HT (A3)	Unambiguous	[R].GcHEScLDEEVEGQGFcSGPGWDPVTGWGTPNFPALLK.[T]	C2(Carbamidomethyl); C6(Carbamidomethyl); C17(Carbamidomethyl)	4	O14773	A0A2R8Y7U1; O14773; A0A2R8YD45; A0A2R8YGD1	0	4	0.808	0	1	1	1048.46	4190.83	4190.83	-1.29	-0.00135	HCD (High Energy Collision Dissociation)	MS2	50.1857	-55	30	156.733	151228	20200926_Heidi_AO.raw	F2		3.75	1	FALSE	6.934e-06	1.09e-07	615280	156.79
FALSE	High	Sequest HT (A3)	Unambiguous	[K].LPFDKYELEPSPLTQFILER.[K]		4	Q9UL03	C9JAV7; G5E9X1; B3KQH5; Q9UL03	1	3	0.7424	0	1	1	812.433	2435.28	2435.29	-1.11	-0.0009	HCD (High Energy Collision Dissociation)	MS2	4.82817	-65	30	156.751	151246	20200926_Heidi_AO.raw	F2		2.64	1	FALSE	6.934e-06	1.909e-05	108248	156.75
FALSE	High	Sequest HT (A3)	Unambiguous	[K].TLDGGLNVIQLETAVGAAIK.[S]		3	Q16851	E7EUC7; Q16851; A0A087WYS1	0	3	0.6453	0	1	1	661.709	1983.11	1983.11	-0.2	-0.00014	HCD (High Energy Collision Dissociation)	MS2	49.6317	-55	30	156.683	151176	20200926_Heidi_AO.raw	F2		3.44	1	FALSE	6.934e-06	2.223e-06	1363440	156.79
FALSE	High	Sequest HT (A3)	Unambiguous	[K].SALASVImGLSPILGK.[D]	M8(Oxidation)	2	P30153	P30153; B3KQV6	0	3	0.6742	0	1	1	524.973	1572.9	1572.9	0.31	0.00016	HCD (High Energy Collision Dissociation)	MS2	13.7008	-55	28.027	156.845	151347	20200926_Heidi_AO.raw	F2		3.53	1	FALSE	6.934e-06	3.507e-06	1.5072e+06	156.88
FALSE	High	Sequest HT (A3)	Unambiguous	[K].YQPNIDVQESIHFLESEFSR.[G]		1	Q6YHK3	Q6YHK3	0	3	0.6347	0	1	1	813.393	2438.16	2438.16	0.55	0.00044	HCD (High Energy Collision Dissociation)	MS2	57.7822	-65	30	156.855	151354	20200926_Heidi_AO.raw	F2		4.79	1	FALSE	6.934e-06	4.406e-10	580328	156.96
FALSE	High	Sequest HT (A3)	Unambiguous	[R].VLSTLNVLVTPELLETGVEcTASNDLGK.[N]	C20(Carbamidomethyl)	1	P43121	P43121	0	3	0.7577	0	1	1	991.522	2972.55	2972.55	0.59	0.00059	HCD (High Energy Collision Dissociation)	MS2	20.8346	-40	30	161.479	152099	20200928_Heidi_CL.raw	F7		3.92	1	FALSE	6.934e-06	3.614e-08	244967	161.48
FALSE	High	Sequest HT (A3)	Unambiguous	[K].DLYANTVLSGGTTMYPGIADR.[M]		3	P60709; P63261	A0A2R8Y793; P60709; P63261	0	3	0.6293	0	1	1	739.027	2215.07	2215.07	-0.95	-0.0007	HCD (High Energy Collision Dissociation)	MS2	17.192	-55	30	142.996	132676	20200928_Heidi_BP.raw	F6		3.21	2	FALSE	6.934e-06	1.268e-05	558919	141.99
FALSE	High	Sequest HT (A3)	Unambiguous	[K].NPSAMAVESFMATAPFVQIGR.[F]		1	Q9BTV4	Q9BTV4	0	3	0.6629	0	1	1	742.037	2224.1	2224.09	3.36	0.00249	HCD (High Energy Collision Dissociation)	MS2	40.9886	-55	30	156.946	151452	20200926_Heidi_AO.raw	F2		3.5	1	FALSE	6.934e-06	3.717e-06	314173	157.03
FALSE	High	Sequest HT (A3)	Unambiguous	[R].LETVALPLQGLEDLAADR.[I]		5	A0A590UJG2; H3BPE1	H0Y390; A0A590UJG2; H3BPE1; Q9UPN3; H3BQK9	0	3	0.661	0	1	1	642.016	1924.03	1924.04	-2.1	-0.00135	HCD (High Energy Collision Dissociation)	MS2	83.1385	-65	30	156.953	151455	20200926_Heidi_AO.raw	F2		2.92	2	FALSE	6.934e-06	1.299e-05	249639	157.02
FALSE	High	Sequest HT (A3)	Unambiguous	[K].TEDPDLPAFYFDPLINPISHR.[H]		2	Q6P2Q9	I3L0J9; Q6P2Q9	0	3	0.6893	0	1	1	819.746	2457.22	2457.21	5.79	0.00474	HCD (High Energy Collision Dissociation)	MS2	3.20813	-40	30	156.97	151473	20200926_Heidi_AO.raw	F2		4.12	1	FALSE	6.934e-06	2.674e-07	3.42904e+06	156.81
FALSE	High	Sequest HT (A3)	Unambiguous	[K].GLTAVSNNAGVDNFGLGLLLR.[S]		1	P55809	P55809	0	3	0.6538	0	1	1	701.054	2101.15	2101.14	3.52	0.00246	HCD (High Energy Collision Dissociation)	MS2	51.5295	-40	30	156.977	151482	20200926_Heidi_AO.raw	F2		3.9	1	FALSE	6.934e-06	6.948e-06	1.14313e+06	157.05
FALSE	High	Sequest HT (A3)	Unambiguous	[R].mAFPLLDMVDLER.[R]	M1(Oxidation)	1	Q9BXW7	Q9BXW7	0	2	0.5721	0	1	1	783.39	1565.77	1565.77	1.8	0.00141	HCD (High Energy Collision Dissociation)	MS2	40.7406	-40	30	156.978	151483	20200926_Heidi_AO.raw	F2		2.15	1	FALSE	6.934e-06	9.724e-06	295966	157.03
FALSE	High	Sequest HT (A3)	Unambiguous	[R].EVPENETPVDTNLIELDTNDDDIVFEDFAR.[Q]		1	P49407	P49407	0	3	0.6497	0	1	1	1155.54	3464.6	3464.59	2.96	0.00342	HCD (High Energy Collision Dissociation)	MS2	26.4824	-40	30	156.98	151487	20200926_Heidi_AO.raw	F2		3.54	1	FALSE	6.934e-06	2.237e-07	454171	157.03
FALSE	High	Sequest HT (A3)	Unambiguous	[R].YFEITEEPPYIHFLNTFTSK.[E]		1	Q9BR76	Q9BR76	0	3	0.6689	0	1	1	826.073	2476.2	2476.21	-1.11	-0.00091	HCD (High Energy Collision Dissociation)	MS2	63.5813	-55	30	156.989	151493	20200926_Heidi_AO.raw	F2		2.99	1	FALSE	6.934e-06	1.661e-05	1.73866e+06	157.35
FALSE	High	Sequest HT (A3)	Unambiguous	[K].RPLNPLASGQGTSEENTFYSWLEGLcVEK.[R]	C26(Carbamidomethyl)	1	Q96HE7	Q96HE7	0	4	0.516	0	1	1	821.398	3282.57	3282.57	-1.21	-0.00099	HCD (High Energy Collision Dissociation)	MS2	30.5378	-55	30	156.99	151494	20200926_Heidi_AO.raw	F2		3.43	1	FALSE	6.934e-06	6.591e-06	508624	156.89
FALSE	High	Sequest HT (A3)	Unambiguous	[R].ESWLLPGSNDLLLEVGPR.[L]		4	O15067	O15067; J3QSG0; J3KTL4; J3QSH6	0	3	0.6203	0	1	1	665.689	1995.05	1995.05	-0.91	-0.0006	HCD (High Energy Collision Dissociation)	MS2	42.5336	-55	30	156.991	151495	20200926_Heidi_AO.raw	F2		2.95	1	FALSE	6.934e-06	1.018e-05	631458	157.06
FALSE	High	Sequest HT (A3)	Unambiguous	[K].NYLPAINGIVFLVDcADHSR.[L]	C15(Carbamidomethyl)	2	Q9NR31	Q9NR31; Q5SQT8	0	3	0.6328	0	1	1	758.716	2274.13	2274.13	0.46	0.00035	HCD (High Energy Collision Dissociation)	MS2	27.6928	-40	30	161.474	152091	20200928_Heidi_CL.raw	F7		4.63	1	FALSE	6.934e-06	5.882e-09
FALSE	High	Sequest HT (A3)	Unambiguous	[R].LDPIQPSDVLSLLDNR.[G]		1	Q6ZRP7	Q6ZRP7	0	3	0.6328	0	1	1	598.991	1794.96	1794.96	-0.93	-0.00056	HCD (High Energy Collision Dissociation)	MS2	26.0557	-55	28.856	156.993	151498	20200926_Heidi_AO.raw	F2		3.84	1	FALSE	6.934e-06	1.863e-05	1281611	156.95
FALSE	High	Sequest HT (A3)	Unambiguous	[R].SVVEFLQGYIGVPHGGFPEPFR.[S]		1	P11498	P11498	0	3	0.6044	0	1	1	811.416	2432.23	2432.24	-2.61	-0.00212	HCD (High Energy Collision Dissociation)	MS2	28.4815	-55	30	156.995	151501	20200926_Heidi_AO.raw	F2		3.16	1	FALSE	6.934e-06	8.044e-07	267834	157.02
FALSE	High	Sequest HT (A3)	Unambiguous	[R].SLNSDISYFGVGGK.[Q]		1	A6NHR9	A6NHR9	0	2	0.7301	0	1	1	722.36	1443.71	1443.71	0.53	0.00039	HCD (High Energy Collision Dissociation)	MS2	39.5962	-40	30	104.262	92380	20200928_Heidi_BO.raw	F5		2.89	1	FALSE	6.934e-06	1.352e-06	290862	104.33
FALSE	High	Sequest HT (A3)	Unambiguous	[-].mVNPTVFFDIAVDGEPLGR.[V]	N-Term(Prot)(Met-loss)	4	P62937	P62937; C9J5S7; F8WE65; E5RIZ5	0	3	0.5972	0	1	1	649.339	1946	1946	0.14	9e-05	HCD (High Energy Collision Dissociation)	MS2	3.25334	-40	30	157.022	151527	20200926_Heidi_AO.raw	F2		3.6	1	FALSE	6.934e-06	7.465e-07	27372484	156.58
FALSE	High	Sequest HT (A3)	Unambiguous	[R].TGLFTPDLAFEAIVK.[K]		1	P50570	P50570	0	2	0.5607	0	1	1	811.446	1621.89	1621.88	1.25	0.00101	HCD (High Energy Collision Dissociation)	MS2	10.9082	-40	30	157.023	151528	20200926_Heidi_AO.raw	F2		3.05	1	FALSE	6.934e-06	1.836e-05	1791320	157.08
FALSE	High	Sequest HT (A3)	Unambiguous	[R].APVVGILVLDGHSVPLPEPLEVAHDLSK.[S]		2	J3QRV5	J3QRV5; Q6P1M3	0	4	0.6566	0	1	1	726.158	2901.61	2901.61	0.03	2e-05	HCD (High Energy Collision Dissociation)	MS2	34.1636	-40	30	157.024	151530	20200926_Heidi_AO.raw	F2		4.98	1	FALSE	6.934e-06	8.797e-07	1.09733e+06	157.05
FALSE	High	Sequest HT (A3)	Unambiguous	[R].GSSVDGSPLLLFLR.[D]		2	Q86U38	A0A3B3ISH6; Q86U38	0	2	0.7565	0	1	1	730.91	1460.81	1460.81	1.46	0.00107	HCD (High Energy Collision Dissociation)	MS2	30.7925	-40	30	157.025	151531	20200926_Heidi_AO.raw	F2		3.08	1	FALSE	6.934e-06	4.969e-06	678536	157.04
FALSE	High	Sequest HT (A3)	Unambiguous	[K].MSVQPTVSLGGFEITPPVVLR.[L]		2	P06748	E5RI98; P06748	0	3	0.8012	0	1	1	743.077	2227.22	2227.22	0.62	0.00046	HCD (High Energy Collision Dissociation)	MS2	4.31933	-40	5.158	157.026	151533	20200926_Heidi_AO.raw	F2		5.08	1	FALSE	6.934e-06	2.131e-08	22353266	157.06
FALSE	High	Sequest HT (A3)	Unambiguous	[R].VIVDANNLTVEIENELNIIHK.[F]		5	Q8WWY3	E7EVX8; E7EU94; Q8WWY3; E7EN72; E7ESX0	0	3	0.5957	0	1	1	797.435	2390.29	2390.29	-0.63	-0.0005	HCD (High Energy Collision Dissociation)	MS2	70.6123	-40	30	157.027	151534	20200926_Heidi_AO.raw	F2		3.76	1	FALSE	6.934e-06	3.124e-06	1.81593e+06	157.1
FALSE	High	Sequest HT (A3)	Unambiguous	[R].QNFTEPTAIQAQGWPVALSGLDMVGVAQTGSGK.[T]		6	J3KTA4	J3QLG9; J3QRQ7; J3QRN5; J3KTA4; J3QR62; P17844	0	4	0.4277	0	1	1	840.425	3358.68	3358.67	1.76	0.00148	HCD (High Energy Collision Dissociation)	MS2	61.5547	-40	30	157.028	151536	20200926_Heidi_AO.raw	F2		3.32	1	FALSE	6.934e-06	9.636e-06	316283	157.02
FALSE	High	Sequest HT (A3)	Unambiguous	[K].NADMSEEMQQDSVEcATQALEK.[Y]	C15(Carbamidomethyl)	4	P63167	F8VXI7; F8VRV5; F8VXL2; P63167	0	3	0.6162	0	1	1	838.683	2514.04	2514.04	-3.09	-0.00259	HCD (High Energy Collision Dissociation)	MS2	51.8449	-40	30	104.261	92378	20200928_Heidi_BO.raw	F5		2.97	1	FALSE	6.934e-06	3.627e-06	562606	104.37
FALSE	High	Sequest HT (A3)	Unambiguous	[K].DPAVGFLETISPGYSIHTYLWR.[R]		1	P04062	P04062	0	3	0.5771	0	1	1	841.428	2522.27	2522.27	-1.34	-0.00113	HCD (High Energy Collision Dissociation)	MS2	89.8948	-55	30	156.994	151500	20200926_Heidi_AO.raw	F2		2.53	1	FALSE	6.934e-06	1.595e-06	155988	156.97
FALSE	High	Sequest HT (A3)	Unambiguous	[K].GDLSGHFEHLMVALVTPPAVFDAK.[Q]		5	P12429	D6RA82; D6RFG5; D6RAZ8; D6RCA8; P12429	0	4	0.6149	0	1	1	638.581	2551.3	2551.3	0.68	0.00043	HCD (High Energy Collision Dissociation)	MS2	43.0047	-40	30	156.619	151112	20200926_Heidi_AO.raw	F2		4.57	1	FALSE	6.934e-06	2.149e-07	966934	156.59
FALSE	High	Sequest HT (A3)	Unambiguous	[K].TDEFQLHTNVNDGTEFGGSIYQK.[V]		1	P21796	P21796	0	3	0.6873	0	1	1	867.4	2600.19	2600.19	-1.63	-0.00142	HCD (High Energy Collision Dissociation)	MS2	0	-55	30	104.275	92392	20200928_Heidi_BO.raw	F5		2.75	1	FALSE	6.934e-06	9.462e-06	6.54303e+06	103
FALSE	High	Sequest HT (A3)	Unambiguous	[R].LDPIQPSDVLSLLDNR.[G]		1	Q6ZRP7	Q6ZRP7	0	3	0.6469	0	1	1	598.991	1794.96	1794.96	-0.12	-7e-05	HCD (High Energy Collision Dissociation)	MS2	17.7942	-55	30	156.936	151438	20200926_Heidi_AO.raw	F2		4.05	1	FALSE	6.934e-06	8.066e-06	1281611	156.95
FALSE	High	Sequest HT (A3)	Unambiguous	[K].MSVQPTVSLGGFEITPPVVLR.[L]		2	P06748	E5RI98; P06748	0	3	0.7126	0	1	1	743.08	2227.22	2227.22	3.82	0.00283	HCD (High Energy Collision Dissociation)	MS2	9.41177	-40	29.142	156.868	151367	20200926_Heidi_AO.raw	F2		5.08	1	FALSE	6.934e-06	4.307e-08	22353266	157.06
FALSE	High	Sequest HT (A3)	Unambiguous	[K].INQDPQVmLAPLISIALK.[V]	M8(Oxidation)	1	P36871	P36871	0	3	0.7421	0	1	1	660.713	1980.12	1980.12	1.64	0.00108	HCD (High Energy Collision Dissociation)	MS2	70.971	-40	30	156.872	151372	20200926_Heidi_AO.raw	F2		3.49	1	FALSE	6.934e-06	1.445e-06	573291	157.37
FALSE	High	Sequest HT (A3)	Unambiguous	[K].TLDGGLNVIQLETAVGAAIK.[S]		3	Q16851	E7EUC7; Q16851; A0A087WYS1	0	3	0.5941	0	1	1	661.711	1983.12	1983.11	2.49	0.00164	HCD (High Energy Collision Dissociation)	MS2	35.8747	-40	30	156.872	151372	20200926_Heidi_AO.raw	F2		2.39	1	FALSE	6.934e-06	5.807e-06	768424	156.81
FALSE	High	Sequest HT (A3)	Unambiguous	[K].LSELEDLLPSRPEVPNIIGETEEVELQEFDSTR.[G]		1	O60884	O60884	0	4	0.6504	0	1	1	946.727	3783.89	3783.88	1.57	0.00148	HCD (High Energy Collision Dissociation)	MS2	41.1652	-40	30	161.478	152098	20200928_Heidi_CL.raw	F7		4.92	1	FALSE	6.934e-06	1.25e-07	846864	161.57
FALSE	High	Sequest HT (A3)	Unambiguous	[K].SPYLYPLYGLGELPQGFAR.[L]		4	P31150; P50395	P31150; Q5SX91; Q5SX87; P50395	0	3	0.6607	0	1	1	714.376	2141.11	2141.11	2.62	0.00187	HCD (High Energy Collision Dissociation)	MS2	3.10505	-40	23.621	156.873	151374	20200926_Heidi_AO.raw	F2		5.57	2	FALSE	6.934e-06	2.661e-07	10682544	156.77
FALSE	High	Sequest HT (A3)	Unambiguous	[K].DGALHmIGSLAEILLK.[K]	M6(Oxidation)	1	O95373	O95373	0	3	0.6936	0	1	1	566.315	1696.93	1696.93	-0.03	-2e-05	HCD (High Energy Collision Dissociation)	MS2	9.88477	-55	30	156.885	151384	20200926_Heidi_AO.raw	F2		4.08	1	FALSE	6.934e-06	4.165e-06	763894	156.59
FALSE	High	Sequest HT (A3)	Unambiguous	[R].FDGALNVDLTEFQTNLVPYPR.[I]		11	F5H5D3; C9J2C0; Q71U36; P68366	P0DPH8; F5H5D3; C9J2C0; Q6PEY2; Q71U36; C9JDS9; Q9NY65; P68363; Q9BQE3; F8VVB9; P68366	0	3	0.3719	0	1	1	803.742	2409.21	2409.21	0.8	0.00064	HCD (High Energy Collision Dissociation)	MS2	54.0472	-55	30	156.885	151385	20200926_Heidi_AO.raw	F2		2.85	4	FALSE	6.934e-06	6.004e-06	55608848	154.76
FALSE	High	Sequest HT (A3)	Unambiguous	[K].LIFPYVELDLHSYDLGIENR.[D]		4	O75874	C9JJE5; C9J4N6; O75874; C9JLU6	0	3	0.6081	0	1	1	802.75	2406.23	2406.23	0.17	0.00014	HCD (High Energy Collision Dissociation)	MS2	51.532	-55	30	156.885	151385	20200926_Heidi_AO.raw	F2		4.44	1	FALSE	6.934e-06	9.951e-07	1.06239e+06	156.9
FALSE	High	Sequest HT (A3)	Unambiguous	[R].GPPPSGIATLVSGIAGGAIPGQAPGSVPGPGLVK.[D]		1	E7EX90	E7EX90	0	4	0.6825	0	1	1	744.919	2976.66	2976.65	1.24	0.00092	HCD (High Energy Collision Dissociation)	MS2	27.7788	-55	30	156.887	151388	20200926_Heidi_AO.raw	F2		3.59	1	FALSE	6.934e-06	4.523e-07	1.50263e+06	157.04
FALSE	High	Sequest HT (A3)	Unambiguous	[R].SIWAFGPDATGPNILVDDTLPSEVDK.[A]		3	Q15029	K7EP67; K7EJ74; Q15029	0	3	0.6854	0	1	1	919.792	2757.36	2757.36	0.22	0.0002	HCD (High Energy Collision Dissociation)	MS2	0	-55	30	156.889	151390	20200926_Heidi_AO.raw	F2		3.91	1	FALSE	6.934e-06	5.569e-07	3.56826e+06	157.03
FALSE	High	Sequest HT (A3)	Unambiguous	[R].WIAQDLSSLAGLLDQHGVR.[L]		12	A0A2P0CTB1	A0A0A0MRV4; J3QKK8; A0A0G2JSF1; A0A2P0CTB1; A0A0A0MT35; Q8TBF2; A0A0G2JRR6; J3KRV9; J3KPF6; J3KPF5; A0A2P0CTH9; A0A2P0CU24	0	3	0.6165	0	1	1	693.704	2079.1	2079.1	-0.6	-0.00041	HCD (High Energy Collision Dissociation)	MS2	61.4342	-55	30	156.937	151439	20200926_Heidi_AO.raw	F2		3.99	1	FALSE	6.934e-06	4.416e-07	543986	156.99
FALSE	High	Sequest HT (A3)	Unambiguous	[R].GFTPAQFQAALDEYEELNVWQVNASR.[T]		1	P33993	P33993	0	3	0.6767	0	1	1	995.149	2983.43	2983.42	3.91	0.00389	HCD (High Energy Collision Dissociation)	MS2	16.2255	-40	30	161.478	152097	20200928_Heidi_CL.raw	F7		4.67	1	FALSE	6.934e-06	2.724e-07	1.03215e+06	161.57
FALSE	High	Sequest HT (A3)	Unambiguous	[K].ISNTAISISDHTALAQFcK.[E]	C18(Carbamidomethyl)	6	P22102	C9JBJ1; P22102; F8WD69; C9JZG2; C9JTV6; C9JKQ7	0	3	0.6677	0	1	1	693.015	2077.03	2077.04	-3.92	-0.00271	HCD (High Energy Collision Dissociation)	MS2	40.2728	-55	30	104.279	92398	20200928_Heidi_BO.raw	F5		3.16	1	FALSE	6.934e-06	5.013e-07	357428	104.38
FALSE	High	Sequest HT (A3)	Unambiguous	[-].mATTAELFEEPFVADEYIER.[L]	N-Term(Prot)(Met-loss+Acetyl)	4	A0A0A0MSI8	F8W9B8; G3V377; A0A0A0MSI8; O00471	0	3	0.4516	0	1	1	758.027	2272.07	2272.07	-0.19	-0.00014	HCD (High Energy Collision Dissociation)	MS2	92.3898	-40	30	161.477	152096	20200928_Heidi_CL.raw	F7		2.79	1	FALSE	6.934e-06	7.562e-06	295482	161.48
FALSE	High	Sequest HT (A3)	Unambiguous	[R].GLIEIISNAAEYENIPIR.[H]		1	O75643	O75643	0	3	0.5126	0	1	1	672.366	2015.08	2015.08	1.12	0.00075	HCD (High Energy Collision Dissociation)	MS2	65.4508	-55	30	156.895	151399	20200926_Heidi_AO.raw	F2		1.99	1	FALSE	6.934e-06	1.066e-05	6.82087e+06	156.15
FALSE	High	Sequest HT (A3)	Unambiguous	[R].TMLELLNQLDGFDSR.[G]		1	P62191	P62191	0	3	0.6837	0	1	1	584.626	1751.86	1751.86	-0.5	-0.00029	HCD (High Energy Collision Dissociation)	MS2	37.196	-65	30	156.902	151402	20200926_Heidi_AO.raw	F2		3.13	1	FALSE	6.934e-06	6.729e-06	987622	157.06
FALSE	High	Sequest HT (A3)	Unambiguous	[K].AMGIMNSFVNDIFER.[I]		15	Q16778; P58876	Q16778; Q5QNW6; Q99879; P33778; P58876; Q93079; O60814; Q99880; P62807; P57053; Q8N257; P06899; P23527; U3KQK0; Q99877	0	3	0.6872	0	1	1	581.944	1743.82	1743.82	-0.63	-0.00036	HCD (High Energy Collision Dissociation)	MS2	34.7015	-65	14.977	156.904	151404	20200926_Heidi_AO.raw	F2		3.9	2	FALSE	6.934e-06	1.907e-05	53325668	157.06
FALSE	High	Sequest HT (A3)	Unambiguous	[R].YGAFGLPITVAHVDGQTHMLFGSDR.[M]		1	Q9Y2Q3	Q9Y2Q3	0	4	0.6502	0	1	1	673.086	2689.32	2689.32	0.82	0.00055	HCD (High Energy Collision Dissociation)	MS2	40.7707	-55	30	142.994	132673	20200928_Heidi_BP.raw	F6		4.46	1	FALSE	6.934e-06	5.33e-07	722292	143.02
FALSE	High	Sequest HT (A3)	Unambiguous	[R].FYFVGDEDLLEIIGNSK.[N]		1	Q14204	Q14204	0	3	0.5905	0	1	1	653.664	1958.98	1958.97	0.81	0.00053	HCD (High Energy Collision Dissociation)	MS2	29.2964	-40	30	161.476	152095	20200928_Heidi_CL.raw	F7		3.98	1	FALSE	6.934e-06	2.038e-06	1522613	161.5
FALSE	High	Sequest HT (A3)	Unambiguous	[K].NAQHVEVESIPLPDMPHAPSNILIQDIPLPGAQPPSILK.[K]		1	Q9Y2W2	Q9Y2W2	0	4	0.7748	0	1	1	1044.81	4176.23	4176.22	3.94	0.00411	HCD (High Energy Collision Dissociation)	MS2	53.2373	-40	30	156.921	151423	20200926_Heidi_AO.raw	F2		4.13	1	FALSE	6.934e-06	4.126e-10	462868	156.94
FALSE	High	Sequest HT (A3)	Unambiguous	[K].FYPEDVSEELIQDITQR.[L]		2	P26038	V9GZ54; P26038	0	3	0.674	0	1	1	694.675	2082.01	2082	3.45	0.00239	HCD (High Energy Collision Dissociation)	MS2	6.09893	-40	20.835	156.924	151427	20200926_Heidi_AO.raw	F2		4.08	1	FALSE	6.934e-06	1.297e-05	7886175	156.91
FALSE	High	Sequest HT (A3)	Unambiguous	[K].TITDVINIGIGGSDLGPLmVTEALKPYSSGGPR.[V]	M19(Oxidation)	8	P06744	K7ENA0; A0A0J9YYH3; A0A2R8Y6C7; A0A0J9YXP8; P06744; K7EQ48; A0A2U3TZU2; A0A0J9YXM3	0	3	0.5522	0	1	1	1115.59	3344.76	3344.74	4.55	0.00507	HCD (High Energy Collision Dissociation)	MS2	71.3745	-40	30	156.925	151428	20200926_Heidi_AO.raw	F2		2.01	1	FALSE	6.934e-06	1.353e-05	761690	156.42
FALSE	High	Sequest HT (A3)	Unambiguous	[K].NYLPAINGIVFLVDcADHSR.[L]	C15(Carbamidomethyl)	2	Q9NR31	Q9NR31; Q5SQT8	0	3	0.6565	0	1	1	758.716	2274.13	2274.13	0.46	0.00035	HCD (High Energy Collision Dissociation)	MS2	44.9348	-40	30	161.477	152096	20200928_Heidi_CL.raw	F7		3.61	1	FALSE	6.934e-06	3.385e-07
FALSE	High	Sequest HT (A3)	Unambiguous	[K].GLIAAIcAGPTALLAHEIGFGSK.[V]	C7(Carbamidomethyl)	3	Q99497	K7ELW0; K7EN27; Q99497	0	3	0.535	0	1	1	756.412	2267.22	2267.22	0.19	0.00015	HCD (High Energy Collision Dissociation)	MS2	81.3016	-40	30	156.617	151108	20200926_Heidi_AO.raw	F2		2	1	FALSE	6.934e-06	8.002e-06	628660	156.46
FALSE	High	Sequest HT (A3)	Unambiguous	[R].QNLLQAAGNVGQASGELLQQIGESDTDPHFQDALmQLAK.[A]	M35(Oxidation)	1	Q9Y490	Q9Y490	0	4	0.6613	0	1	1	1038.77	4152.04	4152.03	3.27	0.0034	HCD (High Energy Collision Dissociation)	MS2	3.34498	-40	30	161.525	152144	20200928_Heidi_CL.raw	F7		4.93	1	FALSE	6.934e-06	6.056e-10	628257	161.57
FALSE	High	Sequest HT (A3)	Unambiguous	[R].DGIEPGHIPGTVNIPFTDFLSQEGLEK.[S]		1	P25325	P25325	0	3	0.6736	0	1	1	970.825	2910.46	2910.45	2.88	0.00279	HCD (High Energy Collision Dissociation)	MS2	10.5792	-40	30	156.615	151105	20200926_Heidi_AO.raw	F2		5.73	1	FALSE	6.934e-06	8.765e-08	1.84673e+06	156.69
FALSE	High	Sequest HT (A3)	Unambiguous	[K].QTIAGDFEYFLNLNSR.[S]		1	Q13618	Q13618	0	3	0.6544	0	1	1	629.979	1887.92	1887.92	-1.21	-0.00076	HCD (High Energy Collision Dissociation)	MS2	3.20253	-65	30	156.284	150757	20200926_Heidi_AO.raw	F2		2.72	1	FALSE	6.934e-06	1.203e-05	427330	156.25
FALSE	High	Sequest HT (A3)	Unambiguous	[R].VHTVEDYQAIVDAEWNILYDKLEK.[I]		1	Q99832	Q99832	1	4	0.7632	0	1	1	723.62	2891.46	2891.45	3.57	0.00258	HCD (High Energy Collision Dissociation)	MS2	13.8724	-40	30	156.301	150775	20200926_Heidi_AO.raw	F2		7.56	1	FALSE	6.934e-06	9.983e-09	1501918	156.36
FALSE	High	Sequest HT (A3)	Unambiguous	[K].YSNEDTLSVALPYFWEHFDK.[D]		1	P26641	P26641	0	3	0.6489	0	1	1	821.053	2461.14	2461.13	4.17	0.00342	HCD (High Energy Collision Dissociation)	MS2	28.7033	-40	30	156.302	150776	20200926_Heidi_AO.raw	F2		4.87	1	FALSE	6.934e-06	5.555e-07	6593971	156.42
FALSE	High	Sequest HT (A3)	Unambiguous	[R].KSDLFQDDLYPDTAGPEAALEAEEWFEGK.[N]		3	Q9ULV4	B4E3S0; H0YHL7; Q9ULV4	1	3	0.644	0	1	1	1091.17	3271.51	3271.5	3.31	0.00361	HCD (High Energy Collision Dissociation)	MS2	0	-40	30	156.304	150778	20200926_Heidi_AO.raw	F2		4.41	1	FALSE	6.934e-06	2.847e-08	1.28129e+06	156.38
FALSE	High	Sequest HT (A3)	Unambiguous	[K].NPNAmLVNLEEPLASTYQDILYQAK.[Q]	M5(Oxidation)	2	P46940	A0A0J9YXZ5; P46940	0	3	0.5765	0	1	1	951.148	2851.43	2851.42	3.61	0.00344	HCD (High Energy Collision Dissociation)	MS2	9.20687	-40	30	156.305	150781	20200926_Heidi_AO.raw	F2		3.07	1	FALSE	6.934e-06	1.951e-07	1.0661e+06	155.8
FALSE	High	Sequest HT (A3)	Unambiguous	[R].YPSSNPESPVVIFYSEIGSEEFSNFHR.[Q]		1	Q9NYU2	Q9NYU2	0	3	0.6773	0	1	1	1040.16	3118.46	3118.44	4.66	0.00485	HCD (High Energy Collision Dissociation)	MS2	24.0008	-40	30	156.306	150782	20200926_Heidi_AO.raw	F2		4.71	1	FALSE	6.934e-06	1.073e-10	1.30138e+06	156.54
FALSE	High	Sequest HT (A3)	Unambiguous	[K].VPDVLFTTIDLPTDATVIGK.[G]		1	Q86YS7	Q86YS7	0	3	0.4794	0	1	1	705.724	2115.16	2115.16	-0.68	-0.00048	HCD (High Energy Collision Dissociation)	MS2	68.9723	-55	30	156.32	150795	20200926_Heidi_AO.raw	F2		2.67	1	FALSE	6.934e-06	1.606e-05	389428	156.35
FALSE	High	Sequest HT (A3)	Unambiguous	[R].LEHDVNIQFPDKDDGNQPQDQITITGYEK.[N]		2	A0A024R4E5	Q00341; A0A024R4E5	1	4	0.6265	0	1	1	840.151	3357.58	3357.59	-1.43	-0.0012	HCD (High Energy Collision Dissociation)	MS2	6.82251	-65	30	104.397	92522	20200928_Heidi_BO.raw	F5		2.57	1	FALSE	6.934e-06	2.041e-06	405971	104.53
FALSE	High	Sequest HT (A3)	Unambiguous	[R].FDGALNVDLTEFQTNLVPYPR.[I]		11	F5H5D3; C9J2C0; Q71U36; P68366	P0DPH8; F5H5D3; C9J2C0; Q6PEY2; Q71U36; C9JDS9; Q9NY65; P68363; Q9BQE3; F8VVB9; P68366	0	3	0.6101	0	1	1	803.74	2409.21	2409.21	-1.06	-0.00085	HCD (High Energy Collision Dissociation)	MS2	27.4118	-55	30	156.323	150800	20200926_Heidi_AO.raw	F2		3.18	4	FALSE	6.934e-06	5.183e-08	55608848	154.76
FALSE	High	Sequest HT (A3)	Selected	[K].GEmMDLQHGSLFLR.[T]	M3(Oxidation)	6	P00338	F5GXY2; F5H6W8; F5GXH2; F5H5J4; F5GYU2; P00338	0	3	0.0468	0	1	1	550.597	1649.78	1649.78	-0.51	-0.00028	HCD (High Energy Collision Dissociation)	MS2	15.9538	-65	30	104.397	92521	20200928_Heidi_BO.raw	F5		3.42	1	FALSE	6.934e-06	1.885e-06	2487746	104.01
FALSE	High	Sequest HT (A3)	Unambiguous	[K].LALETTVLVESYTLPDGR.[I]		2	P61160	F5H6T1; P61160	0	3	0.7146	0	1	1	659.69	1977.05	1977.05	0.39	0.00026	HCD (High Energy Collision Dissociation)	MS2	25.7922	-55	30	142.945	132624	20200928_Heidi_BP.raw	F6		4.59	1	FALSE	6.934e-06	1.373e-06	3.62975e+06	142.7
FALSE	High	Sequest HT (A3)	Unambiguous	[K].VEGTEPTTAFNLFVGNLNFNK.[S]		1	P19338	P19338	0	3	0.4326	0	1	1	771.391	2312.16	2312.16	0.73	0.00056	HCD (High Energy Collision Dissociation)	MS2	47.1544	-55	30	156.33	150809	20200926_Heidi_AO.raw	F2		2.15	1	FALSE	6.934e-06	1.075e-05	3196384	155.89
FALSE	High	Sequest HT (A3)	Unambiguous	[R].QMQLENVSVALEFLDR.[E]		5	P21333; O75369; Q60FE5	P21333; A0A087WWY3; F8WE98; O75369; Q60FE5	0	3	0.606	0	1	1	631.326	1891.96	1891.96	2.12	0.00134	HCD (High Energy Collision Dissociation)	MS2	41.6053	-40	30	156.355	150831	20200926_Heidi_AO.raw	F2		4.01	3	FALSE	6.934e-06	6.592e-06	1.28786e+06	156.43
FALSE	High	Sequest HT (A3)	Unambiguous	[K].EQWLNNMQIPEKLEDLEVIQHR.[F]		2	Q01082	Q01082; A0A087WUZ3	1	4	0.6	0	1	1	691.354	2762.39	2762.39	0.11	7e-05	HCD (High Energy Collision Dissociation)	MS2	33.915	-55	30	142.946	132625	20200928_Heidi_BP.raw	F6		3.1	1	FALSE	6.934e-06	1.928e-06	472515	142.97
FALSE	High	Sequest HT (A3)	Unambiguous	[K].STFFNVLTNSQASAENFPFcTIDPNESR.[V]	C20(Carbamidomethyl)	3	Q9NTK5	Q9NTK5; J3KQ32; C9JTK6	0	3	0.686	0	1	1	1065.16	3193.47	3193.45	3.88	0.00413	HCD (High Energy Collision Dissociation)	MS2	0	-40	30	156.359	150837	20200926_Heidi_AO.raw	F2		3.63	1	FALSE	6.934e-06	2.604e-07	793906	156.52
FALSE	High	Sequest HT (A3)	Unambiguous	[K].ITGMLLEIDNSELLHmLESPESLR.[S]	M16(Oxidation)	12	Q13310; P11940	H0YAS6; Q13310; H0Y5F5; A0A087WTT1; E7EQV3; H0YB75; H0Y6X6; H0YER0; H0YAS7; B1ANR0; P11940; E7ERJ7	0	3	0.4821	0	1	1	919.471	2756.4	2756.38	5.05	0.00464	HCD (High Energy Collision Dissociation)	MS2	6.61209	-40	30	156.36	150839	20200926_Heidi_AO.raw	F2		3.92	2	FALSE	6.934e-06	1.284e-05	307993	156.46
FALSE	High	Sequest HT (A3)	Unambiguous	[K].ILGQEGDASYLASEISTWDGVIVTPSEK.[A]		2	B4DY09	B4DY09; Q12905	0	3	0.7037	0	1	1	989.167	2965.49	2965.47	6.45	0.00638	HCD (High Energy Collision Dissociation)	MS2	92.9115	-40	30	156.364	150845	20200926_Heidi_AO.raw	F2		4.59	1	FALSE	6.934e-06	3.124e-06	316201	156.42
FALSE	High	Sequest HT (A3)	Unambiguous	[K].SmEAEMIQLQEELAAAER.[A]	M2(Oxidation)	1	P35579	P35579	0	3	0.1036	0	1	1	688.991	2064.96	2064.96	-0.14	-0.0001	HCD (High Energy Collision Dissociation)	MS2	77.6431	-55	30	142.947	132627	20200928_Heidi_BP.raw	F6		2.51	1	FALSE	6.934e-06	1.765e-05	321212	142.02
FALSE	High	Sequest HT (A3)	Unambiguous	[K].TDQVIQSLIALVNDPQPEHPLR.[A]		2	P68036	A0A1B0GUS4; P68036	0	4	0.6472	0	1	1	621.587	2483.32	2483.33	-0.31	-0.00019	HCD (High Energy Collision Dissociation)	MS2	29.7328	-55	30	156.376	150855	20200926_Heidi_AO.raw	F2		3.26	1	FALSE	6.934e-06	5.601e-07	1.22473e+06	156.17
FALSE	High	Sequest HT (A3)	Unambiguous	[R].LISQIVSSITASLR.[F]		9	F5H5D3; C9J2C0; P68366	F5H5D3; C9J2C0; C9JDS9; Q9NY65; P68363; Q9BQE3; F8VVB9; Q9H853; P68366	0	3	0.6991	0	1	1	496.631	1487.88	1487.88	-0.57	-0.00028	HCD (High Energy Collision Dissociation)	MS2	0.533476	-65	4.406	156.396	150877	20200926_Heidi_AO.raw	F2		3.19	3	FALSE	6.934e-06	9.776e-06	15616506	156.23
FALSE	High	Sequest HT (A3)	Unambiguous	[R].SLNSDISYFGVGGK.[Q]		1	A6NHR9	A6NHR9	0	2	0.696	0	1	1	722.36	1443.71	1443.71	1.13	0.00081	HCD (High Energy Collision Dissociation)	MS2	40.5613	-40	30	104.364	92488	20200928_Heidi_BO.raw	F5		2.73	1	FALSE	6.934e-06	2.993e-06	290862	104.33
FALSE	High	Sequest HT (A3)	Unambiguous	[K].GLIAAIcAGPTALLAHEIGFGSK.[V]	C7(Carbamidomethyl)	3	Q99497	K7ELW0; K7EN27; Q99497	0	3	0.637	0	1	1	756.415	2267.23	2267.22	3.98	0.00301	HCD (High Energy Collision Dissociation)	MS2	24.6686	-40	30	156.407	150886	20200926_Heidi_AO.raw	F2		6.06	1	FALSE	6.934e-06	9.069e-09	628660	156.46
FALSE	High	Sequest HT (A3)	Unambiguous	[K].GLGTDEESILTLLTSR.[S]		2	P08758	E9PHT9; P08758	0	3	0.6418	0	1	1	568.971	1704.9	1704.9	-0.96	-0.00055	HCD (High Energy Collision Dissociation)	MS2	28.399	-65	20.616	156.336	150811	20200926_Heidi_AO.raw	F2		3.35	1	FALSE	6.934e-06	7.912e-06	5125876	156.46
FALSE	High	Sequest HT (A3)	Unambiguous	[K].VQSLQATFGTFESILR.[S]		1	Q07065	Q07065	0	3	0.5951	0	1	1	599.658	1796.96	1796.95	3.04	0.00182	HCD (High Energy Collision Dissociation)	MS2	17.7645	-40	30	156.41	150891	20200926_Heidi_AO.raw	F2		3.68	1	FALSE	6.934e-06	4.911e-06	3.01027e+06	156.51
FALSE	High	Sequest HT (A3)	Unambiguous	[R].WDNNYGDGVSPmSWIGSVDILR.[R]	M12(Oxidation)	2	P21980	A2A299; P21980	0	3	0.4319	0	1	1	833.053	2497.14	2497.15	-0.35	-0.00029	HCD (High Energy Collision Dissociation)	MS2	66.6405	-55	30	156.274	150750	20200926_Heidi_AO.raw	F2		2.57	1	FALSE	6.934e-06	3.3e-06	3.25194e+06	154.82
FALSE	High	Sequest HT (A3)	Unambiguous	[R].ANNPGIVLTFVLPTEQFHLGK.[I]		2	Q9NY93	Q9NY93; H7C3E9	0	3	0.679	0	1	1	765.754	2295.25	2295.25	-1.49	-0.00114	HCD (High Energy Collision Dissociation)	MS2	41.6711	-55	30	156.269	150742	20200926_Heidi_AO.raw	F2		2.71	1	FALSE	6.934e-06	2.58e-07	695798	156.33
FALSE	High	Sequest HT (A3)	Unambiguous	[R].TVLDLIVEDLQSTSEDKEK.[Q]		2	Q69YN4	Q69YN4; H0YBN5	1	3	0.5412	0	1	1	721.374	2162.11	2162.11	-0.55	-0.0004	HCD (High Energy Collision Dissociation)	MS2	45.1237	-55	30	156.175	150646	20200926_Heidi_AO.raw	F2		3.4	1	FALSE	6.934e-06	2.92e-07	970665	156.28
FALSE	High	Sequest HT (A3)	Unambiguous	[R].RPFGISALIVGFDFDGTPR.[L]		2	O14818	H0Y586; O14818	0	3	0.658	0	1	1	689.032	2065.08	2065.09	-2.05	-0.00141	HCD (High Energy Collision Dissociation)	MS2	63.4064	-65	30	156.186	150655	20200926_Heidi_AO.raw	F2		3.07	1	FALSE	6.934e-06	2.408e-06	275584	156.16
FALSE	High	Sequest HT (A3)	Unambiguous	[K].DHPDHELIDPFPVPLVIIGSK.[Y]		2	Q8TCX1	Q8TCX1; H7BYC8	0	3	0.683	0	1	1	780.085	2338.24	2338.24	-2.06	-0.00161	HCD (High Energy Collision Dissociation)	MS2	60.814	-65	30	156.187	150657	20200926_Heidi_AO.raw	F2		2.24	1	FALSE	6.934e-06	6.94e-06	156378	156.24
FALSE	High	Sequest HT (A3)	Unambiguous	[K].TDQVIQSLIALVNDPQPEHPLR.[A]		2	P68036	A0A1B0GUS4; P68036	0	4	0.6844	0	1	1	621.586	2483.32	2483.33	-1.8	-0.00111	HCD (High Energy Collision Dissociation)	MS2	5.61671	-65	30	156.19	150661	20200926_Heidi_AO.raw	F2		3.39	1	FALSE	6.934e-06	3.197e-06	973090	156.17
FALSE	High	Sequest HT (A3)	Unambiguous	[K].ASGDGESLDEDSEFTLASDFEIGHFFR.[E]		2	Q99733	H0YCI4; Q99733	0	3	0.6893	0	1	1	993.442	2978.31	2978.3	4.75	0.00472	HCD (High Energy Collision Dissociation)	MS2	32.2699	-40	30	156.2	150669	20200926_Heidi_AO.raw	F2		4.41	1	FALSE	6.934e-06	6.84e-09	514027	156.22
FALSE	High	Sequest HT (A3)	Unambiguous	[K].ATSEIFHSQSFLATGSNLR.[K]		4	Q9P0V9	Q9P0V9; B5ME97; E7EW69; E7EX04	0	3	0.6341	0	1	1	689.348	2066.03	2066.03	0.14	0.0001	HCD (High Energy Collision Dissociation)	MS2	40.617	-40	30	104.412	92536	20200928_Heidi_BO.raw	F5		3.28	1	FALSE	6.934e-06	1.856e-05	284180	104.46
FALSE	High	Sequest HT (A3)	Unambiguous	[K].SADFVVEAIGDDVGTLGFSVEGPSQAK.[I]		3	P21333; Q60FE5	P21333; A0A087WWY3; Q60FE5	0	4	0.4896	0	1	1	674.584	2695.31	2695.31	1.43	0.00096	HCD (High Energy Collision Dissociation)	MS2	59.2914	-40	30	156.204	150675	20200926_Heidi_AO.raw	F2		3.35	2	FALSE	6.934e-06	6.376e-06	687600	156.25
FALSE	High	Sequest HT (A3)	Unambiguous	[K].VTDHLEALIDPFDLDVFTPHLNSNLHR.[L]		5	Q8WTW3	J3QLT5; J3QKY9; Q8WTW3; A0A087WVI0; E9PBL8	0	5	0.5941	0	1	1	626.524	3128.59	3128.58	3.22	0.00202	HCD (High Energy Collision Dissociation)	MS2	19.3994	-40	30	156.206	150678	20200926_Heidi_AO.raw	F2		3.4	1	FALSE	6.934e-06	5.33e-07	297429	156.19
FALSE	High	Sequest HT (A3)	Unambiguous	[K].SDYAQLLEDMQNAFR.[S]		1	P38606	P38606	0	3	0.6136	0	1	1	600.945	1800.82	1800.82	-0.48	-0.00029	HCD (High Energy Collision Dissociation)	MS2	36.8147	-55	28.866	156.216	150685	20200926_Heidi_AO.raw	F2		3.83	1	FALSE	6.934e-06	1.062e-05	1312952	156.19
FALSE	High	Sequest HT (A3)	Unambiguous	[R].GLIEIISNAAEYENIPIR.[H]		1	O75643	O75643	0	3	0.6614	0	1	1	672.365	2015.08	2015.08	-0.65	-0.00044	HCD (High Energy Collision Dissociation)	MS2	9.3366	-55	19.464	156.217	150687	20200926_Heidi_AO.raw	F2		4.43	1	FALSE	6.934e-06	2.985e-06	6.82087e+06	156.15
FALSE	High	Sequest HT (A3)	Unambiguous	[R].ALPLALVLHELGAGR.[S]		3	P19971	A0A494C0L6; P19971; C9JGI3	0	3	0.8042	0	1	1	510.643	1529.91	1529.92	-1.07	-0.00055	HCD (High Energy Collision Dissociation)	MS2	15.1781	-55	19.704	156.274	150749	20200926_Heidi_AO.raw	F2		4.24	1	FALSE	6.934e-06	4.038e-07	3.98137e+06	156.15
FALSE	High	Sequest HT (A3)	Unambiguous	[K].DLTQAWDLYYHVFR.[R]		2	P42345	P42345; B1AKP8	0	3	0.4292	0	1	1	609.633	1826.88	1826.89	-1.35	-0.00082	HCD (High Energy Collision Dissociation)	MS2	76.6061	-55	30	156.227	150701	20200926_Heidi_AO.raw	F2		2.19	1	FALSE	6.934e-06	1.655e-05	499682	156.07
FALSE	High	Sequest HT (A3)	Unambiguous	[R].DHSVAESLNYVASWNMSMLQTQDLVK.[S]		1	Q13011	Q13011	0	3	0.734	0	1	1	989.475	2966.41	2966.4	2.99	0.00295	HCD (High Energy Collision Dissociation)	MS2	25.6291	-40	30	156.251	150722	20200926_Heidi_AO.raw	F2		5	1	FALSE	6.934e-06	2.797e-09	72544.4	156.75
FALSE	High	Sequest HT (A3)	Unambiguous	[K].HTLDQYVESDYTLLYLHHGLTSDNKPSLSWLR.[D]		2	Q07960	E9PNR6; Q07960	0	5	0.7053	0	1	1	761.183	3801.89	3801.89	0.04	3e-05	HCD (High Energy Collision Dissociation)	MS2	12.6203	-55	30	142.944	132622	20200928_Heidi_BP.raw	F6		4.92	1	FALSE	6.934e-06	1.324e-14	3.09795e+06	143.06
FALSE	High	Sequest HT (A3)	Unambiguous	[K].LTTDPDLILEVLR.[S]		6	Q71RC2	Q71RC2; F8W1I4; F8VY40; Q8TBL5; A0A087WTL9; Q96J85	0	2	0.7109	0	1	1	749.431	1497.86	1497.85	2.27	0.0017	HCD (High Energy Collision Dissociation)	MS2	46.4846	-40	30	156.254	150727	20200926_Heidi_AO.raw	F2		3.39	1	FALSE	6.934e-06	1.999e-06	270207	156.24
FALSE	High	Sequest HT (A3)	Unambiguous	[R].TTEYHDRDEQFYWIIEALGIR.[K]		2	P07814	P07814; V9GYZ6	1	4	0.6509	0	1	1	664.576	2655.28	2655.28	0.13	9e-05	HCD (High Energy Collision Dissociation)	MS2	14.3255	-55	30	161.552	152175	20200928_Heidi_CL.raw	F7		4.01	1	FALSE	6.934e-06	1.002e-06	8897080	161.13
FALSE	High	Sequest HT (A3)	Unambiguous	[K].FHVDISLTDFIQK.[Y]		2	Q15046	H3BVA8; Q15046	0	3	0.634	0	1	1	521.612	1562.82	1562.82	0.21	0.00011	HCD (High Energy Collision Dissociation)	MS2	36.9388	-55	30	142.945	132623	20200928_Heidi_BP.raw	F6		3.06	1	FALSE	6.934e-06	1.634e-05	3306468	143.1
FALSE	High	Sequest HT (A3)	Unambiguous	[K].TFVDFFSQcLHEEYR.[S]	C9(Carbamidomethyl)	2	Q53GQ0	Q53GQ0; A0A1B0GV93	0	3	0.4647	0	1	1	659.965	1977.88	1977.88	-0.48	-0.00032	HCD (High Energy Collision Dissociation)	MS2	84.7371	-55	30	142.945	132624	20200928_Heidi_BP.raw	F6		2.41	1	FALSE	6.934e-06	2.822e-06	3.80909e+06	142.28
FALSE	High	Sequest HT (A3)	Unambiguous	[R].SGSLSLTQFADMISLK.[N]		1	P15924	P15924	0	2	0.6808	0	1	1	849.446	1697.89	1697.88	4.25	0.00361	HCD (High Energy Collision Dissociation)	MS2	44.8971	-40	30	156.257	150731	20200926_Heidi_AO.raw	F2		3.07	1	FALSE	6.934e-06	6.958e-06	703757	156.51
FALSE	High	Sequest HT (A3)	Unambiguous	[K].MAVTFIGNSTAIQELFK.[R]		3	Q5JP53; P07437	Q5ST81; Q5JP53; P07437	0	3	0.6264	0	1	1	623.997	1869.98	1869.98	-0.61	-0.00038	HCD (High Energy Collision Dissociation)	MS2	14.6551	-55	15.015	156.268	150740	20200926_Heidi_AO.raw	F2		3.64	2	FALSE	6.934e-06	6.9e-06	9011939	156.38
FALSE	High	Sequest HT (A3)	Unambiguous	[R].QSSLGLSFFNSILAHGDLR.[N]		6	Q7Z3J2	C9J7I2; H3BUS7; H3BV68; E7EWW0; Q7Z3J2; F5H7K1	0	3	0.5593	0	1	1	688.028	2062.07	2062.07	-0.86	-0.00059	HCD (High Energy Collision Dissociation)	MS2	79.508	-55	30	156.268	150741	20200926_Heidi_AO.raw	F2		2.7	1	FALSE	6.934e-06	3.042e-06	370653	156.29
FALSE	High	Sequest HT (A3)	Unambiguous	[R].RPFGISALIVGFDFDGTPR.[L]		2	O14818	H0Y586; O14818	0	3	0.6064	0	1	1	689.033	2065.08	2065.09	-1.16	-0.0008	HCD (High Energy Collision Dissociation)	MS2	44.9031	-55	30	156.268	150741	20200926_Heidi_AO.raw	F2		3.43	1	FALSE	6.934e-06	1.426e-07	2573208	156.16
FALSE	High	Sequest HT (A3)	Unambiguous	[K].QTIAGDFEYFLNLNSR.[S]		1	Q13618	Q13618	0	3	0.6484	0	1	1	629.978	1887.92	1887.92	-1.5	-0.00094	HCD (High Energy Collision Dissociation)	MS2	20.2704	-65	30	156.242	150716	20200926_Heidi_AO.raw	F2		2.56	1	FALSE	6.934e-06	1.728e-05	427330	156.25
FALSE	High	Sequest HT (A3)	Unambiguous	[K].IGYNPDTVAFVPISGWNGDNmLEPSANmPWFK.[G]	M21(Oxidation); M28(Oxidation)	4	P68104; A0A087WV01	A0A087WVQ9; P68104; A0A087WV01; Q5VTE0	0	3	0.6236	0	1	1	1200.57	3599.68	3599.66	5.5	0.0066	HCD (High Energy Collision Dissociation)	MS2	0	-40	30	161.577	152197	20200928_Heidi_CL.raw	F7		4.33	2	FALSE	6.934e-06	2.846e-06	1.10689e+06	161.74
FALSE	High	Sequest HT (A3)	Unambiguous	[R].QMQLENVSVALEFLDR.[E]		5	P21333; O75369; Q60FE5	P21333; A0A087WWY3; F8WE98; O75369; Q60FE5	0	3	0.6447	0	1	1	631.326	1891.96	1891.96	3.09	0.00195	HCD (High Energy Collision Dissociation)	MS2	27.5552	-40	22.295	156.411	150892	20200926_Heidi_AO.raw	F2		4.25	3	FALSE	6.934e-06	6.271e-07	1.28786e+06	156.43
FALSE	High	Sequest HT (A3)	Unambiguous	[R].NLNDSSLFVSAEEFGHLLDENMGSK.[F]		1	Q03701	Q03701	0	3	0.5228	0	1	1	918.433	2753.29	2753.27	4.68	0.0043	HCD (High Energy Collision Dissociation)	MS2	13.731	-40	30	161.536	152160	20200928_Heidi_CL.raw	F7		2.85	1	FALSE	6.934e-06	3.417e-06	80135.9	162.21
FALSE	High	Sequest HT (A3)	Unambiguous	[K].SALTLQFMYDEFVEDYEPTK.[A]		7	P11233; P11234	C9JQB3; H7C3P7; P11233; P11234; C9JYR1; C9JPE8; C9J6B1	0	3	0.5423	0	1	1	809.376	2426.11	2426.11	1.58	0.00128	HCD (High Energy Collision Dissociation)	MS2	40.3766	-40	30	161.529	152149	20200928_Heidi_CL.raw	F7		3.78	2	FALSE	6.934e-06	4.301e-06	1.29728e+06	161.64
FALSE	High	Sequest HT (A3)	Unambiguous	[-].mLDFFTIFSK.[G]	M1(Oxidation)	1	P08240	P08240	0	2	0.4926	0	1	1	632.817	1264.63	1264.63	-1.28	-0.00081	HCD (High Energy Collision Dissociation)	MS2	62.0232	-65	30	156.545	151031	20200926_Heidi_AO.raw	F2		2.03	1	FALSE	6.934e-06	1.629e-05	132688	156.52
FALSE	High	Sequest HT (A3)	Unambiguous	[K].SNLIQQWLSQQSDLGVISK.[T]		1	Q6YHK3	Q6YHK3	0	3	0.6813	0	1	1	715.382	2144.13	2144.13	-1.59	-0.00113	HCD (High Energy Collision Dissociation)	MS2	27.4285	-65	30	156.545	151032	20200926_Heidi_AO.raw	F2		2.51	1	FALSE	6.934e-06	7.679e-06	468860	156.54
FALSE	High	Sequest HT (A3)	Unambiguous	[K].DSYLILETLPTEYDSR.[V]		7	R4GNH3	P17980; R4GNH3; E9PMD8; E9PKD5; E9PM69; E9PLG2; E9PN50	0	3	0.6265	0	1	1	638.982	1914.93	1914.93	-1.46	-0.00093	HCD (High Energy Collision Dissociation)	MS2	48.6975	-65	30	142.962	132640	20200928_Heidi_BP.raw	F6		3.24	1	FALSE	6.934e-06	3.02e-06	593679	143.09
FALSE	High	Sequest HT (A3)	Unambiguous	[K].NYLPAINGIVFLVDcADHER.[L]	C15(Carbamidomethyl)	5	Q9Y6B6	D6RDB2; D6R9R5; Q9Y6B6; Q9H029; D6RD69	0	3	0.5519	0	1	1	772.721	2316.15	2316.14	2	0.00154	HCD (High Energy Collision Dissociation)	MS2	40.6354	-40	30	161.528	152148	20200928_Heidi_CL.raw	F7		2.7	1	FALSE	6.934e-06	1.844e-05	320681	161.51
FALSE	High	Sequest HT (A3)	Unambiguous	[R].WDNNYGDGVSPmSWIGSVDILR.[R]	M12(Oxidation)	2	P21980	A2A299; P21980	0	3	0.6889	0	1	1	833.055	2497.15	2497.15	2.31	0.00192	HCD (High Energy Collision Dissociation)	MS2	41.1728	-40	30	156.559	151045	20200926_Heidi_AO.raw	F2		3.89	1	FALSE	6.934e-06	1.666e-05	933660	156.55
FALSE	High	Sequest HT (A3)	Unambiguous	[K].KANLQIDQINTDLNLER.[S]		1	P35579	P35579	1	3	0.6217	0	1	1	666.69	1998.06	1998.06	-2.26	-0.00151	HCD (High Energy Collision Dissociation)	MS2	41.9878	-65	30	104.342	92462	20200928_Heidi_BO.raw	F5		3.78	1	FALSE	6.934e-06	1.854e-06	1.33994e+06	104.5
FALSE	High	Sequest HT (A3)	Unambiguous	[R].WPGSSLYYEVEILSHDSTSQLYTVK.[Y]		4	Q14739	Q14739; C9JXK0; A0A494C1L1; C9JES9	0	3	0.5647	0	1	1	968.148	2902.43	2902.41	4.85	0.00469	HCD (High Energy Collision Dissociation)	MS2	0	-40	30	156.562	151049	20200926_Heidi_AO.raw	F2		3.4	1	FALSE	6.934e-06	7.163e-10	663154	156.77
FALSE	High	Sequest HT (A3)	Unambiguous	[R].EESLEDVLGPPPDNDDVVNDFDIEDEVVEVENR.[E]		1	Q8WVY7	Q8WVY7	0	3	0.7239	0	1	1	1247.9	3741.69	3741.68	2.93	0.00366	HCD (High Energy Collision Dissociation)	MS2	0	-40	30	156.563	151051	20200926_Heidi_AO.raw	F2		4.89	1	FALSE	6.934e-06	2.917e-11	609358	156.6
FALSE	High	Sequest HT (A3)	Unambiguous	[K].MDLTVNGEQLDLDPGQTLIYYVDEK.[A]		2	P16422	P16422; B5MCA4	0	3	0.6571	0	1	1	957.134	2869.39	2869.38	2.04	0.00195	HCD (High Energy Collision Dissociation)	MS2	0	-40	30	156.565	151054	20200926_Heidi_AO.raw	F2		3.12	1	FALSE	6.934e-06	6.732e-06	240401	156.52
FALSE	High	Sequest HT (A3)	Unambiguous	[R].AKDQDILDLVGVLHDPETLLR.[C]		4	F5H345	F5H345; A0A3F2YNY7; P08397; A0A3B3IRR1	1	4	0.633	0	1	1	590.826	2360.28	2360.28	-0.53	-0.00031	HCD (High Energy Collision Dissociation)	MS2	47.8019	-55	30	156.534	151022	20200926_Heidi_AO.raw	F2		3.76	1	FALSE	6.934e-06	3.052e-06	480365	156.59
FALSE	High	Sequest HT (A3)	Unambiguous	[K].KIGYNPDTVAFVPISGWNGDNMLEPSANmPWFK.[G]	M29(Oxidation)	4	P68104; A0A087WV01	A0A087WVQ9; P68104; A0A087WV01; Q5VTE0	1	3	0.2249	0	1	1	1237.93	3711.77	3711.76	1.62	0.002	HCD (High Energy Collision Dissociation)	MS2	0	-40	30	156.566	151055	20200926_Heidi_AO.raw	F2		2.49	2	FALSE	6.934e-06	1.582e-06	415834	156.63
FALSE	High	Sequest HT (A3)	Unambiguous	[R].WSGLLVTVGEVLEK.[S]		1	Q96M27	Q96M27	0	2	0.7643	0	1	1	765.434	1529.86	1529.86	2.28	0.00174	HCD (High Energy Collision Dissociation)	MS2	45.9477	-40	30	156.567	151057	20200926_Heidi_AO.raw	F2		4.03	1	FALSE	6.934e-06	4.464e-07	460485	156.6
FALSE	High	Sequest HT (A3)	Unambiguous	[K].YTIVVSATASDAAPLQYLAPYSGcSMGEYFR.[D]	C24(Carbamidomethyl)	1	P25705	P25705	0	3	0.5451	0	1	1	1130.21	3388.61	3388.59	8.23	0.00929	HCD (High Energy Collision Dissociation)	MS2	7.24712	-40	30	156.569	151059	20200926_Heidi_AO.raw	F2		2.66	1	FALSE	6.934e-06	1.63e-05
FALSE	High	Sequest HT (A3)	Unambiguous	[K].QFAPIHAEAPEFMEMSVEQEILVTGIK.[V]		3	P06576	F8W079; P06576; H0YH81	0	3	0.7839	0	1	1	1015.51	3044.51	3044.51	-1.54	-0.00156	HCD (High Energy Collision Dissociation)	MS2	28.1999	-40	30	156.57	151061	20200926_Heidi_AO.raw	F2		6.34	1	FALSE	6.934e-06	1.911e-10	1.87589e+06	156.65
FALSE	High	Sequest HT (A3)	Unambiguous	[K].mALIQMGSVEEAVQALIDLHNHDLGENHHLR.[V]	M1(Oxidation)	4	P26599	A6NLN1; A0A0D9SF20; P26599; A0A0U1RRM4	0	5	0.126	0	1	1	702.151	3506.72	3506.73	-0.74	-0.00052	HCD (High Energy Collision Dissociation)	MS2	6.3241	-55	30	156.577	151064	20200926_Heidi_AO.raw	F2		8.81	1	FALSE	6.934e-06	1.576e-12	7751348	156.75
FALSE	High	Sequest HT (A3)	Unambiguous	[K].LVEALcAEHQINLIK.[V]	C6(Carbamidomethyl)	1	P25398	P25398	0	3	0.6154	0	1	1	584.322	1750.95	1750.95	-0.29	-0.00017	HCD (High Energy Collision Dissociation)	MS2	34.2792	-55	30	104.335	92459	20200928_Heidi_BO.raw	F5		2.99	1	FALSE	6.934e-06	1.209e-06	1.74846e+06	104.11
FALSE	High	Sequest HT (A3)	Unambiguous	[K].YITSLNEDSTVHGFLVQLPLDSENSINTEEVINAIAPEK.[D]		6	P11586	P11586; V9GZ78; V9GY75; F5H2F4; V9GYY3; A0A384N5Y3	0	4	0.6747	0	1	1	1075.8	4300.16	4300.15	1.73	0.00187	HCD (High Energy Collision Dissociation)	MS2	44.9424	-40	30	161.527	152146	20200928_Heidi_CL.raw	F7		4.55	1	FALSE	6.934e-06	5.327e-09	786048	161.55
FALSE	High	Sequest HT (A3)	Unambiguous	[K].SNLVISDPIPGAKPLPVPPELAPFVGR.[M]		5	I3L4C2	I3L2M4; B4DWA1; I3L4C2; I3L0Y9; Q9UQB8	0	3	0.8037	0	1	1	927.528	2780.57	2780.57	-0.12	-0.00011	HCD (High Energy Collision Dissociation)	MS2	0	-55	30	156.585	151076	20200926_Heidi_AO.raw	F2		3.26	1	FALSE	6.934e-06	7.733e-06	162503	156.6
FALSE	High	Sequest HT (A3)	Unambiguous	[K].SALSGHLETVILGLLK.[T]		15	P07355	H0YNP5; A6NMY6; H0YMD0; H0YKL9; H0YKZ7; H0YM50; H0YMT9; H0YMM1; P07355; H0YMW4; H0YKS4; H0YLV6; H0YN42; H0YKX9; H0YMU9	0	3	0.5857	0	1	1	550.997	1650.98	1650.98	-1.22	-0.00067	HCD (High Energy Collision Dissociation)	MS2	23.2717	-65	30	156.593	151081	20200926_Heidi_AO.raw	F2		2.1	1	FALSE	6.934e-06	1.314e-05	415791	156.67
FALSE	High	Sequest HT (A3)	Unambiguous	[K].IPEELKPWLVDDWDLITR.[Q]		8	B3KTM8	H0YMJ0; H0YNE0; H0YM21; H0YLV1; H0YMT8; B3KTM8; Q9UBU8; H0YLJ3	0	3	0.266	0	1	1	746.73	2238.18	2238.18	-1.66	-0.00124	HCD (High Energy Collision Dissociation)	MS2	21.3025	-65	30	156.595	151083	20200926_Heidi_AO.raw	F2		3.91	1	FALSE	6.934e-06	4.251e-10	832014	156.55
FALSE	High	Sequest HT (A3)	Unambiguous	[K].FTLDcTHPVEDGIMDAANFEQFLQER.[I]	C5(Carbamidomethyl)	1	P35268	P35268	0	3	0.7423	0	1	1	1028.47	3083.39	3083.39	0.68	0.0007	HCD (High Energy Collision Dissociation)	MS2	0	-40	30	156.612	151101	20200926_Heidi_AO.raw	F2		5.86	1	FALSE	6.934e-06	5.45e-10
FALSE	High	Sequest HT (A3)	Unambiguous	[K].TVFLSGLPPPPAEPEPEPEPEPEPALDLAALR.[A]		1	Q9NP92	Q9NP92	0	3	0.5618	0	1	1	1125.92	3375.74	3375.74	1.49	0.00168	HCD (High Energy Collision Dissociation)	MS2	35.8086	-40	30	156.567	151056	20200926_Heidi_AO.raw	F2		2.83	1	FALSE	6.934e-06	2.735e-07	554708	156.69
FALSE	High	Sequest HT (A3)	Unambiguous	[R].YPSSNPESPVVIFYSEIGSEEFSNFHR.[Q]		1	Q9NYU2	Q9NYU2	0	3	0.6392	0	1	1	1040.16	3118.46	3118.44	5.61	0.00583	HCD (High Energy Collision Dissociation)	MS2	54.6312	-40	30	156.414	150897	20200926_Heidi_AO.raw	F2		4.24	1	FALSE	6.934e-06	6.766e-10	1.30138e+06	156.54
FALSE	High	Sequest HT (A3)	Unambiguous	[K].NVTFHGVLLDAFFNESSADWR.[E]		2	P49327	P49327; A0A0U1RQF0	0	3	0.5595	0	1	1	809.057	2425.16	2425.16	-0.2	-0.00016	HCD (High Energy Collision Dissociation)	MS2	28.6373	-55	30	156.533	151021	20200926_Heidi_AO.raw	F2		2.52	1	FALSE	6.934e-06	8.151e-06	651158	156.21
FALSE	High	Sequest HT (A3)	Unambiguous	[R].WAQLSEVLSWQFSSVTK.[R]		9	P42224	A0A669KB52; P42224; A0A669KB68; A0A669KBA4; A0A669KB53; A0A669KBI6; J3KPM9; A0A669KB75; A0A669KB56	0	3	0.6514	0	1	1	666.011	1996.02	1996.02	0.2	0.00013	HCD (High Energy Collision Dissociation)	MS2	42.5199	-55	30	156.528	151013	20200926_Heidi_AO.raw	F2		2.84	1	FALSE	6.934e-06	2.471e-06	341696	156.58
FALSE	High	Sequest HT (A3)	Unambiguous	[R].KADLNTITESSAALQNLIEGSEPILEER.[L]		1	P46939	P46939	1	3	0.7432	0	1	1	1014.53	3041.59	3041.56	8.31	0.00842	HCD (High Energy Collision Dissociation)	MS2	0	-40	30	156.416	150899	20200926_Heidi_AO.raw	F2		3.31	1	FALSE	6.934e-06	5e-07
FALSE	High	Sequest HT (A3)	Unambiguous	[K].LVLSLEPLEHPLISSPSFFSK.[H]		2	Q5UIP0	H7BZN3; Q5UIP0	0	3	0.6476	0	1	1	780.768	2340.29	2340.28	1.51	0.00118	HCD (High Energy Collision Dissociation)	MS2	56.9139	-55	30	156.423	150903	20200926_Heidi_AO.raw	F2		3.15	1	FALSE	6.934e-06	1.741e-07	392772	156.45
FALSE	High	Sequest HT (A3)	Unambiguous	[K].NVTFHGVLLDAFFNESSADWR.[E]		2	P49327	P49327; A0A0U1RQF0	0	3	0.6054	0	1	1	809.057	2425.16	2425.16	0.1	8e-05	HCD (High Energy Collision Dissociation)	MS2	33.2644	-55	30	156.43	150913	20200926_Heidi_AO.raw	F2		2.94	1	FALSE	6.934e-06	1.714e-07	651158	156.21
FALSE	High	Sequest HT (A3)	Unambiguous	[K].VGKDELFALEQScAQVVLQAANER.[N]	C13(Carbamidomethyl)	1	Q16658	Q16658	1	4	0.632	0	1	1	669.593	2675.35	2675.35	1.01	0.00068	HCD (High Energy Collision Dissociation)	MS2	9.73953	-55	30	142.948	132628	20200928_Heidi_BP.raw	F6		5.68	1	FALSE	6.934e-06	5.867e-08	2895887	142.92
FALSE	High	Sequest HT (A3)	Unambiguous	[K].VVAEGFDSANGINISPDDKYIYVADILAHEIHVLEK.[H]		3	A0A0J9YXF2	A0A0J9YXF2; A0A0J9YYJ1; Q15165	1	4	0.5195	0	1	1	989.508	3955.01	3955.01	-0.85	-0.00085	HCD (High Energy Collision Dissociation)	MS2	64.4164	-40	30	161.535	152158	20200928_Heidi_CL.raw	F7		3.33	1	FALSE	6.934e-06	5.391e-07
FALSE	High	Sequest HT (A3)	Unambiguous	[R].KGESLNPVSDLFSELNISEIQK.[L]		2	Q96G01	Q96G01; A8MVZ6	1	3	0.7128	0	1	1	816.426	2447.26	2447.27	-1.33	-0.00108	HCD (High Energy Collision Dissociation)	MS2	61.936	-65	30	156.442	150923	20200926_Heidi_AO.raw	F2		2.82	1	FALSE	6.934e-06	4.657e-07	132485	156.49
FALSE	High	Sequest HT (A3)	Unambiguous	[R].NAYAVLYDIILK.[N]		2	Q06323	H0YKK6; Q06323	0	2	0.7207	0	1	1	698.399	1395.79	1395.79	2.13	0.00149	HCD (High Energy Collision Dissociation)	MS2	69.4321	-40	30	156.459	150941	20200926_Heidi_AO.raw	F2		3.33	1	FALSE	6.934e-06	1.497e-05	2.67916e+06	156.58
FALSE	High	Sequest HT (A3)	Unambiguous	[K].NAININELFIEISR.[R]		1	Q9UL26	Q9UL26	0	2	0.5838	0	1	1	823.453	1645.9	1645.89	4.68	0.00385	HCD (High Energy Collision Dissociation)	MS2	67.5912	-40	30	156.46	150943	20200926_Heidi_AO.raw	F2		3.7	1	FALSE	6.934e-06	1.312e-05	292659	156.47
FALSE	High	Sequest HT (A3)	Unambiguous	[K].EVDVGLAADVGTLQR.[L]		2	Q13011	Q13011; M0R248	0	2	0.6398	0	1	1	771.91	1542.81	1542.81	0.77	0.0006	HCD (High Energy Collision Dissociation)	MS2	15.9207	-40	30	104.362	92484	20200928_Heidi_BO.raw	F5		3.72	1	FALSE	6.934e-06	1.931e-07	983090	104.46
FALSE	High	Sequest HT (A3)	Unambiguous	[K].DGTVLcELINALYPEGQAPVKK.[I]	C6(Carbamidomethyl)	2	P37802	X6RJP6; P37802	1	3	0.7261	0	1	1	805.76	2415.27	2415.26	2.83	0.00228	HCD (High Energy Collision Dissociation)	MS2	19.897	-40	30	161.534	152157	20200928_Heidi_CL.raw	F7		4.6	1	FALSE	6.934e-06	1.686e-07	1.68935e+06	161.59
FALSE	High	Sequest HT (A3)	Unambiguous	[K].LVLSLEPLEHPLISSPSFFSK.[H]		2	Q5UIP0	H7BZN3; Q5UIP0	0	3	0.4892	0	1	1	780.766	2340.28	2340.28	-0.2	-0.00016	HCD (High Energy Collision Dissociation)	MS2	30.0815	-55	30	156.53	151016	20200926_Heidi_AO.raw	F2		1.86	1	FALSE	6.934e-06	1.026e-05	392772	156.45
FALSE	High	Sequest HT (A3)	Unambiguous	[R].LMETQEEDVVLLTAGEHNK.[A]		4	Q6PI48	A0A3B3ITK9; Q6PI48; A0A3B3ITS3; A0A3B3ISK7	0	3	0.425	0	1	1	719.356	2156.05	2156.05	-0.9	-0.00065	HCD (High Energy Collision Dissociation)	MS2	67.4795	-40	30	104.36	92482	20200928_Heidi_BO.raw	F5		2	1	FALSE	6.934e-06	1.086e-05	233650	104.39
FALSE	High	Sequest HT (A3)	Unambiguous	[K].SLADELALVDVLEDK.[L]		6	P07195	F5H793; A0A5F9ZHM4; A8MW50; P07195; C9J7H8; A0A3B3IS95	0	3	0.6081	0	1	1	543.958	1629.86	1629.86	0.25	0.00013	HCD (High Energy Collision Dissociation)	MS2	24.2775	-55	30	156.475	150958	20200926_Heidi_AO.raw	F2		2.96	1	FALSE	6.934e-06	5.525e-06	12573497	156.64
FALSE	High	Sequest HT (A3)	Unambiguous	[R].AQLQPNPPAQLANYEFDVLISAAGGK.[F]		2	Q8TDZ2	Q8TDZ2; Q5TED7	0	3	0.5625	0	1	1	904.807	2712.41	2712.4	2.91	0.00263	HCD (High Energy Collision Dissociation)	MS2	91.0681	-40	30	161.534	152156	20200928_Heidi_CL.raw	F7		3.04	1	FALSE	6.934e-06	3.018e-06	558001	161.8
FALSE	High	Sequest HT (A3)	Unambiguous	[K].GFPTDATLDDIKEWLEDK.[G]		3	P05455	E9PGX9; P05455; E7ERC4	1	3	0.6462	0	1	1	698.339	2093	2093.01	-2.6	-0.00181	HCD (High Energy Collision Dissociation)	MS2	20.2918	-55	30	156.484	150971	20200926_Heidi_AO.raw	F2		3.59	1	FALSE	6.934e-06	7.575e-07	9692304	156.05
FALSE	High	Sequest HT (A3)	Unambiguous	[K].SALASVImGLSPILGK.[D]	M8(Oxidation)	2	P30153	P30153; B3KQV6	0	3	0.6076	0	1	1	524.973	1572.9	1572.9	0.76	0.0004	HCD (High Energy Collision Dissociation)	MS2	21.1921	-65	30	156.501	150989	20200926_Heidi_AO.raw	F2		2.88	1	FALSE	6.934e-06	1.418e-05	1.12553e+06	156.87
FALSE	High	Sequest HT (A3)	Unambiguous	[K].LSDFNDITNMLLLK.[M]		1	P78527	P78527	0	2	0.6993	0	1	1	818.938	1636.87	1636.86	4.28	0.0035	HCD (High Energy Collision Dissociation)	MS2	32.766	-40	24.427	156.507	150991	20200926_Heidi_AO.raw	F2		4.29	1	FALSE	6.934e-06	5.264e-07	2.19323e+06	156.52
FALSE	High	Sequest HT (A3)	Unambiguous	[K].GDLSGHFEHLMVALVTPPAVFDAK.[Q]		5	P12429	D6RA82; D6RFG5; D6RAZ8; D6RCA8; P12429	0	4	0.5596	0	1	1	638.583	2551.31	2551.3	3.06	0.00195	HCD (High Energy Collision Dissociation)	MS2	59.2808	-40	30	156.509	150993	20200926_Heidi_AO.raw	F2		4.45	1	FALSE	6.934e-06	2.639e-06	966934	156.59
FALSE	High	Sequest HT (A3)	Unambiguous	[K].AIGTEPDSDVLSEIMHSFAK.[C]		2	O00410	H0Y8C6; O00410	0	3	0.5777	0	1	1	716.351	2147.04	2147.03	2.3	0.00165	HCD (High Energy Collision Dissociation)	MS2	25.0283	-40	30	156.51	150994	20200926_Heidi_AO.raw	F2		3.41	1	FALSE	6.934e-06	4.614e-07	635205	156.52
FALSE	High	Sequest HT (A3)	Unambiguous	[K].QIDTVAAEWPAQTNYLYLTYWGTTHDLTFR.[T]		2	P27708	P27708; F8VPD4	0	4	0.694	0	1	1	894.439	3574.73	3574.73	1.35	0.00121	HCD (High Energy Collision Dissociation)	MS2	13.2841	-40	30	161.531	152152	20200928_Heidi_CL.raw	F7		4.64	1	FALSE	6.934e-06	1.938e-09	179964	161.49
FALSE	High	Sequest HT (A3)	Unambiguous	[K].SADGVIVSGVKDVDDFFEHER.[T]		3	Q9UNH7	Q9UNH7; A0A0A0MRI2; G3V5X9	1	4	0.6548	0	1	1	581.032	2321.1	2321.1	-0.07	-4e-05	HCD (High Energy Collision Dissociation)	MS2	38.1701	-55	30	142.952	132634	20200928_Heidi_BP.raw	F6		4.2	1	FALSE	6.934e-06	1.705e-07	747332	143.06
FALSE	High	Sequest HT (A3)	Unambiguous	[K].DNDSYVSFYNALLHEGYK.[D]		3	C9JLV4	C9JLV4; O14727; F8VNZ0	0	3	0.7281	0	1	1	712.327	2134.97	2134.97	-1.94	-0.00138	HCD (High Energy Collision Dissociation)	MS2	42.4117	-65	30	142.961	132639	20200928_Heidi_BP.raw	F6		3.2	1	FALSE	6.934e-06	1.584e-06	189812	142.97
FALSE	High	Sequest HT (A3)	Unambiguous	[KR].VTIAQGGVLPNIQAVLLPK.[K]		13	Q16777	Q16777; Q7L7L0; P04908; A0A0U1RR32; Q93077; Q99878; A0A0U1RRH7; Q96KK5; H0YFX9; Q9BTM1; P20671; P0C0S8; Q6FI13	0	3	0.6683	0	1	1	644.394	1931.17	1931.17	-0.75	-0.00049	HCD (High Energy Collision Dissociation)	MS2	54.1471	-55	30	156.474	150956	20200926_Heidi_AO.raw	F2		4.19	1	FALSE	6.934e-06	1.617e-05	338436672	154.25
FALSE	High	Sequest HT (A3)	Unambiguous	[K].STLINSLFLTDLYSPEYPGPSHR.[I]		7	Q16181	A0A0U1RRH9; G3V1Q4; A0A5F9ZGZ7; Q16181; A0A0U1RRE1; E7EPK1; E7ES33	0	3	0.6751	0	1	1	869.772	2607.3	2607.31	-2.34	-0.00203	HCD (High Energy Collision Dissociation)	MS2	4.18649	-55	30	153.571	147909	20200926_Heidi_AO.raw	F2		5.91	1	FALSE	6.934e-06	2.728e-12	12737645	153.69
FALSE	High	Sequest HT (A3)	Unambiguous	[K].FISDKDASIVGFFDDSFSEAHSEFLK.[A]		1	P30101	P30101	1	4	0.6032	0	1	1	735.349	2938.37	2938.38	-1.72	-0.00126	HCD (High Energy Collision Dissociation)	MS2	22.9257	-55	30	155.342	149770	20200926_Heidi_AO.raw	F2		3.78	1	FALSE	6.934e-06	1.844e-07	9813346	154.28
FALSE	High	Sequest HT (A3)	Unambiguous	[K].ELYVAADEASIAPILAEAQAHFGR.[R]		3	Q8NFF5	Q8NFF5; Q5T196; Q5T191	0	3	0.6378	0	1	1	848.102	2542.29	2542.29	-0.34	-0.00029	HCD (High Energy Collision Dissociation)	MS2	85.9643	-40	30	155.335	149767	20200926_Heidi_AO.raw	F2		3.7	1	FALSE	6.934e-06	8.233e-08	432706	155.36
FALSE	High	Sequest HT (A3)	Unambiguous	[R].LDAVSEVLHSESSVFGQIENHLR.[K]		4	A0A590UJW0	A0A590UJW0; A0A590UKC9; A0A590UJN8; P20585	0	4	0.6462	0	1	1	642.328	2566.29	2566.29	-0.03	-2e-05	HCD (High Energy Collision Dissociation)	MS2	66.3715	-55	30	154.087	148450	20200926_Heidi_AO.raw	F2		4.89	1	FALSE	6.934e-06	2.446e-08	692875	154.14
FALSE	High	Sequest HT (A3)	Unambiguous	[K].VFGAPNVVEDEIDQYLSK.[Q]		3	Q8TAT6	Q8TAT6; A0A0D9SFI9; I3L4U9	0	3	0.6667	0	1	1	675.004	2023	2023	-1.47	-0.00099	HCD (High Energy Collision Dissociation)	MS2	12.1443	-55	30	154.088	148452	20200926_Heidi_AO.raw	F2		3.84	1	FALSE	6.934e-06	9.226e-06	1575437	154.21
FALSE	High	Sequest HT (A3)	Unambiguous	[K].APSIIFIDELDAIGTK.[R-]		6	R4GNH3	P17980; R4GNH3; E9PMD8; E9PKD5; E9PM69; E9PN50	0	3	0.7324	0	1	1	568.312	1702.92	1702.93	-2.34	-0.00133	HCD (High Energy Collision Dissociation)	MS2	20.8324	-65	17.666	154.1	148462	20200926_Heidi_AO.raw	F2		3.55	1	FALSE	6.934e-06	6.577e-06	1.48022e+06	154.1
FALSE	High	Sequest HT (A3)	Unambiguous	[R].ELIQTSALNFLTPLR.[N]		2	Q9Y371	Q9Y371; A0A087WW40	0	3	0.678	0	1	1	572.66	1715.97	1715.97	-1.3	-0.00074	HCD (High Energy Collision Dissociation)	MS2	6.70727	-65	30	154.101	148463	20200926_Heidi_AO.raw	F2		3.82	1	FALSE	6.934e-06	1.557e-05	544670	154.11
FALSE	High	Sequest HT (A3)	Unambiguous	[K].KPEVPFFGPLFDGAIVSGK.[L]		4	Q2PPJ7	H7BZA8; Q2PPJ7; H7C1F9; A0A087WYA8	0	3	0.7365	0	1	1	669.031	2005.08	2005.08	-0.21	-0.00014	HCD (High Energy Collision Dissociation)	MS2	38.2276	-65	30	154.103	148467	20200926_Heidi_AO.raw	F2		2.77	1	FALSE	6.934e-06	4.163e-06
FALSE	High	Sequest HT (A3)	Unambiguous	[K].VGKDELFALEQScAQVVLQAANER.[N]	C13(Carbamidomethyl)	1	Q16658	Q16658	1	4	0.614	0	1	1	669.593	2675.35	2675.35	1.2	0.0008	HCD (High Energy Collision Dissociation)	MS2	67.5978	-55	30	142.848	132527	20200928_Heidi_BP.raw	F6		3.99	1	FALSE	6.934e-06	6.796e-10	2895887	142.92
FALSE	High	Sequest HT (A3)	Unambiguous	[K].YHYELLNYIDLPVLAIHGK.[Q]		2	Q9NVP1	Q9NVP1; H7C452	0	3	0.7351	0	1	1	757.745	2271.22	2271.22	1.09	0.00082	HCD (High Energy Collision Dissociation)	MS2	32.4819	-40	30	154.123	148489	20200926_Heidi_AO.raw	F2		4.87	1	FALSE	6.934e-06	2.007e-06	1.49254e+06	154.17
FALSE	High	Sequest HT (A3)	Unambiguous	[K].EPFTLEAYYSSPQDLPYPDPAIAQFSVQK.[V]		2	P34932	P34932; A0A087WYC1	0	3	0.705	0	1	1	1101.21	3301.6	3301.59	2.02	0.00222	HCD (High Energy Collision Dissociation)	MS2	0	-40	30	154.123	148490	20200926_Heidi_AO.raw	F2		4.61	1	FALSE	6.934e-06	3.21e-08	1369232	154.17
FALSE	High	Sequest HT (A3)	Unambiguous	[K].IFGFPTGLGALLVHNR.[A]		1	Q96EN8	Q96EN8	0	3	0.5836	0	1	1	571.327	1711.97	1711.96	0.48	0.00027	HCD (High Energy Collision Dissociation)	MS2	31.6975	-40	30	154.125	148493	20200926_Heidi_AO.raw	F2		3.53	1	FALSE	6.934e-06	5.081e-07
FALSE	High	Sequest HT (A3)	Unambiguous	[K].AQDIEAGDGTTSVVIIAGSLLDScTK.[L]	C24(Carbamidomethyl)	1	P50991	P50991	0	3	0.4984	0	1	1	874.439	2621.3	2621.3	1.41	0.00123	HCD (High Energy Collision Dissociation)	MS2	64.3591	-40	30	154.127	148495	20200926_Heidi_AO.raw	F2		3.15	1	FALSE	6.934e-06	4.123e-08	1.32355e+06	153.95
FALSE	High	Sequest HT (A3)	Unambiguous	[K].LDYLDLYLIHWPTGFKPGK.[E]		2	P15121	E9PCX2; P15121	0	4	0.5706	0	1	1	569.807	2276.21	2276.21	-2.29	-0.0013	HCD (High Energy Collision Dissociation)	MS2	49.2731	-55	22.755	154.134	148499	20200926_Heidi_AO.raw	F2		3.61	1	FALSE	6.934e-06	1.698e-06	45456984	154.32
FALSE	High	Sequest HT (A3)	Unambiguous	[R].SPLVAAMQHFLPVLK.[D]		2	O95373	O95373; E9PLB2	0	3	0.795	0	1	1	550.984	1650.94	1650.94	-2.21	-0.00122	HCD (High Energy Collision Dissociation)	MS2	29.4648	-55	30	154.136	148502	20200926_Heidi_AO.raw	F2		4.39	1	FALSE	6.934e-06	3.354e-06	5294449	154.35
FALSE	High	Sequest HT (A3)	Unambiguous	[K].GKFPVQLENVDSFVELGQVALR.[T]		4	Q92542	Q92542; Q5T205; Q5T209; H0Y3Z4	1	3	0.7015	0	1	1	815.774	2445.31	2445.31	-2.61	-0.00212	HCD (High Energy Collision Dissociation)	MS2	54.8222	-55	30	154.137	148503	20200926_Heidi_AO.raw	F2		4.79	1	FALSE	6.934e-06	1.469e-07	1.25628e+06	154.21
FALSE	High	Sequest HT (A3)	Unambiguous	[K].FISDKDASIVGFFDDSFSEAHSEFLK.[A]		1	P30101	P30101	1	4	0.5325	0	1	1	735.347	2938.37	2938.38	-3.7	-0.00272	HCD (High Energy Collision Dissociation)	MS2	29.5463	-55	27.018	154.138	148505	20200926_Heidi_AO.raw	F2		5.69	1	FALSE	6.934e-06	4.197e-08	9813346	154.28
FALSE	High	Sequest HT (A3)	Unambiguous	[K].DLYSGLIGPLIVcR.[R]	C13(Carbamidomethyl)	4	P00450	E9PFZ2; H7C5R1; P00450; H7C5N5	0	2	0.6401	0	1	1	788.432	1575.86	1575.86	0.42	0.00033	HCD (High Energy Collision Dissociation)	MS2	31.4857	-40	30	154.167	148534	20200926_Heidi_AO.raw	F2		3.39	1	FALSE	6.934e-06	1.318e-06	904885	154.11
FALSE	High	Sequest HT (A3)	Unambiguous	[R].STLLELFGQIER.[E]		5	Q9Y2I8	Q9Y2I8; A0A3B3IT47; E7EQ49; C9JGR9; A0A087WTQ2	0	2	0.5111	0	1	1	703.389	1405.77	1405.77	1.31	0.00092	HCD (High Energy Collision Dissociation)	MS2	59.8272	-40	30	154.171	148539	20200926_Heidi_AO.raw	F2		2.7	1	FALSE	6.934e-06	1.622e-05	530556	154.12
FALSE	High	Sequest HT (A3)	Unambiguous	[K].GNKPDFHLAMPTEQAEGFYNSFLEQLR.[K]		4	Q8TEA8	A0A087WZV9; Q8TEA8; A0A2R8Y6X2; A0A2R8YCT7	0	3	0.69	0	1	1	1047.17	3139.5	3139.49	1.34	0.0014	HCD (High Energy Collision Dissociation)	MS2	7.07169	-40	30	154.172	148540	20200926_Heidi_AO.raw	F2		3.29	1	FALSE	6.934e-06	1.68e-09	377825	154.16
FALSE	High	Sequest HT (A3)	Unambiguous	[K].GKEDLQTNSFPVLLTQGLESNDFEMLNK.[V]		1	Q15061	Q15061	1	3	0.6378	0	1	1	1056.53	3167.57	3167.56	3.31	0.0035	HCD (High Energy Collision Dissociation)	MS2	86.5193	-40	30	154.174	148543	20200926_Heidi_AO.raw	F2		2.54	1	FALSE	6.934e-06	4.606e-06
FALSE	High	Sequest HT (A3)	Unambiguous	[R].WDNNYGDGVSPmSWIGSVDILR.[R]	M12(Oxidation)	2	P21980	A2A299; P21980	0	3	0.6948	0	1	1	833.053	2497.15	2497.15	0.12	0.0001	HCD (High Energy Collision Dissociation)	MS2	20.2173	-40	30	154.178	148549	20200926_Heidi_AO.raw	F2		4.26	1	FALSE	6.934e-06	2.454e-07	3.78204e+06	154.19
FALSE	High	Sequest HT (A3)	Unambiguous	[K].VLIFDDSFEHEVWQDASSFR.[L]		1	Q12797	Q12797	0	3	0.6156	0	1	1	809.71	2427.12	2427.13	-3.66	-0.00296	HCD (High Energy Collision Dissociation)	MS2	30.8096	-55	30	154.184	148552	20200926_Heidi_AO.raw	F2		3.2	1	FALSE	6.934e-06	7.578e-08	1.3371e+06	154.19
FALSE	High	Sequest HT (A3)	Unambiguous	[K].LDYLDLYLIHWPTGFKPGK.[E]		2	P15121	E9PCX2; P15121	0	4	0.6482	0	1	1	569.807	2276.21	2276.21	-2.29	-0.0013	HCD (High Energy Collision Dissociation)	MS2	12.1258	-55	6.151	154.185	148553	20200926_Heidi_AO.raw	F2		3.98	1	FALSE	6.934e-06	1.349e-06	45456984	154.32
FALSE	High	Sequest HT (A3)	Unambiguous	[K].RNDFQLIGIQDGYLSLLQDSGEVR.[E]		3	I3L397	I3L397; P63241; I3L504	1	3	0.7803	0	1	1	912.807	2736.41	2736.4	3.78	0.00345	HCD (High Energy Collision Dissociation)	MS2	51.5745	-40	30	154.075	148439	20200926_Heidi_AO.raw	F2		6.1	1	FALSE	6.934e-06	1.165e-11	6.83591e+06	154.21
FALSE	High	Sequest HT (A3)	Unambiguous	[K].YHYELLNYIDLPVLAIHGK.[Q]		2	Q9NVP1	Q9NVP1; H7C452	0	4	0.7541	0	1	1	568.561	2271.22	2271.22	1.7	0.00096	HCD (High Energy Collision Dissociation)	MS2	23.3652	-40	30	154.074	148438	20200926_Heidi_AO.raw	F2		4.23	1	FALSE	6.934e-06	6.186e-06	2.23782e+06	154.17
FALSE	High	Sequest HT (A3)	Unambiguous	[K].VQHQDALQISDVVMASLLR.[M]		2	Q14974	Q14974; J3KTM9	0	4	0.6615	0	1	1	531.538	2123.13	2123.13	1.04	0.00055	HCD (High Energy Collision Dissociation)	MS2	32.9647	-40	30	154.073	148436	20200926_Heidi_AO.raw	F2		5.17	1	FALSE	6.934e-06	1.223e-07	454990	154.07
FALSE	High	Sequest HT (A3)	Unambiguous	[R].EAAAAAAAAVAAAAAAAAAAEPYPVSGAK.[R]		1	Q6P6C2	Q6P6C2	0	4	0.5772	0	1	1	614.322	2454.27	2454.26	2.01	0.00123	HCD (High Energy Collision Dissociation)	MS2	41.2109	-40	30	154.07	148432	20200926_Heidi_AO.raw	F2		2.98	1	FALSE	6.934e-06	1.075e-07	232312	154.07
[truncated: 198,731+ more rows]
